# Supplementary material for: Integrated Metabolome and Transcriptome Analyses Reveal Dissimilarities in the Anthocyanin Synthesis Pathway Between Different Developmental Leaf Color Transitions in Hopea hainanensis (Dipterocarpaceae)
Source: Front Plant Sci. 2022 Mar 3;13:830413. doi: 10.3389/fpls.2022.830413 (PMC8928120; doi:10.3389/fpls.2022.830413)
Supplement: Supplementary file 1 [file Table_1.XLSX]

## Sheet: All data
Table S1. Metabolites in H. hainanensis
Index	Q1 (Da)	Q3 (Da)	Molecular Weight (Da)	Formula	Ionization model	Compounds	Class I	Class II	CAS	Level	GY-1	GY-2	GY-3	GO-1	GO-2	GO-3	RY-1	RY-2	RY-3	RO-1	RO-2	RO-3	mix01	mix02	mix03	cpd_ID	kegg_map
pme1974	87.01	43	88.016	C3H4O3	[M-H]-	Pyruvic acid	Organic acids	Organic acids	127-17-3	B	44166	35364	38270	30534	28053	30439	31580	23818	53971	35454	47587	38719	36462	28553	32586	C00022	ko00010,ko00020,ko00030,ko00040,ko00053,ko00250,ko00260,ko00261,ko00270,ko00290,ko00330,ko00350,ko00360,ko00430,ko00440,ko00620,ko00630,ko00650,ko00660,ko00710,ko00730,ko00760,ko00770,ko00900,ko01100,ko01110,ko01200,ko01210,ko01230,ko01502
pme2292	89.11	72.08	88.1	C4H12N2	[M+H]+	Putrescine	Alkaloids	Phenolamine	110-60-1	B	213390	197620	183790	4758000	5717300	5253900	108080	128480	115700	2336200	2299900	2079700	1135000	878430	1079500	C00134	ko00330,ko00472,ko00480,ko00960,ko01100,ko01110,ko02010
pme2601	89	59	90.032	C3H6O3	[M-H]-	3-Hydroxypropanoic acid	Organic acids	Organic acids	503-66-2	B	59064	74661	69870	66900	61549	77934	32340	30748	45033	74500	70973	75310	47444	61877	46055	C01013	ko00240,ko00410,ko00640,ko01100,ko01200
Lmqp000873	101.02	55.02	100.018	C4H4O3	[M+H]+	Succinic anhydride	Organic acids	Organic acids	108-30-5	B	773770	784720	745070	378030	362230	413890	1318100	1237000	1317300	561640	505330	489100	831490	795490	824980	C19524	--
mws4052	102.05	56.05	101.048	C4H7NO2	[M+H]+	1-Aminocyclopropane-1-carboxylic acid	Organic acids	Organic acids	22059-21-8	B	236300	229150	257840	448210	390190	377700	108190	100820	110560	519030	496320	580950	257050	249250	196270	C01234	ko00270,ko01100,ko01110
Lmgn000219	101.02	55.02	102.032	C4H6O3	[M-H]-	Succinic semialdehyde	Organic acids	Organic acids	692-29-5	B	144880	135930	148730	153210	120990	133550	307300	326960	357160	112680	108080	99369	158390	166060	156760	C00232	ko00250,ko00350,ko00650,ko00750,ko00760,ko01100,ko01200
pme1841	103.12	86.1	102.116	C5H14N2	[M+H]+	Cadaverine	Alkaloids	Phenolamine	462-94-2	B	6228.4	5916.2	7418.6	17563	18210	17094	27017	26638	22384	42984	41383	45478	22344	21262	24361	C01672	ko00310,ko00480,ko00960,ko01100,ko01110
pme3033	104.07	86	103.063	C4H9NO2	[M+H]+	N,N-Dimethylglycine	Amino acids and derivatives	Amino acids and derivatives	1118-68-9	A	142530	166900	153520	164030	162920	177530	145460	126310	161250	232860	219350	234440	154820	169520	167060	C01026	ko00260,ko01100
pme3011	104.07	68.8	103.063	C4H9NO2	[M+H]+	γ-Aminobutyric acid	Organic acids	Organic acids	56-12-2	A	113330	117350	116200	107850	103300	106040	93690	100220	100220	214370	233880	243270	129860	125190	116320	C00334	ko00250,ko00330,ko00410,ko00650,ko00760,ko01100
pmb0484	104.1	60.1	103.091	C5H13NO	[M+H]+	Choline	Alkaloids	Alkaloids	62-49-7	A	15404000	16170000	14803000	17324000	17690000	16132000	13163000	13689000	11824000	18456000	19072000	17324000	15211000	15474000	16200000	C00114	ko00260,ko00564,ko01100,ko02010
Lmbn000193	103	59.01	104.011	C3H4O4	[M-H]-	Tartronate semialdehyde	Organic acids	Organic acids	2480-77-5	B	62997	69666	66119	49056	61730	70103	219100	184730	202320	49066	43594	63803	83716	94282	107970	C01146	ko00053,ko00630,ko01100
mws0576	103.04	59.1	104.047	C4H8O3	[M-H]-	3-Hydroxybutyric acid*	Organic acids	Organic acids	300-85-6	A	604530	655670	571140	722100	635010	749920	1451900	1445600	1676400	556190	545810	520630	890080	1032600	987470	C01089	ko00072,ko00650,ko01100
pme1975	103	59	104.06	C3H4O4	[M-H]-	Malonic acid*	Organic acids	Organic acids	141-82-2	A	619160	776630	717630	793370	753450	873050	1732400	1745700	1959300	576970	590940	571960	1017200	1173700	1032900	C00383	ko00061,ko00240,ko00410,ko01100,ko01212
pme0010	106	60	105.043	C3H7NO3	[M+H]+	L-Serine	Amino acids and derivatives	Amino acids and derivatives	56-45-1	A	502010	476230	490420	944340	725000	874320	206290	204070	162140	563080	525540	630590	479140	446800	380660	C00065	ko00260,ko00261,ko00270,ko00460,ko00600,ko00630,ko00920,ko00970,ko01100,ko01110,ko01200,ko01230,ko01502,ko02010
pme2433	106.09	88	105.079	C4H11NO2	[M+H]+	Diethanolamine	Others	Others	111-42-2	B	70164	66678	65031	118830	97070	107480	28110	32378	41299	80679	77062	76776	63686	59649	53090	C06772	ko00564
mws0255	112.05	95	111.043	C4H5N3O	[M+H]+	Cytosine	Nucleotides and derivatives	Nucleotides and derivatives	71-30-7	A	347720	332640	346660	545430	564080	526780	429800	468300	426760	453590	509250	485400	460750	467710	452360	C00380	ko00240,ko01100
pme2122	112.09	95	111.08	C5H9N3	[M+H]+	Histamine	Amino acids and derivatives	Amino acids and derivatives	51-45-6	B	261410	275080	265050	360250	385330	362220	330760	326370	363290	315370	322150	346220	349270	337530	352510	C00388	ko00340,ko01100,ko01110
mws0177	111.01	67	112.016	C5H4O3	[M-H]-	2-Furoic acid	Organic acids	Organic acids	88-14-2	B	52045	67385	63798	50562	55324	55738	9	9	9	36773	53112	65780	51100	45571	41359	C01546	ko01100
pme0257	111.02	80	112.027	C4H4N2O2	[M-H]-	Uracil	Nucleotides and derivatives	Nucleotides and derivatives	66-22-8	A	812060	840430	767950	820630	830010	904480	705810	704570	680360	838440	800570	769660	665800	782880	752310	C00106	ko00240,ko00410,ko00770,ko01100
NK10264105	114.09	81.06	113.084	C6H11NO	[M+H]+	ε-Caprolactam	Alkaloids	Alkaloids	105-60-2	B	14607	13076	14041	9	9	9	15468	16340	17079	9	9	9	14110	18121	23069	C06593	ko01100
pme0006	116.07	70.1	115.063	C5H9NO2	[M+H]+	L-Proline	Amino acids and derivatives	Amino acids and derivatives	147-85-3	A	23383000	22593000	22431000	13731000	12808000	14313000	13331000	13912000	13818000	22898000	23650000	24266000	19851000	19528000	18836000	C00148	ko00330,ko00332,ko00970,ko01100,ko01110,ko01230,ko02010
pme0271	115	71	116.011	C4H4O4	[M-H]-	Maleic acid	Organic acids	Organic acids	110-16-7	A	248340	288560	251090	383840	433100	457180	113590	82792	86122	357640	372250	310490	231280	288910	300410	C01384	ko00350,ko00650,ko00760,ko01100
pme2935	115	69	116.047	C5H8O3	[M-H]-	2-Oxovaleric acid	Organic acids	Organic acids	1821-02-9	B	7492.1	9201.7	6833.1	15155	19374	18078	9	9	9	8824	13661	13164	11954	11168	11901	C06255	--
mws0823	115.04	71	116.047	C5H8O3	[M-H]-	3-Methyl-2-Oxobutanoic acid	Organic acids	Organic acids	759-05-7	B	355820	382140	372590	712530	770180	731330	148980	143600	141630	557540	479430	564890	432150	466410	463530	C00141	ko00280,ko00290,ko00770,ko00966,ko01100,ko01110,ko01210,ko01230
pme3193	116.04	74	117.043	C4H7NO3	[M-H]-	N-Acetyl-L-glycine	Amino acids and derivatives	Amino acids and derivatives	543-24-8	B	33233	28489	34598	15914	17627	12643	36070	32030	39548	12589	17859	18125	31656	28245	27854	--	--
pmb1096	118.07	91	117.058	C8H7N	[M+H]+	Indole	Alkaloids	Plumerane	120-72-9	B	40846	35666	38466	38903	32204	37021	74859	77719	80796	47347	35583	48701	55153	54644	50491	C00463	ko00380,ko00400,ko00402,ko01100,ko01110
mws0191	118.09	59	117.079	C5H11NO2	[M+H]+	Betaine	Alkaloids	Alkaloids	107-43-7	A	4425600	4079500	4394100	1962400	1767200	1865100	3088000	3253700	3163100	1887300	1837100	2130200	3323500	3415000	3215000	C00719	ko00260,ko01100,ko02010
mws0256	118.09	72.1	117.079	C5H11NO2	[M+H]+	L-Valine	Amino acids and derivatives	Amino acids and derivatives	72-18-4	A	10255000	10597000	9797500	8428200	8045700	8159200	9300900	9181800	9898300	8604500	8805000	9242800	8997500	9426600	9762200	C00183	ko00280,ko00290,ko00311,ko00460,ko00770,ko00966,ko00970,ko01100,ko01110,ko01210,ko01230,ko02010
mws0470	117.02	73	118.027	C4H6O4	[M-H]-	Methylmalonic acid*	Organic acids	Organic acids	516-05-2	A	9724000	9946800	10269000	5772200	5927500	5935300	18949000	18441000	19038000	8394300	8167800	8323100	10412000	12728000	13457000	C02170	ko00240,ko00280,ko00640,ko01100
mws0192	117.02	73	118.027	C4H6O4	[M-H]-	Succinic acid*	Organic acids	Organic acids	110-15-6	A	8230000	8533400	8517900	4869300	4815700	4981900	16637000	16523000	16923000	7097100	6949500	7180700	8584100	10869000	11110000	C00042	ko00020,ko00190,ko00250,ko00310,ko00350,ko00360,ko00620,ko00630,ko00640,ko00650,ko00760,ko00920,ko01100,ko01110,ko01200
mws0147	117.06	59	118.063	C5H10O3	[M-H]-	β-Hydroxyisovaleric acid	Organic acids	Organic acids	625-08-1	B	287410	318270	299710	323170	311880	335490	683480	644560	694150	315570	313250	300790	384830	418560	387510	C20827	ko00280,ko01100
pme3096	118	74	119.022	C3H5NO4	[M-H]-	Aminomalonic acid	Organic acids	Organic acids	1068-84-4	B	3066000	3193500	3223700	1774300	1892400	1944100	5666600	5649700	5944700	2623100	2563500	2608500	3281700	3794500	4100000	C00872	--
mws0230	120.07	74	119.058	C4H9NO3	[M+H]+	L-Threonine*	Amino acids and derivatives	Amino acids and derivatives	72-19-5	A	743230	689600	729040	1099900	1033800	1024600	536690	537760	507080	748790	718450	863030	771960	730000	674880	C00188	ko00260,ko00261,ko00290,ko00860,ko00970,ko01100,ko01110,ko01230,ko02010
mws0671	120.07	74.1	119.058	C4H9NO3	[M+H]+	L-Homoserine*	Organic acids	Organic acids	672-15-1	A	711230	658210	663170	1173800	1025500	1103500	520920	494230	535840	756010	788820	894270	789750	807350	687410	C00263	ko00260,ko00270,ko00300,ko00920,ko01100,ko01110,ko01230
pmp001287	120.08	103.05	119.073	C8H9N	[M+H]+	N-Benzylmethylene isomethylamine	Alkaloids	Alkaloids	-	A	1757300	1704700	1746600	720690	734660	757800	2289300	2220100	2318600	814920	787000	784020	1396700	1447800	1424600	--	--
pma0134	121.04	93.06	120.042	C4H8O4	[M+H]+	D-(-)-Threose	Others	Saccharides and Alcohols	95-43-2	B	68010	40660	50073	33449	25465	30800	58140	44279	40668	18997	14372	24357	42073	35202	32538	C06463	--
pmb0069	122	105	121.053	C7H7NO	[M+H]+	Benzamide	Phenolic acids	Phenolic acids	55-21-0	B	822570	839860	867400	539480	598730	621570	482550	468160	532500	324740	337480	286120	517230	578750	585880	C09815	--
mws0491	122.1	105	121.089	C8H11N	[M+H]+	Phenethylamine	Others	Others	64-04-0	B	2830900	2932500	2628400	2022500	1706900	1834500	1659200	1518400	1571900	996940	951410	972720	1821200	1808700	1959600	C05332	ko00360,ko01100
Lmbn001930	121.03	77.04	122.037	C7H6O2	[M-H]-	2-Hydroxybenzaldehyde (Salicylaldehyde)	Phenolic acids	Phenolic acids	90-02-8	B	153700	138210	130020	24623	37808	28569	138520	147150	150310	36798	41977	35346	92696	101940	82609	C06202	ko01100
mws0628	121.03	92	122.037	C7H6O2	[M-H]-	4-Hydroxybenzaldehyde	Phenolic acids	Phenolic acids	123-08-0	A	4982900	4773800	3790600	4452000	4269600	4108200	950100	969880	1111000	5394000	4150200	4849300	3756700	3272200	3178500	C00633	ko01100
mws0133	123.06	79.9	122.048	C6H6N2O	[M+H]+	Nicotinamide	Others	Vitamin	98-92-0	A	548020	540350	521070	472880	486110	467310	602900	682100	668880	396830	416960	439330	521500	566120	560820	C00153	ko00760,ko01100
ML10179289	105.07	77.04	122.073	C8H10O	[M+H-H2O]+	2-Phenylethanol	Phenolic acids	Phenolic acids	60-12-8	B	9	9	9	138700	157880	177370	93433	110490	112480	168780	229910	240990	115560	130770	162500	C05853	ko00360
pme1216	122.03	78	123.032	C6H5NO2	[M-H]-	2-Picolinic acid	Organic acids	Organic acids	98-98-6	B	68920	83413	85711	79973	81760	80982	120750	124670	131820	106840	102120	104340	84315	97694	88478	C10164	ko00380,ko01100
Lmbp000668	124.04	78.03	123.032	C6H5NO2	[M+H]+	Isonicotinic acid	Organic acids	Organic acids	55-22-1	B	120480	156490	144450	131080	169970	137900	307570	284510	321120	187780	192690	182030	221290	198590	205390	C07446	--
pme0490	124.04	78	123.032	C6H5NO2	[M+H]+	Nicotinic acid	Organic acids	Organic acids	59-67-6	B	126730	146310	159110	149200	129300	146510	278970	301680	327180	192100	183880	197300	193580	198260	191330	C00253	ko00760,ko00960,ko01100,ko01110
pmb0302	126.1	96	125.024	C2H8NO3P	[M+H]+	2-Aminoethylphosphonate	Lipids	Glycerol ester	2041-14-7	B	136880	142510	135340	115940	126540	113900	18723	23388	24456	75403	67915	86399	72120	85793	80156	C03557	ko00440,ko01100,ko02010
Zmgn000216	125	78.96	126.008	C2H7O4P	[M-H]-	2-Hydroxyethylphosphonic acid	Organic acids	Organic acids	22987-21-9	A	332740	309100	333130	107950	103260	108380	824350	891070	824640	191130	182360	148720	334730	433310	424560	C06451	ko00440,ko00998,ko01100,ko01110
pmp001086	127.04	97	126.032	C6H6O3	[M+H]+	5-Hydroxymethylfurfural	Phenolic acids	Phenolic acids	67-47-0	B	465640	459740	562700	578480	582800	627360	474550	477010	448680	583600	554990	662670	475970	532180	425840	C11101	--
ML10181668	130.09	84.08	129.079	C6H11NO2	[M+H]+	Cycloleucine	Amino acids and derivatives	Amino acids and derivatives	52-52-8	B	994370	1358500	1294600	2013800	2002200	1857400	9	9	9	1932700	1594900	2564200	1107100	1116000	1022200	C03969	--
Rfmb319	130.09	84.08	129.079	C6H11NO2	[M+H]+	Pipecolic acid	Amino acids and derivatives	Amino acids and derivatives	4043-87-2	B	1399600	1102100	1201300	1137700	1311500	1347400	3107100	2652300	3223300	2292000	2400300	2136200	2083700	2275100	2024100	C00408	ko00310,ko00960,ko01100,ko01110
mws0425	129.02	85	130.027	C5H6O4	[M-H]-	Citraconic acid	Organic acids	Organic acids	498-23-7	A	592410	623770	655100	2140500	2055000	2078100	172880	199100	205310	2099200	2071200	2174600	1103300	1342400	1369600	C02226	ko00290,ko00660,ko01100,ko01210
Zmgn000217	129.02	85.03	130.027	C5H6O4	[M-H]-	Methylenesuccinic acid	Organic acids	Organic acids	97-65-4	A	24569	24291	23736	30041	28957	29495	76675	90155	87238	42095	30843	47975	32850	43384	41074	C00490	ko00660,ko01100
Lmbn001718	129.06	57.03	130.063	C6H10O3	[M-H]-	(S)-3-Methyl-2-oxopentanoic acid	Organic acids	Organic acids	24809-08-3	B	20924	18606	24917	69127	76909	50777	9	9	9	43109	35403	39690	34924	28868	23035	C00671	ko00280,ko00290,ko00966,ko01100,ko01110,ko01210,ko01230
pme2693	131.12	114.09	130.111	C6H14N2O	[M+H]+	N-Acetylputrescine	Alkaloids	Phenolamine	18233-70-0	B	298930	283760	314210	504040	544770	483310	190820	189190	187930	218350	210780	237900	265910	313820	265090	C02714	ko00330,ko01100
pmb0501	131.13	114.1	130.122	C5H14N4	[M+H]+	Agmatine	Alkaloids	Phenolamine	306-60-5	B	300140	310260	328620	530440	526860	497190	186980	183950	199740	213670	247370	239300	291540	319770	305970	C00179	ko00330,ko01100
mws0216	132.07	86	131.058	C5H9NO3	[M+H]+	Trans-4-Hydroxy-L-proline	Amino acids and derivatives	Amino acids and derivatives	51-35-4	B	170880	193850	193770	93442	74758	117070	76662	80596	92432	69748	82164	92845	131750	131240	133420	C01157	ko00330,ko01100,ko02010
Zmpn000638	130.05	88.04	131.069	C4H9N3O2	[M-H]-	3-Guanidinopropionic acid	Organic acids	Organic acids	353-09-3	B	245840	197450	250270	78297	82628	76192	171310	177770	153750	92696	87039	90056	121580	167620	159750	C03065	--
mws0258	132.1	86	131.095	C6H13NO2	[M+H]+	L-Isoleucine*	Amino acids and derivatives	Amino acids and derivatives	73-32-5	A	12900000	12545000	12289000	16074000	15954000	17439000	14537000	13239000	15555000	15222000	15515000	15724000	15824000	16089000	15864000	C00407	ko00280,ko00290,ko00460,ko00960,ko00966,ko00970,ko01100,ko01110,ko01210,ko01230,ko02010
mws1587	132.1	86	131.095	C6H13NO2	[M+H]+	L-Norleucine*	Amino acids and derivatives	Amino acids and derivatives	327-57-1	A	11442000	11353000	11306000	10893000	11053000	11624000	14937000	14142000	14073000	14644000	12835000	14176000	14391000	13030000	13768000	C01933	--
pme0274	132.1	69	131.095	C6H13NO2	[M+H]+	6-Aminocaproic acid	Organic acids	Organic acids	60-32-2	A	2401800	2336700	2354800	3172200	3175400	3296200	2565200	2571100	2850600	3159400	3264000	3384000	2971200	3143800	3087800	C02378	ko01100
mws0227	132.1	86.2	131.095	C6H13NO2	[M+H]+	L-Leucine*	Amino acids and derivatives	Amino acids and derivatives	61-90-5	A	13204000	11983000	12317000	15655000	15735000	16975000	13949000	13474000	15491000	14686000	14564000	15804000	15210000	16026000	15204000	C00123	ko00280,ko00290,ko00966,ko00970,ko01100,ko01110,ko01210,ko01230,ko02010
mws0473	131.03	87.05	132.042	C5H8O4	[M-H]-	2-Methylsuccinic acid*	Organic acids	Organic acids	498-21-5	A	4501800	4945500	4780500	1530400	1542100	1505400	7202000	6848400	7156100	1476700	1466300	1507400	3250600	3531900	3821800	--	--
Lmbn001288	131.03	87.04	132.042	C5H8O4	[M-H]-	(S)-2-hydroxy-2-methyl-3-oxobutanoic acid*	Organic acids	Organic acids	71698-08-3	A	360880	395840	398050	125840	121870	123450	592780	544320	597990	122540	124180	127420	253600	288520	317280	C06010	ko00290,ko00650,ko00660,ko00770,ko01100,ko01110,ko01210,ko01230
mws0001	133.06	74	132.054	C4H8N2O3	[M+H]+	L-Asparagine	Amino acids and derivatives	Amino acids and derivatives	70-47-3	A	111540	119630	127910	201360	146540	183210	73136	64657	57968	120660	112460	131190	137570	116260	101730	C00152	ko00250,ko00460,ko00970,ko01100,ko01110,ko01230
mws0972	131.07	85	132.079	C6H12O3	[M-H]-	6-Hydroxyhexanoic acid	Organic acids	Organic acids	1191-25-9	B	67171	69790	85792	141230	138840	131140	31850	51019	47416	116390	118740	122530	83506	90456	87103	C06103	--
pme2527	133	116	132.09	C5H12N2O2	[M+H]+	L-Ornithine	Amino acids and derivatives	Amino acids and derivatives	70-26-8	B	25779	18812	18047	50285	50184	50920	18625	17764	18037	40658	51071	50610	27519	33392	32287	C00077	ko00220,ko00330,ko00472,ko00480,ko01100,ko01110,ko01210,ko01230,ko02010
mws0219	132.03	88	133.038	C4H7NO4	[M-H]-	L-Aspartic Acid	Amino acids and derivatives	Amino acids and derivatives	56-84-8	A	1086300	1100800	1117000	1789600	1415600	1388600	815690	860430	864930	2556300	2494600	2482900	1162000	1191400	1186600	C00049	ko00220,ko00250,ko00260,ko00261,ko00270,ko00300,ko00340,ko00410,ko00460,ko00710,ko00760,ko00770,ko00970,ko01100,ko01110,ko01200,ko01210,ko01230,ko02010
mws0275	133.01	71.01	134.022	C4H6O5	[M-H]-	L-(-)-Malic acid	Organic acids	Organic acids	636-61-3	A	1694300	1951000	1653500	1038000	958210	1038900	3084100	3269900	3813200	1186200	1135000	1090300	2369700	2015900	2126500	C00149	ko00020,ko00620,ko00630,ko00710,ko01100,ko01110,ko01200
Lmbn000198	133.01	71.01	134.022	C4H6O5	[M-H]-	3-Dehydro-L-Threonic Acid	Organic acids	Organic acids	-	A	1774700	2046000	1895000	1055100	1016300	1109100	3206900	3161000	3647700	1094700	1008600	1070800	1868600	1999000	1993400	C03064	ko00053,ko01100
pme0040	136.06	119	135.054	C5H5N5	[M+H]+	Adenine	Nucleotides and derivatives	Nucleotides and derivatives	73-24-5	A	1879500	1778600	1748800	327210	338740	280230	2412400	2355700	2413000	244120	254610	231080	1065200	1068000	1055100	C00147	ko00230,ko00908,ko01100
pmb0374	136.06	118.9	135.054	C5H5N5	[M+H]+	2-Aminopurine	Alkaloids	Alkaloids	452-06-2	A	70051	70008	79469	73663	71563	59257	53463	58940	59964	75668	75225	77254	73220	82531	77347	--	--
HJKP000649	136.07	91.05	135.068	C8H9NO	[M+H]+	N-benzylformamide	Alkaloids	Alkaloids	6343-54-0	B	172990	138450	159560	9	9	9	9	9	9	202750	201250	204500	186570	161020	162230	C15561	--
mws0889	135.03	75.01	136.037	C4H8O5	[M-H]-	D-Threonic Acid	Others	Saccharides and Alcohols	3909-12-4	A	5039300	4755100	4807900	5011900	4856200	4950700	3919600	3959400	3940000	4826900	5195200	5056800	4617900	4669000	4990300	C21649	--
Hmbn002174	135.05	120.02	136.053	C8H8O2	[M-H]-	4-Hydroxyacetophenone	Phenolic acids	Phenolic acids	99-93-4	B	14770	13641	20170	82824	65876	76482	4372.3	4372.5	3260	88942	66974	64008	54558	40789	33872	C10700	ko01100
pme2268	138.05	94.07	137.048	C7H7NO2	[M+H]+	Trigonelline	Alkaloids	Alkaloids	535-83-1	A	765620	833680	750360	1068200	875420	1072800	3128200	3324700	3246200	1906900	1789700	1993400	1966900	2073100	1861700	C01004	ko00760
mws0146	138.05	78	137.048	C7H7NO2	[M+H]+	Nicotinic Acid Methyl Ester(Methyl Nicotinate)	Alkaloids	Alkaloids	93-60-7	B	59362	65904	61748	44236	36179	31416	339670	349170	336050	40282	41262	46578	134590	126140	120110	--	--
pme1002	138.09	103	137.084	C8H11NO	[M+H]+	L-Tyramine	Amino acids and derivatives	Amino acids and derivatives	51-67-2	A	1528600	1592900	1551500	784550	788070	967270	1264900	1184200	1465900	514920	560060	570500	1130500	1211300	1148000	C00483	ko00350,ko00950,ko01100,ko01110
pma0948	138.09	121.1	137.084	C8H11NO	[M+H]+	Phenylethanolamine	Others	Others	7568-93-6	B	612460	601600	610430	308380	295760	369760	516830	441290	563260	199470	178580	226880	437670	446610	446440	C02735	--
Hmgn001653	137.02	93.04	138.032	C7H6O3	[M-H]-	Protocatechuic aldehyde	Phenolic acids	Phenolic acids	139-85-5	A	2165400	2486000	2284200	8023700	8124800	8176700	471900	438800	409370	8712500	8871700	9117800	4877600	4366700	4469500	C16700	ko00950
Lmgn001670	137.03	108.02	138.032	C7H6O3	[M-H]-	Salicylic acid	Phenolic acids	Phenolic acids	69-72-7	A	1315100	1582300	1494100	1848800	2137000	1931900	387570	390540	395600	2560300	2536900	2643700	1613500	1421800	1358700	C00805	ko00360,ko01100,ko01110,ko04075
Lmbn002862	137.02	93.03	138.032	C7H6O3	[M-H]-	3-Hydroxybenzoic Acid	Organic acids	Organic acids	99-06-9	B	1064200	924110	1015200	464450	441090	461550	13847000	14597000	13283000	774360	714040	745780	3198300	2836300	2710400	C00587	ko00400
mws0336	137.04	93.05	138.043	C6H6N2O2	[M-H]-	Urocanic acid	Organic acids	Organic acids	104-98-3	B	64766	71148	68839	93016	69352	73222	186850	193710	147990	99005	112810	99959	131160	119370	152190	C00785	ko00340,ko01100
mws2368	137.06	119.05	138.068	C8H10O2	[M-H]-	Tyrosol	Phenolic acids	Phenolic acids	501-94-0	B	134600	142110	142530	194120	176460	196730	41082	36043	33820	274080	263520	263180	134660	173440	145790	C06044	ko00350,ko01100
pme2828	140	99	139.027	C6H5NO3	[M+H]+	4-Nitrophenol	Phenolic acids	Phenolic acids	100-02-7	B	8076700	7959200	8149900	28760000	28884000	27780000	3183800	3325600	3050000	21398000	23218000	19633000	12832000	12917000	13124000	C00870	--
mws0704	140.01	78.96	141.019	C2H8NO4P	[M-H]-	O-Phosphorylethanolamine	Alkaloids	Alkaloids	1071-23-4	B	295700	276410	295880	99845	83339	98645	732580	726200	771390	100540	99232	109710	334980	339420	353490	C00346	ko00564,ko00600,ko01100
pma2987	142.1	124.09	141.09	C6H11N3O	[M+H]+	Histidinol	Others	Others	501-28-0	B	28650000	25069000	26618000	12638000	14085000	13092000	30253000	29731000	30055000	13625000	14776000	13925000	23325000	23070000	25894000	C00860	ko00340,ko01100,ko01110,ko01230
pme3207	141.02	59	142.027	C6H6O4	[M-H]-	Muconic acid	Organic acids	Organic acids	1119-72-8	B	2094100	2124600	2035600	17624000	18226000	17536000	1603500	1049600	1059600	17384000	19037000	18470000	4970400	5158800	5526800	C02480	ko01100
Rfmb320	144.1	84.08	143.095	C7H13NO2	[M+H]+	1-Methylpiperidine-2-carboxylic acid	Amino acids and derivatives	Amino acids and derivatives	7730-87-2	B	1112900	1176400	1249700	1955500	1722000	2069100	1013400	1168100	1124400	1964600	1861500	2087400	1659000	1640600	1561400	--	--
pme0295	146.08	86	145.074	C6H11NO3	[M+H]+	4-Acetamidobutyric acid	Organic acids	Organic acids	3025-96-5	B	222300	195410	218080	318580	318600	317820	113640	129220	133450	184100	188810	172700	224940	233910	238960	C02946	ko00330,ko01100
mws0567	146.09	87	145.085	C5H11N3O2	[M+H]+	4-Guanidinobutyric acid	Organic acids	Organic acids	463-00-3	B	2021500	2061200	2214300	3519700	3786500	4071800	3688300	3563200	4152000	3586200	3479800	3873600	3438500	3692400	3559700	C01035	ko00330,ko01100
pme2380	145.01	101	146.022	C5H6O5	[M-H]-	α-Ketoglutaric acid	Organic acids	Organic acids	328-50-7	B	441620	595850	514140	545050	456820	496400	1700000	1699600	1929000	1000400	1150000	1407900	817800	798120	702550	C00026	ko00020,ko00040,ko00053,ko00220,ko00250,ko00300,ko00310,ko00340,ko00430,ko00630,ko00650,ko00660,ko01100,ko01110,ko01200,ko01210,ko01230
Lmgn000224	145.01	57.03	146.022	C5H6O5	[M-H]-	(S)-2-methyl-3-oxosuccinic acid	Organic acids	Organic acids	-	A	47822	52670	46790	54237	63018	51673	155010	170080	159920	102660	79967	149590	53563	79083	73919	C06030	ko00660
mws1012	147.04	103	146.037	C9H6O2	[M+H]+	Coumarin	Lignans and Coumarins	Coumarins	91-64-5	B	7688.6	8722.3	8302.1	4283.1	5383.8	4388.2	13849	13031	15525	4068.6	5662.8	4325.9	6504.8	8740.2	7687.5	C05851	ko00940,ko01110
Wmzn000227	145.06	109.04	146.058	C6H10O4	[M-H]-	2,2-Dimethylsuccinic acid	Organic acids	Organic acids	597-43-3	B	3974.8	1802.1	1448.4	12614	11227	8309.7	9	9	9	8294.8	6890.4	10902	3980.4	3233.9	2149.2	--	--
Lmbn001609	145.05	83.05	146.058	C6H10O4	[M-H]-	(S)-2-Acetyl-2-Hydroxybutanoic Acid	Organic acids	Organic acids	-	B	42103	43686	45325	40294	38568	46556	64538	50244	54218	36937	35262	33001	42044	36315	43921	C06006	ko00290,ko01100,ko01110,ko01210,ko01230
Lmbn001676	145.05	101.06	146.058	C6H10O4	[M-H]-	(R)-3-Hydroxy-3-Methyl-2-Oxopentanoic Acid	Organic acids	Organic acids	-	B	110210	119390	144720	39968	28167	34038	138700	140850	167380	35010	33132	32720	84413	88174	82875	C14463	ko00290,ko01110,ko01210
mws0208	145.05	101	146.058	C6H10O4	[M-H]-	Adipic Acid	Organic acids	Organic acids	124-04-9	B	1671500	1696300	1779200	527520	614150	558130	2060400	2091700	2096400	476640	473980	446860	1190800	1213500	1308000	C06104	ko01100
pme0193	147.08	84	146.069	C5H10N2O3	[M+H]+	L-Glutamine	Amino acids and derivatives	Amino acids and derivatives	56-85-9	A	510490	466960	475430	602360	520310	599950	725400	708670	741590	941910	813370	796630	650450	646080	715380	C00064	ko00220,ko00230,ko00240,ko00250,ko00630,ko00910,ko00970,ko01100,ko01230,ko02010
pme0026	147.11	84	146.106	C6H14N2O2	[M+H]+	L-Lysine	Amino acids and derivatives	Amino acids and derivatives	56-87-1	A	509420	493080	462870	674800	538620	683390	786010	704010	767000	951420	882870	799390	665660	683190	704080	C00047	ko00300,ko00310,ko00780,ko00960,ko00970,ko01100,ko01110,ko01210,ko01230,ko02010
pme1691	147.13	87.2	146.118	C7H16NO2	[M+H]+	Acetylcholine	Alkaloids	Alkaloids	60-31-1	B	499660	484990	454860	616360	532270	467570	783670	1089200	1085600	542960	555540	517590	552410	650510	575420	C01996	ko00564
mws1050	148.06	88	147.053	C5H9NO4	[M+H]+	O-Acetylserine	Amino acids and derivatives	Amino acids and derivatives	5147-00-2	B	576900	570340	573800	227850	206040	190590	733760	766810	717110	275640	274180	295550	503110	546560	497170	C00979	ko00270,ko00908,ko00920,ko01100,ko01110,ko01200,ko01230,ko04122
Zmzn000113	146.05	102.06	147.053	C5H9NO4	[M-H]-	L-threo-3-Methylaspartate	Amino acids and derivatives	Amino acids and derivatives	6061-13-8	A	486500	505580	482310	1004200	785850	829920	362850	380900	388960	1073400	1137100	986980	554280	503380	553280	C03618	ko00630,ko00660,ko01100,ko01200
pme0014	148.06	84	147.053	C5H9NO4	[M+H]+	L-Glutamic acid	Amino acids and derivatives	Amino acids and derivatives	56-86-0	A	30146000	31598000	31803000	47828000	43164000	43549000	11793000	11698000	12107000	55175000	54483000	57053000	32288000	29758000	25708000	C00025	ko00220,ko00250,ko00330,ko00332,ko00340,ko00430,ko00480,ko00630,ko00650,ko00660,ko00860,ko00910,ko00970,ko01100,ko01110,ko01200,ko01210,ko01230,ko02010
pmp001285	149.02	65.04	148.016	C8H4O3	[M+H]+	Phthalic anhydride	Phenolic acids	Phenolic acids	85-44-9	A	2188200	2385800	2294400	2739800	2646100	2706300	2388800	2290700	2341900	1830800	2089700	1891300	2173200	2283100	2205100	--	--
Lmbn000216	147.03	57.03	148.037	C5H8O5	[M-H]-	(2R,3S)-3-methylmalic acid	Organic acids	Organic acids	152204-30-3	A	274440	254080	295610	180780	234120	203750	305120	389390	374690	222650	209250	206370	253400	342050	305310	C06032	ko00290,ko00660,ko01100,ko01210,ko01230
ML10171848	147.03	85.03	148.037	C5H8O5	[M-H]-	D-Arabinono-1,4-lactone	Others	Others	2782-09-4	A	621640	474280	530270	179190	172440	200730	1230500	1434300	892480	265000	197590	228250	422000	528110	666630	C00652	--
mws2213	147.05	77.01	148.052	C9H8O2	[M-H]-	Cinnamic acid	Phenolic acids	Phenolic acids	140-10-3	B	10784	11487	12681	1562.9	1749	2431	7909.3	6162.4	6468.3	9	9	9	5272.4	5463.6	3763	C00423	ko00130,ko00360,ko00940,ko00998,ko01100,ko01110
pme1210	150.06	61	149.051	C5H11NO2S	[M+H]+	L-Methionine	Amino acids and derivatives	Amino acids and derivatives	63-68-3	A	274230	267200	278010	111800	106690	125450	236370	219860	274370	174260	155270	155640	205090	198860	199650	C00073	ko00270,ko00966,ko00970,ko01100,ko01110,ko01210,ko01230
mws0262	149.01	87	150.016	C4H6O6	[M-H]-	L-Tartaric acid	Organic acids	Organic acids	87-69-4	B	699690	1208500	718680	337390	221150	334880	318500	310280	491400	372170	473790	435200	625610	578920	496070	C00898	ko00630,ko01100
Zmgn000173	149.05	75.01	150.053	C5H10O5	[M-H]-	D-Ribose	Others	Saccharides and Alcohols	50-69-1	A	14543000	16583000	15368000	6180600	5653500	6708500	3074600	3072500	3329100	6552800	6422100	6157300	7229500	7364500	7283400	C00121	ko00030,ko01100,ko02010
mws1499	149.05	59.01	150.053	C5H10O5	[M-H]-	D-(-)-Arabinose	Others	Saccharides and Alcohols	10323-20-3	A	3900000	4177400	3996200	1858500	1700500	1866800	1366500	1366500	1436400	1928800	2013200	1796200	2007600	1993700	2229100	C00216	--
pme1109	152.06	135	151.049	C5H5N5O	[M+H]+	Guanine	Nucleotides and derivatives	Nucleotides and derivatives	73-40-5	A	168260	166840	177700	232580	204170	232470	90788	110130	106820	78155	88888	88403	158970	154730	159140	C00242	ko00230,ko01100
pme0183	152.06	135	151.049	C5H5N5O	[M+H]+	Isoguanine	Nucleotides and derivatives	Nucleotides and derivatives	3373-53-3	A	47071	66857	60573	67406	54222	49483	39380	50701	39836	37537	33234	36927	52477	41129	46495	--	--
pme0256	151.03	151	152.033	C5H4N4O2	[M-H]-	Xanthine	Nucleotides and derivatives	Nucleotides and derivatives	69-89-6	B	171410	161690	198230	78532	99882	93545	59148	55472	64142	88394	91445	72290	92636	103850	100430	C00385	ko00230,ko00232,ko01100,ko01110
pme2362	151.04	107	152.047	C8H8O3	[M-H]-	Mandelic acid	Phenolic acids	Phenolic acids	90-64-2	B	36787	39192	25279	35179	36685	34960	17801	12464	9588.7	35910	41363	25965	22001	23770	24186	C01984	--
mws0458	151.04	136	152.047	C8H8O3	[M-H]-	Vanillin	Phenolic acids	Phenolic acids	121-33-5	B	301420	281860	270290	277400	283730	291260	94690	95982	100550	279430	265390	279180	259490	242360	260800	C00755	ko00998,ko01100,ko01110
Zmyn002323	151.04	107.05	152.047	C8H8O3	[M-H]-	2-Hydroxyphenylacetic acid	Organic acids	Organic acids	614-75-5	B	10806	9240	13771	110820	92892	98575	9	9	9	84218	84381	81453	55169	45164	48074	C05852	ko00360,ko01100
Hmbn002645	151.04	135.01	152.048	C8H8O3	[M-H]-	3,4-Dihydroxyacetophenone	Phenolic acids	Phenolic acids	1197-09-7	B	3472	2968.6	2710.8	7209.7	8797.1	8321.7	9	9	9	6233.3	6348.6	9225.1	3345.1	4994.1	4219.8	C10675	--
pme0513	151.06	59	152.068	C5H12O5	[M-H]-	Xylitol	Others	Saccharides and Alcohols	87-99-0	B	74520	104440	84005	61991	65400	98090	53782	25969	28496	88949	124690	106140	97076	69328	111100	C00379	ko00040,ko01100,ko02010
mws0437	151.06	71	152.068	C5H12O5	[M-H]-	D-Arabitol	Others	Saccharides and Alcohols	488-82-4	B	75075	67613	73759	18197	24643	20594	133010	125900	120320	23892	25521	17547	56929	60297	74315	C01904	ko00040,ko01100
mws4002	154.09	137	153.079	C8H11NO2	[M+H]+	Dopamine	Alkaloids	Alkaloids	51-61-6	B	355910	374570	380830	166820	172840	155430	356830	319340	433050	224000	179650	177490	353210	286930	304620	C03758	ko00350,ko00950,ko00965,ko01100,ko01110
mws0885	153.02	109.03	154.027	C7H6O4	[M-H]-	2,4-Dihydroxybenzoic acid*	Phenolic acids	Phenolic acids	89-86-1	A	364130	407960	454620	1018900	1233200	1059200	333780	363660	309500	1653800	1508200	1503200	546020	670660	731330	--	--
mws0183	153.02	109.03	154.027	C7H6O4	[M-H]-	3,4-Dihydroxybenzoic acid (Protocatechuic acid)*	Phenolic acids	Phenolic acids	99-50-3	A	485270	591780	533170	1237500	1422700	1236700	413310	390930	398680	1849400	2039000	1901200	688920	867210	850500	C00230	ko01100,ko01110
mws0180	153.02	109.03	154.027	C7H6O4	[M-H]-	2,5-Dihydroxybenzoic acid*	Phenolic acids	Phenolic acids	490-79-9	A	677730	784500	820850	1880500	2109500	1939900	613150	579820	570330	2905100	2583600	2796700	1057900	1114200	1313200	C00628	ko00350,ko01100
MA10040889	154.01	123.01	155.022	C6H5NO4	[M-H]-	4-Nitrocatechol	Phenolic acids	Phenolic acids	3316-09-4	B	5119.1	6623.4	11044	14858	17916	11731	3290.3	4484.6	3774.2	10604	10913	9286	9383.8	9806.2	10268	C02235	--
mws0254	156.08	110	155.069	C6H9N3O2	[M+H]+	L-Histidine	Amino acids and derivatives	Amino acids and derivatives	71-00-1	A	1411700	1385700	1019000	557850	746800	752920	6385800	7295700	7381800	1279600	1794000	1059100	2616000	3309100	3152100	C00135	ko00340,ko00410,ko00970,ko01100,ko01110,ko01230,ko02010
Lmbn001467	158.08	116.07	159.09	C7H13NO3	[M-H]-	5-Acetamidopentanoic Acid	Organic acids	Organic acids	1072-10-2	B	40227	46261	46857	21572	32506	24885	52346	46762	46535	32290	34427	38792	35789	36254	38071	C03087	ko00310,ko01100
pme2589	159.1	87	160.037	C6H8O5	[M-H]-	2-Oxoadipic acid	Organic acids	Organic acids	3184-35-8	B	32226	34766	33542	31825	31202	52351	9	9	9	46526	44013	35379	42478	39928	32283	C00322	ko00300,ko00310,ko00380,ko01100,ko01110,ko01210,ko01230
mws0987	161.06	115	160.052	C10H8O2	[M+H]+	6-MethylCoumarin	Lignans and Coumarins	Coumarins	92-48-8	B	44093	50706	44896	35743	31245	32767	76894	74620	75838	27097	9	9	37525	46816	45661	--	--
Lmbn002072	159.07	97.07	160.074	C7H12O4	[M-H]-	2-Propylsuccinic acid	Organic acids	Organic acids	618-57-5	B	14255	2940.7	11826	21558	30050	23546	12344	10186	10129	9884.8	10586	14688	14624	14858	10220	C16657	--
mws0005	161.11	144	160.1	C10H12N2	[M+H]+	Tryptamine	Alkaloids	Plumerane	61-54-1	B	103170	103890	92941	79806	80457	82131	91019	90098	106790	59728	55202	46975	80054	66997	98410	C00398	ko00380,ko00901,ko01100,ko01110
NK10246260	162.06	116.05	161.048	C9H7NO2	[M+H]+	2,4-Dihydroxyquinoline	Alkaloids	Quinoline alkaloids	86-95-3	B	38409	40902	27296	87276	98258	90010	11389	13139	9339.6	81449	67243	69656	51129	51688	49813	C16716	--
mws1550	162.06	73.1	161.051	C6H11NO2S	[M+H]+	S-Allyl-L-cysteine	Amino acids and derivatives	Amino acids and derivatives	21593-77-1	B	48967	59489	53661	7546.1	9448.2	7288.8	97614	103530	114290	8017.6	16202	4943	53039	47932	50323	C16759	--
mws1346	162.08	98	161.069	C6H11NO4	[M+H]+	DL-2-Aminoadipic acid	Alkaloids	Alkaloids	542-32-5	B	1125200	1142200	1234300	243960	280170	264040	2369900	2392700	2639500	347470	345720	374810	1096300	1233200	1063800	C00956	ko00300,ko00310,ko00311,ko01100,ko01110,ko01210,ko01230
pme3382	160.06	98	161.069	C6H11NO4	[M-H]-	N-Acetyl-L-threonine	Amino acids and derivatives	Amino acids and derivatives	17093-74-2	A	634700	669220	719320	191200	169670	226250	1062000	999490	1086000	221180	221310	220970	450170	595200	466420	--	--
pme2761	161	73	162.016	C5H6O6	[M-H]-	4-Hydroxy-2-oxoglutaric acid	Organic acids	Organic acids	1187-99-1	B	179380	201180	215510	250440	296410	275060	129040	173070	253740	325160	372700	283500	152870	246980	195400	C01127	ko00630,ko01100
pme2914	161.05	99	162.053	C6H10O5	[M-H]-	3-Hydroxy-3-methylpentane-1,5-dioic acid	Amino acids and derivatives	Amino acids and derivatives	503-49-1	A	7803600	7468700	7553700	2925800	2815100	3210900	5756800	5214300	5814700	2442400	2384300	2330300	3650500	4618000	4741000	C03761	--
pmf0440	163.08	91.1	162.068	C10H10O2	[M+H]+	4-MethoxycinnaMaldehyde	Phenolic acids	Phenolic acids	1963-36-6	B	332960	321730	331700	249100	234360	245470	300510	307140	398490	225730	226910	252070	259780	256050	267470	C10475	--
pme1419	164.07	104	163.067	C6H13NO2S	[M+H]+	L-Methionine methyl ester	Amino acids and derivatives	Amino acids and derivatives	10332-17-9	B	28844	30274	22125	15136	18804	18391	35868	38595	29952	17837	19190	26035	32279	29554	23376	--	--
Lmbp000123	164.07	56.05	163.067	C6H13NO2S	[M+H]+	L-Homomethionine	Amino acids and derivatives	Amino acids and derivatives	25148-30-5	B	601690	655220	645940	200100	269070	200460	274010	305050	305130	475480	299080	344490	405170	415000	429250	C17213	ko00966,ko01110,ko01210
pmb0142	165.1	95.2	164.047	C9H8O3	[M+H]+	Caffeic aldehyde	Phenolic acids	Phenolic acids	141632-15-7	A	1327400	1388600	1386300	679270	655280	674180	719120	759070	789000	1600500	1587200	1597400	1071100	1044700	1144000	C10945	ko00940,ko01110
Lmmn001643	163.04	119.05	164.047	C9H8O3	[M-H]-	2-Hydroxycinnamic acid	Organic acids	Organic acids	583-17-5	B	196770	203000	251410	81422	65824	92326	254210	278840	221150	132950	99838	81794	167860	145650	139960	C01772	ko00360,ko00940,ko01100,ko01110
pme1439	165.05	119	164.047	C9H8O3	[M+H]+	p-Coumaric acid	Phenolic acids	Phenolic acids	501-98-4	A	51608	52945	59430	51739	51207	52010	62092	72290	88213	45848	51099	55706	72076	55994	55225	C00811	ko00130,ko00350,ko00940,ko00950,ko00998,ko01100,ko01110
Lmbn002739	163.04	119.05	164.047	C9H8O3	[M-H]-	3-Hydroxycinnamic Acid	Phenolic acids	Phenolic acids	14755-02-3	B	353350	321790	388040	155040	130970	155140	447080	392020	446330	127000	143350	155690	229130	267120	235850	C12621	ko00360,ko01100
pme2529	163.2	101	164.068	C6H12O5	[M-H]-	1,5-Anhydro-D-glucitol	Others	Saccharides and Alcohols	154-58-5	B	285000	243650	226110	220140	186290	211220	241660	208320	336610	230820	232940	209100	283790	204070	271070	C07326	--
pme3083	164.04	120	165.043	C8H7NO3	[M-H]-	2-(Formylamino)benzoic acid	Phenolic acids	Phenolic acids	3342-77-6	B	119430	138770	115260	88001	115440	112840	123100	87777	116900	103510	108970	88274	128800	89175	114420	C05653	ko00380,ko01100
pme2617	166.05	102	165.046	C5H11NO3S	[M+H]+	L-Methionine Sulfoxide	Amino acids and derivatives	Amino acids and derivatives	3226-65-1	B	2615800	2704000	2493300	1281200	1338800	1455400	3264800	2923600	3138000	1331300	1422000	1372100	2449700	2485100	2585900	C02989	ko00270
pme0021	166.09	120.08	165.07	C9H11NO2	[M+H]+	L-Phenylalanine	Amino acids and derivatives	Amino acids and derivatives	63-91-2	A	1672400	1568000	1612600	708100	708910	728630	2053900	2132200	2357400	754620	748330	804990	1371400	1413900	1409500	C00079	ko00360,ko00400,ko00460,ko00940,ko00960,ko00966,ko00970,ko00998,ko01100,ko01110,ko01210,ko01230,ko02010
pme0281	165.02	121.03	166.027	C8H6O4	[M-H]-	Terephthalic acid*	Phenolic acids	Phenolic acids	100-21-0	A	777470	715930	631770	747520	812550	1133100	740240	757240	826270	769830	877550	724760	616980	803870	877880	C06337	ko01100
pme0282	165.02	77.04	166.027	C8H6O4	[M-H]-	Phthalic acid*	Organic acids	Organic acids	88-99-3	A	441990	480290	454590	90560	108580	104630	468150	495490	536230	109130	106490	119880	231920	291760	288560	C01606	ko01100,ko02010
pmc0274	167.1	121.1	166.031	C6H6N4S	[M+H]+	6-Methylmercaptopurine	Nucleotides and derivatives	Nucleotides and derivatives	50-66-8	B	3301200	3076100	3130500	1744400	1572900	1637500	4202400	4312200	4415200	1822000	1793100	1860200	2632600	2649000	2960100	C16614	--
mws0344	165.04	75	166.048	C5H10O6	[M-H]-	D-Xylonic acid	Organic acids	Organic acids	526-91-0	A	44623000	44897000	46033000	28100000	25360000	26557000	24287000	24131000	24469000	29480000	31099000	30191000	31581000	31836000	32145000	C00502	ko00040,ko01100
mws0851	143.11	143.11	166.097	C8H15NaO2	[M-Na]-	Sodium Valproate	Others	Others	1069-66-5	B	3200800	2993900	2776700	3893100	4058100	3930900	2125000	1652600	1910500	2442000	2585000	2377600	2851600	2812400	2874100	--	--
NK10253223	168.06	94.06	167.058	C8H9NO3	[M+H]+	2-Amino-3-methoxybenzoic acid	Phenolic acids	Phenolic acids	3177-80-8	B	393850	385050	492100	154030	172430	147620	699220	656310	653580	201290	199020	203790	317350	396790	318160	C05831	ko00380
Zmjp000624	168.06	150.05	167.058	C8H9NO3	[M+H]+	Pyridoxal	Others	Vitamin	66-72-8	B	412930	381100	502450	239430	196100	157070	561170	701740	604440	195320	218090	192860	322680	441170	329860	C00250	ko00750,ko01100
pme2598	167.03	123.04	168.042	C8H8O4	[M-H]-	3,4-Dihydroxybenzeneacetic acid	Phenolic acids	Phenolic acids	102-32-9	A	1099800	1267100	1205600	208930	188640	211220	1774400	1727000	1855600	129120	150070	125920	696210	743830	825270	C01161	ko00350,ko01100
Zmjn002583	167.03	123.05	168.042	C8H8O4	[M-H]-	2',4',6'-Trihydroxyacetophenone	Phenolic acids	Phenolic acids	480-66-0	B	7366.7	5996.5	6339.1	7924.2	6367.5	3843.1	15685	11447	20363	8063.6	14043	6485.5	8895.2	10318	8089.9	C21895	--
mws0028	167.03	108.02	168.042	C8H8O4	[M-H]-	Vanillic acid	Phenolic acids	Phenolic acids	121-34-6	B	9646.4	13312	12806	25564	30038	26924	9	9	9	41730	32092	45497	15548	14613	23624	C06672	--
NK10252689	168.03	123.01	169.038	C7H7NO4	[M-H]-	2-Methoxy-5-nitrophenol	Phenolic acids	Phenolic acids	636-93-1	B	4109.2	6408.8	4691.3	5547.7	7079.1	5362.1	5232.1	6982.4	4683.9	3071.7	3441.3	2882	4075.2	5371.7	4460.3	C17385	--
pme1383	170.08	134.1	169.074	C8H11NO3	[M+H]+	Pyridoxine	Others	Vitamin	65-23-6	A	4923900	4198500	4775400	4001200	3875800	3948700	8749500	8688400	8176300	2335700	2463000	2821500	4628700	5960400	4681700	C00314	ko00750,ko01100
pme0181	170.09	124	169.085	C7H11N3O2	[M+H]+	3-Methyl-L-Histidine	Amino acids and derivatives	Amino acids and derivatives	368-16-1	B	142870	149860	122380	84595	89195	102210	211530	186290	218230	98414	109050	82394	133780	134380	175400	C01152	ko00340,ko01100
Zmzn000078	168.99	78.96	169.998	C3H7O6P	[M-H]-	Dihydroxyacetone phosphate	Others	Saccharides and Alcohols	57-04-5	A	174790	136460	169160	80302	78505	98850	226460	171870	171260	80433	79252	86445	114280	124180	140740	C00111	ko00010,ko00040,ko00051,ko00052,ko00561,ko00562,ko00564,ko00640,ko00710,ko00760,ko01100,ko01110,ko01200,ko01230
pme3186	169	79	169.998	C3H7O6P	[M-H]-	DL-Glyceraldehyde-3-phosphate	Organic acids	Organic acids	591-59-3	B	631370	848720	744720	602730	673750	619400	430240	358740	435560	491600	496580	487940	538360	624660	502280	C00661	--
mws0024	169.01	125	170.022	C7H6O5	[M-H]-	Gallic acid	Tannins	Tannin	149-91-7	A	10278000	11328000	11518000	6307500	6461400	6862600	67652000	67557000	69026000	5459000	5452100	5617300	19023000	27910000	29366000	C01424	--
Xmbp001692	171.03	81.03	170.022	C7H6O5	[M+H]+	2,4,6-Trihydroxybenzoic acid	Organic acids	Organic acids	83-30-7	A	181900	199620	210400	97897	96797	67109	9484800	7346400	8826500	99772	87302	99422	3099300	2414000	3179500	--	--
ML10176345	171.03	109.03	172.037	C7H8O5	[M-H]-	3-Dehydroshikimic acid	Organic acids	Organic acids	2922-42-1	B	330210	458700	387690	337580	200170	245920	754680	818360	852260	273640	355050	294390	362640	534810	560320	C02637	ko00400,ko01100,ko01110,ko01230
pme0124	173.09	115.5	172.085	C7H12N2O3	[M+H]+	L-Glycyl-L-proline	Amino acids and derivatives	Amino acids and derivatives	704-15-4	B	10571	10564	10979	4406.3	7176.1	3281.5	21987	22489	22956	9	9	9	7734.4	14843	15791	--	--
Lmbn003524	171.1	99.08	172.11	C9H16O3	[M-H]-	9-Oxononanoic acid	Organic acids	Organic acids	2553-17-5	B	16474	9322.4	14174	9575.4	12655	10780	16893	13291	15198	11477	8748.4	12455	12405	11404	11393	C16322	ko00592,ko01110
MA10039492	173.01	71.03	174.016	C6H6O6	[M-H]-	Dehydroascorbic acid	Others	Vitamin	490-83-5	A	457250	631980	504570	258800	344640	213960	902150	736140	682430	334560	435230	397920	758770	654760	677110	C05422	ko00053,ko00480,ko01100
pme2550	173.02	137	174.016	C6H6O6	[M-H]-	Cis-Aconitic acid*	Organic acids	Organic acids	585-84-2	A	1129700	1066500	1238800	1083300	1034700	1175000	3280900	3042100	3222900	1644000	1523800	1373600	1753300	1734800	1768500	C00417	ko00020,ko00630,ko00660,ko01100,ko01110,ko01210
pme3009	175.02	99	174.016	C6H6O6	[M+H]+	Trans-Citridic acid*	Organic acids	Organic acids	4023-65-8	A	3703700	3461200	3287300	12266000	13409000	13883000	1680900	1372400	1538600	10361000	9409600	8251600	5099100	5027800	6226600	C02341	ko00660,ko01100
mws0154	173.05	93	174.053	C7H10O5	[M-H]-	Shikimic acid	Organic acids	Organic acids	138-59-0	A	3086800	2958500	3131500	2646400	2149500	2351400	7839100	5238700	5523100	3649900	3451200	2794300	4122700	3362600	3419200	C00493	ko00400,ko01100,ko01110,ko01230
mws0242	173.08	111	174.089	C8H14O4	[M-H]-	Suberic Acid	Organic acids	Organic acids	505-48-6	B	27146	20091	25813	94078	94448	88990	13583	13596	18453	73238	72346	92397	61733	54244	53985	C08278	--
mws0260	175.12	116	174.112	C6H14N4O2	[M+H]+	L-Arginine	Amino acids and derivatives	Amino acids and derivatives	74-79-3	A	582830	610720	590640	489190	582990	524970	1058500	1087700	1084900	2968900	3467300	2875600	1294900	1269100	1458800	C00062	ko00220,ko00261,ko00330,ko00472,ko00970,ko01100,ko01110,ko01230,ko02010
pme2559	174.04	88	175.048	C6H9NO5	[M-H]-	N-Acetyl-L-Aspartic Acid	Amino acids and derivatives	Amino acids and derivatives	997-55-7	A	254380	249120	310510	80652	86170	69115	210150	219970	256090	98045	98062	100450	146200	189950	179590	C01042	ko00250,ko01100
pme1651	176.1	130.1	175.063	C10H9NO2	[M+H]+	Indole 3-acetic acid (IAA)	Alkaloids	Plumerane	87-51-4	B	9774.7	9148.7	9995.6	2634.7	4214.7	4491.5	37019	32979	36238	3692	2758	3744.7	10810	11038	10599	C00954	ko00380,ko01100,ko04075
pme0008	176.1	113	175.096	C6H13N3O3	[M+H]+	L-Citrulline	Amino acids and derivatives	Amino acids and derivatives	372-75-8	B	79825	83342	71326	486560	428130	446140	102240	107990	136710	352220	363860	441550	150700	163560	165600	C00327	ko00220,ko01100,ko01110,ko01230
Hmfn000531	175.02	87.01	176.032	C6H8O6	[M-H]-	L-Ascorbic acid	Others	Vitamin	50-81-7	A	31570000	35119000	37142000	39473000	41547000	40444000	92160	89356	136510	40377000	39041000	39353000	16540000	20500000	22396000	C00072	ko00053,ko00480,ko01100,ko01110
mws4175	175.02	85.03	176.032	C6H8O6	[M-H]-	D-Glucurono-6,3-lactone	Others	Saccharides and Alcohols	32449-92-6	A	1232700	983420	1376600	1421600	1535400	1500000	9	9	9	1610500	1729600	1544800	697860	641140	782290	C02670	ko00053,ko01100
Zmgn001448	175.06	115.04	176.068	C7H12O5	[M-H]-	2-Propylmalic Acid*	Organic acids	Organic acids	-	A	257120	283690	294110	30403	30999	37138	224740	276330	250500	29118	23921	37263	147560	145490	156960	C05994	ko00620
pmb3101	175.06	115	176.068	C7H12O5	[M-H]-	2-Isopropylmalic Acid*	Organic acids	Organic acids	49601-06-1	A	368330	417090	434400	46377	45849	38121	360130	367830	327710	49793	49387	42391	188280	224580	236280	C02504	ko00290,ko00620,ko01100,ko01110,ko01210,ko01230
pme2024	177.1	160	176.095	C10H12N2O	[M+H]+	Serotonin	Alkaloids	Plumerane	50-67-9	B	85016	90847	83385	24674	9	9	102410	97963	114100	26425	27214	21426	48988	65136	44967	C00780	ko00380,ko01100
pme1021	177.14	99	178.048	C6H10O6	[M-H]-	D-Glucono-1,5-lactone	Others	Saccharides and Alcohols	90-80-2	B	53612	75218	58921	79845	92059	90770	103980	138820	121330	84138	97447	70634	68909	93893	82488	C00198	ko00030,ko01100,ko01110,ko01200
pme2253	177.04	59	178.048	C6H10O6	[M-H]-	L-Gulono-1,4-Lactone	Others	Saccharides and Alcohols	1128-23-0	B	132740	150120	131280	140250	99737	168630	9	9	9	128510	149300	151160	107330	163280	123210	C01040	ko00053,ko01100
mws1195	179.07	147.1	178.063	C10H10O3	[M+H]+	p-Coumaric acid methyl ester	Phenolic acids	Phenolic acids	3943-97-3	B	51459	54949	63501	45075	50765	36881	766580	717510	728760	44853	46751	43386	162500	167770	160840	--	--
pmb2795	177	145	178.063	C10H10O3	[M-H]-	4-Methoxycinnamic acid	Phenolic acids	Phenolic acids	830-09-1	B	65632	69359	66347	23760	24917	22902	595600	583380	620810	31906	33109	31396	163250	154230	157020	--	--
pmb0786	180.09	163.06	179.079	C6H13NO5	[M+H]+	D-Glucosamine	Others	Saccharides and Alcohols	3416-24-8	B	2536100	2614400	2676400	2810900	2633000	3082200	2692100	2638300	2766300	2576100	2806000	2620700	3206500	2977300	2934900	C00329	ko00520,ko01100
mws2212	179.03	135.05	180.042	C9H8O4	[M-H]-	Caffeic acid	Phenolic acids	Phenolic acids	331-39-5	A	494890	530680	525830	413560	400990	369360	337980	366040	374420	615270	569130	578320	405410	473640	423130	C01197	ko00940,ko01100,ko01110
pme0516	179.06	87	180.063	C6H12O6	[M-H]-	Inositol*	Others	Saccharides and Alcohols	87-89-8	A	379000	436110	409890	1736300	1680300	1676400	594830	602340	570390	2435400	2391700	2200100	800420	829680	895870	C00137	ko00052,ko00053,ko00562,ko01100,ko01110,ko02010,ko04070
mws4170	179.06	59.01	180.063	C6H12O6	[M-H]-	D-Glucose*	Others	Saccharides and Alcohols	14431-43-7	A	3689900	4141900	4390700	3073500	2500500	2782800	5545000	5233900	5459900	2462100	2618100	2585100	3272600	3288600	3596500	C00031	ko00010,ko00030,ko00052,ko00500,ko00520,ko00901,ko01100,ko01110,ko02010,ko04933
pme10516	179.06	59.01	180.063	C6H12O6	[M-H]-	D-Fructose*	Others	Saccharides and Alcohols	7660-25-5	A	3890100	3986600	3856400	3218700	2444800	2693800	5227400	5106900	5367200	2739500	2812200	2441800	3199800	3557700	3604900	C05003	--
mws0093	179.07	146	180.079	C10H12O3	[M-H]-	Coniferyl alcohol	Phenolic acids	Phenolic acids	458-35-5	B	276570	324460	261840	149130	134070	190700	145360	170250	168990	156800	145050	168500	215460	170180	185890	C00590	ko00940,ko00998,ko01100,ko01110
Cmyp007180	181.12	107.09	180.115	C11H16O2	[M+H]+	Dihydroactinidiolide	Others	Others	17092-92-1	B	2809000	2943500	2971900	2974200	2959400	2935500	1197100	1222000	1182000	1106800	1087600	1115500	2105800	2189000	2081600	--	--
mws0250	182.08	136.1	181.074	C9H11NO3	[M+H]+	L-Tyrosine	Amino acids and derivatives	Amino acids and derivatives	60-18-4	A	3513400	3346900	3243300	1591400	1651800	1835100	3181900	3114800	3504600	1846600	1886000	1807000	2641200	2752400	2503700	C00082	ko00130,ko00261,ko00350,ko00360,ko00400,ko00460,ko00730,ko00940,ko00950,ko00965,ko00966,ko00970,ko00998,ko01100,ko01110,ko01210,ko01230
mws1350	181.05	151	182.058	C9H10O4	[M-H]-	Syringaldehyde; 4-Hydroxy-3,5-Dimethoxybenzaldehyde	Phenolic acids	Phenolic acids	134-96-3	B	30213	19593	21929	102950	104270	98843	8200.6	11829	9015.6	87863	94906	90482	68363	62937	58878	--	--
Hmtn001288	181.05	135.04	182.058	C9H10O4	[M-H]-	Methyl 2,4-dihydroxyphenylacetate	Phenolic acids	Phenolic acids	67828-42-6	B	25698	28475	35750	38778	37465	31411	12168	12421	12858	30173	31222	35991	23331	28824	25238	--	--
mws1155	181.07	101.02	182.079	C6H14O6	[M-H]-	Mannitol*	Others	Saccharides and Alcohols	69-65-8	A	6655500	6911700	6421300	10268000	9492400	9856000	8923100	8805600	8606100	5142200	6309700	4650200	7124600	6712400	6889500	C00392	ko00051,ko01100,ko02010
pme2237	181.07	101	182.079	C6H14O6	[M-H]-	Dulcitol*	Others	Saccharides and Alcohols	608-66-2	A	22563000	21378000	22162000	32728000	27712000	30184000	30484000	30118000	29288000	17648000	19374000	18367000	21576000	21020000	22130000	C01697	ko00052,ko01100
mws0214	181.07	71	182.079	C6H14O6	[M-H]-	D-Sorbitol*	Others	Saccharides and Alcohols	50-70-4	A	23422000	22591000	23945000	31235000	27258000	28803000	31081000	26481000	28558000	17075000	19217000	17947000	21310000	21415000	21551000	C00794	ko00051,ko00052,ko01100,ko02010
pme2596	184.06	148	183.053	C8H9NO4	[M+H]+	4-Pyridoxic acid	Others	Vitamin	82-82-6	B	81246	74016	74908	272410	255040	246600	55434	50754	54513	224790	201910	201200	157070	155400	177720	C00847	ko00750,ko01100
MA10002917	183.01	109.02	184.012	C6H4N2O5	[M-H]-	2,4-Dinitrophenol	Phenolic acids	Phenolic acids	51-28-5	B	336780	379100	360070	157730	157600	159360	300210	297540	293330	149700	143840	143520	252610	234770	232540	C02496	--
pme0309	183.03	124	184.037	C8H8O5	[M-H]-	3-O-Methylgallic Acid*	Phenolic acids	Phenolic acids	3934-84-7	A	1363100	1533600	1461500	1243300	1235700	1261300	11807000	10881000	11626000	2598500	2781000	2565500	4074700	4671200	5032000	C05616	--
HJN037	183.03	124.02	184.037	C8H8O5	[M-H]-	4-O-Methylgallic Acid*	Phenolic acids	Phenolic acids	4319-02-2	A	3142200	3095600	3242700	3002900	3116700	3169000	27256000	25303000	27081000	7516200	6888400	6133100	10053000	11253000	10976000	--	--
pmb1754	184	125	184.073	C5H15NO4P+	[M]+	O-Phosphocholine	Alkaloids	Alkaloids	107-73-3	B	4897400	4123800	5218600	1309800	1141300	1223100	983760	954810	913160	1188300	1333700	1242300	2165200	2430300	2108500	C00588	ko00564,ko01100
pme2602	184	97	185.009	C3H8NO6P	[M-H]-	O-Phospho-L-serine	Amino acids and derivatives	Amino acids and derivatives	407-41-0	B	66451	77014	77562	82344	85483	70006	15843	21851	19051	35882	33784	41248	41173	47195	41445	C01005	ko00260,ko00270,ko00970,ko01100,ko01110,ko01200,ko01230
Zmgn000447	184.98	78.96	185.993	C3H7O7P	[M-H]-	3-Phospho-D-glyceric acid	Others	Others	820-11-1	B	5029800	6674000	5615800	8866400	7894800	9511100	1003600	977920	1192700	7939800	8670500	8013900	4218400	4866100	4797600	C00197	ko00010,ko00030,ko00260,ko00270,ko00561,ko00630,ko00710,ko01100,ko01110,ko01200,ko01230
mws0752	185.15	185.16	186.162	C11H22O2	[M-H]-	Undecylic Acid	Lipids	Free fatty acids	112-37-8	A	482160	412680	525690	675970	824030	693050	480980	427890	549230	624840	568550	562950	535760	544830	503160	C17715	--
pmn001492	187.1	123.1	188.041	C11H8O3	[M-H]-	Ayapin	Lignans and Coumarins	Coumarins	494-56-4	B	114610	122120	122520	182370	188690	186220	62573	67884	59335	146690	144460	150750	156820	136510	139160	C18078	--
pme0137	187.07	125	188.08	C7H12N2O4	[M-H]-	N-Acetyl-L-Glutamine	Amino acids and derivatives	Amino acids and derivatives	2490-97-3	A	1910000	2434900	1427500	1884100	1925400	2236200	1850700	1623300	1782200	1749600	2006800	2001800	1561800	2118000	2090100	--	--
mws0237	187.1	125	188.105	C9H16O4	[M-H]-	Anchoic Acid	Organic acids	Organic acids	123-99-9	A	2530200	2637900	2679800	4164000	4594700	4463500	1460700	1295700	1238000	3732100	3626200	3571300	3283900	3254400	3349500	C08261	--
mws5041	189.12	86.1	188.116	C8H16N2O3	[M+H]+	L-Glycyl-L-isoleucine	Amino acids and derivatives	Amino acids and derivatives	19461-38-2	B	64628	70982	67972	22408	19025	24736	124650	118890	139350	22669	19695	27621	60621	62812	62917	--	--
mws0736	189.12	86	188.116	C8H16N2O3	[M+H]+	N-Glycyl-L-leucine	Amino acids and derivatives	Amino acids and derivatives	869-19-2	B	91609	65561	101000	21541	23896	20988	132330	141390	135780	33131	24935	25960	65833	55703	78702	C02155	--
pme0122	189.12	126	188.116	C8H16N2O3	[M+H]+	N6-Acetyl-L-lysine	Amino acids and derivatives	Amino acids and derivatives	692-04-6	A	190560	240260	205880	98749	107380	117640	325390	325730	370220	75857	79313	72855	185290	207010	220970	C02727	ko00310,ko01100
Zmjp000182	189.13	70.07	188.127	C7H16N4O2	[M+H]+	N-Monomethyl-L-arginine	Amino acids and derivatives	Amino acids and derivatives	17035-90-4	B	111280	117810	98834	56869	83027	100230	299030	275620	330720	191150	207310	161850	194270	226230	162480	C03884	--
pme3388	189.13	144	188.127	C7H16N4O2	[M+H]+	Homoarginine	Amino acids and derivatives	Amino acids and derivatives	156-86-5	B	57533	39203	34104	38386	39964	40395	102700	74896	93996	93545	72902	90122	65066	77833	92289	C01924	--
pme0075	188.06	128	189.064	C7H11NO5	[M-H]-	N-Acetyl-L-glutamic acid	Amino acids and derivatives	Amino acids and derivatives	1188-37-0	B	350470	288040	339310	231160	308420	258520	149740	120610	142640	274100	277990	279300	181780	239600	242940	C00624	ko00220,ko01100,ko01110,ko01210,ko01230
pme0278	191.1	128	190.095	C7H14N2O4	[M+H]+	2,6-Diaminooimelic acid	Amino acids and derivatives	Amino acids and derivatives	583-93-7	B	58650	63354	57077	192310	161410	172130	50527	63139	58871	328130	322320	366700	134270	120680	110790	C00666	ko00300,ko01100,ko01110,ko01230
mws0597	190.05	146	191.058	C10H9NO3	[M-H]-	5-Hydroxyindole-3-acetic acid	Alkaloids	Plumerane	54-16-0	B	12949	13051	12783	9323.4	9486.4	14163	10997	17016	15093	9559.2	7852.8	14064	7740.3	13600	20420	C05635	ko00380,ko01100
mws0281	191.02	111.01	192.027	C6H8O7	[M-H]-	Citric Acid	Organic acids	Organic acids	77-92-9	A	11657000	10921000	11661000	7863300	7798200	8606400	40530000	44444000	39188000	13428000	11682000	11999000	15681000	19253000	21345000	C00158	ko00020,ko00250,ko00630,ko01100,ko01110,ko01200,ko01210,ko01230
Zmyn000453	191.02	111.01	192.027	C6H8O7	[M-H]-	Isocitric Acid	Organic acids	Organic acids	320-77-4	A	3664900	3882100	3681500	3465500	3488100	3928100	9954700	10082000	11913000	5558000	5427100	5216800	6520200	6531600	7427600	C00311	ko00020,ko00630,ko01100,ko01110,ko01200,ko01210,ko01230
Hmcp002123	193.05	178.02	192.042	C10H8O4	[M+H]+	Isoscopoletin (6-Hydroxy-7-Methoxycoumarin)	Lignans and Coumarins	Coumarins	776-86-3	B	12422	11236	6785.2	87936	64719	74352	66318	71053	69016	232380	239350	232350	108040	110200	125350	C18079	--
mws0277	191.06	85	192.063	C7H12O6	[M-H]-	Quinic Acid	Organic acids	Organic acids	77-95-2	A	269540	227200	258530	229860	206350	261310	732290	670670	759490	373510	385700	356190	423110	444790	507440	C00296	ko00400,ko01100
Lmmp002080	193.13	105.03	192.126	C11H16N2O	[M+H]+	N-(4-Aminobutyl)benzamide	Alkaloids	Phenolamine	5692-23-9	B	9	9	9	100740	96425	78308	20344	19968	21058	64969	59173	74842	41817	52782	50790	--	--
mws1189	193.04	72.8	194.033	C6H10O7	[M-H]-	D-Galacturonic acid	Organic acids	Organic acids	685-73-4	B	849380	950010	959610	1036400	856540	1090200	604850	665960	735390	1039800	1227500	1043400	765130	894720	810550	C00333	ko00040,ko00053,ko00520,ko01100,ko02010
pme3705	193.04	73	194.043	C6H10O7	[M-H]-	D-Glucoronic acid	Others	Saccharides and Alcohols	6556-12-3	B	979070	1151500	1082100	1199200	1080600	1201700	882880	914700	845360	1371700	1421700	1283000	958110	1072200	1095400	C00191	ko00040,ko00053,ko00520,ko00562,ko01100
Xmgn006542	193.05	133.03	194.057	C10H10O4	[M-H]-	Dimethyl Phthalate	Phenolic acids	Phenolic acids	131-11-3	B	172320	195610	182250	22894	21517	26985	141020	135800	136410	22862	27256	22667	75549	80549	89892	C11233	--
mws0014	193.05	134.01	194.058	C10H10O4	[M-H]-	Ferulic acid	Phenolic acids	Phenolic acids	537-98-4	A	51442	68374	56459	13575	11584	20026	46846	52467	50468	26418	19723	20144	34446	35707	23770	C01494	ko00940,ko01100,ko01110
mws2104	193.07	99.01	194.079	C7H14O6	[M-H]-	D-Pinitol	Others	Others	10284-63-6	B	331300	322500	319380	249370	270680	247580	287090	297090	309600	372790	315390	306840	302220	330780	314550	C03844	--
pme0534	195.05	74.9	196.058	C6H12O7	[M-H]-	Gluconic acid	Others	Saccharides and Alcohols	526-95-4	A	10349000	9867300	9766500	12520000	10666000	10781000	6157200	6339100	6383800	12928000	14131000	12947000	8412000	8583500	9269300	C00257	ko00030,ko01100,ko01110,ko01200
pme3827	198.08	152.2	197.069	C9H11NO4	[M+H]+	3,4-Dihydroxy-L-phenylalanine	Amino acids and derivatives	Amino acids and derivatives	59-92-7	B	232950	254420	149690	161270	77827	189190	966100	834330	1167700	54966	171920	170880	297780	290230	523560	C00355	ko00350,ko00950,ko00965,ko01100,ko01110
mws0027	197.05	123	198.053	C9H10O5	[M-H]-	Syringic acid	Phenolic acids	Phenolic acids	530-57-4	B	9	9	9	18113	15144	21701	9	9	9	28742	34507	35651	8502.1	10832	9790.4	C10833	--
pmb2497	197	153	198.053	C9H10O5	[M-H]-	4-Hydroxy-3-methoxymandelate	Phenolic acids	Phenolic acids	55-10-7	B	115580	85863	107250	45355	51340	75184	86301	97579	99224	58412	41533	48628	60962	121790	89455	C05584	ko00350,ko01100
pme0310	197.05	124	198.053	C9H10O5	[M-H]-	Ethyl gallate	Tannins	Tannin	831-61-8	B	9	9	9	6050	3856.2	9	12014	16796	11526	73353	60918	53469	14631	18605	15627	--	--
Zmzn000079	199	78.96	200.009	C4H9O7P	[M-H]-	D-Erythrose-4-phosphate	Others	Saccharides and Alcohols	585-18-2	A	75439	60347	76884	28337	29832	37258	63371	71069	81860	38019	21594	24372	48027	55292	57396	C00279	ko00030,ko00400,ko00710,ko00750,ko00998,ko01100,ko01110,ko01200,ko01230
pmb2640	199.17	181	200.178	C12H24O2	[M-H]-	Lauric acid	Organic acids	Organic acids	143-07-7	B	7233.3	5705.6	5368	8675.2	9014.9	7878.5	9268.4	12154	10461	5232.9	5217.3	7183.7	6621.3	6190.4	8267.1	C02679	ko00061,ko01100,ko01110
NK10251888	203.15	70.07	202.143	C8H18N4O2	[M+H]+	NG,NG-Dimethyl-L-arginine	Amino acids and derivatives	Amino acids and derivatives	30315-93-6	B	218600	202030	231300	217900	285050	259460	325330	277800	336830	437030	425560	387270	331680	295600	330180	C03626	--
mws0018	203.22	83	202.216	C10H26N4	[M+H]+	Spermine	Alkaloids	Phenolamine	71-44-3	B	45348000	42328000	42129000	20731000	24076000	20959000	50500000	49836000	46868000	24997000	22473000	22794000	37202000	38221000	38816000	C00750	ko00330,ko00410,ko00480,ko01100
pme2060	204.25	136	203.117	C10H13N5	[M+H]+	N6-Isopentenyladenine	Nucleotides and derivatives	Nucleotides and derivatives	2365-40-4	B	55611	58990	57046	279370	252230	264940	38415	33764	32809	233330	260570	250590	205390	162960	185220	C04083	ko00908,ko01110,ko04075
mws0282	203.08	116.05	204.09	C11H12N2O2	[M-H]-	L-Tryptophan	Amino acids and derivatives	Amino acids and derivatives	73-22-3	A	2121100	2241500	2256000	3818200	3872500	3708300	4288800	4170700	4577900	3429800	3247500	3354700	3305000	3040000	3522100	C00078	ko00260,ko00380,ko00400,ko00901,ko00966,ko00970,ko00998,ko01100,ko01110,ko01210,ko01230
Zmtn001464	204.03	160.04	205.038	C10H7NO4	[M-H]-	4,8-Dihydroxyquinoline-2-carboxylic acid	Organic acids	Organic acids	59-00-7	B	374250	365280	461910	1904200	1896600	2034000	232600	256290	257960	2681300	2704100	2645600	999850	1200900	1150400	C02470	ko00380
pmb0818	206.1	147.5	205.074	C11H11NO3	[M+H]+	Methoxyindoleacetic acid	Alkaloids	Plumerane	3471-31-6	B	178310	148360	145970	235360	197330	200230	440960	465310	463020	180500	166830	171440	246140	276250	264740	C05660	ko00380
pme1261	206.14	76	205.131	C9H19NO4	[M+H]+	D-Panthenol	Others	Saccharides and Alcohols	81-13-0	B	51709	8879.9	2843.3	8150.5	7377.5	4870.3	16747	11664	12706	3159.5	3513.9	1104.9	5826.4	5956.8	6003.6	C05944	ko00770
pmb1587	207.14	165.2	206.131	C13H18O2	[M+H]+	4-Hydroxy-3,5-diisopropylbenzaldehyde	Phenolic acids	Phenolic acids	10537-86-7	B	20525	20530	25973	18110	21098	19618	13234	13561	14257	22780	19800	19863	18153	18676	17193	--	--
Lmln010063	205.16	189.13	206.167	C14H22O	[M-H]-	2,6-Di-t-butylphenol	Phenolic acids	Phenolic acids	128-39-2	A	1212900	1088800	1330900	928430	1022400	960830	1414100	1448200	1470400	824050	889580	994860	890740	1002100	960750	--	--
Zmgn002106	206.08	58.03	207.09	C11H13NO3	[M-H]-	N-Acetyl-L-phenylalanine	Amino acids and derivatives	Amino acids and derivatives	2018-61-3	A	617090	666760	687050	716530	811800	789300	481040	566160	563560	774110	735460	777370	702060	705540	722750	C03519	ko00360,ko01100
Lmbp002962	209.05	194.02	208.037	C10H8O5	[M+H]+	Isofraxetin	Lignans and Coumarins	Coumarins	50656-75-2	B	11016	10654	9014.7	15417	15600	10225	47035	40848	52397	50035	66842	53842	22870	36452	35092	--	--
mws1212	209.08	177.3	208.074	C11H12O4	[M+H]+	Methyl ferulate	Phenolic acids	Phenolic acids	2309-07-1	B	85516	83094	73244	9	9	9	142400	131160	143360	54800	62192	49023	75997	91243	82248	--	--
pme3443	207.07	192	208.074	C11H12O4	[M-H]-	Sinapinaldehyde	Phenolic acids	Phenolic acids	4206-58-0	B	1119500	1128000	1189800	414220	389270	384360	34375	38629	37862	268670	258680	270370	415490	407600	382290	C05610	ko00940,ko01100,ko01110
pmb2620	207.07	133.1	208.074	C11H12O4	[M-H]-	3,4-Dimethoxycinnamic acid	Phenolic acids	Phenolic acids	14737-89-4	B	12897	14720	14941	9367.7	8970.9	11576	84920	78122	83024	21906	22814	22439	27648	29787	28719	--	--
Zmyn000108	209.03	85.03	210.038	C6H10O8	[M-H]-	D-Saccharic acid	Others	Saccharides and Alcohols	87-73-0	A	335460	361400	331210	9	9	9	1263800	1295200	1251100	137160	99277	106370	386670	412920	442810	C00818	ko00053,ko01100
Zmpn000199	209.03	85.03	210.038	C6H10O8	[M-H]-	D-Galactaric acid	Others	Saccharides and Alcohols	526-99-8	A	2108000	2276400	2141800	3004700	3043600	3182200	2327700	2655700	2390900	2882100	3507400	3081700	3056300	2962300	2668400	C00879	ko00053,ko01100
mws0853	209.08	179	210.089	C11H14O4	[M-H]-	Sinapyl alcohol	Phenolic acids	Phenolic acids	537-33-7	B	60559	75243	67360	281970	256620	338770	7642.2	13801	4951.2	233810	250090	242510	153330	137040	153170	C02325	ko00940,ko01100,ko01110
Zmgn003633	211.13	183.14	212.141	C12H20O3	[M-H]-	12-Oxo-10E-Dodecenoic Acid	Lipids	Free fatty acids	65410-38-0	B	6216.2	7907.4	6546	3435.2	4361.1	3268.7	6048.7	5178.2	5352.4	3771.7	4500.1	3667.1	5982	4117.8	6460	C16309	ko00592,ko01110
mws0863	213.02	97	214.024	C5H11O7P	[M-H]-	2-Deoxyribose-5'-phosphate	Nucleotides and derivatives	Nucleotides and derivatives	102916-66-5	B	92699	108490	83591	85208	90823	69779	89665	76728	95950	73591	97729	93444	79948	78000	90385	C00673	ko00030,ko01100
pmb2507	213.1	97	214.024	C5H11O7P	[M-H]-	2-Deoxyribose-1-phosphate	Nucleotides and derivatives	Nucleotides and derivatives	17210-42-3	B	106350	131530	132050	153620	133050	143570	161830	175450	160260	179410	150590	105970	145020	147640	209400	C00672	ko00030,ko00240,ko01100
pme0170	217.13	158	216.122	C8H16N4O3	[M+H]+	N-Acetyl-L-Arginine	Amino acids and derivatives	Amino acids and derivatives	155-84-0	B	364180	322850	310270	162570	179620	192870	360700	336460	417830	220450	172680	218470	283200	268670	250850	--	--
mws5045	215.17	169.16	216.173	C12H24O3	[M-H]-	12-Hydroxydodecanoic acid	Lipids	Free fatty acids	505-95-3	B	3079.5	3899.5	3675.2	6423.9	7107.5	6502.9	2394	2516.9	4159.9	6487.3	5823.9	6410.6	5419.8	4797.1	4977.4	C08317	--
pme2566	217.08	199	218.09	C8H14N2O5	[M-H]-	(5-L-Glutamyl)-L-amino acid	Amino acids and derivatives	Amino acids and derivatives	5875-41-2	A	88918	105230	108660	167740	146030	181090	58888	43252	72442	162500	148220	127900	73382	98972	89634	C03740	ko00480,ko01100
Lmrj001698	219.13	60.04	218.127	C9H18N2O4	[M+H]+	L-Seryl-L-Isoleucine	Amino acids and derivatives	Amino acids and derivatives	91086-51-0	B	21924	29947	34934	10683	11682	13211	35242	33363	38286	14321	9647.2	11842	22974	25983	18909	--	--
mws1337	220.12	202.1	219.111	C9H17NO5	[M+H]+	D-Pantothenic Acid	Others	Vitamin	79-83-4	A	4203000	4185500	4377900	1109500	1198500	1108700	1706800	1896300	1912200	1186300	1231700	1252500	2086300	2134600	2192900	C00864	ko00410,ko00770,ko01100,ko01110
pme1228	221.09	204	220.085	C11H12N2O3	[M+H]+	5-Hydroxy-L-tryptophan	Amino acids and derivatives	Amino acids and derivatives	56-69-9	B	12012	17160	17511	49329	45298	40581	19487	28941	36046	21401	26505	27773	30732	30514	34363	C00643	ko00380,ko01100
mws4174	222.1	138	221.09	C8H15NO6	[M+H]+	N-Acetyl-D-mannosamine	Others	Saccharides and Alcohols	7772-94-3	A	127230	154090	147910	68982	71085	63007	179740	190590	199770	72288	76212	63162	141500	138530	137890	C00645	ko00520,ko01100
mws2608	222.1	84.05	221.09	C8H15NO6	[M+H]+	N-Acetyl-D-galactosamine	Others	Saccharides and Alcohols	1811-31-0	A	131270	140010	135190	152740	161060	166360	152410	155650	184100	116140	150240	136090	142020	155340	158640	C01132	ko00052,ko01100
pmp000284	223.06	208.04	222.053	C11H10O5	[M+H]+	Fraxidin (8-Hydroxy-6,7-dimethoxycoumarin)*	Lignans and Coumarins	Coumarins	525-21-3	A	5342.3	4757.2	6508.7	80160	66403	78017	106690	93205	96411	146000	148520	145450	86627	82288	93365	C17479	--
mws1639	223.06	190	222.053	C11H10O5	[M+H]+	Isofraxidin*	Lignans and Coumarins	Coumarins	486-21-5	A	13884	13288	15892	188450	174170	221440	250820	246710	242460	408620	412410	397280	227250	236340	235950	C17480	--
mws5042	223.11	120.09	222.1	C11H14N2O3	[M+H]+	L-Glycyl-L-phenylalanine	Amino acids and derivatives	Amino acids and derivatives	721-66-4	B	49097	31817	34534	26154	15439	13936	82760	73352	79663	23682	26038	21657	41792	49424	40982	--	--
mws0520	224.09	136	223.084	C11H13NO4	[M+H]+	N-Acetyl-L-tyrosine	Amino acids and derivatives	Amino acids and derivatives	537-55-3	B	27532	29960	23991	22777	15717	20450	25960	30012	22768	21192	21587	13520	19610	24722	25942	--	--
pme1194	228.1	112	227.091	C9H13N3O4	[M+H]+	2'-Deoxycytidine	Nucleotides and derivatives	Nucleotides and derivatives	951-77-9	B	104010	87754	119810	22189	18383	30674	356270	338250	486340	18410	20390	24033	113740	145910	115400	C00881	ko00240,ko01100,ko02010
mws0021	227.07	185	228.079	C14H12O3	[M-H]-	Resveratrol	Others	Stilbene	501-36-0	A	44694	44176	44249	61416	64379	58127	445310	455960	449160	99217	99261	94109	129630	138040	131910	C03582	ko00945,ko01110
Zmjn003398	227.13	183.14	228.136	C12H20O4	[M-H]-	2-Dodecenedioic acid	Lipids	Free fatty acids	6402-36-4	A	267500	269930	258440	188680	183410	187770	370710	377300	382550	633600	582600	548790	367770	359750	377840	C16308	ko00592,ko01110
mws0119	227.2	227.2	228.209	C14H28O2	[M-H]-	Myristic Acid	Lipids	Free fatty acids	544-63-8	A	12483000	11807000	11727000	17146000	17476000	16698000	12490000	11003000	14214000	13280000	15219000	14851000	14872000	14023000	13577000	C06424	ko00061,ko01100
mws0474	229.14	211	230.152	C12H22O4	[M-H]-	Dodecanedioic aicd	Organic acids	Organic acids	693-23-2	B	1320.3	1455.4	1850.6	4982.5	4899.1	4189	1393.8	904.63	628.41	4302.7	4373.9	4694.3	2832.5	3441.3	2917.7	C02678	--
Lmhp001670	231.16	72.08	231.17	C11H22N2O3	[M+H]+	L-Valyl-L-Leucine	Amino acids and derivatives	Amino acids and derivatives	3989-97-7	A	64544	68858	54865	36897	38191	27438	54677	93427	73497	37368	24435	35756	52150	54408	41157	--	--
Hmlp001371	235.11	120.08	234.1	C12H14N2O3	[M+H]+	Cyclo(Tyr-Ala)	Amino acids and derivatives	Amino acids and derivatives	21754-26-7	B	24686	26756	19452	6008.8	5694.8	6367.4	29580	21086	17206	9	9	9	11793	12325	9707.8	--	--
pmb0490	235.14	147.04	234.137	C13H18N2O2	[M+H]+	p-Coumaroylputrescine	Alkaloids	Phenolamine	34136-53-3	A	241890	183450	211120	291700	329580	389000	279950	319240	309110	811760	674710	844310	456570	393680	440090	C18326	ko00330,ko01100
pmb0962	235.1	118.3	234.158	C10H22N2O4	[M+H]+	L-Lysine-Butanoic Acid	Amino acids and derivatives	Amino acids and derivatives	80407-71-2	B	402600	398190	396690	77634	72463	74201	257260	267970	238990	115030	129090	131300	234520	233480	231650	--	--
Lmhn003240	237.04	121.03	238.048	C11H10O6	[M-H]-	Benzoylmalic acid	Phenolic acids	Phenolic acids	22138-51-8	B	845110	956620	994100	1424500	1361600	1409700	2159000	2254200	2296300	3034600	2984700	2738300	2581100	1840700	1939900	--	--
mws0221	241.03	152	240.024	C6H12N2O4S2	[M+H]+	L-Cystine	Amino acids and derivatives	Amino acids and derivatives	56-89-3	B	21934	20601	29827	37476	51256	49242	27938	30618	32094	56135	49889	54184	36327	40761	41805	C00491	ko00270,ko01100,ko02010
pme2827	239	223	240.245	C16H32O	[M-H]-	Palmitaldehyde	Others	Others	629-80-1	A	5558900	4902500	5062000	4372900	4364200	4442200	4891400	4753200	5066900	4640800	4431700	4511700	11843000	11487000	13826000	C00517	ko00071
pme0264	243.1	127	242.09	C10H14N2O5	[M+H]+	Thymidine	Nucleotides and derivatives	Nucleotides and derivatives	50-89-5	B	118130	128410	132050	49028	54887	55357	376860	344020	378430	71866	61068	67364	152130	152860	164930	C00214	ko00240,ko01100
mws0359	241.22	241.22	242.225	C15H30O2	[M-H]-	Pentadecanoic Acid	Lipids	Free fatty acids	1002-84-2	A	43824	47093	46655	122980	123310	123220	22980	28524	37056	107780	106350	106780	70016	61099	55240	C16537	--
pme3732	244.09	112	243.086	C9H13N3O5	[M+H]+	Cytidine	Nucleotides and derivatives	Nucleotides and derivatives	65-46-3	B	1476900	1495600	1433900	1440800	1275000	1356500	1775900	2120200	1994400	1303800	1391100	1348300	1641600	1835100	1737500	C00475	ko00240,ko01100,ko02010
mws0248	243.06	110	244.07	C9H12N2O6	[M-H]-	Uridine	Nucleotides and derivatives	Nucleotides and derivatives	58-96-8	B	92262	70478	94345	65227	94964	80904	184000	162200	154040	95704	88582	89575	76168	126770	120040	C00299	ko00240,ko01100,ko02010
pme2266	245.1	227	244.088	C10H16N2O3S	[M+H]+	Biotin	Others	Vitamin	58-85-5	B	63451	55300	56516	9	9	9	120820	96802	87568	9	9	9	34953	47193	54984	C00120	ko00780,ko01100,ko02010
Lmhp002031	245.18	86.1	245.186	C12H24N2O3	[M+H]+	L-Leucyl-L-Leucine	Amino acids and derivatives	Amino acids and derivatives	3303-31-9	A	54310	64671	52704	57934	51876	57674	50536	59685	60915	43599	40529	44991	49941	63500	48538	--	--
pmb2591	245.09	203.2	246.1	C13H14N2O3	[M-H]-	N-Acetyl-L-Tryptophan	Amino acids and derivatives	Amino acids and derivatives	1218-34-4	A	31146	26427	35393	64752	56372	67034	11910	12516	13518	16814	30489	19386	34308	32480	26529	--	--
Lmrj002087	247.13	86.09	246.121	C10H18N2O5	[M+H]+	L-Isoleucyl-L-Aspartate	Amino acids and derivatives	Amino acids and derivatives	-	B	35387	30234	30970	13602	20853	12298	53571	61559	43703	19532	16161	21674	36293	35561	26134	--	--
pme2563	249.06	128	250.062	C8H14N2O5S	[M-H]-	γ-Glu-Cys	Amino acids and derivatives	Amino acids and derivatives	636-58-8	A	4960.1	4964.4	4883.8	4568	8264.9	7351.6	9	9	9	9274.5	5238.7	7313.8	6146.2	3886.7	6625.6	C00669	ko00480,ko01100
pme3961	252.11	136	251.102	C10H13N5O3	[M+H]+	2'-Deoxyadenosine	Nucleotides and derivatives	Nucleotides and derivatives	958-09-8	A	288530	304730	337230	250110	241070	241130	892490	928180	908480	265930	277450	298960	404040	427100	457980	C00559	ko00230,ko01100,ko02010
Lmhn003373	253.04	137.02	254.043	C11H10O7	[M-H]-	p-Hydroxybenzoylmalic acid	Phenolic acids	Phenolic acids	-	B	3860	4361.8	9	80546	96822	89834	39906	60023	41924	216040	221190	179130	149670	92788	109920	--	--
pma3101	256.2	124.1	256.082	C11H14NO6+	[M+H]+	Nicotinate D-ribonucleoside	Others	Vitamin	17720-18-2	B	7330700	7006200	7911300	11860000	10762000	12506000	4651800	4383000	4155100	13670000	12974000	11889000	11622000	9474600	10104000	C05841	ko00760,ko01100
mws0120	258.11	104.11	257.103	C8H20NO6P	[M+H]+	Choline Alfoscerate	Lipids	PC	28319-77-9	B	1808300	1873800	1929000	3218900	2616400	2662500	1720500	1779900	1831200	1545500	1362800	1605600	2546800	2186300	2078400	C00670	ko00564,ko00565
Zmyn000110	258.04	78.96	259.046	C6H14NO8P	[M-H]-	D-Glucosamine 1-phosphate	Others	Saccharides and Alcohols	2152-75-2	B	29500	37312	37225	12252	10396	7032.8	108070	103420	112950	4470.5	3451.2	3694.7	25803	33701	38079	C06156	ko00520,ko01100
mws0866	259.02	97	260.03	C6H13O9P	[M-H]-	D-Glucose 6-phosphate*	Others	Saccharides and Alcohols	56-73-5	A	4150700	3800700	4141300	1732000	1826300	2072900	2691100	2996500	2924900	1054600	1033400	1100000	2319200	2751500	2649700	C00092	ko00500,ko00562,ko00998,ko01100,ko01110
mws1090	259.02	97	260.03	C6H13O9P	[M-H]-	Glucose-1-phosphate*	Others	Saccharides and Alcohols	59-56-3	A	3845100	3800900	3865500	1489700	2006900	1867100	2813600	2888500	2996300	1078800	1081100	1095200	2307700	2717700	2929100	C00103	ko00010,ko00040,ko00052,ko00500,ko00520,ko00523,ko00561,ko01100,ko01110
pme3313	259	97	260.03	C6H13O9P	[M-H]-	D-Fructose 6-phosphate*	Others	Saccharides and Alcohols	643-13-0	A	2258900	2618000	2419200	2801200	2492900	2106400	1934800	2010600	1658100	1860500	2375300	2038500	1640600	2581400	1937100	C00085	ko00052,ko00500,ko00710,ko01100,ko01110,ko01200
Zmpn000095	261.04	78.96	262.045	C6H15O9P	[M-H]-	Sorbitol-6-phosphate	Others	Saccharides and Alcohols	20479-58-7	B	111410	85841	112290	75722	66452	77973	107470	97870	99898	26100	29542	30055	72751	85393	104680	C01096	ko00051,ko01100
Lmtn004049	263.13	204.12	264.136	C15H20O4	[M-H]-	Abscisic acid	Organic acids	Organic acids	21293-29-8	A	92859	95055	97286	12871	14027	14084	188070	181760	180800	15697	19563	15177	64497	71380	70672	C06082	ko00906,ko01100,ko01110,ko04075
Lmlp003161	265.15	177.06	264.147	C14H20N2O3	[M+H]+	N-Feruloylputrescine	Alkaloids	Phenolamine	501-13-3	A	4131800	3735500	3831600	5231300	6969200	7007200	1831400	1609100	1695800	14841000	12865000	14470000	6675700	6323200	6952700	C10497	ko00330,ko01100
pme0230	268.1	136.06	267.097	C10H13N5O4	[M+H]+	Adenosine	Nucleotides and derivatives	Nucleotides and derivatives	58-61-7	A	27899000	29077000	29670000	25454000	25610000	25557000	24937000	25418000	24922000	29305000	29854000	27355000	25409000	26844000	26983000	C00212	ko00230,ko01100,ko02010
pme1184	268.1	152	267.097	C10H13N5O4	[M+H]+	2'-Deoxyguanosine	Nucleotides and derivatives	Nucleotides and derivatives	961-07-9	B	87969	83948	79822	34285	33923	37854	624740	574650	623310	53700	54858	53113	200750	175990	192080	C00330	ko00230,ko01100,ko02010
pme2890	269.06	136	268.055	C8H16N2O4S2	[M+H]+	L-Homocystine	Amino acids and derivatives	Amino acids and derivatives	626-72-2	B	20734	17863	21570	17660	14980	17273	12246	12700	20289	12190	14578	12551	13292	16732	20728	C01817	ko00270
mws1060	267.07	135	268.081	C10H12N4O5	[M-H]-	9-(Arabinosyl)hypoxanthine	Nucleotides and derivatives	Nucleotides and derivatives	7013-16-3	B	149790	176430	159420	87833	84599	98728	94088	92564	91452	76011	72908	70756	88374	93618	115500	--	--
mws0383	267.23	267.23	268.24	C17H32O2	[M-H]-	Cis-10-Heptadecenoic Acid	Lipids	Free fatty acids	29743-97-3	A	139960	166600	132050	167070	185910	118310	105680	87004	122190	102220	127030	115980	176640	164220	138980	--	--
pmp000344	271.06	243.06	270.053	C15H10O5	[M+H]+	3',4',7-Trihydroxyflavone	Flavonoids	Flavonoid	2150-11-0	B	17805	17206	15823	6564.8	7970.5	7225.7	47722	46604	46533	8473.5	6273.6	6877.6	15918	21626	18999	--	--
pmp000571	271.06	153.01	270.053	C15H10O5	[M+H]+	Apigenin	Flavonoids	Flavonoid	520-36-5	B	313760	308530	311270	112970	114180	119130	907550	898960	833310	139700	135020	139930	321550	325310	346050	C01477	ko00941,ko00943,ko00944,ko01100,ko01110
mws1297	269.1	101.02	270.11	C13H18O6	[M-H]-	Benzyl glucoside	Phenolic acids	Phenolic acids	4304-12-5	B	4002	6040.4	4849.6	24554	19714	24868	7241.8	6415	5235.9	14552	16500	14411	18062	13512	10472	--	--
mws0914	271.06	151	272.068	C15H12O5	[M-H]-	Pinobanksin	Flavonoids	Dihydroflavonol	548-82-3	A	164520	167300	165670	39964	44133	37262	1643500	1498800	1664200	51186	53237	53908	368040	381150	383010	C09826	ko00941
Lmmn003323	271.23	225.22	272.235	C16H32O3	[M-H]-	2-Hydroxyhexadecanoic acid	Organic acids	Organic acids	764-67-0	A	263620	196680	190120	186530	197630	186520	222650	182890	203970	187900	186140	196630	208960	200020	192580	--	--
pmp001264	274.27	256.27	273.267	C16H35NO2	[M+H]+	Hexadecylsphingosine	Lipids	Sphingolipids	-	A	6075400	4338100	5287500	4168600	4723400	3682000	5127800	5440800	6343600	3752300	4388400	4829300	4131300	4668200	4572400	--	--
pmb1574	277.2	93	276.209	C18H28O2	[M+H]+	9,12-Octadecadien-6-Ynoic Acid	Lipids	Glycerol ester	61481-29-6	A	1184200	1188100	1228700	42305	51710	44833	2677400	3021500	2983600	39558	36158	32815	1079200	1084600	1011700	--	--
mws1038	277.12	146	278.13	C11H22N2O4S	[M-H]-	Pantetheine	Others	Others	496-65-1	A	159540	197210	157700	56114	39322	54169	155560	162380	163070	5254.6	6335.3	5138.7	98960	113270	101780	C00831	ko00332,ko00770,ko01110
Lmlp012720	279.16	149.02	278.152	C16H22O4	[M+H]+	Dibutyl phthalate	Phenolic acids	Phenolic acids	84-74-2	A	32467000	35441000	34561000	40152000	40142000	40449000	37095000	36402000	36337000	28470000	31380000	28768000	34142000	34246000	34238000	C14214	--
mws5035	279.17	120.08	278.163	C15H22N2O3	[M+H]+	L-Leucyl-L-phenylalanine	Amino acids and derivatives	Amino acids and derivatives	56217-82-4	A	70049	52324	57598	147050	158080	141880	65351	69631	54420	145750	109180	103280	104330	85322	117990	--	--
mws0366	277.22	277.22	278.225	C18H30O2	[M-H]-	γ-Linolenic Acid*	Lipids	Free fatty acids	506-26-3	A	1025100	972290	1029800	3355300	3557000	3580500	1462200	1251900	1329200	1826300	2202900	2146400	2053600	1836400	1832100	C06426	ko00591,ko01040,ko01100
pmb1650	279.2	149.4	278.225	C18H30O2	[M+H]+	Octadeca-11E,13E,15Z-trienoic acid	Lipids	Glycerol ester	25575-00-2	A	12371000	12875000	13089000	15369000	15550000	14963000	13914000	13632000	13601000	10507000	11844000	10928000	12645000	12260000	11972000	--	--
mws0367	277.22	277.22	278.225	C18H30O2	[M-H]-	α-Linolenic Acid*	Lipids	Free fatty acids	463-40-1	A	995550	979290	1040000	3589800	3644300	3561200	1390400	1365100	1280000	1816000	2261000	2160300	2028500	1906600	1913400	C06427	ko00592,ko01040,ko01100,ko01110
Lmbn005923	277.22	59.01	278.225	C18H30O2	[M-H]-	Crepenynic acid	Lipids	Free fatty acids	2277-31-8	B	16424	16856	16656	53354	59041	59626	23992	21769	21856	29802	36585	34775	34852	31781	31346	C07289	ko00591
pmb0889	279.23	95.1	278.225	C18H30O2	[M+H]+	Punicic acid (9Z,11E,13Z-octadecatrienoic acid)	Lipids	Free fatty acids	544-72-9	B	142140	136580	125820	97264	88293	93056	211460	212370	200560	76638	86452	80017	128080	135140	118060	C08364	--
mws0629	281.11	166	280.106	C13H16N2O5	[M+H]+	L-Aspartyl-L-Phenylalanine	Amino acids and derivatives	Amino acids and derivatives	13433-09-5	A	65194	67368	82061	11335	10631	11096	77974	70632	59840	17915	14618	18993	36704	38648	35898	--	--
mws1491	279.23	279.23	280.24	C18H32O2	[M-H]-	Linoleic acid	Lipids	Free fatty acids	60-33-3	A	5751500	4904500	5041500	9788700	10899000	9847600	5912700	5718800	6513500	8508800	8125800	7822400	7332400	6543200	5853500	C01595	ko00591,ko01040,ko01100
YC512118	282.28	247.24	281.272	C18H35NO	[M+H]+	Oleamide (9-Octadecenamide)	Lipids	Free fatty acids	301-02-0	A	88077	79081	79691	72964	178180	71301	105830	189450	142900	121110	187400	56337	105890	141060	123960	C19670	--
mws2623	281.25	281.25	282.256	C18H34O2	[M-H]-	11-Octadecanoic acid(Vaccenic acid)	Lipids	Free fatty acids	506-17-2	A	1551100	1805000	1568200	1506900	1712800	1512500	1654700	1802800	1839500	1191300	1459100	1192900	1691700	1606100	1549200	C21944	--
mws0396	281.25	281.25	282.256	C18H34O2	[M-H]-	Elaidic Acid	Lipids	Free fatty acids	112-79-8	B	4439900	4943400	4441600	4032600	4715400	4041900	4378600	4677700	4823000	3024700	3786200	3235800	4419500	4515400	4360900	C01712	--
pme1178	284.1	152	283.092	C10H13N5O5	[M+H]+	Guanosine	Nucleotides and derivatives	Nucleotides and derivatives	118-00-3	A	1764300	1767000	1952000	1062800	1187500	1108600	3956600	4396600	4528800	1679500	1948400	1865800	2389600	2337900	2301500	C00387	ko00230,ko01100,ko02010
mws0668	283.07	151	284.076	C10H12N4O6	[M-H]-	Xanthosine	Nucleotides and derivatives	Nucleotides and derivatives	146-80-5	B	137070	147820	148390	308490	322770	296690	311910	285590	283590	387860	387870	374850	302920	296620	275330	C01762	ko00230,ko00232,ko01100,ko01110,ko02010
mws1489	283.26	283.26	284.272	C18H36O2	[M-H]-	Stearic Acid	Lipids	Free fatty acids	57-11-4	A	1096200	1454300	1308200	1516500	1105800	1109800	1152900	1448900	1221700	1620100	1362000	1074700	743000	733740	716340	C01530	ko00061,ko01040
Hmbp002730	287.06	153.01	286.047	C15H10O6	[M+H]+	Isoscutellarein	Flavonoids	Flavonoid	41440-05-5	B	426990	450370	461350	249230	271160	285180	350250	348260	326000	147890	149590	148820	316480	320710	348380	C10097	--
pme0088	285.04	151	286.048	C15H10O6	[M-H]-	Luteolin (5,7,3',4'-Tetrahydroxyflavone)	Flavonoids	Flavonoid	491-70-3	A	1626700	1827300	1954600	1092900	1008500	1110400	1178900	1132600	1113000	687180	663700	701610	1301100	1374000	1363400	C01514	ko00941,ko00944,ko01100,ko01110
pmn001511	285.1	123	286.105	C13H18O7	[M-H]-	3-Hydroxy-5-Methylphenol-1-O-Glucoside	Phenolic acids	Phenolic acids	-	B	136210	160920	147470	196600	206910	182360	125760	133470	132050	427540	457260	418580	231370	251090	223320	--	--
mws1436	287.29	97.2	286.287	C18H38O2	[M+H]+	1,18-Octadecanediol	Lipids	Free fatty acids	3155-43-9	B	4925.1	4607.3	5922.2	5519.7	4645.6	4517.8	5240.5	4646.1	6044.6	8458.2	7205.8	7703.6	6242.3	5350.2	6353.7	--	--
mws1094	287.06	259	288.063	C15H12O6	[M-H]-	Dihydrokaempferol	Flavonoids	Dihydroflavonol	480-20-6	A	64803	76436	79121	12184	12314	9722.3	192930	195660	172330	10709	6608.2	6245.6	74411	74001	71408	C00974	ko00941,ko01100,ko01110
pmn001686	287.22	241.22	288.23	C16H32O4	[M-H]-	10,16-Dihydroxypalmitic acid	Lipids	Free fatty acids	3233-90-7	A	94630	98733	97698	30903	28507	30943	68203	66626	66305	43552	44132	41831	61480	57431	61312	C08285	ko00073
pmb3081	289	97	290.004	C6H11PO11	[M-H]-	Glucarate O-Phosphoric acid	Others	Saccharides and Alcohols	-	B	33934000	19021000	24911000	21277000	22445000	20960000	16787000	17285000	15594000	16602000	14249000	15278000	16553000	17187000	17158000	--	--
pme3163	289	97	290.04	C7H15O10P	[M-H]-	D-Sedoheptuiose 7-phosphate	Others	Saccharides and Alcohols	2646-35-7	B	35066000	17936000	25381000	20554000	21937000	19067000	16246000	16570000	12519000	15382000	13984000	14800000	16438000	16067000	16093000	--	--
pme0460	291.09	139.04	290.079	C15H14O6	[M+H]+	Epicatechin	Flavonoids	Flavanols	490-46-0	A	5779300	6020100	5543200	13322000	13616000	13729000	13437000	14136000	12676000	14978000	14897000	16123000	12343000	12371000	11911000	C09727	ko00941,ko01100,ko01110
mws0054	289.07	245	290.079	C15H14O6	[M-H]-	Catechin	Flavonoids	Flavanols	154-23-4	A	21055000	19393000	20227000	7128600	7016500	6808800	20212000	20080000	20598000	2745200	2977900	3008900	15789000	14418000	14181000	C06562	ko00941,ko01110
pmb2657	289.1	97.1	290.123	C10H18N4O6	[M-H]-	Argininosuccinic acid	Organic acids	Organic acids	2387-71-5	B	307500	443950	370780	105860	100380	87007	252550	224880	219020	45384	27491	33050	229430	270910	231770	C03406	ko00220,ko00250,ko01100,ko01110,ko01230
pmb0885	291	190.9	290.188	C18H26O3	[M+H]+	4-Oxo-9Z,11Z,13E,15E-Octadecatetraenoic Acid	Lipids	Free fatty acids	-	B	6397.5	11170	7589.4	5408.3	6136.3	3755.4	7684.1	9526.9	8195.5	6673	5241.2	7058.7	6803.9	7932.6	6917.4	--	--
mws2120	291.01	247	292.022	C13H8O8	[M-H]-	Brevifolin carboxylic acid	Phenolic acids	Phenolic acids	18490-95-4	B	348570	334860	290580	76592	103680	91700	314030	338520	346720	38835	28824	40599	206580	201520	217660	--	--
pmb0494	295.17	207.07	294.158	C15H22N2O4	[M+H]+	Sinapoylputrescine	Alkaloids	Phenolamine	70185-57-8	B	10879	8219.9	7272.1	10262	7298.1	7800.4	10197	9614.1	15397	14655	10974	10997	9240.3	12515	11511	--	--
pmb2792	293.21	193.1	294.219	C18H30O3	[M-H]-	13-Hydroxy-6,9,11-octadecatrienoic acid	Lipids	Free fatty acids	74784-20-6	B	22677	25079	24785	22471	33156	21614	25109	18837	28841	25052	28361	33866	22165	25130	24315	--	--
Zmpn003368	293.21	195.14	294.219	C18H30O3	[M-H]-	13S-Hydroxy-9Z,11E,15Z-octadecatrienoic acid	Lipids	Free fatty acids	87984-82-5	B	27611	26750	25466	11638	10522	10601	57923	55076	53610	13008	12812	11720	28313	27746	23178	C16316	ko00592
Lmbn005443	293.21	235.17	294.219	C18H30O3	[M-H]-	13-KODE; (9Z,11E)-13-Oxooctadeca-9,11-dienoic acid	Lipids	Free fatty acids	54739-30-9	B	9124.6	9455.8	9134.8	9	9	9	47580	47889	46533	9	9	9	15379	14623	13500	C14765	ko00591
Lmqp000329	296.07	104.11	295.056	C8H14N3O7P	[M+H]+	5-Aminoimidazole ribonucleotide	Nucleotides and derivatives	Nucleotides and derivatives	25635-88-5	A	893400	814820	858490	575430	695020	539700	1680900	1768100	1827400	433310	507030	400550	1024200	979450	1102500	--	--
pmn001687	295.05	163.04	296.053	C13H12O8	[M-H]-	Cis-Coutaric acid	Phenolic acids	Phenolic acids	67920-37-0	B	9	9	9	46238	44944	47324	9	9	9	41844	42607	50107	18888	31510	31924	--	--
pmb2799	295.23	195.2	296.235	C18H32O3	[M-H]-	12,13-Epoxy-9-Octadecenoic Acid	Lipids	Free fatty acids	6799-85-5	B	7467.2	6863	9316.5	5406.1	6168.1	5520.9	12149	13423	11362	13019	13196	10704	8636.7	8853.2	9744.5	C14826	ko00591,ko01100
Lmbn005369	295.23	195.14	296.235	C18H32O3	[M-H]-	13(S)-HODE;13(S)-Hydroxyoctadeca-9Z,11E-dienoic acid	Lipids	Free fatty acids	10219-69-9	B	66789	68329	67426	47494	49984	49538	114080	114170	117470	45283	41393	40257	69972	65133	64205	C14762	ko00591
Lmbn005662	295.23	171.1	296.235	C18H32O3	[M-H]-	9(10)-EpOME;(9R,10S)-(12Z)-9,10-Epoxyoctadecenoic acid	Lipids	Free fatty acids	16833-56-0	B	14098	14441	14803	10808	13805	10676	23580	21386	20943	21194	20760	18639	16023	15647	17324	C14825	ko00591,ko01100
Rfmb091	295.23	195.14	296.235	C18H32O3	[M-H]-	9S-Hydroxy-10E,12Z-octadecadienoic acid	Lipids	Free fatty acids	15514-85-9	B	68143	62127	67037	46586	46060	45987	109740	108880	108180	38427	39304	38338	64540	62389	57812	C14767	ko00591
pme1474	298.1	136	297.09	C11H15N5O3S	[M+H]+	5'-Deoxy-5'-(methylthio)adenosine	Nucleotides and derivatives	Nucleotides and derivatives	2457-80-9	A	11262000	11019000	10825000	5300300	5441500	5309800	10843000	9856600	10890000	5512700	5712900	6129600	8450200	9321800	8622300	C00170	ko00270,ko00908,ko01100
pmb0197	298.1	166.3	297.107	C11H15N5O5	[M+H]+	N7-Methylguanosine	Nucleotides and derivatives	Nucleotides and derivatives	20244-86-4	B	20666	15690	16555	17528	10331	14981	48593	21414	29702	27959	18077	18465	22317	37323	33014	C20674	--
Lmln001195	297.1	135.07	298.105	C14H18O7	[M-H]-	Picein (4-Acetylphenyl-glucoside)	Phenolic acids	Phenolic acids	530-14-3	A	34013	40726	39072	31291	45655	50459	57968	49759	60788	45522	46482	41529	44075	34269	40747	C10720	--
Zmyn004714	297.24	183.14	298.251	C18H34O3	[M-H]-	Ricinoleic acid	Lipids	Free fatty acids	141-22-0	A	36577	39403	39881	31033	32414	28918	41701	43092	45741	28630	28155	30877	34838	33242	33303	C08365	--
pmf0297	297.32	183.1	298.324	C20H42O	[M-H]-	1-Eicosanol	Lipids	Free fatty acids	629-96-9	B	33700	33504	34260	29808	30265	23883	39728	40592	37735	24347	25951	27754	29353	29126	28447	--	--
Lmhn001386	299.04	167.03	300.048	C12H12O9	[M-H]-	Vnilloyltartaric acid	Phenolic acids	Phenolic acids	-	B	10887	17513	18670	12531	12420	11888	19515	21492	20040	14007	10304	10786	10970	18454	17111	--	--
pmp000001	301.07	286.05	300.063	C16H12O6	[M+H]+	Hispidulin (5,7,4'-Trihydroxy-6-methoxyflavone)*	Flavonoids	Flavonoid	1447-88-7	A	553240	562280	575820	288440	299010	282630	537370	510880	492030	259850	262660	256190	400610	430090	435990	C10058	--
mws0058	299.06	284	300.063	C16H12O6	[M-H]-	Diosmetin (5,7,3'-Trihydroxy-4'-methoxyflavone)*	Flavonoids	Flavonoid	520-34-3	A	732860	747260	759920	321530	294680	312240	579270	591350	558100	307700	286760	276660	480380	479900	489830	C10038	--
Zmhn001926	299.08	137.02	300.084	C13H16O8	[M-H]-	1-O-Salicyl-D-glucose	Phenolic acids	Phenolic acids	60517-74-0	A	6311700	6366000	6471500	7012100	7708000	8034100	9311500	9662000	9801400	19574000	20622000	20142000	12331000	11543000	12158000	--	--
pmb3142	299.1	137.1	300.085	C13H16O8	[M-H]-	Salicylic acid-2-O-glucoside	Phenolic acids	Phenolic acids	10366-91-3	B	496550	473510	511710	1147700	1104600	1043900	62360	44975	48695	826680	759150	897420	701310	688750	603390	--	--
pme2246	301	185	302.006	C14H6O8	[M-H]-	Ellagic acid	Tannins	Tannin	476-66-4	B	336280	287990	267160	68745	71148	74901	465870	361430	424570	72900	81754	70990	352600	286880	323460	C10788	--
mws0920	301.04	151	302.043	C15H10O7	[M-H]-	Tricetin (5,7,3',4',5'-Pentahydroxyflavone)	Flavonoids	Flavonoid	520-31-0	A	558170	617720	718750	187000	244300	198600	2237400	2128000	2232300	182490	156500	152950	881440	913690	882450	C10192	ko00941
Zmpp002571	303.05	257.05	302.043	C15H10O7	[M+H]+	Robinetin	Flavonoids	Flavonoid	490-31-3	A	2930100	3661300	2803600	3204200	3010200	3434800	2853900	2651200	2217500	2623600	2673100	2437100	2713800	2687500	3192500	C10177	--
pme3514	301.04	151	302.043	C15H10O7	[M-H]-	Quercetin	Flavonoids	Flavonols	117-39-5	A	1009200	1079500	1137700	1816800	1712000	1882500	1248500	1203500	1176200	2251400	2142400	2235100	1855900	1795500	1720700	C00389	ko00941,ko00944,ko01100,ko01110
Cmsp004086	303.09	229.08	302.079	C16H14O6	[M+H]+	Dihydrokaempferide	Flavonoids	Flavonols	137225-59-3	B	319490	381650	200770	451950	697110	557480	333770	283320	251700	521740	487340	571880	499120	482070	386650	--	--
Zmhn000892	301.09	139.05	302.1	C13H18O8	[M-H]-	4-O-Glucosyl-3,4-dihydroxybenzyl alcohol	Phenolic acids	Phenolic acids	-	B	426270	429490	426060	490640	456060	480440	315920	353470	335120	515200	519420	532790	457220	441620	452850	--	--
mws1375	304.15	185.09	303.143	C12H21N3O6	[M+H]+	Nicotianamine	Amino acids and derivatives	Amino acids and derivatives	34441-14-0	B	411560	369270	452210	688910	586700	526040	286300	253550	317560	463430	435330	479110	346640	353740	357410	C05324	--
mws0044	303.05	125.02	304.058	C15H12O7	[M-H]-	Dihydroquercetin(Taxifolin)	Flavonoids	Dihydroflavonol	480-18-2	A	52084	67318	75344	24235	18970	32130	2570000	2907400	2770200	31058	23881	22365	641480	568460	618920	C01617	ko00941,ko01100,ko01110
Hmqn003268	303.05	151.03	304.059	C15H12O7	[M-H]-	5,7,3',4',5'-Pentahydroxydihydroflavone	Flavonoids	Dihydroflavone	-	A	2923600	3529200	3253700	157780	136000	157930	23259000	22337000	22283000	115890	144380	109560	10798000	11433000	10376000	--	--
mws0042	305.07	125	306.074	C15H14O7	[M-H]-	Epigallocatechin	Flavonoids	Flavanols	970-74-1	A	9614800	11088000	11307000	5449500	5170500	5358900	11464000	10878000	12472000	4696000	4477300	4502700	9054800	8626000	10483000	C12136	ko00941,ko01110
mws0049	307.08	139	306.074	C15H14O7	[M+H]+	Gallocatechin	Flavonoids	Flavanols	970-73-0	A	5992900	5659900	5619000	2008300	2280400	2052700	6856100	7055500	6584200	1821700	1856000	1903700	4677600	4784700	4592300	C12127	ko00941,ko01110
pmb0496	307.18	177.05	306.169	C15H22N4O3	[M+H]+	N-Feruloylagmatine	Alkaloids	Phenolamine	-	B	546030	628780	568300	673770	637500	647580	1244500	1168800	1112600	821330	720600	734180	878980	748400	816710	C18325	ko00330,ko01100
pme1373	306.05	110	307.057	C9H14N3O7P	[M-H]-	2'-Deoxycytidine-5'-monophosphate	Nucleotides and derivatives	Nucleotides and derivatives	1032-65-1	B	8629.5	6362.3	8492.6	12632	10966	9873.2	3712.6	2844.5	3310.7	15595	16502	14005	7714.9	7397.3	12637	C00239	ko00240,ko01100
pme1086	306.08	143	307.084	C10H17N3O6S	[M-H]-	Glutathione reduced form	Amino acids and derivatives	Amino acids and derivatives	70-18-8	A	442830	369800	323240	1090900	1061500	1116700	189610	169710	243000	1268000	1265000	1310400	519890	487430	498150	C00051	ko00270,ko00480,ko01100,ko02010
pmb2855	307	145	308.122	C11H20N2O8	[M-H]-	L-Glutamine-O-glycoside	Amino acids and derivatives	Amino acids and derivatives	-	B	14081	8899	12521	74708	62585	68842	10764	9307.3	11873	60424	68668	63884	25105	18710	25571	--	--
pmn001610	307.26	307.3	308.272	C20H36O2	[M-H]-	Eicosadienoic acid	Lipids	Free fatty acids	5598-38-9	B	23487	26743	24548	15491	17773	20148	51808	51196	51445	18907	14268	13261	20680	28362	27161	C16525	ko01040
pmb2857	308.1	146.1	309.106	C11H19NO9	[M-H]-	L-Glutamic acid-O-glycoside	Amino acids and derivatives	Amino acids and derivatives	-	B	39525	36568	32969	211230	175560	199300	22402	23966	24962	175150	183210	191170	84174	62483	70654	--	--
pmb2791	309.21	209.1	310.1	C18H30O4	[M-H]-	9-Hydroperoxy-10E,12,15Z-octadecatrienoic acid	Lipids	Free fatty acids	111004-08-1	B	36204	34373	29114	10251	20196	11896	45836	33068	48261	8158.1	9381.6	29177	23242	21559	21854	C16321	ko00592,ko01110
pmb2789	309	209	310.214	C18H30O4	[M-H]-	13S-Hydroperoxy-6Z,9Z,11E-octadecatrienoic acid	Lipids	Free fatty acids	121107-97-9	B	66979	61811	46980	17944	41150	19556	60017	40384	79740	15206	17559	55124	37150	37498	38958	--	--
Lmtp001399	312.11	150.05	311.101	C14H17NO7	[M+H]+	5,6-Dihydroxyindole-5-O-β-glucoside	Others	Others	-	B	15616	8598	15482	12720	16895	8540.5	12920	16776	14628	42345	44022	37912	22568	17090	17513	--	--
pme3967	312.13	180	311.123	C12H17N5O5	[M+H]+	2-(Dimethylamino)guanosine	Nucleotides and derivatives	Nucleotides and derivatives	2140-67-2	A	1401700	1340700	1406000	455960	440260	442580	3534500	4069200	3413000	761070	770630	813610	1394100	1616400	1673800	--	--
pmp000106	313.11	298.1	312.1	C18H16O5	[M+H]+	5,7,4'-Trimethoxyflavone	Flavonoids	Flavonoid	5631-70-9	B	9	9	9	9	9	9	208010	126470	443060	9	9	9	59491	59574	60571	--	--
Lmbn004685	311.22	223.17	312.23	C18H32O4	[M-H]-	5S,8R-DiHODE; (5S,8R,9Z,12Z)-5,8-Dihydroxyoctadeca-9,12-dienoate	Lipids	Free fatty acids	-	B	81309	87722	78374	22800	20070	23355	160450	150580	155870	24803	23200	28269	68716	72045	71843	C20186	ko00591
pmb2804	311.1	171.3	312.23	C18H32O4	[M-H]-	13S-Hydroperoxy-9Z,11E-octadecadienoic acid	Lipids	Free fatty acids	33964-75-9	B	24897	24712	26217	13600	14703	14127	33128	31615	34639	16247	14420	16173	22160	21934	21851	C04717	ko00591,ko01100
Lmbn005287	311.22	249.22	312.23	C18H32O4	[M-H]-	7S,8S-DiHODE; (9Z,12Z)-(7S,8S)-Dihydroxyoctadeca-9,12-dienoic acid	Lipids	Free fatty acids	143288-65-7	A	834340	852910	861140	287220	292080	301230	371400	370000	376070	120050	120180	118980	431840	420480	422540	C07354	ko00591
pmn001689	311.22	223.17	312.23	C18H32O4	[M-H]-	9-Hydroxy-12-oxo-15(Z)-octadecenoic acid	Lipids	Free fatty acids	-	B	84869	82126	84979	21358	22396	23143	157210	156510	161160	25642	24699	26792	70443	71354	71090	C21924	ko00592,ko01110
pmf0397	311.3	183.1	312.303	C20H40O2	[M-H]-	Arachidic acid	Lipids	Free fatty acids	506-30-9	B	26332	35897	28865	7295.4	10380	8840.4	35675	26015	31167	11054	11282	9280.6	32163	27079	25145	C06425	ko01040
Cmzp002057	315.12	255.1	314.1	C14H18O8	[M+H]+	6-O-Acetylarbutin	Phenolic acids	Phenolic acids	10338-88-2	B	11164	10339	11352	28845	36140	30601	11886	11053	13290	27309	22576	34731	20611	21694	18955	--	--
Lmbn005822	313.24	223.21	314.246	C18H34O4	[M-H]-	9,10-DHOME; (12Z)-9,10-Dihydroxyoctadec-12-enoic acid	Lipids	Free fatty acids	263399-34-4	B	1723.2	1070.2	1791	4841.3	4256.8	4636.2	9	9	9	5202.4	5524.3	4842.1	3746.9	4365	3563	C14828	ko00591
Lmbn005487	313.24	251.24	314.246	C18H34O4	[M-H]-	12,13-DHOME; (9Z)-12,13-Dihydroxyoctadec-9-enoic acid	Lipids	Free fatty acids	263399-35-5	A	762550	780830	736480	3241300	3189600	3322700	261310	265360	265320	2457200	2530000	2563200	1026700	1049800	1032600	C14829	ko00591
pmp000003	317.07	302.04	316.058	C16H12O7	[M+H]+	Nepetin (5,7,3',4'-Tetrahydroxy-6-methoxyflavone)	Flavonoids	Flavonoid	520-11-6	B	165730	172330	179180	33434	22538	23316	340810	337990	307680	21202	22756	15775	114080	139970	132260	--	--
Lmmn004912	315.05	271.02	316.058	C16H12O7	[M-H]-	Quercetin-3-O-methyl ether	Flavonoids	Flavonols	1486-70-0	A	189480	206570	197270	95193	73012	91646	115980	123420	117870	36309	39375	43759	121170	113630	121060	C04443	ko00944
pmn001367	315.07	153.02	316.079	C13H16O9	[M-H]-	Protocatechuic acid-4-O-glucoside	Phenolic acids	Phenolic acids	-	A	1232700	1292900	1207400	12265000	14016000	12985000	3750400	3930600	4451000	14256000	14538000	15693000	8178700	10215000	10095000	--	--
mws0032	319.04	153	318.038	C15H10O8	[M+H]+	Myricetin	Flavonoids	Flavonols	529-44-2	A	470630	439690	339250	9	9	9	3378300	2913100	2544200	179290	170790	190430	579280	625910	678390	C10107	ko00941,ko00944,ko01110
mws0744	319.05	301	320.053	C15H12O8	[M-H]-	Dihydromyricetin (Ampelopsin)	Flavonoids	Dihydroflavonol	27200-12-0	A	41005000	40728000	41554000	9194400	9481400	8999400	71700000	57189000	62518000	8657200	8476400	10307000	39069000	41749000	46541000	C02906	ko00941,ko01110
pmb0751	321.1	147.3	320.09	C16H16O7	[M+H]+	Trans-5-O-(p-Coumaroyl)shikimate	Phenolic acids	Phenolic acids	-	B	1819900	1909400	2036400	144780	161850	166450	1358400	1324600	1361400	184450	174500	170950	704980	786490	841860	C02947	ko00940,ko00941,ko00945,ko01100,ko01110
mws0582	322.11	130	321.099	C11H19N3O6S	[M+H]+	S-(Methyl)glutathione	Amino acids and derivatives	Amino acids and derivatives	2922-56-7	B	30837	40119	29040	101390	101460	89147	56895	38880	63768	109200	105760	117190	63200	81521	59422	C11347	--
pme3188	323.03	211	324.036	C9H13N2O9P	[M-H]-	Uridine 5'-monophosphate	Nucleotides and derivatives	Nucleotides and derivatives	58-97-9	B	34558	36160	29961	12763	16226	22693	12895	12529	22855	12963	14362	13023	19399	19491	22499	C00105	ko00240,ko01100
mws0983	326.31	62.06	325.298	C20H39NO2	[M+H]+	N-Oleoylethanolamine	Alkaloids	Alkaloids	111-58-0	B	45893	43191	37063	40317	47090	42288	50412	53151	52956	38329	38803	36012	43666	42076	38641	C20792	--
pmn001516	325.06	125	326.064	C14H14O9	[M-H]-	5-Galloylshikimic acid	Phenolic acids	Phenolic acids	95719-51-0	A	3958700	3734500	4299900	2550800	2411500	2456100	3898500	3965300	4818000	2497300	2561600	2228800	3148700	3158200	3714800	--	--
Zmhn002301	325.09	163.04	326.1	C15H18O8	[M-H]-	p-Coumaric acid-4-O-glucoside	Phenolic acids	Phenolic acids	117405-48-8	A	15225000	17099000	16043000	1903800	1897200	1692700	13102000	13718000	13620000	1835100	2110700	1824300	8117100	9069700	9414100	C06739	--
Lmtn002233	327.11	165.05	328.116	C15H20O8	[M-H]-	Androsin	Others	Others	531-28-2	B	1341100	1437400	1387200	550100	543640	565770	1551300	1554700	1830700	333390	370930	308230	1020400	1160700	1048900	--	--
mws0884	328.05	134.2	329.053	C10H12N5O6P	[M-H]-	Cyclic 3',5'-Adenylic acid	Nucleotides and derivatives	Nucleotides and derivatives	60-92-4	B	26222	33584	29794	30815	24218	26568	12443	13651	11988	23155	23320	24464	19298	21267	23573	C00575	ko00230,ko01100
Zmlp005013	331.04	299.02	330.038	C16H10O8	[M+H]+	3,3'-Dimethoxyellagic acid	Tannins	Tannin	-	B	74370	73719	76029	43464	59511	59135	41990	40795	38457	74460	66598	56742	58976	58427	63491	--	--
Lmcp004369	331.08	287.05	330.074	C17H14O7	[M+H]+	Quercetin-3',4'-dimethyl ether	Flavonoids	Flavonols	3306-29-4	B	55448	55447	60183	36376	36200	38523	36209	35415	24480	37728	36260	44360	47993	37406	40707	--	--
Lmtn002565	329.11	167.03	330.095	C14H18O9	[M-H]-	1-O-Vanilloyl-D-Glucose	Phenolic acids	Phenolic acids	-	B	16427000	17140000	19694000	14540000	15999000	14277000	18811000	20412000	18369000	20631000	17164000	18688000	17318000	19005000	17604000	C20470	--
pmn001517	329.12	167	330.131	C15H22O8	[M-H]-	3,4,5-Trimethoxyphenyl-1-O-Glucoside	Phenolic acids	Phenolic acids	-	B	2505100	2762000	2743100	6281800	6179400	6103600	719420	769370	795010	9052500	8019900	8610000	4891400	4645800	4662000	--	--
pmn001694	329.23	229.15	330.241	C18H34O5	[M-H]-	9,10,13-Trihydroxy-11-Octadecenoic Acid	Lipids	Free fatty acids	29907-57-1	A	87429	89441	89198	55685	57404	53991	116010	117220	110750	53951	55493	50763	74616	78318	78968	C14835	ko00591
Lmbn003970	329.23	211.14	330.241	C18H34O5	[M-H]-	9,12,13-TriHOME; 9(S),12(S),13(S)-Trihydroxy-10(E)-octadecenoic acid	Lipids	Free fatty acids	97134-11-7	B	117690	126060	106330	64102	53214	60123	155660	156200	146560	77630	64315	61469	103090	98180	92093	C14833	ko00591
Lmbn004240	329.23	199.13	330.241	C18H34O5	[M-H]-	9,10-Dihydroxy-12,13-epoxyoctadecanoic acid	Lipids	Free fatty acids	-	B	992.58	2113.4	5193.2	4623.2	6286.1	2780.8	33725	46740	45927	2549.6	2938.9	2761.1	12654	10504	10123	C14837	ko00591
pmp001284	331.28	313.27	330.277	C19H38O4	[M+H]+	Monopalmitin	Lipids	Glycerol ester	542-44-9	A	44445	52170	31167	46489	46754	51145	33556	37242	33138	43700	42960	41042	48332	53357	51243	--	--
pme3184	332.08	136	331.068	C10H14N5O6P	[M+H]+	2'-Deoxyadenosine-5'-monophosphate	Nucleotides and derivatives	Nucleotides and derivatives	653-63-4	B	80076	90237	69844	280610	255920	330390	68146	90766	90050	148120	162870	125050	217760	174930	213780	C00360	ko00230,ko01100
pmb0789	332.13	152.07	331.127	C14H21NO8	[M+H]+	Pyridoxine-5'-O-glucoside	Others	Vitamin	-	A	287240	304080	327200	1081900	1058600	1234400	294310	287460	329420	486870	561410	560080	637250	763200	714180	C03996	--
pmc0066	333.05	137.05	332.052	C10H13N4O7P	[M+H]+	2'-Deoxyinosine-5'-monophosphate	Nucleotides and derivatives	Nucleotides and derivatives	3393-18-8	A	5623000	4908900	6118000	9146800	9071100	8436700	2475800	3416400	2614000	9884600	10481000	9879800	6446800	5881100	5562900	C06196	ko00230
Lmfn000604	331.07	169.01	332.074	C13H16O10	[M-H]-	6-O-Galloyl-glucose	Tannins	Tannin	13186-19-1	A	20773000	23892000	24369000	5904700	5253000	6144600	13068000	6259600	8433700	2407200	2046900	2246000	9392900	8993800	10903000	--	--
Hmln000659	331.07	169.01	332.075	C13H16O10	[M-H]-	3-O-Galloyl-glucose	Tannins	Tannin	-	A	19457000	23898000	22884000	4504900	5977000	5485300	11521000	10199000	9640100	2113100	1404700	1899900	8024900	6868900	10661000	--	--
Hmln000873	331.07	169.01	332.075	C13H16O10	[M-H]-	2-O-Galloyl-glucose	Tannins	Tannin	-	B	9	9	9	3994900	3808300	4302200	9	9	9	4874700	5217200	4473400	1416000	1594500	1704100	--	--
Lmmn001294	331.1	153.02	332.111	C14H20O9	[M-H]-	Koaburaside	Phenolic acids	Phenolic acids	41653-73-0	A	5553800	5505100	5754500	17462000	16313000	17195000	8720100	8411100	9312800	17972000	18158000	18787000	13507000	12176000	12009000	--	--
mws0675	335.06	123	334.057	C11H15N2O8P	[M+H]+	β-Nicotinamide mononucleotide	Nucleotides and derivatives	Nucleotides and derivatives	1094-61-7	B	37915	31561	39294	95274	76243	92867	11342	9348.8	8419.6	68645	74011	98507	39239	53513	37366	C00455	ko00760,ko01100
Hmln002806	335.08	179.03	336.085	C16H16O8	[M-H]-	5-O-Caffeoylshikimic acid	Phenolic acids	Phenolic acids	180981-12-8	A	23914000	25035000	23802000	1572300	1353600	1533700	6589000	6135900	6630400	1964100	2037300	1962400	9100200	8756800	9107300	C10434	ko00940,ko00941,ko00945,ko01100,ko01110
pmb3074	337.09	191.05	338.1	C16H18O8	[M-H]-	5-O-p-Coumaroylquinic acid	Phenolic acids	Phenolic acids	1899-30-5	A	43616000	40696000	45671000	8361600	8008100	8341400	1325100	1525200	1632200	9713000	8182300	10348000	14837000	16717000	17614000	C12208	ko00940,ko00941,ko00945,ko01110
pme3311	339	97	339.996	C6H14O12P2	[M-H]-	D-Fructose-1,6-biphosphate	Others	Saccharides and Alcohols	488-69-7	B	136580	166340	188700	145590	123540	140990	93252	99017	107250	97378	89076	91957	92987	94761	136400	C00354	ko00400,ko00710,ko01100,ko01110,ko01200
Zmyn000083	338.99	78.96	339.996	C6H14O12P2	[M-H]-	D-Glucose 1,6-bisphosphate	Others	Saccharides and Alcohols	10139-18-1	A	67390	55922	59917	25412	18794	23518	54318	45984	46587	17023	15537	17516	36000	42449	48124	C01231	ko00500,ko01100
pma0149	341.08	207.07	340.079	C15H16O9	[M+H]+	Sinapoyl malate	Phenolic acids	Phenolic acids	92344-58-6	B	21604	25288	28034	106890	106860	125840	9	9	9	69724	96150	91005	41417	43244	49437	C02887	ko00940
mws1015	339.07	177	340.079	C15H16O9	[M-H]-	Esculin (6,7-DihydroxyCoumarin-6-glucoside)	Lignans and Coumarins	Coumarins	531-75-9	A	6404700	7325200	6910500	3242300	3661800	3285400	2458000	2341100	2239900	7688200	7267500	7117000	4612800	5018200	4370600	C09264	--
Xmgp006913	341.14	137.06	340.131	C20H20O5	[M+H]+	2,4,2',4'-tetrahydroxy-3'-prenylchalcone	Flavonoids	Chalcones	-	B	1217000	1264900	1278500	253030	206120	294250	1166500	1032500	1167400	206360	228750	218900	710510	702550	744210	--	--
pmp000637	341.14	285.08	340.131	C20H20O5	[M+H]+	Sophoraflavanone B	Flavonoids	Dihydroflavone	53846-50-7	B	430640	457640	477580	111770	113660	111370	1028800	1073900	1039900	166160	163540	163650	415110	429020	428550	C18023	--
Zmhn001793	341.09	179.03	342.096	C15H18O9	[M-H]-	6-O-Caffeoyl-D-glucose	Phenolic acids	Phenolic acids	-	A	3112500	3547900	3461800	652060	747770	773840	3681100	3620800	3923100	1286400	1123500	1212800	2159100	2312800	2326400	--	--
mws1333	341.11	113	342.116	C12H22O11	[M-H]-	Melibiose*	Others	Saccharides and Alcohols	585-99-9	A	385260	297110	413350	1142400	872100	1114300	645650	525090	666470	817730	667230	758310	639420	637940	581950	C05402	ko00052,ko01100,ko02010
mws1080	341.11	179	342.116	C12H22O11	[M-H]-	Galactinol*	Others	Saccharides and Alcohols	3687-64-7	A	150060	117430	170940	323500	305880	352710	252810	216010	358080	264970	270610	173690	214250	216370	208890	C01235	ko00052,ko01100
mws0264	341.11	119	342.116	C12H22O11	[M-H]-	D-(+)-Trehalose*	Others	Saccharides and Alcohols	99-20-7	A	675330	542180	635890	1258200	1885600	1800200	1097800	939420	1022700	971300	1093600	1134000	857050	1012800	952010	C01083	ko00500,ko01100,ko01110,ko02010
pme0519	341.11	119.03	342.116	C12H22O11	[M-H]-	D-(+)-Sucrose*	Others	Saccharides and Alcohols	57-50-1	A	534300	539540	551150	1441400	1664700	1114300	924130	1006500	1103200	1148600	1157700	1148900	781140	981590	946400	C00089	ko00052,ko00500,ko01100,ko01110,ko02010
mws5038	341.11	89.02	342.116	C12H22O11	[M-H]-	Isomaltulose*	Others	Saccharides and Alcohols	13718-94-0	A	1158500	1200300	1103900	2516600	2766300	3475000	1420300	1480500	1935100	2070900	1879700	1884700	1557700	2243200	2670300	C01742	--
MA10039641	341.11	89.02	342.116	C12H22O11	[M-H]-	Lactobiose*	Others	Saccharides and Alcohols	63-42-3	A	1006700	959130	1221900	3055900	2688300	2483300	1858100	2052200	2031300	2158500	2511100	1993900	1800200	1859700	1827200	C00243	ko00052,ko01100,ko02010
mws0906	341.12	179	342.131	C16H22O8	[M-H]-	Coniferin	Phenolic acids	Phenolic acids	531-29-3	B	3367900	3474100	3576200	411410	416250	429860	630220	660720	677070	810130	772800	869980	1095700	1376900	1250900	C00761	ko00940
pmb2211	343.3	240.7	342.288	C19H38N2O3	[M+H]+	Cocamidopropyl betaine	Alkaloids	Alkaloids	4292-10-8	A	197010	201700	178340	273280	284120	281250	114570	38326	41118	37635	52063	41048	145410	152240	157350	--	--
Zmlp007578	345.06	313.03	344.053	C17H12O8	[M+H]+	3,3',4-Trimethoxyellagic acid	Tannins	Tannin	-	B	16971000	18309000	18331000	20879000	19573000	20791000	6487700	6472400	5871200	13306000	13414000	12908000	15334000	15732000	16447000	--	--
mws0609	344.04	150	345.047	C10H12N5O7P	[M-H]-	Guanosine 3',5'-cyclic monophosphate	Nucleotides and derivatives	Nucleotides and derivatives	7665-99-8	B	23810	16734	24807	9	9	9	35770	42995	52240	9	9	9	16622	24364	23091	C00942	ko00230,ko01100
Lmtn000940	345.08	139.04	346.09	C14H18O10	[M-H]-	1-O-(3,4-Dihydroxy-5-methoxy-benzoyl)-glucoside	Phenolic acids	Phenolic acids	-	A	16970000	18562000	18797000	6995700	7299300	7204100	17278000	20243000	22373000	13832000	15731000	15149000	14995000	15635000	16822000	--	--
mws0874	346.06	210.9	347.063	C10H14N5O7P	[M-H]-	3'-Adenylic Acid	Nucleotides and derivatives	Nucleotides and derivatives	84-21-9	B	7979.6	7563.2	4801.1	9749.8	11422	8966.6	9	9	9	6175.2	5718.7	9820.7	5189.8	5544.3	6552	C01367	ko00230,ko01100
pmb0981	348.07	136	347.063	C10H14N5O7P	[M+H]+	Adenosine 5'-monophosphate	Nucleotides and derivatives	Nucleotides and derivatives	61-19-8	A	2102100	2244900	2448300	1872600	1829800	2082600	344190	413420	394690	1388000	1659700	1737400	1466500	1719900	1569600	C00020	ko00230,ko00908,ko01100,ko01110
pmb1562	351.25	146.9	350.246	C21H34O4	[M+H]+	1-Stearidonoyl-Glycerol	Lipids	Glycerol ester	-	B	39569	44097	36860	9	9	9	181270	190890	174350	9	9	9	59603	51118	52555	--	--
mws0967	351.22	271.21	352.225	C20H32O5	[M-H]-	5,6,15-Trihydroxy-7,9,11,13-eicosatetraenoic acid	Lipids	Free fatty acids	89663-86-5	B	268800	273040	264340	108290	104310	100110	1405600	1410100	1361600	138300	133310	127890	502000	511500	543870	C06314	ko00590
Lmhp011388	353.27	261.22	352.261	C21H36O4	[M+H]+	2-α-Linolenoyl-glycerol	Lipids	Glycerol ester	55268-58-1	B	18303	18770	20874	43138	42583	46473	18976	16158	19979	26560	25147	21420	18215	22658	24878	--	--
Lmhp011562	353.27	261.22	352.261	C21H36O4	[M+H]+	1-α-Linolenoyl-glycerol	Lipids	Glycerol ester	-	B	50868	49704	48060	73142	72410	66087	141510	152790	156420	54028	58043	56678	90955	93534	87641	--	--
mws0178	353.09	191.01	354.095	C16H18O9	[M-H]-	Chlorogenic acid	Phenolic acids	Phenolic acids	327-97-9	A	13743000	14396000	14838000	4320000	4877200	4614600	441820	438250	441190	3673200	3623900	3870400	5005800	5354900	5717600	C00852	ko00940,ko00941,ko00945,ko01110
mws1077	355.1	193.05	354.095	C16H18O9	[M+H]+	Scopoletin-7-O-glucoside (Scopolin)	Lignans and Coumarins	Coumarins	531-44-2	A	20381	18850	28414	134150	128190	172720	36622	36740	49276	466430	410110	447070	189340	184650	170730	C01527	ko00940,ko01110
pmp000638	355.12	299.06	354.11	C20H18O6	[M+H]+	8-Prenylkaempferol	Flavonoids	Flavonoid	28610-31-3	A	3504100	3730200	3609700	559140	515300	546750	29749000	29747000	27669000	4139400	3641300	3746600	10660000	11235000	11572000	--	--
Lmhp112042	355.28	263.24	354.277	C21H38O4	[M+H]+	1-Linoleoylglycerol	Lipids	Glycerol ester	2277-28-3	A	24395	23358	22634	12071	13384	12640	59408	57715	64844	11535	13163	12868	31132	28401	30090	--	--
Lmhp012042	355.28	263.24	354.277	C21H38O4	[M+H]+	2-Linoleoylglycerol	Lipids	Glycerol ester	3443-82-1	A	8307.3	3935.7	4036	5572.8	7135.3	8070.1	8412.5	10622	7943.3	6647.8	6653.8	6740.1	5979.9	5832.1	5230.7	--	--
Zmhn002422	355.1	193.05	356.11	C16H20O9	[M-H]-	1-O-Feruloyl-D-Glucose	Phenolic acids	Phenolic acids	-	B	1543200	1469700	1410600	329380	352280	357940	706380	811910	743440	506580	543560	602800	811840	755020	735890	C17759	--
Zmhn002334	355.1	193.05	356.111	C16H20O9	[M-H]-	6-O-Feruloyl-D-glucose	Phenolic acids	Phenolic acids	137887-25-3	B	8548100	8772600	9219000	4913400	4794200	4910600	8923200	10249000	10998000	4783600	4860300	4737400	9179800	9274300	9147000	--	--
pmb0296	357.3	265.4	356.293	C21H40O4	[M+H]+	1-Oleoyl-Sn-Glycerol	Lipids	Glycerol ester	129784-87-8	A	714910	700450	758560	57337	62044	61549	1327500	1369400	1323700	59419	44895	51393	587610	559270	580250	--	--
Hmlp003129	359.15	137.06	358.142	C20H22O6	[M+H]+	Matairesinol	Lignans and Coumarins	Lignans	580-72-3	B	9	9	9	27495	27164	35884	9	9	9	47183	31818	41015	22930	26741	26318	C10682	ko00998,ko01110
mws0097	357.13	151	358.142	C20H22O6	[M-H]-	Pinoresinol	Lignans and Coumarins	Lignans	487-36-5	B	1038200	1073900	1161600	220940	217010	224930	419930	405020	418450	400900	402050	421310	421320	457150	477560	C05366	ko00998,ko01110
pmb3107	359.1	182.1	360.106	C15H20O10	[M-H]-	Glucosyringic Acid	Phenolic acids	Phenolic acids	-	B	89549	81241	85551	2891000	2839100	2938400	21565	25437	27610	4845200	4723100	4321200	1336000	1228600	1224700	--	--
Lmmn003748	359.15	180.08	360.157	C20H24O6	[M-H]-	(+)-Isolariciresinol	Lignans and Coumarins	Lignans	548-29-8	B	350990	357710	362030	23666	22023	26537	79234	80143	69279	30649	30632	29384	100290	100520	96721	--	--
Cmsn000894	361.08	211.03	362.084	C14H18O11	[M-H]-	7-O-Galloyl-D-sedoheptulose	Tannins	Tannin	-	B	53605	56628	72817	76382	70853	85963	77594	71877	78635	64517	78479	63507	59300	80438	83347	--	--
Xmyn011582	361.24	299.24	362.282	C23H38O3	[M-H]-	Hydroginkgoic acid	Phenolic acids	Phenolic acids	-	B	30232	33047	30243	487810	508890	506940	5234.6	6737.7	6173.5	488310	465930	461050	207210	206890	206780	--	--
pmb0998	364.07	152.1	363.058	C10H14N5O8P	[M+H]+	Guanosine 5'-monophosphate	Nucleotides and derivatives	Nucleotides and derivatives	85-32-5	B	64612	68959	63861	43909	41669	43006	9566.8	9766.3	12622	36609	50826	43871	48007	40802	32088	C00144	ko00230,ko01100
mws5040	365.11	203.05	364.078	C12H21O11Na	[M+H]+	Turanose	Others	Saccharides and Alcohols	547-25-1	B	3931400	3768100	3586500	5532900	5947800	6893800	2487900	2840000	2723200	6646900	6282900	6799400	5151000	3514700	5219700	C19636	--
pmb0964	366.2	204.1	365.17	C16H23N5O5	[M+H]+	Isopentenyladenine-7-N-glucoside	Nucleotides and derivatives	Nucleotides and derivatives	-	B	319180	408440	390240	791450	847780	811710	309930	283040	268740	858240	861630	792040	527220	695690	513940	--	--
Lmgp003270	369.16	177.06	368.074	C16H16O10	[M+H]+	Scopoletin-7-O-glucuronide	Lignans and Coumarins	Coumarins	132752-65-9	B	548060	597900	616910	36587	34735	34881	9	9	9	40594	55167	43201	133210	128550	133550	--	--
pmb0752	369.12	177.1	368.111	C17H20O9	[M+H]+	3-O-Feruloylquinic acid	Phenolic acids	Phenolic acids	1899-29-2	B	9	9	9	9557.2	16570	16160	9	9	9	34138	30491	33423	16961	10016	14774	C02572	--
mws0179	367.1	190.9	368.111	C17H20O9	[M-H]-	Chlorogenic acid methyl ester	Phenolic acids	Phenolic acids	29708-87-0	B	216330	225400	179260	41130	41274	28002	2358.8	3850.8	9	44046	28454	50058	46442	46016	47056	--	--
pma3724	369.1	177.1	368.111	C17H20O9	[M+H]+	1-O-Feruloylquinic acid	Phenolic acids	Phenolic acids	-	B	730910	672120	599190	45829	51856	49393	9	9	9	47838	38037	46108	146040	153780	160270	--	--
Lmbp002255	371.1	209.05	370.09	C16H18O10	[M+H]+	Fraxetin-8-O-glucoside (Fraxin)	Lignans and Coumarins	Coumarins	524-30-1	A	695750	710600	732000	3771800	3795100	3405100	307390	285680	327820	8003900	6991900	8117000	3528100	3282100	3210900	C09266	--
Lmbp002309	371.1	209.05	370.126	C17H22O9	[M+H]+	Sinapaldehyde-4-O-Glucoside	Phenolic acids	Phenolic acids	154461-65-1	A	676780	705380	656290	3437700	3686500	3651500	320180	301950	329420	7794400	6992500	7255900	3420400	3039000	3465100	--	--
pmn001695	371.1	249.06	372.106	C16H20O10	[M-H]-	Trihydroxycinnamoylquinic acid	Phenolic acids	Phenolic acids	-	A	14856	14832	13891	565160	508190	577260	3453.6	4323	3463.8	333490	363420	353000	114270	154550	111000	--	--
pmb3317	371.1	179.1	372.106	C16H20O10	[M-H]-	Quinacyl syringic acid	Phenolic acids	Phenolic acids	-	B	64220	78026	81731	240240	230230	253490	33636	36884	30521	241890	231040	247810	107000	129500	155950	--	--
mws0011	371.13	209	372.142	C17H24O9	[M-H]-	Syringin	Phenolic acids	Phenolic acids	118-34-3	B	59136	57178	52704	9	9	9	50448	41125	53351	9	9	9	40507	58307	52901	C01533	ko00940
pmb0108	375.2	137.1	374.1	C19H18O8	[M+H]+	Feruloyl syringic acid	Phenolic acids	Phenolic acids	-	B	198240	170450	180890	176400	174280	185420	360940	315960	360260	261810	241840	226540	204980	216770	212500	--	--
mws0232	377.15	243	376.138	C17H20N4O6	[M+H]+	Riboflavin	Others	Vitamin	83-88-5	A	510660	443650	533860	344620	413170	381740	834900	754780	804530	446540	501150	477580	501500	503440	619960	C00255	ko00740,ko01100,ko01110,ko02010
pme3337	384.12	252	383.108	C14H17N5O8	[M+H]+	Succinyladenosine	Nucleotides and derivatives	Nucleotides and derivatives	4542-23-8	B	1591900	1567800	1322600	1675900	1725900	1735400	1096900	1125200	1155400	1063500	1082100	1081900	1535600	1563000	1664900	--	--
Lmbp003208	385.12	223.06	384.106	C17H20O10	[M+H]+	Fraxidin-8-O-glucoside	Lignans and Coumarins	Coumarins	-	B	9	9	9	517300	512670	470850	9	9	9	984470	1089200	1017300	429930	443940	451130	--	--
pme1286	385.13	250	384.122	C14H20N6O5S	[M+H]+	S-(5'-Adenosy)-L-homocysteine	Amino acids and derivatives	Amino acids and derivatives	979-92-0	A	134950	145490	162710	42284	42652	33465	91798	111860	114420	43972	49208	56070	87489	81114	102860	C00021	ko00270,ko01100,ko01230
Zmhn002227	385.11	223.06	386.121	C17H22O10	[M-H]-	4-O-Glucosyl-sinapate	Phenolic acids	Phenolic acids	-	B	9	9	9	51903	49113	51168	9	9	9	87179	62893	73394	33904	33065	28865	C02919	--
HJN003	385.11	223.06	386.122	C17H22O10	[M-H]-	1-O-Sinapoyl-D-glucose	Phenolic acids	Phenolic acids	-	B	9	9	9	51906	73518	54249	9	9	9	53518	63295	61893	35756	15455	20283	C01175	ko00940
Zmhn001970	389.12	227.08	390.131	C20H22O8	[M-H]-	Piceid	Others	Stilbene	27208-80-6	A	493400	393670	484160	678820	585360	750700	1864900	2206600	2098900	923140	956540	1018500	1723500	1290100	1646100	C10275	--
pme2735	399.2	250	398.137	C15H22N6O5S	[M+H]+	S-Adenosyl-L-methionine	Amino acids and derivatives	Amino acids and derivatives	29908-03-0	B	307920	186650	192240	124960	138140	123650	298420	299090	277380	165810	218620	174040	266850	239650	273080	C00019	ko00261,ko00270,ko00330,ko00908,ko01100,ko01110,ko01230,ko04122
Lmhn002573	399.09	205.04	400.101	C17H20O11	[M-H]-	Sinapoylglucuronic acid	Phenolic acids	Phenolic acids	-	B	8613.5	12477	13124	9	9	9	62693	70772	56716	19005	17581	25244	32328	22136	28923	--	--
Cmbp005948	401.12	163.04	400.116	C21H20O8	[M+H]+	1-O-p-Hydroxycinnamoyl-3-O-caffeoylglycerol	Lipids	Glycerol ester	-	B	65195	66739	60626	80728	83199	84132	9	9	9	105730	62378	78507	70185	64747	61553	--	--
Cmjn004337	401.14	269.1	402.153	C18H26O10	[M-H]-	Benzyl-(2''-O-xylosyl)glucoside	Phenolic acids	Phenolic acids	-	B	979260	1094300	1460300	1014900	1060500	1310900	1452000	1276900	1993200	1276500	1102700	1237200	1321900	1133900	1188100	--	--
pme3007	402.99	159	404.002	C9H14N2O12P2	[M-H]-	Uridine 5'-diphosphate	Nucleotides and derivatives	Nucleotides and derivatives	27821-45-0	B	39453	43192	47381	24327	22161	20148	58508	59685	65284	27150	30287	28322	31892	39284	52001	C00015	ko00240,ko00908,ko01100
pma6625	405.13	243.06	406.126	C20H22O9	[M-H]-	E-3,4,5'-Trihydroxy-3'-glucosylstilbene	Others	Stilbene	-	B	15358	13711	10601	127290	91840	110940	13414	16291	16328	66571	65854	68761	49334	54906	52744	--	--
pmn001399	405.12	243.1	406.126	C20H22O9	[M-H]-	2,4,6,4'-Tetrahydroxy-stilbene-2-O-D-glucoside	Others	Stilbene	-	A	383860	416520	372130	1848900	1809600	1687900	553670	701620	665850	1838200	1840700	1644200	951120	951410	853850	--	--
pmn001394	405.12	243.1	406.126	C20H22O9	[M-H]-	2,3,5,4'-Tetrahydroxystilbene-2-O-D-glucoside	Others	Stilbene	-	A	1037800	1193200	946440	1396400	1238900	1290100	178060	274850	177580	1380300	1190100	1366500	880790	853790	973940	--	--
Zmhn001746	405.12	243.07	406.127	C20H22O9	[M-H]-	Piceatannol-3'-O-glucoside	Others	Stilbene	94356-26-0	A	720890	612770	644480	2470600	2525700	2796200	937480	887610	1022500	2595600	2552600	2681700	1293200	1423000	1462800	--	--
Lmhn001773	416.06	179.03	415.054	C19H13NO10	[M-H]-	Caffeoylnicotinoyltartaric acid	Phenolic acids	Phenolic acids	-	B	56208	66156	66496	9385.7	9354	12376	11459	9595.6	8513	10638	11414	12626	18906	19265	16776	--	--
pmn001637	417.08	285	418.09	C20H18O10	[M-H]-	Kaempferol-3-O-arabinoside (Juglanin)	Flavonoids	Flavonols	5041-67-8	A	7552000	9242000	11237000	7741700	7427500	7162400	1041200	1028000	904410	4537600	3920000	3651500	5463000	5839600	4446600	--	--
HJAP012	419.1	383.07	418.09	C20H18O10	[M+H]+	Luteolin-8-C-arabinoside	Flavonoids	Flavonoid carbonoside	-	B	294110	273960	264530	1120100	1142300	1169000	9	9	9	971180	964570	985320	676170	672180	694590	--	--
pmn001663	417.16	402.1	418.163	C22H26O8	[M-H]-	Syringaresinol	Lignans and Coumarins	Lignans	21453-69-0	A	38157	36297	37288	531430	585980	559160	19642	22545	23771	473410	465350	503000	313000	380230	372280	C10889	--
Smlp002532	419.1	287.06	419.097	C20H19O10+	[M]+	Cyanidin-3-O-arabinoside	Flavonoids	Anthocyanins	27214-72-8	A	2883900	3027000	2756200	9	9	9	43406000	39720000	44420000	9	9	9	13715000	12711000	11088000	--	--
Lmmn003020	419.17	404.15	420.178	C22H28O8	[M-H]-	Lyoniresinol	Lignans and Coumarins	Lignans	14464-90-5	B	93896	87538	104490	3560200	3941200	4235600	24172	38444	31121	2401100	1871000	2152300	2089200	1964500	2084100	--	--
mws2523	421.08	241.1	422.083	C12H23O14P	[M-H]-	Trehalose 6-phosphate	Others	Saccharides and Alcohols	4484-88-2	B	207830	225850	210320	341890	316080	316620	183490	168800	180250	281530	252870	233940	197830	195120	231670	C00689	ko00500,ko01100,ko01110
Hmcp005535	425.38	191.17	424.37	C30H48O	[M+H]+	α-Amyrenone	Terpenoids	Triterpene	638-96-0	B	104500	124860	121740	95860	67966	74826	9	9	9	9	9	9	56286	64164	62602	--	--
pmb0864	426.26	285.24	425.254	C19H40NO7P	[M+H]+	LysoPE 14:0	Lipids	LPE	-	B	9	9	9	11850	11800	13144	61324	66195	59725	20722	21951	23680	22679	29755	26097	--	--
Lmhp008337	426.26	285.24	425.254	C19H40NO7P	[M+H]+	LysoPE 14:0(2n isomer)	Lipids	LPE	-	B	222050	234500	250680	87481	86524	90755	203410	214220	212150	48195	52378	49224	182660	178940	186710	--	--
pme2117	426	159	427.029	C10H15N5O10P2	[M-H]-	Adenosine 5'-diphosphate	Nucleotides and derivatives	Nucleotides and derivatives	58-64-0	A	581000	613360	555130	597720	552930	640330	403500	400600	440010	504290	590680	527130	410230	482720	516060	C00008	ko00190,ko00195,ko00230,ko00908,ko01100,ko01110
pmp000413	433.11	283.06	432.106	C21H20O10	[M+H]+	Genistein-8-C-glucoside	Flavonoids	Flavonoid	66026-80-0	A	1402400	1467400	1712500	597480	688640	575000	5148700	5416700	5497900	717200	574690	713120	2020600	2553400	2034500	C10420	--
mws0919	431.1	285	432.106	C21H20O10	[M-H]-	Kaempferol-3-O-rhamnoside (Afzelin)(Kaempferin)	Flavonoids	Flavonols	482-39-3	A	50669000	48960000	50699000	35635000	36733000	34192000	5172800	5128900	5355900	28086000	27379000	28408000	30487000	31473000	31403000	C16911	ko00944
Lmlp005572	433.11	271.06	432.106	C21H20O10	[M+H]+	Galangin-7-O-glucoside	Flavonoids	Flavonoid	-	B	130400	160820	102660	90509	62490	76018	184800	146600	172600	76655	62431	49512	91035	114250	66886	--	--
pme3392	433.11	271.06	433.113	C21H21O10+	[M]+	Pelargonidin-3-O-glucoside	Flavonoids	Anthocyanins	47684-27-5	A	2653600	2715600	2376500	42046	50600	51853	29090000	27309000	29020000	51931	50023	50977	7926300	7502500	7871800	C12137	ko00942,ko01100,ko01110
mws2186	435.09	303	434.085	C20H18O11	[M+H]+	Avicularin	Flavonoids	Flavonols	572-30-5	A	7982700	8222900	7840900	14288000	13221000	13932000	6871200	6838300	7390100	13534000	14784000	14533000	11988000	12748000	12303000	--	--
mws4183	433.08	300.03	434.085	C20H18O11	[M-H]-	Quercetin-3-O-arabinoside (Guaijaverin)	Flavonoids	Flavonols	22255-13-6	A	14950000	15548000	14665000	29224000	28361000	26022000	8245300	8459300	8279800	28384000	30035000	30051000	20575000	21649000	21546000	--	--
pme1611	433.11	313	434.121	C21H22O10	[M-H]-	Isohemiphloin	Flavonoids	Flavonoid carbonoside	3682-02-8	A	2164100	2273700	2181400	3870700	3555000	3165500	767200	873870	774500	2207900	2439500	2215200	1746500	1714600	1693100	--	--
Cmzn005251	433.11	271.06	434.121	C21H22O10	[M-H]-	6-O-Caffeoylarbutin	Phenolic acids	Phenolic acids	136172-60-6	B	1799200	2422600	2391300	4136000	3743600	4234600	1252600	1264500	1273400	3794200	3732000	4709200	2940900	3384500	2924300	--	--
HJN087	433.12	271.06	434.121	C21H22O10	[M-H]-	Naringenin-4'-O-glucoside	Flavonoids	Flavonoid	-	A	3129900	3064600	3105500	791970	712880	660750	7786100	8803800	8146400	586190	609750	590140	3097100	2952400	2685500	--	--
mws1179	433.11	271	434.121	C21H22O10	[M-H]-	Naringenin-7-O-glucoside (Prunin)	Flavonoids	Dihydroflavone	529-55-5	A	2586500	2602300	2728100	793790	751260	762540	4656700	5296500	6117000	334740	309290	288090	1588800	1619600	1812000	C09099	ko00941
mws2118	435.13	166.7	436.137	C21H24O10	[M-H]-	Phloretin-2'-O-glucoside (Phlorizin)	Flavonoids	Chalcones	60-81-1	A	12639000	14938000	14257000	6768300	8045300	8007000	9869200	11153000	10730000	3664700	3791500	4429500	7880800	8434800	10119000	C01604	ko00941,ko01110
pmb0862	440.28	184.07	439.27	C20H42NO7P	[M+H]+	LysoPC 12:0	Lipids	LPC	20559-18-6	B	74620	78861	79765	30452	36118	31330	42750	40982	38033	24965	22388	22339	47394	46032	40287	--	--
Lmhp008885	440.28	299.26	439.27	C20H42NO7P	[M+H]+	LysoPE 15:0(2n isomer)	Lipids	LPE	-	A	973510	1076800	983730	237310	243800	252700	603070	597140	622690	180880	163480	179530	570990	578530	591210	--	--
Lmhp009187	440.28	299.26	439.27	C20H42NO7P	[M+H]+	LysoPE 15:0	Lipids	LPE	-	A	965660	1082500	1053000	238660	241260	245910	583910	586060	590910	170080	173100	165270	548000	573030	583710	--	--
mws1397	441.08	169	442.09	C22H18O10	[M-H]-	Epicatechin gallate	Flavonoids	Flavanols	1257-08-5	A	40600000	42055000	44154000	20453000	16566000	18932000	80545000	82136000	77197000	12949000	10288000	12178000	52545000	50463000	49734000	--	--
pmp001247	442.2	221.08	442.182	C21H32NO9+	[M]+	Feruloylcholine glucoside	Alkaloids	Alkaloids	-	B	9523.1	7511.8	9602.7	12880	8701.9	8780.1	12899	9109.7	10122	12048	9872.6	11513	11149	13943	10372	--	--
Hmln003405	447.06	315.01	446.049	C20H16O12	[M-H]-	4-Rhamnosyl-ellagic acid	Tannins	Tannin	-	B	177140	237510	202580	385080	476250	389190	9	9	9	458330	344150	316310	205660	146810	200200	--	--
pme2459	449.11	287.2	448.101	C21H20O11	[M+H]+	Luteolin-7-O-glucoside (Cynaroside)	Flavonoids	Flavonoid	5373-11-5	A	9	9	9	220380	224110	215350	9	9	9	332120	327030	285510	211950	157010	166540	C03951	ko00944
mws0913	447.09	285	448.101	C21H20O11	[M-H]-	Kaempferol-3-O-galactoside (Trifolin)	Flavonoids	Flavonols	23627-87-4	A	14292000	14227000	12717000	8743400	8846700	10359000	2426600	1953300	2694600	4713500	4116300	4607000	7449800	7353700	7653400	C12626	ko00944
mws0045	449.11	303.05	448.101	C21H20O11	[M+H]+	Quercetin-3-O-rhamnoside(Quercitrin)	Flavonoids	Flavonols	522-12-3	A	831580	864650	864000	878090	865620	898630	691790	659230	665020	773100	778070	777540	891150	908650	832580	C01750	ko00944
Zmhn002690	447.13	323.08	448.136	C22H24O10	[M-H]-	4-O-(6'-O-Glucosylcaffeoyl)-4-hydroxybenzyl alcohol	Phenolic acids	Phenolic acids	-	B	22117	18071	21878	22296	18243	22777	34270	30518	26783	14447	15949	13919	26301	23736	23689	--	--
pmb0550	449.11	287.06	449.108	C21H21O11+	[M]+	Cyanidin-3-O-glucoside (Kuromanin)	Flavonoids	Anthocyanins	47705-70-4	A	435640	486360	429520	9	9	9	4861800	4623700	4322700	9	9	9	1842600	1618800	1753800	C08604	ko00942
pmn001640	449.07	316	450.08	C20H18O12	[M-H]-	Myricetin-3-O-arabinoside	Flavonoids	Flavonols	132679-85-7	A	9552500	9932300	9635800	15578000	16188000	19669000	11443000	7615500	8474400	17712000	15270000	14359000	14762000	12603000	13199000	--	--
Lmtn002796	449.1	287.05	450.116	C21H22O11	[M-H]-	sinensin	Flavonoids	Flavonoid	28189-90-4	B	2677000	2557500	2521000	2782200	3029200	2608000	1689400	1710400	1674400	1560100	1547200	1536300	1972800	1811900	2037600	--	--
Li512113	451.09	391.04	452.095	C20H20O12	[M-H]-	Maleoyl-caffeoylquinic acid	Phenolic acids	Phenolic acids	-	B	9	9	9	37072	31506	41568	9	9	9	26829	36333	44681	13373	19289	12955	--	--
Hmpn005101	451.12	289.07	452.131	C21H24O11	[M-H]-	Sieboldin	Flavonoids	Chalcones	18777-73-6	B	322490	414830	341470	128910	128580	147220	568860	540490	491800	151540	138680	134790	240460	269980	297490	--	--
HJN041	451.12	289.07	452.131	C21H24O11	[M-H]-	Epicatechin glucoside	Flavonoids	Flavanols	-	B	278010	260140	262340	1182100	1187700	1218400	104970	124010	148950	416590	399920	426400	376490	423630	453480	--	--
pmd0160	454.29	313.27	453.286	C21H44NO7P	[M+H]+	LysoPE 16:0(2n isomer)	Lipids	LPE	-	A	2604200	2547800	2389300	3565600	3683700	3641600	2276700	2428700	2419700	1963100	1788800	1570600	2805700	2521000	2591100	--	--
pmb0876	454.29	313.27	453.286	C21H44NO7P	[M+H]+	LysoPE 16:0	Lipids	LPE	53862-35-4	A	2721400	2812700	2779800	3733900	3845300	4067100	2218400	2569300	2895800	2110200	1815100	1696400	2695800	2651800	2795800	--	--
Zmpn006570	453.14	347.09	454.142	C28H22O6	[M-H]-	ampelopsin F	Others	Stilbene	151487-08-0	A	36437000	37554000	35723000	19050000	17483000	17983000	53374000	47069000	52498000	29756000	28411000	26743000	34926000	37159000	36362000	--	--
mws1420	455.15	215.2	454.142	C28H22O6	[M+H]+	ε-Viniferin	Others	Stilbene	62218-08-0	A	16370000	16059000	16331000	7851700	7843500	8110600	32600000	33188000	32108000	11949000	11574000	11544000	17822000	18525000	18279000	C10289	--
Lmzn006795	453.34	453.34	454.345	C30H46O3	[M-H]-	Ursonic acid	Terpenoids	Triterpene	6246-46-4	B	692960	649400	614950	206880	214920	273940	643130	613390	875110	235430	202250	242670	614550	586020	492530	--	--
Zmjn003358	455.1	289.07	455.098	C23H20O10	[M-H]-	(-)-Epicatechin-3-(3''-O-methyl)gallate	Others	Others	-	B	72209	62055	77066	202030	156250	191660	45707	40726	43060	176760	147980	155230	107110	149140	106580	--	--
mws4053	455.35	455.36	456.36	C30H48O3	[M-H]-	Ursolic acid	Terpenoids	Triterpene	77-52-1	B	8813600	7666600	7614100	4652400	3953700	3916800	3204800	3800300	3484200	3986800	4255000	5147200	5242200	4383600	6111200	C08988	--
Hmbn009700	455.35	455.34	456.36	C30H48O3	[M-H]-	Betulinic acid	Terpenoids	Triterpene	472-15-1	A	16194000	13276000	15693000	6609800	6349300	5388900	11102000	12262000	12927000	4310000	4863200	4212100	13154000	11227000	11678000	C08619	--
pmb0464	458.1	116.3	457.143	C16H27NO14	[M+H]+	L-Aspartic acid-O-diglucoside	Amino acids and derivatives	Amino acids and derivatives	-	A	538010	533410	552720	637090	633610	617310	292510	316420	320450	965370	1143500	1113300	603760	696280	608530	--	--
mad2085	457.08	295.04	458.085	C22H18O11	[M-H]-	Caffeoyl-p-coumaroyltartaric acid	Phenolic acids	Phenolic acids	-	B	9	9	9	108450	99092	122340	9	9	9	138000	157680	137980	71148	83439	59504	--	--
mws0034	457.08	169	458.085	C22H18O11	[M-H]-	Epigallocatechin-3-gallate	Flavonoids	Flavanols	989-51-5	A	841070	735050	965790	313920	247400	299490	2098700	2047500	2133100	416410	365200	326920	1153600	1049500	1021100	C09731	--
pmb2654	460.1	117.9	461.153	C19H27NO12	[M-H]-	Anthranilate-1-O-Sophoroside	Phenolic acids	Phenolic acids	-	B	29963	33219	29954	84513	88518	91508	146260	104040	124350	39716	52465	47682	44786	63028	64877	--	--
Lmhn002321	461.07	167.04	462.08	C21H18O12	[M-H]-	Vnilloylcaffeoyltartaric acid	Phenolic acids	Phenolic acids	-	B	26349	21225	21100	36873	33970	29911	27012	25296	28291	106830	127730	125010	51211	44994	59069	--	--
mws4167	463.09	287.06	462.08	C21H18O12	[M+H]+	Luteolin-7-O-glucuronide	Flavonoids	Flavonoid	29741-10-4	B	61106	75160	70831	45848	41692	56508	495220	524210	368230	43124	49015	55364	114230	116390	141060	C03515	ko00944
pmb3012	461.11	299.2	462.116	C22H22O11	[M-H]-	Chrysoeriol-7-O-glucoside	Flavonoids	Flavonoid	19993-32-9	B	240680	179400	153770	309260	346140	288500	52942	64574	44245	249360	281570	223350	192950	163310	207980	--	--
pmp000579	463.12	301.07	462.116	C22H22O11	[M+H]+	Diosmetin-7-O-galactoside	Flavonoids	Flavonoid	-	A	9799000	10780000	10038000	24339000	27090000	25663000	3048500	3577400	3321800	20619000	23038000	22785000	19590000	17828000	17627000	--	--
Hmcp002539	463.12	317.06	462.116	C22H22O11	[M+H]+	Isorhamnetin-3-O-rhamnoside	Flavonoids	Flavonols	-	B	139890	142510	137170	244750	268440	257930	119080	127040	123660	230000	261200	256550	201450	208400	212480	--	--
Lmmn002131	461.11	400.96	462.117	C22H22O11	[M-H]-	3'-Methoxyorobol-7-O-glucoside	Phenolic acids	Phenolic acids	-	B	26573	19670	28990	31919	26967	14292	5371	13486	2910.8	15638	13701	17050	27005	17769	14520	--	--
pmf0203	463.12	301.07	463.123	C22H23O11+	[M]+	Peonidin-3-O-glucoside	Flavonoids	Anthocyanins	68795-37-9	B	317510	249670	287860	9	9	9	1690300	1585600	1688500	9	9	9	610290	472310	587160	C12141	ko00942
mws0091	463.09	300.03	464.095	C21H20O12	[M-H]-	Quercetin-3-O-glucoside (Isoquercitrin)	Flavonoids	Flavonols	482-35-9	B	24458000	26629000	25454000	65872000	66128000	67408000	14180000	15117000	15514000	62354000	64038000	62870000	46482000	45348000	45785000	C05623	ko00944,ko01100,ko01110
Lmdp003286	465.1	303.06	464.095	C21H20O12	[M+H]+	Isohyperoside	Flavonoids	Flavonols	35589-21-0	A	6832700	7529900	6979600	14838000	16319000	15275000	5167500	5094000	5144100	14558000	14704000	14958000	12910000	13194000	11869000	--	--
mws0056	463.09	316.03	464.095	C21H20O12	[M-H]-	Myricetin-3-O-rhamnoside (Myricitrin)	Flavonoids	Flavonols	17912-87-7	A	1237500	1310700	1427900	1161600	1566100	1093200	1381900	1645500	1553100	1240000	1208800	1062400	1395400	1257400	1355000	C10108	--
Lmzp002365	465.14	303.09	464.131	C22H24O11	[M+H]+	Hesperetin-7-O-glucoside	Flavonoids	Flavonoid	31712-49-9	B	5559100	5057800	5853200	13636000	15853000	14816000	4540700	4823500	4310500	14598000	14754000	16643000	11027000	11106000	10521000	C16422	ko00941
Xmsn002700	465.13	303.06	466.111	C21H22O12	[M-H]-	Taxifolin-3'-O-glucoside	Flavonoids	Flavonoid	31106-05-5	B	368100	375180	391560	977630	1002700	1056100	384940	431740	432780	926150	906350	1017400	708150	653820	647250	--	--
pmd0130	468.31	184.07	467.301	C22H46NO7P	[M+H]+	LysoPC 14:0	Lipids	LPC	20559-16-4	B	56894	52299	50076	68222	70572	83224	54430	49677	47597	47787	42623	36787	59488	59461	59992	--	--
HJAP154	469.13	317.08	468.069	C23H16O11	[M+H]+	Galloylisorhamnetin	Flavonoids	Flavonols	-	B	9	9	9	25241	26661	29577	9	9	9	48751	46297	36089	29108	25059	21063	--	--
Zmpn006037	467.11	373.07	468.121	C28H20O7	[M-H]-	malibatol A	Others	Stilbene	-	A	1821600	1862600	2044900	8466000	8882700	8636300	1895700	2054700	1986900	6568800	6984300	6670200	5484900	5394100	6212400	--	--
Zmhn002236	469.08	241	470.089	C20H22O11S	[M-H]-	Resveratrol-3-O-(6''-sulfonyl)glucoside	Others	Stilbene	-	B	2145500	1708700	2033000	2943800	2587700	3482500	3905700	4297800	3404500	4506300	5105400	4441100	4415100	4257500	4588600	--	--
Zmpn005060	469.13	375.09	470.137	C28H22O7	[M-H]-	ampelopsin A	Others	Stilbene	130608-11-6	A	497230	472910	476120	722380	1135400	878680	1057700	996530	1008700	1623700	1218700	1475900	1281500	924650	1420800	--	--
mws4075	469.33	425.4	470.34	C30H46O4	[M-H]-	Hypoglycyrrhizic acid(β)	Terpenoids	Triterpene	471-53-4	B	117360	120840	127370	134190	149990	149620	85576	88871	114010	167370	161030	177330	114050	149540	144490	--	--
Lmhn003689	471.09	277.04	472.101	C23H20O11	[M-H]-	p-Coumaroylferuloyltartaric acid	Phenolic acids	Phenolic acids	-	B	73376	70616	74383	63469	50908	56642	121970	117480	142680	72272	69064	55464	94058	100800	95361	--	--
pmb1912	474.17	327	473.166	C20H23N7O7	[M+H]+	10-Formyltetrahydrofuran	Alkaloids	Alkaloids	2800-34-2	A	7249300	7362500	7625900	3863000	4026600	4242500	2870600	3823800	3441700	3611400	3316300	3539200	4081900	4495000	3869300	C00234	ko00670,ko00970,ko01100,ko01200
Lmhp008801	476.28	335.26	475.27	C23H42NO7P	[M+H]+	LysoPE 18:3	Lipids	LPE	-	A	514600	364960	364620	1491900	1389700	1535800	488100	559200	535500	669030	674820	648750	702560	904680	769150	--	--
Lmhp008589	476.28	335.26	475.27	C23H42NO7P	[M+H]+	LysoPE 18:3(2n isomer)	Lipids	LPE	-	A	2120800	2042200	2019100	3309700	3406600	3464600	3119000	3288700	3584300	2782100	2709900	2609500	2553600	2632000	2797800	--	--
pmb0881	478.29	337.27	477.286	C23H44NO7P	[M+H]+	LysoPE 18:2	Lipids	LPE	-	A	1260500	1432600	1365600	1236800	1123800	1274900	1406600	1325200	1239900	941250	996410	817290	1138300	1107600	1279500	--	--
pmb0874	478.29	337.27	477.286	C23H44NO7P	[M+H]+	LysoPE 18:2(2n isomer)	Lipids	LPE	-	A	10710000	9723800	10147000	3175800	3115700	3310600	17367000	16460000	16814000	3791100	3908200	3430100	8531600	8526500	8433000	--	--
Lmmp003783	479.09	303.05	478.075	C21H18O13	[M+H]+	Quercetin-3-O-glucuronide	Flavonoids	Flavonols	-	B	93148	112550	120720	1152600	1117200	1157300	55083	57906	50312	1271500	1288600	1433300	790500	738490	719670	--	--
Zmhn004909	477.06	169.01	478.075	C21H18O13	[M-H]-	3,4-Digalloylshikimic acid	Phenolic acids	Phenolic acids	-	A	5603400	5715500	5807700	2737800	2739300	2730500	10536000	10465000	11032000	1830600	1655300	1650300	8389600	6880100	7176600	--	--
Lmpp005842	479.11	333.07	478.101	C22H22O12	[M+H]+	6-Methoxyquercetin-3-O-rhamnoside	Flavonoids	Flavonols	-	B	7671800	7417800	8239300	11836000	12060000	12317000	5412600	5169800	5294100	12112000	12349000	12790000	9764600	10586000	10783000	--	--
Hmcp002207	479.12	317.06	478.111	C22H22O12	[M+H]+	Isorhamnetin-7-O-glucoside (Brassicin)	Flavonoids	Flavonols	6743-96-0	A	8614200	8797700	8638500	24738000	25236000	25517000	1009100	1094300	980760	18826000	19547000	19980000	16493000	15779000	15922000	--	--
pmn001525	477.14	169	478.148	C23H26O11	[M-H]-	3,5-Digalloylshikimic acid	Phenolic acids	Phenolic acids	95753-52-9	B	32741	41871	45704	86124	79663	79132	13146	11089	15225	101650	72863	81659	48513	63500	69166	--	--
pmb2260	480.31	184.07	479.301	C23H46NO7P	[M+H]+	LysoPC 15:1	Lipids	LPC	-	B	36509	36996	40031	17136	19408	13721	26195	27797	25594	14461	15467	10078	19784	21933	26082	--	--
mws0289	480.31	339.29	479.301	C23H46NO7P	[M+H]+	LysoPE 18:1	Lipids	LPE	89576-29-4	B	104730	104740	111420	123630	102950	110300	114630	111950	117100	89548	80710	67929	104520	93252	104040	--	--
pmb0856	480.31	339.29	479.301	C23H46NO7P	[M+H]+	LysoPE 18:1(2n isomer)	Lipids	LPE	-	B	402390	375460	413190	212180	191410	203190	295940	329200	308060	180740	199930	162840	281180	262850	281590	--	--
Lmpp003465	481.1	319.04	480.09	C21H20O13	[M-H]-	Myricetin-3-O-glucoside*	Flavonoids	Flavonols	19833-12-6	A	860580	918010	865950	958940	869730	863520	1084600	1185700	1172500	823990	911640	863290	1037700	1045900	1070800	--	--
Lmdp002969	481.1	319.06	480.09	C21H20O13	[M+H]+	Myricetin-3-O-galactoside*	Flavonoids	Flavonols	15648-86-9	A	816160	887390	905100	984550	832250	887120	1115300	1167200	1186100	928390	894520	879140	1036800	1093200	1200800	--	--
Lmtp003948	481.13	319.05	480.127	C22H24O12	[M+H]+	3',5',5,7-Tetrahydroxy-4'-methoxyflavanone-3'-O-glucoside	Flavonoids	Flavonoid	-	A	18158000	19584000	20319000	20130000	19753000	19484000	23545000	27075000	26736000	19240000	18916000	18484000	23835000	26295000	23929000	--	--
pmb0883	482.32	341.31	481.317	C23H48NO7P	[M+H]+	LysoPE 18:0	Lipids	LPE	69747-55-3	B	32368	30814	33103	88396	69526	89834	17186	16215	18601	40315	32786	28062	57842	43927	45123	--	--
pmb2319	482.32	184.07	481.317	C23H48NO7P	[M+H]+	LysoPC 15:0	Lipids	LPC	108273-89-8	B	27337	26573	22546	43152	46053	48338	14932	21809	14268	24788	28004	26041	34910	26805	31916	--	--
pmb3066	481.14	319.2	482.142	C22H26O12	[M-H]-	5-O-p-Coumaroylshikimic acid O-glucoside	Phenolic acids	Phenolic acids	-	B	223620	182410	229560	160460	146310	168430	728520	575790	805830	273960	205240	222450	356380	382210	329650	--	--
pmb3072	481.14	319.3	482.142	C22H26O12	[M-H]-	3-O-p-Coumaroylshikimic acid O-glucoside	Phenolic acids	Phenolic acids	-	B	123930	117010	143460	65313	64515	64098	163990	195630	169000	79745	78398	91305	146980	119890	119440	--	--
Lmfn000797	483.08	169.01	484.085	C20H20O14	[M-H]-	2,3-Di-O-Galloyl-D-Glucose	Tannins	Tannin	-	A	172880	204640	203970	25384	26180	18490	992930	783110	894320	32945	31675	28919	194790	325440	298550	--	--
pmn001526	483.08	169.01	484.085	C20H20O14	[M-H]-	1,6-Di-O-Galloyl-D-Glucose	Tannins	Tannin	-	B	670740	601480	641760	679330	761050	772880	917740	977960	804830	403730	353940	406900	631690	727500	706710	C04101	--
Zmpn005408	483.11	389.07	484.116	C28H20O8	[M-H]-	vaticahainol B	Others	Stilbene	-	A	3575100	2748100	2902100	7427600	7527800	5355000	1741800	2137200	1880300	6400700	6099000	6360800	5128700	5544200	5538500	--	--
Hmyn007168	483.27	255.23	484.278	C22H45O9P	[M-H]-	LysoPG 16:0	Lipids	Glycerol ester	-	B	355420	386660	382730	414100	328390	344070	349600	382260	374990	412050	249200	221440	3193.9	6209.3	6057.4	--	--
HJN106	485.33	467.32	486.334	C30H46O5	[M-H]-	Ceanothic acid	Terpenoids	Triterpene	21302-79-4	A	3666900	4215600	4095700	2522400	2469700	2442000	3391700	3753000	3926600	2761300	2779100	2755900	3376400	3256100	3157500	--	--
Lmzn005892	485.33	423.33	486.335	C30H46O5	[M-H]-	Isoceanothic acid	Terpenoids	Triterpene	-	B	226080	242160	245530	201810	193250	193310	188400	190180	186690	177310	155930	198870	209050	204370	213570	--	--
pmn001707	485.33	485.33	486.335	C30H46O5	[M-H]-	Quillaic acid	Phenolic acids	Phenolic acids	631-01-6	B	9002000	8698600	9241800	4063200	3878000	4497400	9042400	8609600	9107100	2903600	2793400	2881900	7236500	7035800	7808500	C08972	--
Li512114	485.36	453.34	486.371	C31H50O4	[M-H]-	Corosolic Acid Methyl Ester	Terpenoids	Triterpene	4518-70-1	B	16767	19539	14274	17035	18283	16645	12660	11437	12088	17677	19072	17069	19767	17512	19925	--	--
pmn001426	487.34	469.23	488.35	C30H48O5	[M-H]-	Euscaphic acid	Terpenoids	Triterpene	53155-25-2	A	331610	427260	370530	363540	355050	336280	148560	132150	144600	436660	432260	454180	355870	353800	360610	C17890	--
Hmjn003948	487.35	487.35	488.35	C30H48O5	[M-H]-	Madasiatic acid	Terpenoids	Triterpene	26532-66-1	A	48729000	50025000	51599000	43166000	46554000	45601000	46637000	48542000	47798000	37750000	38322000	35985000	45511000	44195000	44351000	--	--
Zmpn006881	487.34	469.32	488.35	C30H48O5	[M-H]-	Tormentic acid	Terpenoids	Triterpene	13850-16-3	A	267820	257600	306550	920750	978460	899140	91391	78221	65586	732180	734960	742770	457320	481630	425370	--	--
pmn001591	487.34	469.3	488.35	C30H48O5	[M-H]-	Rutundic acid	Terpenoids	Triterpene	20137-37-5	A	2204500	2335900	2341500	1195900	997140	1000600	2393600	2347600	2308100	1363900	1298900	1342300	1753100	1742200	1768600	--	--
pmb0736	493.13	331.08	492.127	C23H24O12	[M+H]+	Tricin-7-O-Glucoside	Flavonoids	Flavonoid	32769-01-0	A	5899100	5815400	5166700	8376700	8426600	9567300	1271500	1195500	1174400	8295600	8245300	9236700	7294900	7905400	6424400	--	--
Lmhp008833	494.32	184.07	493.317	C24H48NO7P	[M+H]+	LysoPC 16:1(2n isomer)	Lipids	LPC	-	B	62225	64331	61610	29465	27832	22468	101500	100330	96299	42584	36357	34765	55649	66654	59521	--	--
HJAP005	495.11	333.07	494.105	C22H22O13	[M+H]+	Laricitrin-3-O-glucoside	Flavonoids	Flavonoid	39986-90-8	A	4968300	5078400	5216300	15681000	15870000	15567000	5321700	4853800	5456500	17776000	18793000	18158000	12227000	13807000	12230000	--	--
Zmln000668	493.12	169.01	494.127	C19H26O15	[M-H]-	Monogalloyl-diglucose	Phenolic acids	Phenolic acids	-	B	9	9	9	9	9	9	409880	425000	450350	9	9	9	110040	146300	159180	--	--
pmb0855	496.34	184.07	495.332	C24H50NO7P	[M+H]+	LysoPC 16:0	Lipids	LPC	17364-16-8	A	12700000	13433000	13428000	23442000	24630000	23572000	11286000	11142000	11449000	13320000	12808000	11553000	16602000	15456000	16029000	--	--
pmd0132	496.34	184.07	495.332	C24H50NO7P	[M+H]+	LysoPC 16:0(2n isomer)	Lipids	LPC	-	A	553670	618840	698890	1000100	891970	849740	741490	707980	702210	607160	615510	634020	829850	825370	868430	--	--
pmb3061	499.15	163.1	500.153	C22H28O13	[M-H]-	5-O-p-Coumaroylquinic acid O-glucoside	Phenolic acids	Phenolic acids	-	B	9383.6	9549.7	12086	39620	42956	37492	6820.2	5897.1	5426.5	30374	30744	36918	24863	17402	18555	--	--
pmb3064	499.15	163.2	500.153	C22H28O13	[M-H]-	3-O-p-Coumaroylquinic acid O-glucoside	Phenolic acids	Phenolic acids	-	B	9	9	9	33864	39500	33870	9	9	9	30845	38740	34043	21322	19868	19470	--	--
Lmhp010040	504.31	363.29	503.301	C25H46NO7P	[M+H]+	LysoPE 20:3	Lipids	LPE	-	B	90691	83260	88746	42445	25953	27024	49126	45363	40990	32650	23189	26609	50048	60625	58756	--	--
Lmhp009802	504.31	363.29	503.301	C25H46NO7P	[M+H]+	LysoPE 20:3(2n isomer)	Lipids	LPE	-	B	82349	82256	78920	18163	23781	19051	43062	55046	44393	19398	15568	17998	47378	42142	42316	--	--
mws1589	503.16	179	504.169	C18H32O16	[M-H]-	D-Panose	Others	Saccharides and Alcohols	33401-87-5	B	25269	27137	32887	49929	38441	39992	36528	28902	29508	31206	38471	30333	31892	22908	29472	C00713	--
pme2125	503.44	179	504.169	C18H32O16	[M-H]-	Raffinose	Others	Saccharides and Alcohols	512-69-6	B	96222	66053	76295	156050	115180	112440	96227	104170	112710	51723	69248	55589	107980	87603	92500	C00492	ko00052,ko01100,ko02010
pme0500	503.16	323	504.169	C18H32O16	[M-H]-	D-(+)-Melezitose	Others	Saccharides and Alcohols	597-12-6	B	11722	14386	11043	68902	46922	34806	14663	16047	20985	21570	26711	24940	16485	19675	24730	C08243	--
Hmln003398	503.34	485.33	504.346	C30H48O6	[M-H]-	2α,3α,19α,23-Tetraydroxy-urs-12-en 28-oic acid	Others	Others	-	B	233230	204800	201710	124660	146960	136630	370290	385840	378570	180620	176090	185060	217960	207170	249590	--	--
Lmhp010514	506.32	365.31	505.317	C25H48NO7P	[M+H]+	LysoPE 20:2(2n isomer)	Lipids	LPE	-	A	238590	247410	260770	161770	149930	156540	233440	260730	247250	193920	165370	158140	237100	200540	219170	--	--
Lmhp010757	506.32	365.31	505.317	C25H48NO7P	[M+H]+	LysoPE 20:2	Lipids	LPE	-	A	1050800	1005600	1089000	191000	183130	186320	1065400	1093900	1033900	208340	206570	210050	915640	926900	901870	--	--
Lmhp008718	506.32	184.07	505.317	C25H48NO7P	[M+H]+	LysoPC 17:2	Lipids	LPC	-	B	32347	39768	31730	67724	70154	72395	29757	40813	36036	95038	89813	79797	51230	58336	59811	--	--
Zmsp004363	507.12	303.05	506.106	C23H22O13	[M+H]+	Quercetin-3-O-(6''-acetyl)glucoside	Flavonoids	Flavonols	-	B	15769	13046	14797	27729	15046	17569	11398	8968.3	11940	25878	19443	20190	18120	25708	21997	--	--
Hmln002199	505.1	300.03	506.107	C23H22O13	[M-H]-	Quercetin-3-O-(6''-acetyl)galactoside	Flavonoids	Flavonols	-	B	7319.8	4513.8	9	100100	38074	83917	9	9	9	60862	75113	45246	33814	28050	45885	--	--
Lmhp009590	508.34	184.07	507.332	C25H50NO7P	[M+H]+	LysoPC 17:1	Lipids	LPC	-	B	39852	38205	40590	90712	105070	98041	31397	26612	33862	98742	86893	90731	71501	71055	65946	--	--
Hmcp002187	509.13	347.07	508.121	C23H24O13	[M+H]+	Limocitrin-3-O-galactoside	Flavonoids	Flavonoid	-	B	999080	977340	948870	3468500	4001000	4017100	145200	140750	120850	3334500	3205600	3354100	2460500	2454500	2350300	--	--
pmb3055	513.1	191.1	514.132	C22H26O14	[M-H]-	p-Coumaroylquinic acid-4'-O-glucuronide	Phenolic acids	Phenolic acids	-	B	85234	98760	92926	9	9	9	1101000	1136800	1162600	9	9	9	522250	469570	454170	--	--
Lmhp009526	515.32	261.22	514.314	C27H46O9	[M+H]+	2-α-Linolenoyl-glycerol-1-O-glucoside	Lipids	Glycerol ester	-	B	82895	79963	74294	99197	80910	105430	73880	77283	95051	140870	124640	110390	92283	77828	82994	--	--
Lmhp009773	515.32	261.22	514.314	C27H46O9	[M+H]+	1-α-Linolenoyl-glycerol-3-O-glucoside	Lipids	Glycerol ester	-	B	12737	19127	12523	36272	33363	44486	12919	16385	16579	49546	56414	48689	24537	23432	29321	--	--
Zmhn000785	515.16	341.11	516.169	C19H32O16	[M-H]-	Di-O-Glucosylquinic acid	Phenolic acids	Phenolic acids	-	A	293180	289890	311070	722740	481230	589040	1037900	1135200	1300700	559580	568600	412190	962610	623770	654180	--	--
pmb0865	518.32	184.07	517.317	C26H48NO7P	[M+H]+	LysoPC 18:3(2n isomer)	Lipids	LPC	-	A	7218500	7186700	7443700	18727000	18227000	18101000	6462800	6627800	6998100	14639000	14458000	13595000	12420000	12097000	12699000	--	--
pmb0854	518.32	184.07	517.317	C26H48NO7P	[M+H]+	LysoPC 18:3	Lipids	LPC	-	A	1884900	1174000	1878500	4676800	5058000	6446600	1572300	2284600	1622800	3761500	2770300	2242300	2471500	2776300	2852300	--	--
pmp001251	520.34	184.07	519.332	C26H50NO7P	[M+H]+	LysoPC 18:2(2n isomer)	Lipids	LPC	-	A	27041000	26860000	27738000	13443000	13812000	13855000	28580000	29077000	29602000	16893000	16295000	15559000	21929000	22574000	23514000	--	--
pmp001273	520.34	184.07	519.332	C26H50NO7P	[M+H]+	LysoPC 18:2	Lipids	LPC	-	A	6616900	6928500	5975900	6734800	5755900	6539300	7927700	8945600	8953400	5321100	5000300	4413800	6656200	7205000	7062000	--	--
pmp000682	538.22	359.14	520.168	C26H32O11	[M+NH4]+	Matairesinol-4'-O-glucoside (Matairesinoside)	Lignans and Coumarins	Lignans	23202-85-9	A	21168	27581	22684	828510	818980	841320	35216	30316	33925	715610	730340	721470	445960	511580	502520	--	--
pmn001378	519.19	357.14	520.194	C26H32O11	[M-H]-	Pinoresinol-4-O-glucoside	Lignans and Coumarins	Lignans	41607-20-9	A	1272300	1340600	1532300	299080	287330	290160	1077000	1040800	1134300	248050	261190	214240	555130	514760	558440	C17529	--
Lmhp010190	522.36	184.07	521.348	C26H52NO7P	[M+H]+	LysoPC 18:1(2n isomer)	Lipids	LPC	-	A	3049100	3307900	3178500	2490000	2216900	2368400	2553900	2593000	2643700	2263100	2156500	2015900	2671600	2770700	2812700	--	--
pmp001281	522.36	184.07	521.348	C26H52NO7P	[M+H]+	LysoPC 18:1	Lipids	LPC	-	A	634490	712200	425090	706940	736110	719270	608300	553800	536580	496460	535210	469980	649080	731120	657980	--	--
pmn001710	521.13	359.08	522.137	C24H26O13	[M-H]-	Rosmarinic acid-3'-O-glucoside	Phenolic acids	Phenolic acids	910028-78-3	B	69420	103660	102380	392400	359960	334100	151760	110520	110730	611800	453280	474980	141100	161850	155740	--	--
Cmsp005051	523.23	137.06	522.21	C26H34O11	[M+H]+	(+)-Isolariciresinol-9-O-glucoside	Lignans and Coumarins	Lignans	-	B	194070	191850	190460	1097800	1165600	1204500	37222	47720	40993	1080300	1289200	1347000	683520	636170	637940	--	--
mws0126	524.37	184.07	523.364	C26H54NO7P	[M+H]+	LysoPC 18:0	Lipids	LPC	19420-57-6	B	195350	168790	170730	663840	682900	786720	122850	123120	127660	308230	278000	248450	422820	288030	327100	--	--
pmd0136	524.37	184.07	523.364	C26H54NO7P	[M+H]+	LysoPC 18:0(2n isomer)	Lipids	LPC	-	B	23717	27339	24891	77429	67779	82067	9	9	9	42091	39081	44461	53928	45927	49586	--	--
Lmhp007840	534.36	184.07	533.348	C27H52NO7P	[M+H]+	LysoPC 19:2	Lipids	LPC	-	B	6353.5	7012.1	8107.5	10028	7488.3	10410	4759.3	5508.1	9	11439	13783	11551	7149.5	10550	5838.5	--	--
Lmhp007598	534.36	184.07	533.348	C27H52NO7P	[M+H]+	LysoPC 19:2(2n isomer)	Lipids	LPC	-	B	9518.6	13179	7994.8	14697	18707	15503	13637	16263	16810	22227	24882	19886	13158	14493	13317	--	--
Lmhp010908	536.37	184.07	535.364	C27H54NO7P	[M+H]+	LysoPC 19:1	Lipids	LPC	-	B	13593	10152	12959	36391	38658	35382	7642.8	11271	12014	30511	26274	26101	20693	23701	25071	--	--
Zmfn000481	535.04	323.03	536.044	C14H22N2O16P2	[M-H]-	Uridine-5'-Diphosphate-D-Xylose	Nucleotides and derivatives	Nucleotides and derivatives	3616-06-6	A	1520700	1480200	1467000	873590	886780	820420	1366600	1488500	1624200	744950	738600	713640	1167400	1173000	1153500	C00190	ko00520,ko00908,ko01100
pmb2228	538.39	184.07	537.379	C27H56NO7P	[M+H]+	LysoPC 19:0	Lipids	LPC	108273-88-7	B	3319.1	5147.4	2975.3	12859	8983.7	10004	2822.9	1146.8	2574.7	12559	11237	11083	7479.5	7798.3	6802.9	--	--
Lmdn001925	537.2	375.15	538.205	C26H34O12	[M-H]-	Olivil-4'-O-glucoside	Lignans and Coumarins	Lignans	76880-93-8	B	48580	53120	41747	66389	61771	49202	18963	20121	21277	59945	50491	55477	47274	53287	38122	--	--
Zmhn002155	541.14	313.07	542.142	C27H26O12	[M-H]-	Galloyl-piceid	Others	Stilbene	-	B	32207	33402	38719	79814	81941	70292	166290	206840	213020	92254	101310	98501	122580	130680	126510	--	--
Lmhp009890	546.36	184.07	545.348	C28H52NO7P	[M+H]+	LysoPC 20:3	Lipids	LPC	1199257-41-4	B	8473.4	14490	14884	15133	13796	17346	22613	19122	19934	17049	11785	11258	18167	16744	16249	--	--
pmd0147	548.37	184.07	547.364	C28H54NO7P	[M+H]+	LysoPC 20:2	Lipids	LPC	-	B	97661	91595	71459	52954	45292	45174	109330	122500	116170	38734	37945	32527	70740	77670	75842	--	--
pmb0608	549.12	301.4	548.117	C25H24O14	[M+H]+	Chrysoeriol-7-O-(6''-malonyl)glucoside	Flavonoids	Flavonoid	-	B	9261	9696.6	13521	78423	84605	75217	18792	14686	17217	23190	18943	18577	37519	37361	36084	--	--
Hmln002189	549.09	505.11	550.096	C24H22O15	[M-H]-	Quercetin-3-O-(6''-malonyl)galactoside	Flavonoids	Flavonols	-	B	11074	16837	20570	231650	249910	263480	9465.8	11752	5511.2	182410	157580	173070	112130	130790	144390	--	--
pmp000589	551.1	303.05	550.096	C24H22O15	[M+H]+	Quercetin-7-O-(6''-malonyl)glucoside	Flavonoids	Flavonols	-	B	10502	15620	13379	163050	175110	166810	9693	8352.3	8471.2	138840	127700	120830	109610	102900	102460	--	--
Zmhn001414	551.18	227.07	552.185	C26H32O13	[M-H]-	Resveratrol-3,5-di-O-glucoside	Others	Stilbene	-	A	179290	217010	153140	59633	71067	61838	412810	417820	389620	96862	83129	87315	244790	210460	224080	--	--
Lmmn002260	551.21	389.17	552.221	C27H36O12	[M-H]-	5'-Methoxyisolariciresinol-9'-O-glucoside	Lignans and Coumarins	Lignans	-	B	62620	57117	49328	2603000	2589200	2382400	17430	19709	10131	2378900	2466900	2340500	907550	968250	866070	--	--
Hmyn007087	555.29	225	556.299	C25H49O11P	[M-H]-	LysoPI 16:0	Lipids	Glycerol ester	-	B	4488.7	4761.2	4747.7	6128.9	7476.5	6922.6	3678.2	3723.5	4476.2	6908.2	5896.7	5147.1	4866.1	5111.4	4916.4	--	--
pma0702	558.28	207.07	557.274	C29H39N3O8	[M+H]+	N1,N8-Bis(sinapoyl)spermidine	Alkaloids	Phenolamine	-	B	134070	91855	89856	535360	486820	381270	9	9	9	414660	379060	384890	295350	277490	242420	C21170	--
pmb2922	565.05	323.1	566.055	C15H24N2O17P2	[M-H]-	Uridine 5'-diphospho-D-glucose	Nucleotides and derivatives	Nucleotides and derivatives	133-89-1	A	7848700	7461600	7272900	4040800	3706900	3765800	6374200	6252000	6237500	2628700	2839500	2599900	5196300	5286900	5341100	C00029	ko00040,ko00052,ko00053,ko00240,ko00500,ko00520,ko00561,ko00908,ko01100,ko01110
Lmmp002143	567.1	319.05	566.091	C24H22O16	[M+H]+	Gossypetin-3-O-(6''-malonyl)glucoside	Flavonoids	Flavonols	-	B	21091	11622	21656	241280	274420	251720	11088	10811	5507.4	262110	302600	269250	161530	181200	197140	--	--
Lmmp003306	567.13	303.05	566.127	C25H26O15	[M+H]+	Quercetin-3-O-xylosyl(1→2)arabinoside	Flavonoids	Flavonols	-	B	328140	311830	323370	348090	358490	381840	180360	181960	204630	314620	313320	323750	322870	304900	315270	--	--
Zmhn002702	565.17	337.1	566.179	C30H30O11	[M-H]-	Ferulic-piceid	Others	Stilbene	-	A	14401	12924	16457	224300	216540	232410	48573	44966	48685	285030	274530	295530	161360	166280	185620	--	--
pmn001667	577.14	407.1	578.142	C30H26O12	[M-H]-	Procyanidin B4	Tannins	Proanthocyanidins	29106-51-2	B	60695	64663	54845	46742	61673	36306	53996	58737	42300	55248	66179	65270	54921	49311	40086	C10238	--
pme0434	577.14	407.1	578.142	C30H26O12	[M-H]-	Procyanidin B2	Tannins	Proanthocyanidins	29106-49-8	A	1878800	1612500	1575100	1849400	1949300	2193600	1413000	1079300	1420500	2071400	2255400	2207800	1579100	1790400	1544700	C17639	--
mws0836	577.14	425.1	578.142	C30H26O12	[M-H]-	Procyanidin B1	Tannins	Proanthocyanidins	20315-25-7	A	1819100	1951400	2037300	1677000	1880900	1686900	877340	1015600	988310	402330	372120	403840	1041900	1255500	1140700	--	--
pme0436	577.14	407.1	578.142	C30H26O12	[M-H]-	Procyanidin B3	Tannins	Proanthocyanidins	23567-23-9	A	2526700	2698300	2743300	1812300	1976100	1929200	1216600	1125300	1034700	462230	489000	522000	1476100	1538500	1561600	--	--
Lmqn001932	579.21	417.16	580.216	C28H36O13	[M-H]-	Syringaresinol-4'-O-glucoside	Lignans and Coumarins	Lignans	7374-79-0	B	9	9	9	654240	592800	423110	9	9	9	1794800	1610900	1129500	419880	385430	295800	C10890	--
pmb0492	584.28	325	583.268	C34H37N3O6	[M+H]+	N',N'',N'''-p-Coumaroyl-cinnamoyl-caffeoyl spermidine	Alkaloids	Phenolamine	-	B	61863	69654	77700	43353	50279	46815	51194	47023	42649	35213	30322	32255	50042	43279	52745	--	--
mws1290	593.13	285	594.137	C30H26O13	[M-H]-	Kaempferol-3-O-(6''-p-coumaroyl)glucoside (Tiliroside)	Flavonoids	Flavonols	20316-62-5	A	1265400	1377800	1394900	373890	397030	399080	3366900	3394400	3102900	1163200	1045400	1098400	1470800	1585300	1574100	C17140	--
pmp001079	595.17	449.1	594.158	C27H30O15	[M+H]+	Luteolin-7-O-neohesperidoside (Lonicerin)	Flavonoids	Flavonoid	25694-72-8	A	9	9	9	246790	258880	242490	9	9	9	343310	343580	359920	184560	181710	168330	C12630	ko00944
pmp001106	595.17	577.16	594.158	C27H30O15	[M+H]+	Vitexin-2''-O-glucoside	Flavonoids	Flavonoid carbonoside	61360-94-9	B	2610400	2501600	2658500	1737900	1989400	1859500	3685100	3782800	3883500	1943900	1927700	1938300	2991100	2513900	2836100	C04024	ko00944
pme1665	593.15	311	594.158	C27H30O15	[M-H]-	Isovitexin-7-O-glucoside(Saponarin)	Flavonoids	Flavonoid carbonoside	20310-89-8	B	86109	69238	86294	74826	64196	70808	58208	61537	54185	72426	66655	62207	54459	69260	69240	C08064	--
Lmjp002867	595.17	287.05	594.158	C27H30O15	[M+H]+	Kaempferol-3-O-neohesperidoside	Flavonoids	Flavonols	32602-81-6	A	9284500	10118000	10116000	4506500	4408400	4453000	4815400	4936800	4827200	2281800	2318000	2364400	5145500	5285800	5333300	--	--
mws1073	595.17	457.2	594.158	C27H30O15	[M+H]+	Apigenin-6,8-di-C-glucoside (Vicenin-2)	Flavonoids	Flavonoid	23666-13-9	A	13474000	13227000	11985000	9351400	9321900	9087200	16946000	19918000	19803000	10172000	9818100	10765000	12786000	13336000	14056000	C10195	--
mws0791	593.19	285	594.195	C28H34O14	[M-H]-	Poncirin (Isosakuranetin-7-O-neohesperidoside)	Flavonoids	Dihydroflavone	14941-08-3	B	1261200	1419100	1334100	369730	424030	363430	3389400	3480300	3475800	1104400	1163900	1191300	1666100	1505700	1536200	C09830	--
Hmbp001825	597.15	303.05	596.138	C26H28O16	[M+H]+	Quercetin-3-O-sambubioside*	Flavonoids	Flavonols	83048-35-5	A	5795700	4640200	5233600	3429800	3332600	3470100	3575000	3514600	3545300	3867100	3743800	3611800	4444700	4413100	3896000	--	--
Lmjp002596	597.14	303.05	596.138	C26H28O16	[M+H]+	Quercetin-3-O-xylosyl(1→2)glucoside*	Flavonoids	Flavonols	-	A	5578800	5241400	5615200	3725300	3543300	3635400	3624100	3822400	3653300	4151800	4026100	4147500	4762700	4444700	3949900	C12637	ko00944
Lmqn000780	606.08	384.98	607.082	C17H27N3O17P2	[M-H]-	Uridine 5'-diphospho-N-acetylglucosamine	Alkaloids	Alkaloids	528-04-1	B	72552	80587	59902	39751	40462	38909	72044	75743	90144	64191	56563	58902	61966	62973	63647	C00043	ko00520,ko01100,ko01502
Lmyp004052	611.14	147.04	610.132	C30H26O14	[M+H]+	Quercetin-3-O-(6''-p-Coumaroyl)galactoside	Flavonoids	Flavonols	-	B	24772	21798	25495	46787	37788	48450	25005	29894	24126	45247	39933	38000	39539	39264	44045	--	--
Lmbp002336	611.16	303.05	610.153	C27H30O16	[M+H]+	Quercetin-3-O-(2''-O-rhamnosyl)galactoside	Flavonoids	Flavonols	-	B	1268000	1241900	1328300	1765500	1583100	1549200	825860	828140	893210	2335300	2328500	2305800	1355200	1175800	1174000	--	--
mws0059	609.15	301	610.153	C27H30O16	[M-H]-	Quercetin-3-O-rutinoside (Rutin)	Flavonoids	Flavonols	153-18-4	A	2219900	2703900	2502600	1683800	2118200	1443000	1548000	1302000	1349200	2222600	2166500	2905000	1886900	1621300	1774800	C05625	ko00944,ko01100,ko01110
pmn001583	609.15	300	610.153	C27H30O16	[M-H]-	Quercetin-3-O-robinobioside	Flavonoids	Flavonols	52525-35-6	A	573700	450800	379890	56333000	49877000	48817000	39237	54102	51780	63828000	65388000	63900000	22993000	22700000	20372000	--	--
mws0036	609.18	301.09	610.19	C28H34O15	[M-H]-	Hesperetin-7-O-rutinoside (Hesperidin)	Flavonoids	Dihydroflavone	520-26-3	B	9	9	9	477840	445710	459760	9	9	9	469230	495250	566390	235710	229920	266690	C09755	--
Zmcp002924	611.16	287.05	611.161	C27H31O16+	[M]+	Cyanidin-3-O-(2''-O-glucosyl)glucoside	Flavonoids	Anthocyanins	38820-68-7	B	3933200	3925800	3538700	1262600	1386400	1472600	2712800	2761300	2467700	1309500	1121800	1268300	2206000	2456800	2206600	C16306	ko00942
Smsp001640	611.16	317.07	611.161	C27H31O16+	[M]+	Petunidin-3-O-glucoside-5-O-arabinoside	Flavonoids	Anthocyanins	-	B	25877000	25026000	26355000	13030000	12246000	12388000	34400000	32027000	30858000	10516000	10503000	9301300	21518000	22702000	23806000	--	--
pme1777	611.16	287.06	611.161	C27H31O16+	[M]+	Cyanidin-3,5-O-diglucoside (Cyanin)	Flavonoids	Anthocyanins	2611-67-8	B	28704000	31061000	29210000	14626000	13420000	14477000	36398000	34851000	34876000	11882000	11255000	11211000	22196000	26319000	26010000	C08639	ko00942
mws4134	611.14	306.08	612.152	C20H32N6O12S2	[M-H]-	Oxiglutatione	Amino acids and derivatives	Amino acids and derivatives	27025-41-8	A	592140	493570	620970	521780	583730	532860	236040	239150	238070	535750	534200	468900	429720	438470	446760	C00127	ko00480,ko01100
Lmfp003594	617.11	153.02	616.106	C28H24O16	[M+H]+	Quercetin-3-O-(2''-galloyl)galactoside	Flavonoids	Flavonols	53209-27-1	B	48068	51922	56171	34158	32899	37389	71315	69048	55657	70582	67966	66131	45647	46674	48316	--	--
Lmyp003349	617.11	153.02	616.106	C28H24O16	[M+H]+	Quercetin-3-O-(6''-galloyl)glucoside	Flavonoids	Flavonols	56316-75-7	B	116650	114230	133760	108650	101820	114710	83405	93896	77914	45357	45323	46329	89498	81027	69087	--	--
Lmyp003139	617.11	153.02	616.106	C28H24O16	[M+H]+	Quercetin-3-O-(6''-galloyl)galactoside	Flavonoids	Flavonols	53171-28-1	B	99216	105700	115130	96483	102870	113450	97095	86616	93226	44507	43077	40683	92345	98837	85419	--	--
Rfmb26201	621.22	417.16	622.226	C30H38O14	[M-H]-	Syringaresinol-4'-O-(6''-acetyl)glucoside	Lignans and Coumarins	Lignans	-	B	9	9	9	147890	125520	117110	9	9	9	55729	48564	37150	39048	49784	50886	--	--
Lmmp002963	625.18	317.06	624.169	C28H32O16	[M+H]+	6-C-Methylquercetin-3-O-rutinoside	Flavonoids	Flavonols	-	A	104830	101180	95591	2042000	1919300	2046500	54577	50857	50401	2255500	2244600	2391300	1303300	1380000	1304900	--	--
pma2088	627.16	465	626.148	C27H30O17	[M+H]+	Quercetin-3,4'-O-di-glucoside	Flavonoids	Flavonols	29125-80-2	B	9	9	9	119970	129880	132360	9	9	9	150410	160520	154900	81013	88179	85337	--	--
Lmtp003677	627.16	303.04	626.148	C27H30O17	[M+H]+	Quercetin-3-O-sophoroside (Baimaside)	Flavonoids	Flavonols	18609-17-1	B	460370	489100	480460	2563300	2677700	2667100	275760	258430	282730	4362700	3958900	3887800	1728900	1891400	1921300	C12667	ko00944
Lmfn001769	633.11	169.01	634.117	C28H26O17	[M-H]-	Maplexin G	Tannins	Tannin	-	B	92379	89944	101740	36023	28295	24673	99805	118030	92277	9	9	9	88378	77164	61221	--	--
Lmfn001209	635.09	169.01	636.096	C27H24O18	[M-H]-	1,3,6-Tri-O-galloyl-D-glucose	Tannins	Tannin	18483-17-5	B	32264	26894	22221	9231.6	12057	15235	44262	40967	56241	30944	27343	36209	57374	55473	47283	C17458	--
Lmfn001337	635.09	169.01	636.096	C27H24O18	[M-H]-	1,2,3-Tri-O-galloyl-D-glucose	Tannins	Tannin	-	B	23784	27040	29941	12916	9362.3	14700	54592	38650	49310	32579	34267	34166	52604	55527	45690	--	--
mws1506	639.19	161	640.2	C29H36O16	[M-H]-	Plantamajoside	Phenolic acids	Phenolic acids	104777-68-6	B	55333	37117	59795	9	9	9	87674	72193	89053	9	9	9	25267	49864	51745	C10485	--
pmn001533	645.13	169	646.138	C26H30O19	[M-H]-	2-O-Di-gallic acyl-Glucoside-Glucoside	Tannins	Tannin	-	B	9	9	9	9	9	9	16353	14035	19459	9	9	9	23105	25045	25154	--	--
pmb0530	664.12	136.2	663.109	C21H27N7O14P2	[M+H]+	Nicotinic acid adenine dinucleotide	Nucleotides and derivatives	Nucleotides and derivatives	53-84-9	A	215430	223960	254800	315560	326440	308990	293520	269830	304330	319800	356370	354070	263880	308170	307530	C00003	ko00190,ko00730,ko00760,ko01100
mad2395	667.17	277.04	668.174	C33H32O15	[M-H]-	Piceid-6''-O-p-coumaroyltartaric acid	Others	Stilbene	-	B	6337.3	14835	9868.5	5796.1	7465.1	9880.8	17017	15434	14809	14133	8397	9800.9	12176	12746	13118	--	--
pmp001275	672.42	331.29	671.409	C31H61O14N	[M+H]+	3-Hydroxypropyl palmitate glc-glucosamine	Alkaloids	Alkaloids	-	B	570280	525920	537080	951860	890300	896890	435060	482440	531730	1328700	1123200	1185700	732340	694440	694400	--	--
Lmxp010913	676.45	184.08	675.448	C35H66NO9P	[M+H]+	1-(9Z-Octadecenoyl)-2-(9-oxo-nonanoyl)-sn-glycero-3-phosphocholine	Lipids	Glycerol ester	-	B	73093	54433	56300	9	9	9	204950	181690	206980	14709	14482	14186	88029	88797	90145	--	--
pmp001276	677.37	677.37	676.367	C33H56O14	[M+H]+	1-Linolenoyl-rac-glycerol-diglucoside	Lipids	Free fatty acids	-	A	641320	642790	569200	624220	873280	833600	506510	479500	355460	986630	1139300	1058700	655330	761760	691440	--	--
Lmhp008513	677.37	261.22	676.367	C33H56O14	[M+H]+	2-α-Linolenoyl-glycerol-1,3-di-O-glucoside	Lipids	Glycerol ester	-	B	43940	52858	55347	40370	39134	48596	54505	67461	56168	69198	58635	59856	55562	58837	54154	--	--
Lmhp008744	677.37	261.22	676.367	C33H56O14	[M+H]+	1-α-Linolenoyl-glycerol-2,3-di-O-glucoside	Lipids	Glycerol ester	-	B	2857	4251.9	3622.6	16833	16751	15910	4989.2	5070.2	4154.3	26406	24706	26909	10590	13184	8236.2	--	--
Lmhp009190	679.39	263.24	678.383	C33H58O14	[M+H]+	2-Linoleoylglycerol-1,3-di-O-glucoside	Lipids	Glycerol ester	-	B	13300	12371	14041	6687.7	7728.9	10740	19375	21854	17829	17144	14940	13762	15424	14135	12838	--	--
Lmhp009384	679.39	263.24	678.383	C33H58O14	[M+H]+	1-Linoleoylglycerol-2,3-di-O-glucoside	Lipids	Glycerol ester	-	B	12659	15254	14769	10664	9000.6	8555.3	15831	23123	23603	10890	10779	10908	15676	13360	13217	--	--
Lmmn004145	675.41	397.14	679.419	C38H60O10	[M-H]-	3-O-(2-O-Acetyl-glucosyl)oleanolic acid	Terpenoids	Triterpene	-	A	409510	443540	517860	499030	313310	429580	582190	866980	682320	552320	396190	483740	423740	510440	418530	--	--
Zmpn006890	679.2	585.16	680.205	C42H32O9	[M-H]-	vaticanol A	Others	Stilbene	-	A	41238	43159	45725	153010	170070	140000	13849	9458.4	9042.9	152880	117030	142430	121580	119920	112470	--	--
pmn001370	681.24	519.19	682.247	C32H42O16	[M-H]-	Pinoresinol-4,4'-O-di-O-glucoside	Lignans and Coumarins	Lignans	63902-38-5	B	9748.6	10048	9728.9	8021.4	12275	8117.5	6597.7	5215.1	5232.6	10842	10606	12135	10470	7926.5	6203.1	--	--
Lmgn002253	695.2	353.09	696.19	C31H36O18	[M-H]-	Syringoylcaffeoylquinic acid-D-glucose	Phenolic acids	Phenolic acids	-	B	156980	172400	160850	13661	18756	16201	3454.7	5830.4	6337.7	15134	12607	17821	46152	45963	52375	--	--
pmn001369	697.23	535.18	698.242	C32H42O17	[M-H]-	1-Hydroxypineolin Diglucoside	Lignans and Coumarins	Lignans	-	B	54355	62976	61775	9	9	9	33929	39655	44071	9	9	9	25529	31873	28250	--	--
pmn001368	699.25	537.2	700.258	C32H44O17	[M-H]-	Olivil-4,4'-Di-O-glucoside	Lignans and Coumarins	Lignans	-	B	4996.5	3199.2	3799.9	9	9	9	14132	12802	13862	9	9	9	8571.2	8247.9	9101.2	--	--
Xmyp004678	727.21	287.05	726.201	C32H38O19	[M+H]+	Kaempferol-3-O-(2-O-Xylosyl-6-O-Rhamnosyl)Glucoside	Flavonoids	Flavonoid	-	B	3557800	3992700	3201700	777940	764850	686850	307570	299160	333990	194700	220800	206960	1016400	953030	837890	--	--
Lmhn002727	729.15	577.13	730.152	C37H29O16	[M-H]-	(EC→EC)g(1)	Tannins	Proanthocyanidins	-	B	4572200	4188700	4498700	2725000	2209400	2366400	3750900	3525600	2972200	1245800	1133300	1032600	2693000	4016100	3043900	--	--
Hmcp001618	743.2	449.1	742.195	C32H38O20	[M+H]+	Quercetin-3-O-(2''-O-Xylosyl)rutinoside	Flavonoids	Flavonols	129235-39-8	A	76466	67725	93113	30761	35850	30725	43901	47741	44619	47031	51151	40052	42541	49015	44872	C10175	ko00944
Lmzn001875	741.23	579.18	742.232	C33H42O19	[M-H]-	Naringenin-7-O-Rutinoside-4'-O-glucoside	Flavonoids	Flavonoid	-	B	9	9	9	82392	72075	82363	8790	7268.8	9556.1	245340	216020	230800	68715	68021	50769	--	--
pme2651	742.1	620.1	743.075	C21H28N7O17P3	[M-H]-	NADP (Nicotinamide adenine dinucleotide phosphate)	Nucleotides and derivatives	Nucleotides and derivatives	53-59-8	B	476190	465250	536390	538580	546310	497640	350430	401880	415820	514100	539520	440350	436590	481320	377480	C00006	ko00195,ko00480,ko00760,ko01100
pmp001105	757.22	287.06	756.211	C33H40O20	[M+H]+	Kaempferol-3-O-neohesperidoside-7-O-glucoside	Flavonoids	Flavonols	-	B	27734	23171	23186	9	9	9	10403	7292	10360	9	9	9	15835	11333	8702.1	--	--
Lmpp003268	757.22	287.06	756.211	C33H40O20	[M+H]+	Kaempferol-3-O-rutinoside-7-O-glucoside	Flavonoids	Flavonols	-	B	65612	79905	77224	36665	22301	26909	9	9	9	9	9	9	22832	19825	22454	--	--
Xmyp004945	757.22	287.06	756.211	C33H40O20	[M+H]+	Kaempferol-3-O-(6''-Rhamnosyl-2''-Glucosyl)Glucoside (Camelliaside A)	Flavonoids	Flavonoid	135095-52-2	B	29178	26570	27006	152600	153450	143140	9	9	9	272970	251770	256120	117470	109110	104520	--	--
HJAP127	757.22	303.05	756.212	C33H40O20	[M+H]+	Quercetin-3-O-(2''-O-Rhamnosyl)rutinoside	Flavonoids	Flavonols	55696-57-6	A	50046	55081	41199	144640	137650	137400	62114	65964	72213	288130	285510	318480	153070	133650	135380	--	--
Lmmp002755	773.21	303.05	772.206	C33H40O21	[M+H]+	Quercetin-7-O-rutinoside-4'-O-glucoside	Flavonoids	Flavonols	-	A	9	9	9	250580	237140	269590	9	9	9	816440	805560	895450	234570	267240	278100	--	--
Lmmp002334	773.21	303.05	772.206	C33H40O21	[M+H]+	Quercetin-3-O-rutinoside-7-O-glucoside	Flavonoids	Flavonols	-	A	183720	208000	212050	2991300	3149900	2889800	53005	48809	45831	291700	243160	283100	763930	872880	862300	--	--
pmn001534	787.1	617.08	788.107	C34H28O22	[M-H]-	1,2,3,6-Tetra-O-Galloyl-D-Glucose	Tannins	Tannin	79886-50-3	B	9	9	9	9	9	9	14917	18020	30386	9	9	9	11321	9496.2	7267.8	C04516	--
pmp000100	867.21	715.16	866.206	C45H38O18	[M+H]+	Arecatannin B1	Tannins	Tannin	79763-28-3	B	29573	38486	40240	10622	14081	15299	21652	23076	22080	9	9	9	22198	19940	18884	C17892	--
pmn001647	865.2	713.2	866.206	C45H38O18	[M-H]-	Procyanidin C2	Tannins	Proanthocyanidins	37064-31-6	B	42536	42240	41138	36121	42845	45365	26298	21956	30909	47243	39067	49254	30899	28600	46038	--	--
pmn001646	865.2	577.1	866.206	C45H38O18	[M-H]-	Procyanidin C1	Tannins	Proanthocyanidins	37064-30-5	B	24244	31857	32860	58200	40771	38946	16631	25976	20632	56904	67038	65496	43857	32134	33386	C17624	--
Lmmp001653	899.2	595.14	898.196	C45H38O20	[M+H]+	Gallocatechin-gallocatechin-catechin	Tannins	Proanthocyanidins	-	B	3801600	3349100	3812100	1064200	1180400	1080100	3340400	3135800	3021900	715480	618020	614030	2310200	2751400	2537600	--	--
Zmpn006099	905.27	811.22	906.268	C56H42O12	[M-H]-	neoisohopeaphenol A	Others	Stilbene	-	A	7973900	10480000	9349600	10758000	10427000	9059900	9171600	11584000	9684000	7974100	9691900	8701600	10381000	9009500	10429000	--	--
Lmmp001550	915.2	611.14	914.191	C45H38O21	[M+H]+	Gallocatechin-gallocatechin-gallocatechin	Tannins	Proanthocyanidins	-	A	5185600	5668700	6086400	2242700	2412800	2725400	5847000	5978000	6107800	1582300	1972500	1567300	4388000	4393700	5194100	--	--
Lmhn002745	1017.21	865.18	1018.22	C52H41O24	[M-H]-	(EC→EC→EC)g(3)	Tannins	Proanthocyanidins	-	B	20569	20409	25503	5252	4157.4	5792.1	19116	23943	19844	9	9	9	13059	10969	20108	--	--
Lmpp003705	1019.22	731.16	1018.22	C52H42O22	[M+H]+	Procyanidin C1 3'-O-gallate	Tannins	Proanthocyanidins	-	B	220950	211890	226560	44386	36483	35869	150300	147700	159610	18615	17529	20525	134130	119450	122550	--	--

## Sheet: Class I (Counts)
Class I	Class I
Phenolic acids	114
Flavonoids	109
Lipids	105
Others	90
Amino acids and derivatives	77
Organic acids	74
Nucleotides and derivatives	42
Alkaloids	38
Tannins	29
Lignans and Coumarins	27
Terpenoids	13
