# Supplementary material for: Integrated Metabolome and Transcriptome Analyses Reveal Dissimilarities in the Anthocyanin Synthesis Pathway Between Different Developmental Leaf Color Transitions in Hopea hainanensis (Dipterocarpaceae)
Source: Front Plant Sci. 2022 Mar 3;13:830413. doi: 10.3389/fpls.2022.830413 (PMC8928120; doi:10.3389/fpls.2022.830413)
Supplement: Supplementary file 2 [file Table_2.XLSX]

## Sheet: RL vs RU
Index	Formula	Compounds	Class I	Class II	CAS	Level	RY-1	RY-2	RY-3	RO-1	RO-2	RO-3	VIP	Fold_Change	Log2FC	Type
pme2292	C4H12N2	Putrescine	Alkaloids	Phenolamine	110-60-1	B	108080	128480	115700	2336200	2299900	2079700	1.07122	19.0649	4.25285	up
pme2601	C3H6O3	3-Hydroxypropanoic acid	Organic acids	Organic acids	503-66-2	B	32340	30748	45033	74500	70973	75310	1.01759	2.042	1.02998	up
Lmqp000873	C4H4O3	Succinic anhydride	Organic acids	Organic acids	108-30-5	B	1318100	1237000	1317300	561640	505330	489100	1.06662	0.401836	-1.31532	down
mws4052	C4H7NO2	1-Aminocyclopropane-1-carboxylic acid	Organic acids	Organic acids	22059-21-8	B	108190	100820	110560	519030	496320	580950	1.0697	4.99515	2.32053	up
Lmgn000219	C4H6O3	Succinic semialdehyde	Organic acids	Organic acids	692-29-5	B	307300	326960	357160	112680	108080	99369	1.06668	0.322899	-1.63084	down
pme3011	C4H9NO2	γ-Aminobutyric acid	Organic acids	Organic acids	56-12-2	A	93690	100220	100220	214370	233880	243270	1.06667	2.35107	1.23332	up
Lmbn000193	C3H4O4	Tartronate semialdehyde	Organic acids	Organic acids	2480-77-5	B	219100	184730	202320	49066	43594	63803	1.05528	0.258126	-1.95385	down
mws0576	C4H8O3	3-Hydroxybutyric acid*	Organic acids	Organic acids	300-85-6	A	1451900	1445600	1676400	556190	545810	520630	1.06664	0.354759	-1.49509	down
pme1975	C3H4O4	Malonic acid*	Organic acids	Organic acids	141-82-2	A	1732400	1745700	1959300	576970	590940	571960	1.06934	0.319982	-1.64394	down
pme0010	C3H7NO3	L-Serine	Amino acids and derivatives	Amino acids and derivatives	56-45-1	A	206290	204070	162140	563080	525540	630590	1.05653	3.00299	1.5864	up
pme2433	C4H11NO2	Diethanolamine	Others	Others	111-42-2	B	28110	32378	41299	80679	77062	76776	1.03578	2.304	1.20414	up
mws0177	C5H4O3	2-Furoic acid	Organic acids	Organic acids	88-14-2	B	9	9	9	36773	53112	65780	1.07135	5765.37	12.4932	up
NK10264105	C6H11NO	ε-Caprolactam	Alkaloids	Alkaloids	105-60-2	B	15468	16340	17079	9	9	9	1.07213	0.000552294	-10.8223	down
pme0271	C4H4O4	Maleic acid	Organic acids	Organic acids	110-16-7	A	113590	82792	86122	357640	372250	310490	1.05638	3.68271	1.88077	up
pme2935	C5H8O3	2-Oxovaleric acid	Organic acids	Organic acids	1821-02-9	B	9	9	9	8824	13661	13164	1.07137	1320.33	10.3667	up
mws0823	C5H8O3	3-Methyl-2-Oxobutanoic acid	Organic acids	Organic acids	759-05-7	B	148980	143600	141630	557540	479430	564890	1.06833	3.68914	1.88328	up
pme3193	C4H7NO3	N-Acetyl-L-glycine	Amino acids and derivatives	Amino acids and derivatives	543-24-8	B	36070	32030	39548	12589	17859	18125	1.01728	0.451221	-1.1481	down
mws0470	C4H6O4	Methylmalonic acid*	Organic acids	Organic acids	516-05-2	A	18949000	18441000	19038000	8394300	8167800	8323100	1.07165	0.441008	-1.18112	down
mws0192	C4H6O4	Succinic acid*	Organic acids	Organic acids	110-15-6	A	16637000	16523000	16923000	7097100	6949500	7180700	1.07176	0.423842	-1.2384	down
mws0147	C5H10O3	β-Hydroxyisovaleric acid	Organic acids	Organic acids	625-08-1	B	683480	644560	694150	315570	313250	300790	1.06956	0.459705	-1.12122	down
pme3096	C3H5NO4	Aminomalonic acid	Organic acids	Organic acids	1068-84-4	B	5666600	5649700	5944700	2623100	2563500	2608500	1.07107	0.451602	-1.14688	down
pmp001287	C8H9N	N-Benzylmethylene isomethylamine	Alkaloids	Alkaloids	-	A	2289300	2220100	2318600	814920	787000	784020	1.07156	0.349435	-1.51691	down
Lmbn001930	C7H6O2	2-Hydroxybenzaldehyde (Salicylaldehyde)	Phenolic acids	Phenolic acids	90-02-8	B	138520	147150	150310	36798	41977	35346	1.0682	0.261757	-1.9337	down
mws0628	C7H6O2	4-Hydroxybenzaldehyde	Phenolic acids	Phenolic acids	123-08-0	A	950100	969880	1111000	5394000	4150200	4849300	1.06493	4.74879	2.24756	up
ML10179289	C8H10O	2-Phenylethanol	Phenolic acids	Phenolic acids	60-12-8	B	93433	110490	112480	168780	229910	240990	1.00788	2.02173	1.01559	up
pmb0302	C2H8NO3P	2-Aminoethylphosphonate	Lipids	Glycerol ester	2041-14-7	B	18723	23388	24456	75403	67915	86399	1.05625	3.45091	1.78698	up
Zmgn000216	C2H7O4P	2-Hydroxyethylphosphonic acid	Organic acids	Organic acids	22987-21-9	A	824350	891070	824640	191130	182360	148720	1.06659	0.20559	-2.28216	down
ML10181668	C6H11NO2	Cycloleucine	Amino acids and derivatives	Amino acids and derivatives	52-52-8	B	9	9	9	1932700	1594900	2564200	1.07189	225622	17.7835	up
mws0425	C5H6O4	Citraconic acid	Organic acids	Organic acids	498-23-7	A	172880	199100	205310	2099200	2071200	2174600	1.07106	10.991	3.45825	up
Zmgn000217	C5H6O4	Methylenesuccinic acid	Organic acids	Organic acids	97-65-4	A	76675	90155	87238	42095	30843	47975	1.00571	0.475908	-1.07125	down
Lmbn001718	C6H10O3	(S)-3-Methyl-2-oxopentanoic acid	Organic acids	Organic acids	24809-08-3	B	9	9	9	43109	35403	39690	1.07206	4377.85	12.096	up
mws0473	C5H8O4	2-Methylsuccinic acid*	Organic acids	Organic acids	498-21-5	A	7202000	6848400	7156100	1476700	1466300	1507400	1.07189	0.20986	-2.2525	down
Lmbn001288	C5H8O4	(S)-2-hydroxy-2-methyl-3-oxobutanoic acid*	Organic acids	Organic acids	71698-08-3	A	592780	544320	597990	122540	124180	127420	1.07122	0.215631	-2.21336	down
mws0972	C6H12O3	6-Hydroxyhexanoic acid	Organic acids	Organic acids	1191-25-9	B	31850	51019	47416	116390	118740	122530	1.031	2.74521	1.45692	up
pme2527	C5H12N2O2	L-Ornithine	Amino acids and derivatives	Amino acids and derivatives	70-26-8	B	18625	17764	18037	40658	51071	50610	1.05901	2.61528	1.38696	up
mws0219	C4H7NO4	L-Aspartic Acid	Amino acids and derivatives	Amino acids and derivatives	56-84-8	A	815690	860430	864930	2556300	2494600	2482900	1.07139	2.96484	1.56795	up
mws0275	C4H6O5	L-(-)-Malic acid	Organic acids	Organic acids	636-61-3	A	3084100	3269900	3813200	1186200	1135000	1090300	1.06389	0.33554	-1.57544	down
Lmbn000198	C4H6O5	3-Dehydro-L-Threonic Acid	Organic acids	Organic acids	-	A	3206900	3161000	3647700	1094700	1008600	1070800	1.06783	0.316916	-1.65783	down
pme0040	C5H5N5	Adenine	Nucleotides and derivatives	Nucleotides and derivatives	73-24-5	A	2412400	2355700	2413000	244120	254610	231080	1.07181	0.101629	-3.29861	down
HJKP000649	C8H9NO	N-benzylformamide	Alkaloids	Alkaloids	6343-54-0	B	9	9	9	202750	201250	204500	1.07217	22537	14.46	up
Hmbn002174	C8H8O2	4-Hydroxyacetophenone	Phenolic acids	Phenolic acids	99-93-4	B	4372.3	4372.5	3260	88942	66974	64008	1.06701	18.3197	4.19532	up
mws0146	C7H7NO2	Nicotinic Acid Methyl Ester(Methyl Nicotinate)	Alkaloids	Alkaloids	93-60-7	B	339670	349170	336050	40282	41262	46578	1.07112	0.12501	-2.99988	down
pme1002	C8H11NO	L-Tyramine	Amino acids and derivatives	Amino acids and derivatives	51-67-2	A	1264900	1184200	1465900	514920	560060	570500	1.05804	0.420301	-1.2505	down
pma0948	C8H11NO	Phenylethanolamine	Others	Others	7568-93-6	B	516830	441290	563260	199470	178580	226880	1.04808	0.397619	-1.33054	down
Hmgn001653	C7H6O3	Protocatechuic aldehyde	Phenolic acids	Phenolic acids	139-85-5	A	471900	438800	409370	8712500	8871700	9117800	1.07171	20.2277	4.33826	up
Lmgn001670	C7H6O3	Salicylic acid	Phenolic acids	Phenolic acids	69-72-7	A	387570	390540	395600	2560300	2536900	2643700	1.07205	6.59524	2.72143	up
Lmbn002862	C7H6O3	3-Hydroxybenzoic Acid	Organic acids	Organic acids	99-06-9	B	13847000	14597000	13283000	774360	714040	745780	1.07187	0.0535428	-4.22316	down
mws2368	C8H10O2	Tyrosol	Phenolic acids	Phenolic acids	501-94-0	B	41082	36043	33820	274080	263520	263180	1.07025	7.21781	2.85156	up
pme2828	C6H5NO3	4-Nitrophenol	Phenolic acids	Phenolic acids	100-02-7	B	3183800	3325600	3050000	21398000	23218000	19633000	1.07043	6.72103	2.74868	up
mws0704	C2H8NO4P	O-Phosphorylethanolamine	Alkaloids	Alkaloids	1071-23-4	B	732580	726200	771390	100540	99232	109710	1.07143	0.138771	-2.84923	down
pma2987	C6H11N3O	Histidinol	Others	Others	501-28-0	B	30253000	29731000	30055000	13625000	14776000	13925000	1.06982	0.470085	-1.08901	down
pme3207	C6H6O4	Muconic acid	Organic acids	Organic acids	1119-72-8	B	1603500	1049600	1059600	17384000	19037000	18470000	1.0663	14.7847	3.88603	up
mws1012	C9H6O2	Coumarin	Lignans and Coumarins	Coumarins	91-64-5	B	13849	13031	15525	4068.6	5662.8	4325.9	1.05022	0.331501	-1.59291	down
Wmzn000227	C6H10O4	2,2-Dimethylsuccinic acid	Organic acids	Organic acids	597-43-3	B	9	9	9	8294.8	6890.4	10902	1.07134	966.193	9.91617	up
Lmbn001676	C6H10O4	(R)-3-Hydroxy-3-Methyl-2-Oxopentanoic Acid	Organic acids	Organic acids	-	B	138700	140850	167380	35010	33132	32720	1.06821	0.225677	-2.14767	down
mws0208	C6H10O4	Adipic Acid	Organic acids	Organic acids	124-04-9	B	2060400	2091700	2096400	476640	473980	446860	1.07173	0.22365	-2.16068	down
mws1050	C5H9NO4	O-Acetylserine	Amino acids and derivatives	Amino acids and derivatives	5147-00-2	B	733760	766810	717110	275640	274180	295550	1.06997	0.381196	-1.3914	down
Zmzn000113	C5H9NO4	L-threo-3-Methylaspartate	Amino acids and derivatives	Amino acids and derivatives	6061-13-8	A	362850	380900	388960	1073400	1137100	986980	1.06804	2.82286	1.49716	up
pme0014	C5H9NO4	L-Glutamic acid	Amino acids and derivatives	Amino acids and derivatives	56-86-0	A	11793000	11698000	12107000	55175000	54483000	57053000	1.0719	4.68316	2.22748	up
ML10171848	C5H8O5	D-Arabinono-1,4-lactone	Others	Others	2782-09-4	A	1230500	1434300	892480	265000	197590	228250	1.05133	0.194205	-2.36435	down
mws2213	C9H8O2	Cinnamic acid	Phenolic acids	Phenolic acids	140-10-3	B	7909.3	6162.4	6468.3	9	9	9	1.07189	0.00131451	-9.57126	down
Zmgn000173	C5H10O5	D-Ribose	Others	Saccharides and Alcohols	50-69-1	A	3074600	3072500	3329100	6552800	6422100	6157300	1.06771	2.01897	1.01362	up
mws0458	C8H8O3	Vanillin	Phenolic acids	Phenolic acids	121-33-5	B	94690	95982	100550	279430	265390	279180	1.07094	2.82946	1.50052	up
Zmyn002323	C8H8O3	2-Hydroxyphenylacetic acid	Organic acids	Organic acids	614-75-5	B	9	9	9	84218	84381	81453	1.07217	9261.19	13.177	up
Hmbn002645	C8H8O3	3,4-Dihydroxyacetophenone	Phenolic acids	Phenolic acids	1197-09-7	B	9	9	9	6233.3	6348.6	9225.1	1.07138	807.667	9.65762	up
mws0437	C5H12O5	D-Arabitol	Others	Saccharides and Alcohols	488-82-4	B	133010	125900	120320	23892	25521	17547	1.06231	0.176568	-2.5017	down
mws0885	C7H6O4	2,4-Dihydroxybenzoic acid*	Phenolic acids	Phenolic acids	89-86-1	A	333780	363660	309500	1653800	1508200	1503200	1.06926	4.63305	2.21196	up
mws0183	C7H6O4	3,4-Dihydroxybenzoic acid (Protocatechuic acid)*	Phenolic acids	Phenolic acids	99-50-3	A	413310	390930	398680	1849400	2039000	1901200	1.07123	4.81296	2.26692	up
mws0180	C7H6O4	2,5-Dihydroxybenzoic acid*	Phenolic acids	Phenolic acids	490-79-9	A	613150	579820	570330	2905100	2583600	2796700	1.07062	4.6988	2.23229	up
MA10040889	C6H5NO4	4-Nitrocatechol	Phenolic acids	Phenolic acids	3316-09-4	B	3290.3	4484.6	3774.2	10604	10913	9286	1.04981	2.66713	1.41529	up
mws0254	C6H9N3O2	L-Histidine	Amino acids and derivatives	Amino acids and derivatives	71-00-1	A	6385800	7295700	7381800	1279600	1794000	1059100	1.05219	0.196204	-2.34957	down
pme2589	C6H8O5	2-Oxoadipic acid	Organic acids	Organic acids	3184-35-8	B	9	9	9	46526	44013	35379	1.07196	4663.63	12.1872	up
NK10246260	C9H7NO2	2,4-Dihydroxyquinoline	Alkaloids	Quinoline alkaloids	86-95-3	B	11389	13139	9339.6	81449	67243	69656	1.06403	6.44711	2.68865	up
mws1550	C6H11NO2S	S-Allyl-L-cysteine	Amino acids and derivatives	Amino acids and derivatives	21593-77-1	B	97614	103530	114290	8017.6	16202	4943	1.03271	0.0924523	-3.43515	down
mws1346	C6H11NO4	DL-2-Aminoadipic acid	Alkaloids	Alkaloids	542-32-5	B	2369900	2392700	2639500	347470	345720	374810	1.07109	0.144283	-2.79302	down
pme3382	C6H11NO4	N-Acetyl-L-threonine	Amino acids and derivatives	Amino acids and derivatives	17093-74-2	A	1062000	999490	1086000	221180	221310	220970	1.07161	0.21079	-2.24612	down
pme2914	C6H10O5	3-Hydroxy-3-methylpentane-1,5-dioic acid	Amino acids and derivatives	Amino acids and derivatives	503-49-1	A	5756800	5214300	5814700	2442400	2384300	2330300	1.06806	0.426372	-1.22981	down
pmb0142	C9H8O3	Caffeic aldehyde	Phenolic acids	Phenolic acids	141632-15-7	A	719120	759070	789000	1600500	1587200	1597400	1.06941	2.11059	1.07764	up
Lmmn001643	C9H8O3	2-Hydroxycinnamic acid	Organic acids	Organic acids	583-17-5	B	254210	278840	221150	132950	99838	81794	1.01177	0.417107	-1.26151	down
Lmbn002739	C9H8O3	3-Hydroxycinnamic Acid	Phenolic acids	Phenolic acids	14755-02-3	B	447080	392020	446330	127000	143350	155690	1.06279	0.331438	-1.59319	down
pme2617	C5H11NO3S	L-Methionine Sulfoxide	Amino acids and derivatives	Amino acids and derivatives	3226-65-1	B	3264800	2923600	3138000	1331300	1422000	1372100	1.06763	0.442336	-1.17679	down
pme0021	C9H11NO2	L-Phenylalanine	Amino acids and derivatives	Amino acids and derivatives	63-91-2	A	2053900	2132200	2357400	754620	748330	804990	1.06776	0.352707	-1.50346	down
pme0282	C8H6O4	Phthalic acid*	Organic acids	Organic acids	88-99-3	A	468150	495490	536230	109130	106490	119880	1.06944	0.223686	-2.16045	down
pmc0274	C6H6N4S	6-Methylmercaptopurine	Nucleotides and derivatives	Nucleotides and derivatives	50-66-8	B	4202400	4312200	4415200	1822000	1793100	1860200	1.07125	0.423464	-1.23969	down
NK10253223	C8H9NO3	2-Amino-3-methoxybenzoic acid	Phenolic acids	Phenolic acids	3177-80-8	B	699220	656310	653580	201290	199020	203790	1.07141	0.30068	-1.7337	down
Zmjp000624	C8H9NO3	Pyridoxal	Others	Vitamin	66-72-8	B	561170	701740	604440	195320	218090	192860	1.0623	0.324669	-1.62296	down
pme2598	C8H8O4	3,4-Dihydroxybenzeneacetic acid	Phenolic acids	Phenolic acids	102-32-9	A	1774400	1727000	1855600	129120	150070	125920	1.07103	0.0756225	-3.72504	down
mws0028	C8H8O4	Vanillic acid	Phenolic acids	Phenolic acids	121-34-6	B	9	9	9	41730	32092	45497	1.07182	4419.22	12.1096	up
pme1383	C8H11NO3	Pyridoxine	Others	Vitamin	65-23-6	A	8749500	8688400	8176300	2335700	2463000	2821500	1.06696	0.297499	-1.74904	down
pme0181	C7H11N3O2	3-Methyl-L-Histidine	Amino acids and derivatives	Amino acids and derivatives	368-16-1	B	211530	186290	218230	98414	109050	82394	1.0398	0.470511	-1.0877	down
Zmzn000078	C3H7O6P	Dihydroxyacetone phosphate	Others	Saccharides and Alcohols	57-04-5	A	226460	171870	171260	80433	79252	86445	1.04455	0.432118	-1.2105	down
mws0024	C7H6O5	Gallic acid	Tannins	Tannin	149-91-7	A	67652000	67557000	69026000	5459000	5452100	5617300	1.07212	0.0809283	-3.62721	down
Xmbp001692	C7H6O5	2,4,6-Trihydroxybenzoic acid	Organic acids	Organic acids	83-30-7	A	9484800	7346400	8826500	99772	87302	99422	1.07136	0.0111661	-6.48473	down
ML10176345	C7H8O5	3-Dehydroshikimic acid	Organic acids	Organic acids	2922-42-1	B	754680	818360	852260	273640	355050	294390	1.05579	0.380604	-1.39364	down
pme0124	C7H12N2O3	L-Glycyl-L-proline	Amino acids and derivatives	Amino acids and derivatives	704-15-4	B	21987	22489	22956	9	9	9	1.07216	0.000400403	-11.2863	down
pme2550	C6H6O6	Cis-Aconitic acid*	Organic acids	Organic acids	585-84-2	A	3280900	3042100	3222900	1644000	1523800	1373600	1.05991	0.475744	-1.07174	down
pme3009	C6H6O6	Trans-Citridic acid*	Organic acids	Organic acids	4023-65-8	A	1680900	1372400	1538600	10361000	9409600	8251600	1.06708	6.10253	2.60941	up
mws0242	C8H14O4	Suberic Acid	Organic acids	Organic acids	505-48-6	B	13583	13596	18453	73238	72346	92397	1.05936	5.21522	2.38273	up
mws0260	C6H14N4O2	L-Arginine	Amino acids and derivatives	Amino acids and derivatives	74-79-3	A	1058500	1087700	1084900	2968900	3467300	2875600	1.06574	2.88193	1.52703	up
pme2559	C6H9NO5	N-Acetyl-L-Aspartic Acid	Amino acids and derivatives	Amino acids and derivatives	997-55-7	A	210150	219970	256090	98045	98062	100450	1.06109	0.432167	-1.21034	down
pme1651	C10H9NO2	Indole 3-acetic acid (IAA)	Alkaloids	Plumerane	87-51-4	B	37019	32979	36238	3692	2758	3744.7	1.06792	0.0959628	-3.38138	down
pme0008	C6H13N3O3	L-Citrulline	Amino acids and derivatives	Amino acids and derivatives	372-75-8	B	102240	107990	136710	352220	363860	441550	1.05374	3.33669	1.73842	up
Hmfn000531	C6H8O6	L-Ascorbic acid	Others	Vitamin	50-81-7	A	92160	89356	136510	40377000	39041000	39353000	1.07106	373.463	8.54482	up
mws4175	C6H8O6	D-Glucurono-6,3-lactone	Others	Saccharides and Alcohols	32449-92-6	A	9	9	9	1610500	1729600	1544800	1.07216	180922	17.465	up
Zmgn001448	C7H12O5	2-Propylmalic Acid*	Organic acids	Organic acids	-	A	224740	276330	250500	29118	23921	37263	1.06291	0.120151	-3.05708	down
pmb3101	C7H12O5	2-Isopropylmalic Acid*	Organic acids	Organic acids	49601-06-1	A	360130	367830	327710	49793	49387	42391	1.07006	0.134105	-2.89856	down
pme2024	C10H12N2O	Serotonin	Alkaloids	Plumerane	50-67-9	B	102410	97963	114100	26425	27214	21426	1.06417	0.238701	-2.06672	down
pme2253	C6H10O6	L-Gulono-1,4-Lactone	Others	Saccharides and Alcohols	1128-23-0	B	9	9	9	128510	149300	151160	1.07211	15887.8	13.9556	up
mws1195	C10H10O3	p-Coumaric acid methyl ester	Phenolic acids	Phenolic acids	3943-97-3	B	766580	717510	728760	44853	46751	43386	1.07193	0.0610028	-4.03498	down
pmb2795	C10H10O3	4-Methoxycinnamic acid	Phenolic acids	Phenolic acids	830-09-1	B	595600	583380	620810	31906	33109	31396	1.07201	0.0535679	-4.22249	down
pme0516	C6H12O6	Inositol*	Others	Saccharides and Alcohols	87-89-8	A	594830	602340	570390	2435400	2391700	2200100	1.07075	3.97565	1.99119	up
mws4170	C6H12O6	D-Glucose*	Others	Saccharides and Alcohols	14431-43-7	A	5545000	5233900	5459900	2462100	2618100	2585100	1.06968	0.472036	-1.08303	down
mws1350	C9H10O4	Syringaldehyde; 4-Hydroxy-3,5-Dimethoxybenzaldehyde	Phenolic acids	Phenolic acids	134-96-3	B	8200.6	11829	9015.6	87863	94906	90482	1.06691	9.40779	3.23386	up
Hmtn001288	C9H10O4	Methyl 2,4-dihydroxyphenylacetate	Phenolic acids	Phenolic acids	67828-42-6	B	12168	12421	12858	30173	31222	35991	1.06476	2.60064	1.37886	up
pme2596	C8H9NO4	4-Pyridoxic acid	Others	Vitamin	82-82-6	B	55434	50754	54513	224790	201910	201200	1.06978	3.90726	1.96616	up
MA10002917	C6H4N2O5	2,4-Dinitrophenol	Phenolic acids	Phenolic acids	51-28-5	B	300210	297540	293330	149700	143840	143520	1.07122	0.490483	-1.02772	down
pme0309	C8H8O5	3-O-Methylgallic Acid*	Phenolic acids	Phenolic acids	3934-84-7	A	11807000	10881000	11626000	2598500	2781000	2565500	1.07089	0.231538	-2.11068	down
HJN037	C8H8O5	4-O-Methylgallic Acid*	Phenolic acids	Phenolic acids	4319-02-2	A	27256000	25303000	27081000	7516200	6888400	6133100	1.06751	0.257882	-1.95522	down
Zmgn000447	C3H7O7P	3-Phospho-D-glyceric acid	Others	Others	820-11-1	B	1003600	977920	1192700	7939800	8670500	8013900	1.06986	7.75756	2.9556	up
pmn001492	C11H8O3	Ayapin	Lignans and Coumarins	Coumarins	494-56-4	B	62573	67884	59335	146690	144460	150750	1.0671	2.32834	1.2193	up
mws0237	C9H16O4	Anchoic Acid	Organic acids	Organic acids	123-99-9	A	1460700	1295700	1238000	3732100	3626200	3571300	1.06668	2.73623	1.45219	up
mws5041	C8H16N2O3	L-Glycyl-L-isoleucine	Amino acids and derivatives	Amino acids and derivatives	19461-38-2	B	124650	118890	139350	22669	19695	27621	1.06359	0.182781	-2.45181	down
mws0736	C8H16N2O3	N-Glycyl-L-leucine	Amino acids and derivatives	Amino acids and derivatives	869-19-2	B	132330	141390	135780	33131	24935	25960	1.06532	0.205192	-2.28496	down
pme0122	C8H16N2O3	N6-Acetyl-L-lysine	Amino acids and derivatives	Amino acids and derivatives	692-04-6	A	325390	325730	370220	75857	79313	72855	1.0698	0.223261	-2.1632	down
pme0075	C7H11NO5	N-Acetyl-L-glutamic acid	Amino acids and derivatives	Amino acids and derivatives	1188-37-0	B	149740	120610	142640	274100	277990	279300	1.05394	2.0131	1.00942	up
pme0278	C7H14N2O4	2,6-Diaminooimelic acid	Amino acids and derivatives	Amino acids and derivatives	583-93-7	B	50527	63139	58871	328130	322320	366700	1.06815	5.89526	2.55955	up
mws0281	C6H8O7	Citric Acid	Organic acids	Organic acids	77-92-9	A	40530000	44444000	39188000	13428000	11682000	11999000	1.06751	0.298876	-1.74238	down
Hmcp002123	C10H8O4	Isoscopoletin (6-Hydroxy-7-Methoxycoumarin)	Lignans and Coumarins	Coumarins	776-86-3	B	66318	71053	69016	232380	239350	232350	1.07148	3.41146	1.77039	up
Lmmp002080	C11H16N2O	N-(4-Aminobutyl)benzamide	Alkaloids	Phenolamine	5692-23-9	B	20344	19968	21058	64969	59173	74842	1.06455	3.24237	1.69705	up
Xmgn006542	C10H10O4	Dimethyl Phthalate	Phenolic acids	Phenolic acids	131-11-3	B	141020	135800	136410	22862	27256	22667	1.06947	0.176137	-2.50523	down
mws0014	C10H10O4	Ferulic acid	Phenolic acids	Phenolic acids	537-98-4	A	46846	52467	50468	26418	19723	20144	1.04209	0.442546	-1.1761	down
pme0534	C6H12O7	Gluconic acid	Others	Saccharides and Alcohols	526-95-4	A	6157200	6339100	6383800	12928000	14131000	12947000	1.0685	2.11895	1.08335	up
pme3827	C9H11NO4	3,4-Dihydroxy-L-phenylalanine	Amino acids and derivatives	Amino acids and derivatives	59-92-7	B	966100	834330	1167700	54966	171920	170880	1.00573	0.134012	-2.89956	down
mws0027	C9H10O5	Syringic acid	Phenolic acids	Phenolic acids	530-57-4	B	9	9	9	28742	34507	35651	1.07203	3662.96	11.8388	up
pme0310	C9H10O5	Ethyl gallate	Tannins	Tannin	831-61-8	B	12014	16796	11526	73353	60918	53469	1.05231	4.6544	2.2186	up
Zmzn000079	C4H9O7P	D-Erythrose-4-phosphate	Others	Saccharides and Alcohols	585-18-2	A	63371	71069	81860	38019	21594	24372	1.00052	0.38828	-1.36483	down
mws0018	C10H26N4	Spermine	Alkaloids	Phenolamine	71-44-3	B	50500000	49836000	46868000	24997000	22473000	22794000	1.06589	0.477324	-1.06696	down
pme2060	C10H13N5	N6-Isopentenyladenine	Nucleotides and derivatives	Nucleotides and derivatives	2365-40-4	B	38415	33764	32809	233330	260570	250590	1.07028	7.09119	2.82603	up
Zmtn001464	C10H7NO4	4,8-Dihydroxyquinoline-2-carboxylic acid	Organic acids	Organic acids	59-00-7	B	232600	256290	257960	2681300	2704100	2645600	1.07174	10.7532	3.42669	up
pmb0818	C11H11NO3	Methoxyindoleacetic acid	Alkaloids	Plumerane	3471-31-6	B	440960	465310	463020	180500	166830	171440	1.07031	0.378861	-1.40026	down
mws1212	C11H12O4	Methyl ferulate	Phenolic acids	Phenolic acids	2309-07-1	B	142400	131160	143360	54800	62192	49023	1.05843	0.398194	-1.32846	down
pme3443	C11H12O4	Sinapinaldehyde	Phenolic acids	Phenolic acids	4206-58-0	B	34375	38629	37862	268670	258680	270370	1.07135	7.19535	2.84707	up
pmb2620	C11H12O4	3,4-Dimethoxycinnamic acid	Phenolic acids	Phenolic acids	14737-89-4	B	84920	78122	83024	21906	22814	22439	1.07119	0.272931	-1.87339	down
Zmyn000108	C6H10O8	D-Saccharic acid	Others	Saccharides and Alcohols	87-73-0	A	1263800	1295200	1251100	137160	99277	106370	1.06866	0.0899732	-3.47436	down
mws0853	C11H14O4	Sinapyl alcohol	Phenolic acids	Phenolic acids	537-33-7	B	7642.2	13801	4951.2	233810	250090	242510	1.05606	27.5214	4.78248	up
pme2566	C8H14N2O5	(5-L-Glutamyl)-L-amino acid	Amino acids and derivatives	Amino acids and derivatives	5875-41-2	A	58888	43252	72442	162500	148220	127900	1.01138	2.5124	1.32907	up
Lmrj001698	C9H18N2O4	L-Seryl-L-Isoleucine	Amino acids and derivatives	Amino acids and derivatives	91086-51-0	B	35242	33363	38286	14321	9647.2	11842	1.04751	0.335016	-1.5777	down
mws4174	C8H15NO6	N-Acetyl-D-mannosamine	Others	Saccharides and Alcohols	7772-94-3	A	179740	190590	199770	72288	76212	63162	1.06337	0.371272	-1.42945	down
mws5042	C11H14N2O3	L-Glycyl-L-phenylalanine	Amino acids and derivatives	Amino acids and derivatives	721-66-4	B	82760	73352	79663	23682	26038	21657	1.06603	0.302734	-1.72388	down
pme1194	C9H13N3O4	2'-Deoxycytidine	Nucleotides and derivatives	Nucleotides and derivatives	951-77-9	B	356270	338250	486340	18410	20390	24033	1.06742	0.0532095	-4.23217	down
mws0021	C14H12O3	Resveratrol	Others	Stilbene	501-36-0	A	445310	455960	449160	99217	99261	94109	1.07183	0.216662	-2.20648	down
mws0474	C12H22O4	Dodecanedioic aicd	Organic acids	Organic acids	693-23-2	B	1393.8	904.63	628.41	4302.7	4373.9	4694.3	1.0282	4.56837	2.19168	up
Hmlp001371	C12H14N2O3	Cyclo(Tyr-Ala)	Amino acids and derivatives	Amino acids and derivatives	21754-26-7	B	29580	21086	17206	9	9	9	1.07131	0.000397808	-11.2956	down
pmb0490	C13H18N2O2	p-Coumaroylputrescine	Alkaloids	Phenolamine	34136-53-3	A	279950	319240	309110	811760	674710	844310	1.057	2.56609	1.35957	up
pmb0962	C10H22N2O4	L-Lysine-Butanoic Acid	Amino acids and derivatives	Amino acids and derivatives	80407-71-2	B	257260	267970	238990	115030	129090	131300	1.06029	0.491246	-1.02548	down
pme0264	C10H14N2O5	Thymidine	Nucleotides and derivatives	Nucleotides and derivatives	50-89-5	B	376860	344020	378430	71866	61068	67364	1.06984	0.182203	-2.45638	down
mws0359	C15H30O2	Pentadecanoic Acid	Lipids	Free fatty acids	1002-84-2	A	22980	28524	37056	107780	106350	106780	1.04907	3.62364	1.85744	up
pme2266	C10H16N2O3S	Biotin	Others	Vitamin	58-85-5	B	120820	96802	87568	9	9	9	1.07196	8.84695e-05	-13.4645	down
Lmrj002087	C10H18N2O5	L-Isoleucyl-L-Aspartate	Amino acids and derivatives	Amino acids and derivatives	-	B	53571	61559	43703	19532	16161	21674	1.03818	0.361178	-1.46922	down
pme2563	C8H14N2O5S	γ-Glu-Cys	Amino acids and derivatives	Amino acids and derivatives	636-58-8	A	9	9	9	9274.5	5238.7	7313.8	1.07081	808.407	9.65894	up
pme3961	C10H13N5O3	2'-Deoxyadenosine	Nucleotides and derivatives	Nucleotides and derivatives	958-09-8	A	892490	928180	908480	265930	277450	298960	1.07016	0.308646	-1.69598	down
Lmhn003373	C11H10O7	p-Hydroxybenzoylmalic acid	Phenolic acids	Phenolic acids	-	B	39906	60023	41924	216040	221190	179130	1.05223	4.34506	2.11938	up
pma3101	C11H14NO6+	Nicotinate D-ribonucleoside	Others	Vitamin	17720-18-2	B	4651800	4383000	4155100	13670000	12974000	11889000	1.06708	2.9214	1.54666	up
Zmyn000110	C6H14NO8P	D-Glucosamine 1-phosphate	Others	Saccharides and Alcohols	2152-75-2	B	108070	103420	112950	4470.5	3451.2	3694.7	1.07091	0.0358045	-4.80372	down
mws0866	C6H13O9P	D-Glucose 6-phosphate*	Others	Saccharides and Alcohols	56-73-5	A	2691100	2996500	2924900	1054600	1033400	1100000	1.06914	0.37016	-1.43378	down
mws1090	C6H13O9P	Glucose-1-phosphate*	Others	Saccharides and Alcohols	59-56-3	A	2813600	2888500	2996300	1078800	1081100	1095200	1.07136	0.374218	-1.41805	down
Zmpn000095	C6H15O9P	Sorbitol-6-phosphate	Others	Saccharides and Alcohols	20479-58-7	B	107470	97870	99898	26100	29542	30055	1.06848	0.280755	-1.83262	down
Lmtn004049	C15H20O4	Abscisic acid	Organic acids	Organic acids	21293-29-8	A	188070	181760	180800	15697	19563	15177	1.06971	0.0915987	-3.44853	down
Lmlp003161	C14H20N2O3	N-Feruloylputrescine	Alkaloids	Phenolamine	501-13-3	A	1831400	1609100	1695800	14841000	12865000	14470000	1.07051	8.21136	3.03762	up
pme1184	C10H13N5O4	2'-Deoxyguanosine	Nucleotides and derivatives	Nucleotides and derivatives	961-07-9	B	624740	574650	623310	53700	54858	53113	1.07185	0.0886986	-3.49494	down
pmp000344	C15H10O5	3',4',7-Trihydroxyflavone	Flavonoids	Flavonoid	2150-11-0	B	47722	46604	46533	8473.5	6273.6	6877.6	1.06744	0.15352	-2.7035	down
pmp000571	C15H10O5	Apigenin	Flavonoids	Flavonoid	520-36-5	B	907550	898960	833310	139700	135020	139930	1.07165	0.157075	-2.67047	down
mws1297	C13H18O6	Benzyl glucoside	Phenolic acids	Phenolic acids	4304-12-5	B	7241.8	6415	5235.9	14552	16500	14411	1.04359	2.40638	1.26686	up
mws0914	C15H12O5	Pinobanksin	Flavonoids	Dihydroflavonol	548-82-3	A	1643500	1498800	1664200	51186	53237	53908	1.07192	0.032941	-4.92397	down
pmb1574	C18H28O2	9,12-Octadecadien-6-Ynoic Acid	Lipids	Glycerol ester	61481-29-6	A	2677400	3021500	2983600	39558	36158	32815	1.07168	0.0125	-6.32193	down
mws1038	C11H22N2O4S	Pantetheine	Others	Others	496-65-1	A	155560	162380	163070	5254.6	6335.3	5138.7	1.07126	0.0347781	-4.84568	down
pmb0889	C18H30O2	Punicic acid (9Z,11E,13Z-octadecatrienoic acid)	Lipids	Free fatty acids	544-72-9	B	211460	212370	200560	76638	86452	80017	1.06835	0.389351	-1.36086	down
mws0629	C13H16N2O5	L-Aspartyl-L-Phenylalanine	Amino acids and derivatives	Amino acids and derivatives	13433-09-5	A	77974	70632	59840	17915	14618	18993	1.05911	0.247191	-2.0163	down
pme1178	C10H13N5O5	Guanosine	Nucleotides and derivatives	Nucleotides and derivatives	118-00-3	A	3956600	4396600	4528800	1679500	1948400	1865800	1.06152	0.426463	-1.22951	down
Hmbp002730	C15H10O6	Isoscutellarein	Flavonoids	Flavonoid	41440-05-5	B	350250	348260	326000	147890	149590	148820	1.07052	0.435623	-1.19885	down
pmn001511	C13H18O7	3-Hydroxy-5-Methylphenol-1-O-Glucoside	Phenolic acids	Phenolic acids	-	B	125760	133470	132050	427540	457260	418580	1.07066	3.33107	1.73598	up
mws1094	C15H12O6	Dihydrokaempferol	Flavonoids	Dihydroflavonol	480-20-6	A	192930	195660	172330	10709	6608.2	6245.6	1.06582	0.0420074	-4.57321	down
mws0054	C15H14O6	Catechin	Flavonoids	Flavanols	154-23-4	A	20212000	20080000	20598000	2745200	2977900	3008900	1.07164	0.143406	-2.80182	down
pmb2657	C10H18N4O6	Argininosuccinic acid	Organic acids	Organic acids	2387-71-5	B	252550	224880	219020	45384	27491	33050	1.05874	0.152093	-2.71698	down
mws2120	C13H8O8	Brevifolin carboxylic acid	Phenolic acids	Phenolic acids	18490-95-4	B	314030	338520	346720	38835	28824	40599	1.06691	0.108337	-3.2064	down
Zmpn003368	C18H30O3	13S-Hydroxy-9Z,11E,15Z-octadecatrienoic acid	Lipids	Free fatty acids	87984-82-5	B	57923	55076	53610	13008	12812	11720	1.07067	0.225318	-2.14997	down
Lmbn005443	C18H30O3	13-KODE; (9Z,11E)-13-Oxooctadeca-9,11-dienoic acid	Lipids	Free fatty acids	54739-30-9	B	47580	47889	46533	9	9	9	1.07217	0.000190138	-12.3607	down
Lmqp000329	C8H14N3O7P	5-Aminoimidazole ribonucleotide	Nucleotides and derivatives	Nucleotides and derivatives	25635-88-5	A	1680900	1768100	1827400	433310	507030	400550	1.06601	0.25413	-1.97636	down
pmn001687	C13H12O8	Cis-Coutaric acid	Phenolic acids	Phenolic acids	67920-37-0	B	9	9	9	41844	42607	50107	1.07207	4983.63	12.283	up
Lmbn005369	C18H32O3	13(S)-HODE;13(S)-Hydroxyoctadeca-9Z,11E-dienoic acid	Lipids	Free fatty acids	10219-69-9	B	114080	114170	117470	45283	41393	40257	1.06931	0.367156	-1.44554	down
Rfmb091	C18H32O3	9S-Hydroxy-10E,12Z-octadecadienoic acid	Lipids	Free fatty acids	15514-85-9	B	109740	108880	108180	38427	39304	38338	1.072	0.355168	-1.49343	down
Zmhn001926	C13H16O8	1-O-Salicyl-D-glucose	Phenolic acids	Phenolic acids	60517-74-0	A	9311500	9662000	9801400	19574000	20622000	20142000	1.07042	2.0969	1.06826	up
pmb3142	C13H16O8	Salicylic acid-2-O-glucoside	Phenolic acids	Phenolic acids	10366-91-3	B	62360	44975	48695	826680	759150	897420	1.0688	15.9152	3.99233	up
pme2246	C14H6O8	Ellagic acid	Tannins	Tannin	476-66-4	B	465870	361430	424570	72900	81754	70990	1.06676	0.180246	-2.47196	down
mws0920	C15H10O7	Tricetin (5,7,3',4',5'-Pentahydroxyflavone)	Flavonoids	Flavonoid	520-31-0	A	2237400	2128000	2232300	182490	156500	152950	1.07113	0.0745623	-3.74541	down
mws0044	C15H12O7	Dihydroquercetin(Taxifolin)	Flavonoids	Dihydroflavonol	480-18-2	A	2570000	2907400	2770200	31058	23881	22365	1.07107	0.00937291	-6.73729	down
Hmqn003268	C15H12O7	5,7,3',4',5'-Pentahydroxydihydroflavone	Flavonoids	Dihydroflavone	-	A	23259000	22337000	22283000	115890	144380	109560	1.07158	0.00544837	-7.51996	down
mws0042	C15H14O7	Epigallocatechin	Flavonoids	Flavanols	970-74-1	A	11464000	10878000	12472000	4696000	4477300	4502700	1.06771	0.39283	-1.34802	down
mws0049	C15H14O7	Gallocatechin	Flavonoids	Flavanols	970-73-0	A	6856100	7055500	6584200	1821700	1856000	1903700	1.07147	0.272319	-1.87663	down
pme1373	C9H14N3O7P	2'-Deoxycytidine-5'-monophosphate	Nucleotides and derivatives	Nucleotides and derivatives	1032-65-1	B	3712.6	2844.5	3310.7	15595	16502	14005	1.06485	4.67196	2.22403	up
pme1086	C10H17N3O6S	Glutathione reduced form	Amino acids and derivatives	Amino acids and derivatives	70-18-8	A	189610	169710	243000	1268000	1265000	1310400	1.06527	6.38099	2.67378	up
pmb2855	C11H20N2O8	L-Glutamine-O-glycoside	Amino acids and derivatives	Amino acids and derivatives	-	B	10764	9307.3	11873	60424	68668	63884	1.06805	6.04102	2.59479	up
pmn001610	C20H36O2	Eicosadienoic acid	Lipids	Free fatty acids	5598-38-9	B	51808	51196	51445	18907	14268	13261	1.05561	0.300656	-1.73381	down
pmb2857	C11H19NO9	L-Glutamic acid-O-glycoside	Amino acids and derivatives	Amino acids and derivatives	-	B	22402	23966	24962	175150	183210	191170	1.07135	7.70405	2.94562	up
Lmtp001399	C14H17NO7	5,6-Dihydroxyindole-5-O-β-glucoside	Others	Others	-	B	12920	16776	14628	42345	44022	37912	1.05713	2.80388	1.48742	up
pme3967	C12H17N5O5	2-(Dimethylamino)guanosine	Nucleotides and derivatives	Nucleotides and derivatives	2140-67-2	A	3534500	4069200	3413000	761070	770630	813610	1.06923	0.212887	-2.23184	down
pmp000106	C18H16O5	5,7,4'-Trimethoxyflavone	Flavonoids	Flavonoid	5631-70-9	B	208010	126470	443060	9	9	9	1.06937	3.47249e-05	-14.8137	down
Lmbn004685	C18H32O4	5S,8R-DiHODE; (5S,8R,9Z,12Z)-5,8-Dihydroxyoctadeca-9,12-dienoate	Lipids	Free fatty acids	-	B	160450	150580	155870	24803	23200	28269	1.0698	0.163358	-2.61389	down
pmb2804	C18H32O4	13S-Hydroperoxy-9Z,11E-octadecadienoic acid	Lipids	Free fatty acids	33964-75-9	B	33128	31615	34639	16247	14420	16173	1.06393	0.471313	-1.08524	down
Lmbn005287	C18H32O4	7S,8S-DiHODE; (9Z,12Z)-(7S,8S)-Dihydroxyoctadeca-9,12-dienoic acid	Lipids	Free fatty acids	143288-65-7	A	371400	370000	376070	120050	120180	118980	1.07211	0.321449	-1.63734	down
pmn001689	C18H32O4	9-Hydroxy-12-oxo-15(Z)-octadecenoic acid	Lipids	Free fatty acids	-	B	157210	156510	161160	25642	24699	26792	1.07177	0.162426	-2.62214	down
pmf0397	C20H40O2	Arachidic acid	Lipids	Free fatty acids	506-30-9	B	35675	26015	31167	11054	11282	9280.6	1.0501	0.340487	-1.55433	down
Cmzp002057	C14H18O8	6-O-Acetylarbutin	Phenolic acids	Phenolic acids	10338-88-2	B	11886	11053	13290	27309	22576	34731	1.01966	2.33559	1.22379	up
Lmbn005822	C18H34O4	9,10-DHOME; (12Z)-9,10-Dihydroxyoctadec-12-enoic acid	Lipids	Free fatty acids	263399-34-4	B	9	9	9	5202.4	5524.3	4842.1	1.0721	576.622	9.17148	up
Lmbn005487	C18H34O4	12,13-DHOME; (9Z)-12,13-Dihydroxyoctadec-9-enoic acid	Lipids	Free fatty acids	263399-35-5	A	261310	265360	265320	2457200	2530000	2563200	1.0721	9.53345	3.253	up
pmp000003	C16H12O7	Nepetin (5,7,3',4'-Tetrahydroxy-6-methoxyflavone)	Flavonoids	Flavonoid	520-11-6	B	340810	337990	307680	21202	22756	15775	1.06848	0.0605517	-4.04569	down
Lmmn004912	C16H12O7	Quercetin-3-O-methyl ether	Flavonoids	Flavonols	1486-70-0	A	115980	123420	117870	36309	39375	43759	1.0664	0.334321	-1.58069	down
pmn001367	C13H16O9	Protocatechuic acid-4-O-glucoside	Phenolic acids	Phenolic acids	-	A	3750400	3930600	4451000	14256000	14538000	15693000	1.06784	3.66691	1.87457	up
mws0032	C15H10O8	Myricetin	Flavonoids	Flavonols	529-44-2	A	3378300	2913100	2544200	179290	170790	190430	1.0701	0.0611741	-4.03093	down
mws0744	C15H12O8	Dihydromyricetin (Ampelopsin)	Flavonoids	Dihydroflavonol	27200-12-0	A	71700000	57189000	62518000	8657200	8476400	10307000	1.06759	0.143363	-2.80226	down
pmb0751	C16H16O7	Trans-5-O-(p-Coumaroyl)shikimate	Phenolic acids	Phenolic acids	-	B	1358400	1324600	1361400	184450	174500	170950	1.07187	0.131021	-2.93213	down
Zmhn002301	C15H18O8	p-Coumaric acid-4-O-glucoside	Phenolic acids	Phenolic acids	117405-48-8	A	13102000	13718000	13620000	1835100	2110700	1824300	1.07073	0.142683	-2.80911	down
Lmtn002233	C15H20O8	Androsin	Others	Others	531-28-2	B	1551300	1554700	1830700	333390	370930	308230	1.06709	0.205107	-2.28555	down
pmn001517	C15H22O8	3,4,5-Trimethoxyphenyl-1-O-Glucoside	Phenolic acids	Phenolic acids	-	B	719420	769370	795010	9052500	8019900	8610000	1.07139	11.2455	3.49127	up
pmn001694	C18H34O5	9,10,13-Trihydroxy-11-Octadecenoic Acid	Lipids	Free fatty acids	29907-57-1	A	116010	117220	110750	53951	55493	50763	1.06853	0.465745	-1.10239	down
Lmbn003970	C18H34O5	9,12,13-TriHOME; 9(S),12(S),13(S)-Trihydroxy-10(E)-octadecenoic acid	Lipids	Free fatty acids	97134-11-7	B	155660	156200	146560	77630	64315	61469	1.05493	0.443728	-1.17225	down
Lmbn004240	C18H34O5	9,10-Dihydroxy-12,13-epoxyoctadecanoic acid	Lipids	Free fatty acids	-	B	33725	46740	45927	2549.6	2938.9	2761.1	1.06839	0.06527	-3.93744	down
pmc0066	C10H13N4O7P	2'-Deoxyinosine-5'-monophosphate	Nucleotides and derivatives	Nucleotides and derivatives	3393-18-8	A	2475800	3416400	2614000	9884600	10481000	9879800	1.05892	3.55569	1.83013	up
Lmfn000604	C13H16O10	6-O-Galloyl-glucose	Tannins	Tannin	13186-19-1	A	13068000	6259600	8433700	2407200	2046900	2246000	1.02192	0.241347	-2.05082	down
Hmln000659	C13H16O10	3-O-Galloyl-glucose	Tannins	Tannin	-	A	11521000	10199000	9640100	2113100	1404700	1899900	1.06034	0.172758	-2.53318	down
Hmln000873	C13H16O10	2-O-Galloyl-glucose	Tannins	Tannin	-	B	9	9	9	4874700	5217200	4473400	1.07215	539456	19.0411	up
Lmmn001294	C14H20O9	Koaburaside	Phenolic acids	Phenolic acids	41653-73-0	A	8720100	8411100	9312800	17972000	18158000	18787000	1.06795	2.07673	1.05431	up
mws0675	C11H15N2O8P	β-Nicotinamide mononucleotide	Nucleotides and derivatives	Nucleotides and derivatives	1094-61-7	B	11342	9348.8	8419.6	68645	74011	98507	1.06274	8.28443	3.0504	up
Hmln002806	C16H16O8	5-O-Caffeoylshikimic acid	Phenolic acids	Phenolic acids	180981-12-8	A	6589000	6135900	6630400	1964100	2037300	1962400	1.07095	0.308122	-1.69842	down
pmb3074	C16H18O8	5-O-p-Coumaroylquinic acid	Phenolic acids	Phenolic acids	1899-30-5	A	1325100	1525200	1632200	9713000	8182300	10348000	1.06669	6.30079	2.65553	up
Zmyn000083	C6H14O12P2	D-Glucose 1,6-bisphosphate	Others	Saccharides and Alcohols	10139-18-1	A	54318	45984	46587	17023	15537	17516	1.06459	0.34091	-1.55254	down
pma0149	C15H16O9	Sinapoyl malate	Phenolic acids	Phenolic acids	92344-58-6	B	9	9	9	69724	96150	91005	1.07193	9514.04	13.2158	up
mws1015	C15H16O9	Esculin (6,7-DihydroxyCoumarin-6-glucoside)	Lignans and Coumarins	Coumarins	531-75-9	A	2458000	2341100	2239900	7688200	7267500	7117000	1.07008	3.13577	1.64882	up
Xmgp006913	C20H20O5	2,4,2',4'-tetrahydroxy-3'-prenylchalcone	Flavonoids	Chalcones	-	B	1166500	1032500	1167400	206360	228750	218900	1.07009	0.194276	-2.36382	down
pmp000637	C20H20O5	Sophoraflavanone B	Flavonoids	Dihydroflavone	53846-50-7	B	1028800	1073900	1039900	166160	163540	163650	1.07205	0.156988	-2.67128	down
Zmhn001793	C15H18O9	6-O-Caffeoyl-D-glucose	Phenolic acids	Phenolic acids	-	A	3681100	3620800	3923100	1286400	1123500	1212800	1.06864	0.322735	-1.63158	down
Zmlp007578	C17H12O8	3,3',4-Trimethoxyellagic acid	Tannins	Tannin	-	B	6487700	6472400	5871200	13306000	13414000	12908000	1.06745	2.10437	1.07339	up
mws0609	C10H12N5O7P	Guanosine 3',5'-cyclic monophosphate	Nucleotides and derivatives	Nucleotides and derivatives	7665-99-8	B	35770	42995	52240	9	9	9	1.0718	0.000206099	-12.2444	down
mws0874	C10H14N5O7P	3'-Adenylic Acid	Nucleotides and derivatives	Nucleotides and derivatives	84-21-9	B	9	9	9	6175.2	5718.7	9820.7	1.07078	804.244	9.65149	up
pmb0981	C10H14N5O7P	Adenosine 5'-monophosphate	Nucleotides and derivatives	Nucleotides and derivatives	61-19-8	A	344190	413420	394690	1388000	1659700	1737400	1.06414	4.15265	2.05403	up
pmb1562	C21H34O4	1-Stearidonoyl-Glycerol	Lipids	Glycerol ester	-	B	181270	190890	174350	9	9	9	1.07216	4.94044e-05	-14.305	down
mws0967	C20H32O5	5,6,15-Trihydroxy-7,9,11,13-eicosatetraenoic acid	Lipids	Free fatty acids	89663-86-5	B	1405600	1410100	1361600	138300	133310	127890	1.07193	0.0956359	-3.3863	down
Lmhp011562	C21H36O4	1-α-Linolenoyl-glycerol	Lipids	Glycerol ester	-	B	141510	152790	156420	54028	58043	56678	1.0691	0.374399	-1.41735	down
mws0178	C16H18O9	Chlorogenic acid	Phenolic acids	Phenolic acids	327-97-9	A	441820	438250	441190	3673200	3623900	3870400	1.07197	8.45216	3.07932	up
mws1077	C16H18O9	Scopoletin-7-O-glucoside (Scopolin)	Lignans and Coumarins	Coumarins	531-44-2	A	36622	36740	49276	466430	410110	447070	1.06804	10.7928	3.432	up
pmp000638	C20H18O6	8-Prenylkaempferol	Flavonoids	Flavonoid	28610-31-3	A	29749000	29747000	27669000	4139400	3641300	3746600	1.07111	0.132247	-2.91869	down
Lmhp112042	C21H38O4	1-Linoleoylglycerol	Lipids	Glycerol ester	2277-28-3	A	59408	57715	64844	11535	13163	12868	1.06964	0.206444	-2.27618	down
Zmhn002334	C16H20O9	6-O-Feruloyl-D-glucose	Phenolic acids	Phenolic acids	137887-25-3	B	8923200	10249000	10998000	4783600	4860300	4737400	1.05729	0.476672	-1.06893	down
pmb0296	C21H40O4	1-Oleoyl-Sn-Glycerol	Lipids	Glycerol ester	129784-87-8	A	1327500	1369400	1323700	59419	44895	51393	1.07086	0.0387273	-4.69051	down
Hmlp003129	C20H22O6	Matairesinol	Lignans and Coumarins	Lignans	580-72-3	B	9	9	9	47183	31818	41015	1.07174	4445.04	12.118	up
pmb3107	C15H20O10	Glucosyringic Acid	Phenolic acids	Phenolic acids	-	B	21565	25437	27610	4845200	4723100	4321200	1.07168	186.156	7.54037	up
Lmmn003748	C20H24O6	(+)-Isolariciresinol	Lignans and Coumarins	Lignans	548-29-8	B	79234	80143	69279	30649	30632	29384	1.06628	0.396513	-1.33456	down
Xmyn011582	C23H38O3	Hydroginkgoic acid	Phenolic acids	Phenolic acids	-	B	5234.6	6737.7	6173.5	488310	465930	461050	1.07152	77.9955	6.28532	up
pmb0998	C10H14N5O8P	Guanosine 5'-monophosphate	Nucleotides and derivatives	Nucleotides and derivatives	85-32-5	B	9566.8	9766.3	12622	36609	50826	43871	1.05457	4.10908	2.03881	up
mws5040	C12H21O11Na	Turanose	Others	Saccharides and Alcohols	547-25-1	B	2487900	2840000	2723200	6646900	6282900	6799400	1.06666	2.4505	1.29307	up
pmb0964	C16H23N5O5	Isopentenyladenine-7-N-glucoside	Nucleotides and derivatives	Nucleotides and derivatives	-	B	309930	283040	268740	858240	861630	792040	1.06752	2.91503	1.54351	up
Lmgp003270	C16H16O10	Scopoletin-7-O-glucuronide	Lignans and Coumarins	Coumarins	132752-65-9	B	9	9	9	40594	55167	43201	1.07193	5146.74	12.3294	up
pmb0752	C17H20O9	3-O-Feruloylquinic acid	Phenolic acids	Phenolic acids	1899-29-2	B	9	9	9	34138	30491	33423	1.07212	3631.56	11.8264	up
pma3724	C17H20O9	1-O-Feruloylquinic acid	Phenolic acids	Phenolic acids	-	B	9	9	9	47838	38037	46108	1.07201	4888.26	12.2551	up
Lmbp002255	C16H18O10	Fraxetin-8-O-glucoside (Fraxin)	Lignans and Coumarins	Coumarins	524-30-1	A	307390	285680	327820	8003900	6991900	8117000	1.07137	25.0983	4.64952	up
Lmbp002309	C17H22O9	Sinapaldehyde-4-O-Glucoside	Phenolic acids	Phenolic acids	154461-65-1	A	320180	301950	329420	7794400	6992500	7255900	1.0718	23.1652	4.53388	up
pmn001695	C16H20O10	Trihydroxycinnamoylquinic acid	Phenolic acids	Phenolic acids	-	A	3453.6	4323	3463.8	333490	363420	353000	1.07153	93.405	6.54543	up
pmb3317	C16H20O10	Quinacyl syringic acid	Phenolic acids	Phenolic acids	-	B	33636	36884	30521	241890	231040	247810	1.07024	7.13314	2.83454	up
mws0011	C17H24O9	Syringin	Phenolic acids	Phenolic acids	118-34-3	B	50448	41125	53351	9	9	9	1.07198	0.000186305	-12.39	down
Lmbp003208	C17H20O10	Fraxidin-8-O-glucoside	Lignans and Coumarins	Coumarins	-	B	9	9	9	984470	1089200	1017300	1.07216	114480	16.8047	up
pme1286	C14H20N6O5S	S-(5'-Adenosy)-L-homocysteine	Amino acids and derivatives	Amino acids and derivatives	979-92-0	A	91798	111860	114420	43972	49208	56070	1.03707	0.469225	-1.09165	down
Zmhn002227	C17H22O10	4-O-Glucosyl-sinapate	Phenolic acids	Phenolic acids	-	B	9	9	9	87179	62893	73394	1.07192	8276.52	13.0148	up
HJN003	C17H22O10	1-O-Sinapoyl-D-glucose	Phenolic acids	Phenolic acids	-	B	9	9	9	53518	63295	61893	1.0721	6618.74	12.6923	up
Zmhn001970	C20H22O8	Piceid	Others	Stilbene	27208-80-6	A	1864900	2206600	2098900	923140	956540	1018500	1.05985	0.469691	-1.09022	down
Lmhn002573	C17H20O11	Sinapoylglucuronic acid	Phenolic acids	Phenolic acids	-	B	62693	70772	56716	19005	17581	25244	1.04619	0.325111	-1.62099	down
Cmbp005948	C21H20O8	1-O-p-Hydroxycinnamoyl-3-O-caffeoylglycerol	Lipids	Glycerol ester	-	B	9	9	9	105730	62378	78507	1.07154	9133.89	13.157	up
pme3007	C9H14N2O12P2	Uridine 5'-diphosphate	Nucleotides and derivatives	Nucleotides and derivatives	27821-45-0	B	58508	59685	65284	27150	30287	28322	1.06417	0.46741	-1.09724	down
pma6625	C20H22O9	E-3,4,5'-Trihydroxy-3'-glucosylstilbene	Others	Stilbene	-	B	13414	16291	16328	66571	65854	68761	1.06789	4.37047	2.12779	up
pmn001399	C20H22O9	2,4,6,4'-Tetrahydroxy-stilbene-2-O-D-glucoside	Others	Stilbene	-	A	553670	701620	665850	1838200	1840700	1644200	1.05903	2.7708	1.4703	up
pmn001394	C20H22O9	2,3,5,4'-Tetrahydroxystilbene-2-O-D-glucoside	Others	Stilbene	-	A	178060	274850	177580	1380300	1190100	1366500	1.05778	6.24419	2.64251	up
Zmhn001746	C20H22O9	Piceatannol-3'-O-glucoside	Others	Stilbene	94356-26-0	A	937480	887610	1022500	2595600	2552600	2681700	1.06823	2.74966	1.45925	up
pmn001637	C20H18O10	Kaempferol-3-O-arabinoside (Juglanin)	Flavonoids	Flavonols	5041-67-8	A	1041200	1028000	904410	4537600	3920000	3651500	1.06549	4.07219	2.0258	up
HJAP012	C20H18O10	Luteolin-8-C-arabinoside	Flavonoids	Flavonoid carbonoside	-	B	9	9	9	971180	964570	985320	1.07217	108188	16.7232	up
pmn001663	C22H26O8	Syringaresinol	Lignans and Coumarins	Lignans	21453-69-0	A	19642	22545	23771	473410	465350	503000	1.07133	21.8588	4.45014	up
Smlp002532	C20H19O10+	Cyanidin-3-O-arabinoside	Flavonoids	Anthocyanins	27214-72-8	A	43406000	39720000	44420000	9	9	9	1.07216	2.11688e-07	-22.1716	down
Lmmn003020	C22H28O8	Lyoniresinol	Lignans and Coumarins	Lignans	14464-90-5	B	24172	38444	31121	2401100	1871000	2152300	1.06939	68.5364	6.0988	up
pmb0864	C19H40NO7P	LysoPE 14:0	Lipids	LPE	-	B	61324	66195	59725	20722	21951	23680	1.06735	0.354366	-1.49669	down
Lmhp008337	C19H40NO7P	LysoPE 14:0(2n isomer)	Lipids	LPE	-	B	203410	214220	212150	48195	52378	49224	1.07123	0.237856	-2.07184	down
pmp000413	C21H20O10	Genistein-8-C-glucoside	Flavonoids	Flavonoid	66026-80-0	A	5148700	5416700	5497900	717200	574690	713120	1.06941	0.124819	-3.00209	down
mws0919	C21H20O10	Kaempferol-3-O-rhamnoside (Afzelin)(Kaempferin)	Flavonoids	Flavonols	482-39-3	A	5172800	5128900	5355900	28086000	27379000	28408000	1.07195	5.3567	2.42134	up
Lmlp005572	C21H20O10	Galangin-7-O-glucoside	Flavonoids	Flavonoid	-	B	184800	146600	172600	76655	62431	49512	1.03	0.374202	-1.41811	down
pme3392	C21H21O10+	Pelargonidin-3-O-glucoside	Flavonoids	Anthocyanins	47684-27-5	A	29090000	27309000	29020000	51931	50023	50977	1.07214	0.00179036	-9.12553	down
mws2186	C20H18O11	Avicularin	Flavonoids	Flavonols	572-30-5	A	6871200	6838300	7390100	13534000	14784000	14533000	1.06649	2.03089	1.02211	up
mws4183	C20H18O11	Quercetin-3-O-arabinoside (Guaijaverin)	Flavonoids	Flavonols	22255-13-6	A	8245300	8459300	8279800	28384000	30035000	30051000	1.07162	3.54101	1.82416	up
pme1611	C21H22O10	Isohemiphloin	Flavonoids	Flavonoid carbonoside	3682-02-8	A	767200	873870	774500	2207900	2439500	2215200	1.06669	2.84099	1.50639	up
Cmzn005251	C21H22O10	6-O-Caffeoylarbutin	Phenolic acids	Phenolic acids	136172-60-6	B	1252600	1264500	1273400	3794200	3732000	4709200	1.06336	3.22791	1.6906	up
HJN087	C21H22O10	Naringenin-4'-O-glucoside	Flavonoids	Flavonoid	-	A	7786100	8803800	8146400	586190	609750	590140	1.07172	0.0722048	-3.79176	down
mws1179	C21H22O10	Naringenin-7-O-glucoside (Prunin)	Flavonoids	Dihydroflavone	529-55-5	A	4656700	5296500	6117000	334740	309290	288090	1.07001	0.058003	-4.10773	down
mws2118	C21H24O10	Phloretin-2'-O-glucoside (Phlorizin)	Flavonoids	Chalcones	60-81-1	A	9869200	11153000	10730000	3664700	3791500	4429500	1.06191	0.374327	-1.41763	down
Lmhp008885	C20H42NO7P	LysoPE 15:0(2n isomer)	Lipids	LPE	-	A	603070	597140	622690	180880	163480	179530	1.07052	0.287394	-1.7989	down
Lmhp009187	C20H42NO7P	LysoPE 15:0	Lipids	LPE	-	A	583910	586060	590910	170080	173100	165270	1.07189	0.288748	-1.79212	down
mws1397	C22H18O10	Epicatechin gallate	Flavonoids	Flavanols	1257-08-5	A	80545000	82136000	77197000	12949000	10288000	12178000	1.06929	0.147638	-2.75987	down
Hmln003405	C20H16O12	4-Rhamnosyl-ellagic acid	Tannins	Tannin	-	B	9	9	9	458330	344150	316310	1.07192	41436.7	15.3386	up
pme2459	C21H20O11	Luteolin-7-O-glucoside (Cynaroside)	Flavonoids	Flavonoid	5373-11-5	A	9	9	9	332120	327030	285510	1.07213	34987.4	15.0945	up
Zmhn002690	C22H24O10	4-O-(6'-O-Glucosylcaffeoyl)-4-hydroxybenzyl alcohol	Phenolic acids	Phenolic acids	-	B	34270	30518	26783	14447	15949	13919	1.04561	0.483941	-1.0471	down
pmb0550	C21H21O11+	Cyanidin-3-O-glucoside (Kuromanin)	Flavonoids	Anthocyanins	47705-70-4	A	4861800	4623700	4322700	9	9	9	1.07216	1.95536e-06	-18.9641	down
Li512113	C20H20O12	Maleoyl-caffeoylquinic acid	Phenolic acids	Phenolic acids	-	B	9	9	9	26829	36333	44681	1.07149	3994.19	11.9637	up
Hmpn005101	C21H24O11	Sieboldin	Flavonoids	Chalcones	18777-73-6	B	568860	540490	491800	151540	138680	134790	1.06851	0.26544	-1.91354	down
HJN041	C21H24O11	Epicatechin glucoside	Flavonoids	Flavanols	-	B	104970	124010	148950	416590	399920	426400	1.05686	3.28873	1.71753	up
mws1420	C28H22O6	ε-Viniferin	Others	Stilbene	62218-08-0	A	32600000	33188000	32108000	11949000	11574000	11544000	1.07175	0.358207	-1.48114	down
Lmzn006795	C30H46O3	Ursonic acid	Terpenoids	Triterpene	6246-46-4	B	643130	613390	875110	235430	202250	242670	1.04698	0.319169	-1.64761	down
Zmjn003358	C23H20O10	(-)-Epicatechin-3-(3''-O-methyl)gallate	Others	Others	-	B	45707	40726	43060	176760	147980	155230	1.06722	3.70653	1.89007	up
Hmbn009700	C30H48O3	Betulinic acid	Terpenoids	Triterpene	472-15-1	A	11102000	12262000	12927000	4310000	4863200	4212100	1.06359	0.368832	-1.43896	down
pmb0464	C16H27NO14	L-Aspartic acid-O-diglucoside	Amino acids and derivatives	Amino acids and derivatives	-	A	292510	316420	320450	965370	1143500	1113300	1.0673	3.46701	1.79369	up
mad2085	C22H18O11	Caffeoyl-p-coumaroyltartaric acid	Phenolic acids	Phenolic acids	-	B	9	9	9	138000	157680	137980	1.07213	16061.5	13.9713	up
mws0034	C22H18O11	Epigallocatechin-3-gallate	Flavonoids	Flavanols	989-51-5	A	2098700	2047500	2133100	416410	365200	326920	1.06863	0.176537	-2.50196	down
pmb2654	C19H27NO12	Anthranilate-1-O-Sophoroside	Phenolic acids	Phenolic acids	-	B	146260	104040	124350	39716	52465	47682	1.03749	0.373316	-1.42153	down
Lmhn002321	C21H18O12	Vnilloylcaffeoyltartaric acid	Phenolic acids	Phenolic acids	-	B	27012	25296	28291	106830	127730	125010	1.06819	4.46122	2.15744	up
mws4167	C21H18O12	Luteolin-7-O-glucuronide	Flavonoids	Flavonoid	29741-10-4	B	495220	524210	368230	43124	49015	55364	1.06491	0.106296	-3.23384	down
pmb3012	C22H22O11	Chrysoeriol-7-O-glucoside	Flavonoids	Flavonoid	19993-32-9	B	52942	64574	44245	249360	281570	223350	1.05776	4.66293	2.22124	up
pmp000579	C22H22O11	Diosmetin-7-O-galactoside	Flavonoids	Flavonoid	-	A	3048500	3577400	3321800	20619000	23038000	22785000	1.07019	6.67913	2.73966	up
Hmcp002539	C22H22O11	Isorhamnetin-3-O-rhamnoside	Flavonoids	Flavonols	-	B	119080	127040	123660	230000	261200	256550	1.06396	2.02215	1.01589	up
pmf0203	C22H23O11+	Peonidin-3-O-glucoside	Flavonoids	Anthocyanins	68795-37-9	B	1690300	1585600	1688500	9	9	9	1.07216	5.43872e-06	-17.4883	down
mws0091	C21H20O12	Quercetin-3-O-glucoside (Isoquercitrin)	Flavonoids	Flavonols	482-35-9	B	14180000	15117000	15514000	62354000	64038000	62870000	1.0714	4.22356	2.07846	up
Lmdp003286	C21H20O12	Isohyperoside	Flavonoids	Flavonols	35589-21-0	A	5167500	5094000	5144100	14558000	14704000	14958000	1.07202	2.87038	1.52124	up
Lmzp002365	C22H24O11	Hesperetin-7-O-glucoside	Flavonoids	Flavonoid	31712-49-9	B	4540700	4823500	4310500	14598000	14754000	16643000	1.06804	3.36351	1.74997	up
Xmsn002700	C21H22O12	Taxifolin-3'-O-glucoside	Flavonoids	Flavonoid	31106-05-5	B	384940	431740	432780	926150	906350	1017400	1.0636	2.28091	1.18961	up
HJAP154	C23H16O11	Galloylisorhamnetin	Flavonoids	Flavonols	-	B	9	9	9	48751	46297	36089	1.07191	4856.93	12.2458	up
Zmpn006037	C28H20O7	malibatol A	Others	Stilbene	-	A	1895700	2054700	1986900	6568800	6984300	6670200	1.07094	3.40614	1.76814	up
pmb0874	C23H44NO7P	LysoPE 18:2(2n isomer)	Lipids	LPE	-	A	17367000	16460000	16814000	3791100	3908200	3430100	1.07048	0.219771	-2.18593	down
Lmmp003783	C21H18O13	Quercetin-3-O-glucuronide	Flavonoids	Flavonols	-	B	55083	57906	50312	1271500	1288600	1433300	1.0715	24.4542	4.61201	up
Zmhn004909	C21H18O13	3,4-Digalloylshikimic acid	Phenolic acids	Phenolic acids	-	A	10536000	10465000	11032000	1830600	1655300	1650300	1.07126	0.160341	-2.64079	down
Lmpp005842	C22H22O12	6-Methoxyquercetin-3-O-rhamnoside	Flavonoids	Flavonols	-	B	5412600	5169800	5294100	12112000	12349000	12790000	1.0709	2.3463	1.23039	up
Hmcp002207	C22H22O12	Isorhamnetin-7-O-glucoside (Brassicin)	Flavonoids	Flavonols	6743-96-0	A	1009100	1094300	980760	18826000	19547000	19980000	1.07182	18.9202	4.24186	up
pmn001525	C23H26O11	3,5-Digalloylshikimic acid	Phenolic acids	Phenolic acids	95753-52-9	B	13146	11089	15225	101650	72863	81659	1.0613	6.49194	2.69865	up
pmb3066	C22H26O12	5-O-p-Coumaroylshikimic acid O-glucoside	Phenolic acids	Phenolic acids	-	B	728520	575790	805830	273960	205240	222450	1.04271	0.332513	-1.58852	down
pmb3072	C22H26O12	3-O-p-Coumaroylshikimic acid O-glucoside	Phenolic acids	Phenolic acids	-	B	163990	195630	169000	79745	78398	91305	1.05262	0.471885	-1.08349	down
Lmfn000797	C20H20O14	2,3-Di-O-Galloyl-D-Glucose	Tannins	Tannin	-	A	992930	783110	894320	32945	31675	28919	1.07099	0.0350286	-4.83532	down
pmn001526	C20H20O14	1,6-Di-O-Galloyl-D-Glucose	Tannins	Tannin	-	B	917740	977960	804830	403730	353940	406900	1.05646	0.431238	-1.21345	down
Zmpn005408	C28H20O8	vaticahainol B	Others	Stilbene	-	A	1741800	2137200	1880300	6400700	6099000	6360800	1.06645	3.27479	1.7114	up
pmn001707	C30H46O5	Quillaic acid	Phenolic acids	Phenolic acids	631-01-6	B	9042400	8609600	9107100	2903600	2793400	2881900	1.07143	0.320597	-1.64117	down
pmn001426	C30H48O5	Euscaphic acid	Terpenoids	Triterpene	53155-25-2	A	148560	132150	144600	436660	432260	454180	1.06971	3.11091	1.63734	up
Zmpn006881	C30H48O5	Tormentic acid	Terpenoids	Triterpene	13850-16-3	A	91391	78221	65586	732180	734960	742770	1.06824	9.39596	3.23204	up
pmb0736	C23H24O12	Tricin-7-O-Glucoside	Flavonoids	Flavonoid	32769-01-0	A	1271500	1195500	1174400	8295600	8245300	9236700	1.07106	7.07904	2.82355	up
Lmhp008833	C24H48NO7P	LysoPC 16:1(2n isomer)	Lipids	LPC	-	B	101500	100330	96299	42584	36357	34765	1.0631	0.381399	-1.39063	down
HJAP005	C22H22O13	Laricitrin-3-O-glucoside	Flavonoids	Flavonoid	39986-90-8	A	5321700	4853800	5456500	17776000	18793000	18158000	1.07013	3.50096	1.80775	up
Zmln000668	C19H26O15	Monogalloyl-diglucose	Phenolic acids	Phenolic acids	-	B	409880	425000	450350	9	9	9	1.07215	2.10079e-05	-15.5387	down
pmb3061	C22H28O13	5-O-p-Coumaroylquinic acid O-glucoside	Phenolic acids	Phenolic acids	-	B	6820.2	5897.1	5426.5	30374	30744	36918	1.06581	5.40328	2.43383	up
pmb3064	C22H28O13	3-O-p-Coumaroylquinic acid O-glucoside	Phenolic acids	Phenolic acids	-	B	9	9	9	30845	38740	34043	1.07204	3838.07	11.9062	up
Lmhp009802	C25H46NO7P	LysoPE 20:3(2n isomer)	Lipids	LPE	-	B	43062	55046	44393	19398	15568	17998	1.05068	0.371675	-1.42789	down
Hmln003398	C30H48O6	2α,3α,19α,23-Tetraydroxy-urs-12-en 28-oic acid	Others	Others	-	B	370290	385840	378570	180620	176090	185060	1.07083	0.477457	-1.06656	down
Lmhp010757	C25H48NO7P	LysoPE 20:2	Lipids	LPE	-	A	1065400	1093900	1033900	208340	206570	210050	1.07195	0.195716	-2.35317	down
Lmhp008718	C25H48NO7P	LysoPC 17:2	Lipids	LPC	-	B	29757	40813	36036	95038	89813	79797	1.04486	2.48249	1.31179	up
Zmsp004363	C23H22O13	Quercetin-3-O-(6''-acetyl)glucoside	Flavonoids	Flavonols	-	B	11398	8968.3	11940	25878	19443	20190	1.00964	2.02781	1.01992	up
Hmln002199	C23H22O13	Quercetin-3-O-(6''-acetyl)galactoside	Flavonoids	Flavonols	-	B	9	9	9	60862	75113	45246	1.07159	6711.89	12.7125	up
Lmhp009590	C25H50NO7P	LysoPC 17:1	Lipids	LPC	-	B	31397	26612	33862	98742	86893	90731	1.06098	3.0082	1.5889	up
Hmcp002187	C23H24O13	Limocitrin-3-O-galactoside	Flavonoids	Flavonoid	-	B	145200	140750	120850	3334500	3205600	3354100	1.07142	24.322	4.60419	up
pmb3055	C22H26O14	p-Coumaroylquinic acid-4'-O-glucuronide	Phenolic acids	Phenolic acids	-	B	1101000	1136800	1162600	9	9	9	1.07216	7.94024e-06	-16.9424	down
Lmhp009773	C27H46O9	1-α-Linolenoyl-glycerol-3-O-glucoside	Lipids	Glycerol ester	-	B	12919	16385	16579	49546	56414	48689	1.05986	3.37051	1.75297	up
Zmhn000785	C19H32O16	Di-O-Glucosylquinic acid	Phenolic acids	Phenolic acids	-	A	1037900	1135200	1300700	559580	568600	412190	1.02637	0.443425	-1.17324	down
pmb0865	C26H48NO7P	LysoPC 18:3(2n isomer)	Lipids	LPC	-	A	6462800	6627800	6998100	14639000	14458000	13595000	1.06818	2.12517	1.08758	up
pmp000682	C26H32O11	Matairesinol-4'-O-glucoside (Matairesinoside)	Lignans and Coumarins	Lignans	23202-85-9	A	35216	30316	33925	715610	730340	721470	1.07171	21.7925	4.44576	up
pmn001378	C26H32O11	Pinoresinol-4-O-glucoside	Lignans and Coumarins	Lignans	41607-20-9	A	1077000	1040800	1134300	248050	261190	214240	1.06822	0.222465	-2.16835	down
pmn001710	C24H26O13	Rosmarinic acid-3'-O-glucoside	Phenolic acids	Phenolic acids	910028-78-3	B	151760	110520	110730	611800	453280	474980	1.05161	4.12874	2.0457	up
Cmsp005051	C26H34O11	(+)-Isolariciresinol-9-O-glucoside	Lignans and Coumarins	Lignans	-	B	37222	47720	40993	1080300	1289200	1347000	1.07036	29.5113	4.88319	up
mws0126	C26H54NO7P	LysoPC 18:0	Lipids	LPC	19420-57-6	B	122850	123120	127660	308230	278000	248450	1.05891	2.23397	1.15961	up
pmd0136	C26H54NO7P	LysoPC 18:0(2n isomer)	Lipids	LPC	-	B	9	9	9	42091	39081	44461	1.07212	4653.07	12.184	up
Lmhp010908	C27H54NO7P	LysoPC 19:1	Lipids	LPC	-	B	7642.8	11271	12014	30511	26274	26101	1.02706	2.67998	1.42222	up
Zmfn000481	C14H22N2O16P2	Uridine-5'-Diphosphate-D-Xylose	Nucleotides and derivatives	Nucleotides and derivatives	3616-06-6	A	1366600	1488500	1624200	744950	738600	713640	1.06096	0.490521	-1.02761	down
pmb2228	C27H56NO7P	LysoPC 19:0	Lipids	LPC	108273-88-7	B	2822.9	1146.8	2574.7	12559	11237	11083	1.01785	5.32959	2.41403	up
Lmdn001925	C26H34O12	Olivil-4'-O-glucoside	Lignans and Coumarins	Lignans	76880-93-8	B	18963	20121	21277	59945	50491	55477	1.06471	2.74868	1.45874	up
Zmhn002155	C27H26O12	Galloyl-piceid	Others	Stilbene	-	B	166290	206840	213020	92254	101310	98501	1.04248	0.498277	-1.00498	down
pmd0147	C28H54NO7P	LysoPC 20:2	Lipids	LPC	-	B	109330	122500	116170	38734	37945	32527	1.06566	0.31381	-1.67204	down
Hmln002189	C24H22O15	Quercetin-3-O-(6''-malonyl)galactoside	Flavonoids	Flavonols	-	B	9465.8	11752	5511.2	182410	157580	173070	1.05977	19.1949	4.26265	up
pmp000589	C24H22O15	Quercetin-7-O-(6''-malonyl)glucoside	Flavonoids	Flavonols	-	B	9693	8352.3	8471.2	138840	127700	120830	1.07099	14.6086	3.86875	up
Zmhn001414	C26H32O13	Resveratrol-3,5-di-O-glucoside	Others	Stilbene	-	A	412810	417820	389620	96862	83129	87315	1.06992	0.219058	-2.19061	down
Lmmn002260	C27H36O12	5'-Methoxyisolariciresinol-9'-O-glucoside	Lignans and Coumarins	Lignans	-	B	17430	19709	10131	2378900	2466900	2340500	1.06863	152.027	7.24818	up
pma0702	C29H39N3O8	N1,N8-Bis(sinapoyl)spermidine	Alkaloids	Phenolamine	-	B	9	9	9	414660	379060	384890	1.07215	43652.2	15.4138	up
pmb2922	C15H24N2O17P2	Uridine 5'-diphospho-D-glucose	Nucleotides and derivatives	Nucleotides and derivatives	133-89-1	A	6374200	6252000	6237500	2628700	2839500	2599900	1.06971	0.427705	-1.22531	down
Lmmp002143	C24H22O16	Gossypetin-3-O-(6''-malonyl)glucoside	Flavonoids	Flavonols	-	B	11088	10811	5507.4	262110	302600	269250	1.0625	30.4294	4.92739	up
Zmhn002702	C30H30O11	Ferulic-piceid	Others	Stilbene	-	A	48573	44966	48685	285030	274530	295530	1.07141	6.01228	2.58791	up
mws0836	C30H26O12	Procyanidin B1	Tannins	Proanthocyanidins	20315-25-7	A	877340	1015600	988310	402330	372120	403840	1.06492	0.408951	-1.29	down
pme0436	C30H26O12	Procyanidin B3	Tannins	Proanthocyanidins	23567-23-9	A	1216600	1125300	1034700	462230	489000	522000	1.06169	0.436306	-1.19659	down
Lmqn001932	C28H36O13	Syringaresinol-4'-O-glucoside	Lignans and Coumarins	Lignans	7374-79-0	B	9	9	9	1794800	1610900	1129500	1.07188	167970	17.3578	up
mws1290	C30H26O13	Kaempferol-3-O-(6''-p-coumaroyl)glucoside (Tiliroside)	Flavonoids	Flavonols	20316-62-5	A	3366900	3394400	3102900	1163200	1045400	1098400	1.06907	0.335253	-1.57668	down
pmp001079	C27H30O15	Luteolin-7-O-neohesperidoside (Lonicerin)	Flavonoids	Flavonoid	25694-72-8	A	9	9	9	343310	343580	359920	1.07216	38770.7	15.2427	up
Lmjp002867	C27H30O15	Kaempferol-3-O-neohesperidoside	Flavonoids	Flavonols	32602-81-6	A	4815400	4936800	4827200	2281800	2318000	2364400	1.07151	0.477674	-1.0659	down
mws0791	C28H34O14	Poncirin (Isosakuranetin-7-O-neohesperidoside)	Flavonoids	Dihydroflavone	14941-08-3	B	3389400	3480300	3475800	1104400	1163900	1191300	1.07112	0.334406	-1.58033	down
Lmbp002336	C27H30O16	Quercetin-3-O-(2''-O-rhamnosyl)galactoside	Flavonoids	Flavonols	-	B	825860	828140	893210	2335300	2328500	2305800	1.07078	2.73617	1.45216	up
pmn001583	C27H30O16	Quercetin-3-O-robinobioside	Flavonoids	Flavonols	52525-35-6	A	39237	54102	51780	63828000	65388000	63900000	1.07176	1330.74	10.378	up
mws0036	C28H34O15	Hesperetin-7-O-rutinoside (Hesperidin)	Flavonoids	Dihydroflavone	520-26-3	B	9	9	9	469230	495250	566390	1.07211	56698.9	15.791	up
Zmcp002924	C27H31O16+	Cyanidin-3-O-(2''-O-glucosyl)glucoside	Flavonoids	Anthocyanins	38820-68-7	B	2712800	2761300	2467700	1309500	1121800	1268300	1.05992	0.465839	-1.1021	down
Smsp001640	C27H31O16+	Petunidin-3-O-glucoside-5-O-arabinoside	Flavonoids	Anthocyanins	-	B	34400000	32027000	30858000	10516000	10503000	9301300	1.06799	0.311665	-1.68193	down
pme1777	C27H31O16+	Cyanidin-3,5-O-diglucoside (Cyanin)	Flavonoids	Anthocyanins	2611-67-8	B	36398000	34851000	34876000	11882000	11255000	11211000	1.07126	0.323656	-1.62747	down
mws4134	C20H32N6O12S2	Oxiglutatione	Amino acids and derivatives	Amino acids and derivatives	27025-41-8	A	236040	239150	238070	535750	534200	468900	1.06517	2.15749	1.10935	up
Lmyp003139	C28H24O16	Quercetin-3-O-(6''-galloyl)galactoside	Flavonoids	Flavonols	53171-28-1	B	97095	86616	93226	44507	43077	40683	1.06569	0.463163	-1.11041	down
Rfmb26201	C30H38O14	Syringaresinol-4'-O-(6''-acetyl)glucoside	Lignans and Coumarins	Lignans	-	B	9	9	9	55729	48564	37150	1.07175	5238.63	12.355	up
Lmmp002963	C28H32O16	6-C-Methylquercetin-3-O-rutinoside	Flavonoids	Flavonols	-	A	54577	50857	50401	2255500	2244600	2391300	1.072	44.2224	5.46671	up
pma2088	C27H30O17	Quercetin-3,4'-O-di-glucoside	Flavonoids	Flavonols	29125-80-2	B	9	9	9	150410	160520	154900	1.07216	17253	14.0746	up
Lmtp003677	C27H30O17	Quercetin-3-O-sophoroside (Baimaside)	Flavonoids	Flavonols	18609-17-1	B	275760	258430	282730	4362700	3958900	3887800	1.07158	14.9456	3.90165	up
Lmfn001769	C28H26O17	Maplexin G	Tannins	Tannin	-	B	99805	118030	92277	9	9	9	1.07205	8.70653e-05	-13.4875	down
mws1506	C29H36O16	Plantamajoside	Phenolic acids	Phenolic acids	104777-68-6	B	87674	72193	89053	9	9	9	1.07205	0.000108469	-13.1704	down
pmn001533	C26H30O19	2-O-Di-gallic acyl-Glucoside-Glucoside	Tannins	Tannin	-	B	16353	14035	19459	9	9	9	1.07182	0.000541657	-10.8503	down
pmp001275	C31H61O14N	3-Hydroxypropyl palmitate glc-glucosamine	Alkaloids	Alkaloids	-	B	435060	482440	531730	1328700	1123200	1185700	1.05778	2.51002	1.3277	up
Lmxp010913	C35H66NO9P	1-(9Z-Octadecenoyl)-2-(9-oxo-nonanoyl)-sn-glycero-3-phosphocholine	Lipids	Glycerol ester	-	B	204950	181690	206980	14709	14482	14186	1.07158	0.073072	-3.77454	down
pmp001276	C33H56O14	1-Linolenoyl-rac-glycerol-diglucoside	Lipids	Free fatty acids	-	A	506510	479500	355460	986630	1139300	1058700	1.03528	2.37399	1.24731	up
Lmhp008744	C33H56O14	1-α-Linolenoyl-glycerol-2,3-di-O-glucoside	Lipids	Glycerol ester	-	B	4989.2	5070.2	4154.3	26406	24706	26909	1.06862	5.48914	2.45658	up
Zmpn006890	C42H32O9	vaticanol A	Others	Stilbene	-	A	13849	9458.4	9042.9	152880	117030	142430	1.06408	12.7461	3.67198	up
pmn001369	C32H42O17	1-Hydroxypineolin Diglucoside	Lignans and Coumarins	Lignans	-	B	33929	39655	44071	9	9	9	1.07198	0.000229485	-12.0893	down
pmn001368	C32H44O17	Olivil-4,4'-Di-O-glucoside	Lignans and Coumarins	Lignans	-	B	14132	12802	13862	9	9	9	1.07213	0.00066183	-10.5613	down
Lmhn002727	C37H29O16	(EC→EC)g(1)	Tannins	Proanthocyanidins	-	B	3750900	3525600	2972200	1245800	1133300	1032600	1.05869	0.332891	-1.58688	down
Lmzn001875	C33H42O19	Naringenin-7-O-Rutinoside-4'-O-glucoside	Flavonoids	Flavonoid	-	B	8790	7268.8	9556.1	245340	216020	230800	1.07062	27.0218	4.75605	up
pmp001105	C33H40O20	Kaempferol-3-O-neohesperidoside-7-O-glucoside	Flavonoids	Flavonols	-	B	10403	7292	10360	9	9	9	1.07154	0.000962395	-10.0211	down
Xmyp004945	C33H40O20	Kaempferol-3-O-(6''-Rhamnosyl-2''-Glucosyl)Glucoside (Camelliaside A)	Flavonoids	Flavonoid	135095-52-2	B	9	9	9	272970	251770	256120	1.07215	28920.7	14.8198	up
HJAP127	C33H40O20	Quercetin-3-O-(2''-O-Rhamnosyl)rutinoside	Flavonoids	Flavonols	55696-57-6	A	62114	65964	72213	288130	285510	318480	1.06919	4.45412	2.15514	up
Lmmp002755	C33H40O21	Quercetin-7-O-rutinoside-4'-O-glucoside	Flavonoids	Flavonols	-	A	9	9	9	816440	805560	895450	1.07215	93238.9	16.5086	up
Lmmp002334	C33H40O21	Quercetin-3-O-rutinoside-7-O-glucoside	Flavonoids	Flavonols	-	A	53005	48809	45831	291700	243160	283100	1.06848	5.54005	2.4699	up
pmn001534	C34H28O22	1,2,3,6-Tetra-O-Galloyl-D-Glucose	Tannins	Tannin	79886-50-3	B	14917	18020	30386	9	9	9	1.07051	0.000426385	-11.1956	down
pmp000100	C45H38O18	Arecatannin B1	Tannins	Tannin	79763-28-3	B	21652	23076	22080	9	9	9	1.07216	0.000404143	-11.2728	down
pmn001646	C45H38O18	Procyanidin C1	Tannins	Proanthocyanidins	37064-30-5	B	16631	25976	20632	56904	67038	65496	1.04038	2.99559	1.58284	up
Lmmp001653	C45H38O20	Gallocatechin-gallocatechin-catechin	Tannins	Proanthocyanidins	-	B	3340400	3135800	3021900	715480	618020	614030	1.06938	0.205044	-2.28599	down
Lmmp001550	C45H38O21	Gallocatechin-gallocatechin-gallocatechin	Tannins	Proanthocyanidins	-	A	5847000	5978000	6107800	1582300	1972500	1567300	1.0643	0.285627	-1.80779	down
Lmhn002745	C52H41O24	(EC→EC→EC)g(3)	Tannins	Proanthocyanidins	-	B	19116	23943	19844	9	9	9	1.072	0.000429232	-11.186	down
Lmpp003705	C52H42O22	Procyanidin C1 3'-O-gallate	Tannins	Proanthocyanidins	-	B	150300	147700	159610	18615	17529	20525	1.07087	0.123837	-3.01349	down

## Sheet: RU vs GU
Index	Formula	Compounds	Class I	Class II	CAS	Level	GY-1	GY-2	GY-3	RY-1	RY-2	RY-3	VIP	Fold_Change	Log2FC	Type
mws4052	C4H7NO2	1-Aminocyclopropane-1-carboxylic acid	Organic acids	Organic acids	22059-21-8	B	236300	229150	257840	108190	100820	110560	1.13266	0.441828	-1.17844	down
Lmgn000219	C4H6O3	Succinic semialdehyde	Organic acids	Organic acids	692-29-5	B	144880	135930	148730	307300	326960	357160	1.13122	2.3081	1.2067	up
pme1841	C5H14N2	Cadaverine	Alkaloids	Phenolamine	462-94-2	B	6228.4	5916.2	7418.6	27017	26638	22384	1.12958	3.88684	1.9586	up
Lmbn000193	C3H4O4	Tartronate semialdehyde	Organic acids	Organic acids	2480-77-5	B	62997	69666	66119	219100	184730	202320	1.13363	3.04932	1.60849	up
mws0576	C4H8O3	3-Hydroxybutyric acid*	Organic acids	Organic acids	300-85-6	A	604530	655670	571140	1451900	1445600	1676400	1.12885	2.49757	1.32053	up
pme1975	C3H4O4	Malonic acid*	Organic acids	Organic acids	141-82-2	A	619160	776630	717630	1732400	1745700	1959300	1.12474	2.5728	1.36334	up
pme0010	C3H7NO3	L-Serine	Amino acids and derivatives	Amino acids and derivatives	56-45-1	A	502010	476230	490420	206290	204070	162140	1.12371	0.389811	-1.35915	down
mws0177	C5H4O3	2-Furoic acid	Organic acids	Organic acids	88-14-2	B	52045	67385	63798	9	9	9	1.13943	0.000147357	-12.7284	down
pme0271	C4H4O4	Maleic acid	Organic acids	Organic acids	110-16-7	A	248340	288560	251090	113590	82792	86122	1.11445	0.358512	-1.47991	down
pme2935	C5H8O3	2-Oxovaleric acid	Organic acids	Organic acids	1821-02-9	B	7492.1	9201.7	6833.1	9	9	9	1.13926	0.00114762	-9.76714	down
mws0823	C5H8O3	3-Methyl-2-Oxobutanoic acid	Organic acids	Organic acids	759-05-7	B	355820	382140	372590	148980	143600	141630	1.1379	0.390986	-1.35481	down
pmb1096	C8H7N	Indole	Alkaloids	Plumerane	120-72-9	B	40846	35666	38466	74859	77719	80796	1.13055	2.02973	1.02129	up
mws0147	C5H10O3	β-Hydroxyisovaleric acid	Organic acids	Organic acids	625-08-1	B	287410	318270	299710	683480	644560	694150	1.13475	2.2335	1.15931	up
mws0628	C7H6O2	4-Hydroxybenzaldehyde	Phenolic acids	Phenolic acids	123-08-0	A	4982900	4773800	3790600	950100	969880	1111000	1.13005	0.223733	-2.16015	down
ML10179289	C8H10O	2-Phenylethanol	Phenolic acids	Phenolic acids	60-12-8	B	9	9	9	93433	110490	112480	1.13953	11718.6	13.5165	up
Lmbp000668	C6H5NO2	Isonicotinic acid	Organic acids	Organic acids	55-22-1	B	120480	156490	144450	307570	284510	321120	1.11335	2.16696	1.11567	up
pme0490	C6H5NO2	Nicotinic acid	Organic acids	Organic acids	59-67-6	B	126730	146310	159110	278970	301680	327180	1.11386	2.10073	1.07089	up
pmb0302	C2H8NO3P	2-Aminoethylphosphonate	Lipids	Glycerol ester	2041-14-7	B	136880	142510	135340	18723	23388	24456	1.13488	0.160507	-2.63929	down
Zmgn000216	C2H7O4P	2-Hydroxyethylphosphonic acid	Organic acids	Organic acids	22987-21-9	A	332740	309100	333130	824350	891070	824640	1.13648	2.60527	1.38143	up
ML10181668	C6H11NO2	Cycloleucine	Amino acids and derivatives	Amino acids and derivatives	52-52-8	B	994370	1358500	1294600	9	9	9	1.13946	7.40239e-06	-17.0436	down
Rfmb319	C6H11NO2	Pipecolic acid	Amino acids and derivatives	Amino acids and derivatives	4043-87-2	B	1399600	1102100	1201300	3107100	2652300	3223300	1.11584	2.42579	1.27845	up
mws0425	C5H6O4	Citraconic acid	Organic acids	Organic acids	498-23-7	A	592410	623770	655100	172880	199100	205310	1.13362	0.3085	-1.69666	down
Zmgn000217	C5H6O4	Methylenesuccinic acid	Organic acids	Organic acids	97-65-4	A	24569	24291	23736	76675	90155	87238	1.13591	3.49975	1.80725	up
Lmbn001718	C6H10O3	(S)-3-Methyl-2-oxopentanoic acid	Organic acids	Organic acids	24809-08-3	B	20924	18606	24917	9	9	9	1.13932	0.000418949	-11.2209	down
mws0216	C5H9NO3	Trans-4-Hydroxy-L-proline	Amino acids and derivatives	Amino acids and derivatives	51-35-4	B	170880	193850	193770	76662	80596	92432	1.1228	0.447073	-1.16142	down
HJKP000649	C8H9NO	N-benzylformamide	Alkaloids	Alkaloids	6343-54-0	B	172990	138450	159560	9	9	9	1.13952	5.73248e-05	-14.0905	down
Hmbn002174	C8H8O2	4-Hydroxyacetophenone	Phenolic acids	Phenolic acids	99-93-4	B	14770	13641	20170	4372.3	4372.5	3260	1.11239	0.247109	-2.01678	down
pme2268	C7H7NO2	Trigonelline	Alkaloids	Alkaloids	535-83-1	A	765620	833680	750360	3128200	3324700	3246200	1.13805	4.12787	2.0454	up
mws0146	C7H7NO2	Nicotinic Acid Methyl Ester(Methyl Nicotinate)	Alkaloids	Alkaloids	93-60-7	B	59362	65904	61748	339670	349170	336050	1.13878	5.48028	2.45425	up
Hmgn001653	C7H6O3	Protocatechuic aldehyde	Phenolic acids	Phenolic acids	139-85-5	A	2165400	2486000	2284200	471900	438800	409370	1.1369	0.190332	-2.39341	down
Lmgn001670	C7H6O3	Salicylic acid	Phenolic acids	Phenolic acids	69-72-7	A	1315100	1582300	1494100	387570	390540	395600	1.13564	0.267269	-1.90364	down
Lmbn002862	C7H6O3	3-Hydroxybenzoic Acid	Organic acids	Organic acids	99-06-9	B	1064200	924110	1015200	13847000	14597000	13283000	1.13882	13.8927	3.79626	up
mws0336	C6H6N2O2	Urocanic acid	Organic acids	Organic acids	104-98-3	B	64766	71148	68839	186850	193710	147990	1.11995	2.5814	1.36816	up
mws2368	C8H10O2	Tyrosol	Phenolic acids	Phenolic acids	501-94-0	B	134600	142110	142530	41082	36043	33820	1.13498	0.264634	-1.91793	down
pme2828	C6H5NO3	4-Nitrophenol	Phenolic acids	Phenolic acids	100-02-7	B	8076700	7959200	8149900	3183800	3325600	3050000	1.13783	0.395248	-1.33917	down
mws0704	C2H8NO4P	O-Phosphorylethanolamine	Alkaloids	Alkaloids	1071-23-4	B	295700	276410	295880	732580	726200	771390	1.13744	2.56935	1.3614	up
pme2380	C5H6O5	α-Ketoglutaric acid	Organic acids	Organic acids	328-50-7	B	441620	595850	514140	1700000	1699600	1929000	1.12613	3.43424	1.77999	up
Lmgn000224	C5H6O5	(S)-2-methyl-3-oxosuccinic acid	Organic acids	Organic acids	-	A	47822	52670	46790	155010	170080	159920	1.13628	3.29307	1.71943	up
Wmzn000227	C6H10O4	2,2-Dimethylsuccinic acid	Organic acids	Organic acids	597-43-3	B	3974.8	1802.1	1448.4	9	9	9	1.13267	0.00373687	-8.06395	down
pme1691	C7H16NO2	Acetylcholine	Alkaloids	Alkaloids	60-31-1	B	499660	484990	454860	783670	1089200	1085600	1.08613	2.05519	1.03927	up
pme0014	C5H9NO4	L-Glutamic acid	Amino acids and derivatives	Amino acids and derivatives	56-86-0	A	30146000	31598000	31803000	11793000	11698000	12107000	1.13864	0.380536	-1.3939	down
ML10171848	C5H8O5	D-Arabinono-1,4-lactone	Others	Others	2782-09-4	A	621640	474280	530270	1230500	1434300	892480	1.05206	2.18749	1.12928	up
Zmgn000173	C5H10O5	D-Ribose	Others	Saccharides and Alcohols	50-69-1	A	14543000	16583000	15368000	3074600	3072500	3329100	1.13769	0.203816	-2.29466	down
mws1499	C5H10O5	D-(-)-Arabinose	Others	Saccharides and Alcohols	10323-20-3	A	3900000	4177400	3996200	1366500	1366500	1436400	1.13826	0.345332	-1.53394	down
pme0256	C5H4N4O2	Xanthine	Nucleotides and derivatives	Nucleotides and derivatives	69-89-6	B	171410	161690	198230	59148	55472	64142	1.12916	0.336443	-1.57157	down
pme2362	C8H8O3	Mandelic acid	Phenolic acids	Phenolic acids	90-64-2	B	36787	39192	25279	17801	12464	9588.7	1.02921	0.393586	-1.34525	down
mws0458	C8H8O3	Vanillin	Phenolic acids	Phenolic acids	121-33-5	B	301420	281860	270290	94690	95982	100550	1.13705	0.341181	-1.55139	down
Zmyn002323	C8H8O3	2-Hydroxyphenylacetic acid	Organic acids	Organic acids	614-75-5	B	10806	9240	13771	9	9	9	1.13897	0.000798415	-10.2906	down
Hmbn002645	C8H8O3	3,4-Dihydroxyacetophenone	Phenolic acids	Phenolic acids	1197-09-7	B	3472	2968.6	2710.8	9	9	9	1.13929	0.00295037	-8.40489	down
pme0513	C5H12O5	Xylitol	Others	Saccharides and Alcohols	87-99-0	B	74520	104440	84005	53782	25969	28496	1.00526	0.41164	-1.28054	down
mws0254	C6H9N3O2	L-Histidine	Amino acids and derivatives	Amino acids and derivatives	71-00-1	A	1411700	1385700	1019000	6385800	7295700	7381800	1.12929	5.51915	2.46445	up
pme2589	C6H8O5	2-Oxoadipic acid	Organic acids	Organic acids	3184-35-8	B	32226	34766	33542	9	9	9	1.1396	0.000268566	-11.8624	down
NK10246260	C9H7NO2	2,4-Dihydroxyquinoline	Alkaloids	Quinoline alkaloids	86-95-3	B	38409	40902	27296	11389	13139	9339.6	1.09758	0.317686	-1.65432	down
mws1346	C6H11NO4	DL-2-Aminoadipic acid	Alkaloids	Alkaloids	542-32-5	B	1125200	1142200	1234300	2369900	2392700	2639500	1.13162	2.11386	1.07988	up
Lmbp000123	C6H13NO2S	L-Homomethionine	Amino acids and derivatives	Amino acids and derivatives	25148-30-5	B	601690	655220	645940	274010	305050	305130	1.13199	0.464666	-1.10573	down
Zmjn002583	C8H8O4	2',4',6'-Trihydroxyacetophenone	Phenolic acids	Phenolic acids	480-66-0	B	7366.7	5996.5	6339.1	15685	11447	20363	1.05266	2.41063	1.26941	up
mws0028	C8H8O4	Vanillic acid	Phenolic acids	Phenolic acids	121-34-6	B	9646.4	13312	12806	9	9	9	1.13915	0.000754941	-10.3713	down
mws0024	C7H6O5	Gallic acid	Tannins	Tannin	149-91-7	A	10278000	11328000	11518000	67652000	67557000	69026000	1.13875	6.16577	2.62428	up
Xmbp001692	C7H6O5	2,4,6-Trihydroxybenzoic acid	Organic acids	Organic acids	83-30-7	A	181900	199620	210400	9484800	7346400	8826500	1.13842	43.3466	5.43785	up
ML10176345	C7H8O5	3-Dehydroshikimic acid	Organic acids	Organic acids	2922-42-1	B	330210	458700	387690	754680	818360	852260	1.09816	2.06128	1.04354	up
pme0124	C7H12N2O3	L-Glycyl-L-proline	Amino acids and derivatives	Amino acids and derivatives	704-15-4	B	10571	10564	10979	21987	22489	22956	1.13835	2.09977	1.07023	up
pme2550	C6H6O6	Cis-Aconitic acid*	Organic acids	Organic acids	585-84-2	A	1129700	1066500	1238800	3280900	3042100	3222900	1.13448	2.77901	1.47457	up
pme3009	C6H6O6	Trans-Citridic acid*	Organic acids	Organic acids	4023-65-8	A	3703700	3461200	3287300	1680900	1372400	1538600	1.1245	0.439324	-1.18664	down
mws0154	C7H10O5	Shikimic acid	Organic acids	Organic acids	138-59-0	A	3086800	2958500	3131500	7839100	5238700	5523100	1.0689	2.02695	1.01931	up
pme1651	C10H9NO2	Indole 3-acetic acid (IAA)	Alkaloids	Plumerane	87-51-4	B	9774.7	9148.7	9995.6	37019	32979	36238	1.13701	3.67357	1.87718	up
Hmfn000531	C6H8O6	L-Ascorbic acid	Others	Vitamin	50-81-7	A	31570000	35119000	37142000	92160	89356	136510	1.1382	0.00306292	-8.35088	down
mws4175	C6H8O6	D-Glucurono-6,3-lactone	Others	Saccharides and Alcohols	32449-92-6	A	1232700	983420	1376600	9	9	9	1.13944	7.5152e-06	-17.0218	down
pme2253	C6H10O6	L-Gulono-1,4-Lactone	Others	Saccharides and Alcohols	1128-23-0	B	132740	150120	131280	9	9	9	1.13958	6.51953e-05	-13.9049	down
mws1195	C10H10O3	p-Coumaric acid methyl ester	Phenolic acids	Phenolic acids	3943-97-3	B	51459	54949	63501	766580	717510	728760	1.13821	13.0237	3.70307	up
pmb2795	C10H10O3	4-Methoxycinnamic acid	Phenolic acids	Phenolic acids	830-09-1	B	65632	69359	66347	595600	583380	620810	1.13932	8.93915	3.16014	up
Cmyp007180	C11H16O2	Dihydroactinidiolide	Others	Others	17092-92-1	B	2809000	2943500	2971900	1197100	1222000	1182000	1.13843	0.412762	-1.27662	down
mws1350	C9H10O4	Syringaldehyde; 4-Hydroxy-3,5-Dimethoxybenzaldehyde	Phenolic acids	Phenolic acids	134-96-3	B	30213	19593	21929	8200.6	11829	9015.6	1.06606	0.404896	-1.30438	down
Hmtn001288	C9H10O4	Methyl 2,4-dihydroxyphenylacetate	Phenolic acids	Phenolic acids	67828-42-6	B	25698	28475	35750	12168	12421	12858	1.11079	0.416434	-1.26384	down
pme0309	C8H8O5	3-O-Methylgallic Acid*	Phenolic acids	Phenolic acids	3934-84-7	A	1363100	1533600	1461500	11807000	10881000	11626000	1.13866	7.87343	2.97699	up
HJN037	C8H8O5	4-O-Methylgallic Acid*	Phenolic acids	Phenolic acids	4319-02-2	A	3142200	3095600	3242700	27256000	25303000	27081000	1.13925	8.4004	3.07046	up
pmb1754	C5H15NO4P+	O-Phosphocholine	Alkaloids	Alkaloids	107-73-3	B	4897400	4123800	5218600	983760	954810	913160	1.13477	0.200265	-2.32002	down
pme2602	C3H8NO6P	O-Phospho-L-serine	Amino acids and derivatives	Amino acids and derivatives	407-41-0	B	66451	77014	77562	15843	21851	19051	1.12608	0.256733	-1.96166	down
Zmgn000447	C3H7O7P	3-Phospho-D-glyceric acid	Others	Others	820-11-1	B	5029800	6674000	5615800	1003600	977920	1192700	1.13127	0.183273	-2.44793	down
Zmjp000182	C7H16N4O2	N-Monomethyl-L-arginine	Amino acids and derivatives	Amino acids and derivatives	17035-90-4	B	111280	117810	98834	299030	275620	330720	1.12761	2.76091	1.46515	up
pme3388	C7H16N4O2	Homoarginine	Amino acids and derivatives	Amino acids and derivatives	156-86-5	B	57533	39203	34104	102700	74896	93996	1.02356	2.07576	1.05364	up
pme0075	C7H11NO5	N-Acetyl-L-glutamic acid	Amino acids and derivatives	Amino acids and derivatives	1188-37-0	B	350470	288040	339310	149740	120610	142640	1.11589	0.422358	-1.24346	down
mws0281	C6H8O7	Citric Acid	Organic acids	Organic acids	77-92-9	A	11657000	10921000	11661000	40530000	44444000	39188000	1.13706	3.62633	1.85851	up
Zmyn000453	C6H8O7	Isocitric Acid	Organic acids	Organic acids	320-77-4	A	3664900	3882100	3681500	9954700	10082000	11913000	1.13194	2.84541	1.50864	up
Hmcp002123	C10H8O4	Isoscopoletin (6-Hydroxy-7-Methoxycoumarin)	Lignans and Coumarins	Coumarins	776-86-3	B	12422	11236	6785.2	66318	71053	69016	1.11865	6.77941	2.76116	up
mws0277	C7H12O6	Quinic Acid	Organic acids	Organic acids	77-95-2	A	269540	227200	258530	732290	670670	759490	1.13149	2.86315	1.5176	up
Lmmp002080	C11H16N2O	N-(4-Aminobutyl)benzamide	Alkaloids	Phenolamine	5692-23-9	B	9	9	9	20344	19968	21058	1.13961	2272.96	11.1504	up
pme3827	C9H11NO4	3,4-Dihydroxy-L-phenylalanine	Amino acids and derivatives	Amino acids and derivatives	59-92-7	B	232950	254420	149690	966100	834330	1167700	1.1065	4.65911	2.22005	up
pme0310	C9H10O5	Ethyl gallate	Tannins	Tannin	831-61-8	B	9	9	9	12014	16796	11526	1.13902	1493.93	10.5449	up
pmb0818	C11H11NO3	Methoxyindoleacetic acid	Alkaloids	Plumerane	3471-31-6	B	178310	148360	145970	440960	465310	463020	1.13081	2.89711	1.53461	up
Lmbp002962	C10H8O5	Isofraxetin	Lignans and Coumarins	Coumarins	50656-75-2	B	11016	10654	9014.7	47035	40848	52397	1.13067	4.57166	2.19272	up
pme3443	C11H12O4	Sinapinaldehyde	Phenolic acids	Phenolic acids	4206-58-0	B	1119500	1128000	1189800	34375	38629	37862	1.13928	0.0322538	-4.95439	down
pmb2620	C11H12O4	3,4-Dimethoxycinnamic acid	Phenolic acids	Phenolic acids	14737-89-4	B	12897	14720	14941	84920	78122	83024	1.13759	5.7819	2.53154	up
Zmyn000108	C6H10O8	D-Saccharic acid	Others	Saccharides and Alcohols	87-73-0	A	335460	361400	331210	1263800	1295200	1251100	1.13847	3.70607	1.88989	up
mws0853	C11H14O4	Sinapyl alcohol	Phenolic acids	Phenolic acids	537-33-7	B	60559	75243	67360	7642.2	13801	4951.2	1.09574	0.129918	-2.94433	down
mws1337	C9H17NO5	D-Pantothenic Acid	Others	Vitamin	79-83-4	A	4203000	4185500	4377900	1706800	1896300	1912200	1.13462	0.432017	-1.21084	down
pmp000284	C11H10O5	Fraxidin (8-Hydroxy-6,7-dimethoxycoumarin)*	Lignans and Coumarins	Coumarins	525-21-3	A	5342.3	4757.2	6508.7	106690	93205	96411	1.13696	17.8409	4.15712	up
mws1639	C11H10O5	Isofraxidin*	Lignans and Coumarins	Coumarins	486-21-5	A	13884	13288	15892	250820	246710	242460	1.13883	17.1835	4.10295	up
mws5042	C11H14N2O3	L-Glycyl-L-phenylalanine	Amino acids and derivatives	Amino acids and derivatives	721-66-4	B	49097	31817	34534	82760	73352	79663	1.06624	2.04226	1.03017	up
pme1194	C9H13N3O4	2'-Deoxycytidine	Nucleotides and derivatives	Nucleotides and derivatives	951-77-9	B	104010	87754	119810	356270	338250	486340	1.11356	3.78998	1.92219	up
mws0021	C14H12O3	Resveratrol	Others	Stilbene	501-36-0	A	44694	44176	44249	445310	455960	449160	1.13959	10.1445	3.34263	up
Lmhn003240	C11H10O6	Benzoylmalic acid	Phenolic acids	Phenolic acids	22138-51-8	B	845110	956620	994100	2159000	2254200	2296300	1.13172	2.39982	1.26293	up
pme0264	C10H14N2O5	Thymidine	Nucleotides and derivatives	Nucleotides and derivatives	50-89-5	B	118130	128410	132050	376860	344020	378430	1.13551	2.9037	1.53789	up
pmb2591	C13H14N2O3	N-Acetyl-L-Tryptophan	Amino acids and derivatives	Amino acids and derivatives	1218-34-4	A	31146	26427	35393	11910	12516	13518	1.11573	0.408149	-1.29283	down
pme2563	C8H14N2O5S	γ-Glu-Cys	Amino acids and derivatives	Amino acids and derivatives	636-58-8	A	4960.1	4964.4	4883.8	9	9	9	1.13962	0.0018233	-9.09923	down
pme3961	C10H13N5O3	2'-Deoxyadenosine	Nucleotides and derivatives	Nucleotides and derivatives	958-09-8	A	288530	304730	337230	892490	928180	908480	1.13541	2.93302	1.55239	up
Zmyn000110	C6H14NO8P	D-Glucosamine 1-phosphate	Others	Saccharides and Alcohols	2152-75-2	B	29500	37312	37225	108070	103420	112950	1.12815	3.11851	1.64085	up
Lmlp003161	C14H20N2O3	N-Feruloylputrescine	Alkaloids	Phenolamine	501-13-3	A	4131800	3735500	3831600	1831400	1609100	1695800	1.13192	0.439041	-1.18757	down
pme1184	C10H13N5O4	2'-Deoxyguanosine	Nucleotides and derivatives	Nucleotides and derivatives	961-07-9	B	87969	83948	79822	624740	574650	623310	1.13869	7.24044	2.85608	up
pmp000344	C15H10O5	3',4',7-Trihydroxyflavone	Flavonoids	Flavonoid	2150-11-0	B	17805	17206	15823	47722	46604	46533	1.1367	2.77096	1.47039	up
pmp000571	C15H10O5	Apigenin	Flavonoids	Flavonoid	520-36-5	B	313760	308530	311270	907550	898960	833310	1.13804	2.82769	1.49962	up
mws0914	C15H12O5	Pinobanksin	Flavonoids	Dihydroflavonol	548-82-3	A	164520	167300	165670	1643500	1498800	1664200	1.13912	9.6615	3.27225	up
pmb1574	C18H28O2	9,12-Octadecadien-6-Ynoic Acid	Lipids	Glycerol ester	61481-29-6	A	1184200	1188100	1228700	2677400	3021500	2983600	1.13494	2.41114	1.26971	up
pme1178	C10H13N5O5	Guanosine	Nucleotides and derivatives	Nucleotides and derivatives	118-00-3	A	1764300	1767000	1952000	3956600	4396600	4528800	1.13107	2.34932	1.23224	up
mws0668	C10H12N4O6	Xanthosine	Nucleotides and derivatives	Nucleotides and derivatives	146-80-5	B	137070	147820	148390	311910	285590	283590	1.13247	2.03353	1.02399	up
mws1094	C15H12O6	Dihydrokaempferol	Flavonoids	Dihydroflavonol	480-20-6	A	64803	76436	79121	192930	195660	172330	1.12593	2.54547	1.34793	up
pme0460	C15H14O6	Epicatechin	Flavonoids	Flavanols	490-46-0	A	5779300	6020100	5543200	13437000	14136000	12676000	1.13458	2.32082	1.21463	up
Zmpn003368	C18H30O3	13S-Hydroxy-9Z,11E,15Z-octadecatrienoic acid	Lipids	Free fatty acids	87984-82-5	B	27611	26750	25466	57923	55076	53610	1.13507	2.08713	1.06152	up
Lmbn005443	C18H30O3	13-KODE; (9Z,11E)-13-Oxooctadeca-9,11-dienoic acid	Lipids	Free fatty acids	54739-30-9	B	9124.6	9455.8	9134.8	47580	47889	46533	1.13943	5.12361	2.35716	up
Lmqp000329	C8H14N3O7P	5-Aminoimidazole ribonucleotide	Nucleotides and derivatives	Nucleotides and derivatives	25635-88-5	A	893400	814820	858490	1680900	1768100	1827400	1.13396	2.05571	1.03963	up
pmb3142	C13H16O8	Salicylic acid-2-O-glucoside	Phenolic acids	Phenolic acids	10366-91-3	B	496550	473510	511710	62360	44975	48695	1.13509	0.1053	-3.24743	down
mws0920	C15H10O7	Tricetin (5,7,3',4',5'-Pentahydroxyflavone)	Flavonoids	Flavonoid	520-31-0	A	558170	617720	718750	2237400	2128000	2232300	1.13162	3.4823	1.80004	up
mws0044	C15H12O7	Dihydroquercetin(Taxifolin)	Flavonoids	Dihydroflavonol	480-18-2	A	52084	67318	75344	2570000	2907400	2770200	1.13755	42.3505	5.40431	up
Hmqn003268	C15H12O7	5,7,3',4',5'-Pentahydroxydihydroflavone	Flavonoids	Dihydroflavone	-	A	2923600	3529200	3253700	23259000	22337000	22283000	1.13773	6.99315	2.80594	up
pmb0496	C15H22N4O3	N-Feruloylagmatine	Alkaloids	Phenolamine	-	B	546030	628780	568300	1244500	1168800	1112600	1.1269	2.02276	1.01633	up
pme1373	C9H14N3O7P	2'-Deoxycytidine-5'-monophosphate	Nucleotides and derivatives	Nucleotides and derivatives	1032-65-1	B	8629.5	6362.3	8492.6	3712.6	2844.5	3310.7	1.0942	0.420185	-1.2509	down
pmn001610	C20H36O2	Eicosadienoic acid	Lipids	Free fatty acids	5598-38-9	B	23487	26743	24548	51808	51196	51445	1.13333	2.06543	1.04644	up
pme3967	C12H17N5O5	2-(Dimethylamino)guanosine	Nucleotides and derivatives	Nucleotides and derivatives	2140-67-2	A	1401700	1340700	1406000	3534500	4069200	3413000	1.13222	2.65565	1.40907	up
pmp000106	C18H16O5	5,7,4'-Trimethoxyflavone	Flavonoids	Flavonoid	5631-70-9	B	9	9	9	208010	126470	443060	1.13667	28797.8	14.8137	up
Lmbn005287	C18H32O4	7S,8S-DiHODE; (9Z,12Z)-(7S,8S)-Dihydroxyoctadeca-9,12-dienoic acid	Lipids	Free fatty acids	143288-65-7	A	834340	852910	861140	371400	370000	376070	1.13922	0.4385	-1.18935	down
Lmbn005822	C18H34O4	9,10-DHOME; (12Z)-9,10-Dihydroxyoctadec-12-enoic acid	Lipids	Free fatty acids	263399-34-4	B	1723.2	1070.2	1791	9	9	9	1.13718	0.00588954	-7.40763	down
Lmbn005487	C18H34O4	12,13-DHOME; (9Z)-12,13-Dihydroxyoctadec-9-enoic acid	Lipids	Free fatty acids	263399-35-5	A	762550	780830	736480	261310	265360	265320	1.13902	0.347385	-1.52539	down
pmn001367	C13H16O9	Protocatechuic acid-4-O-glucoside	Phenolic acids	Phenolic acids	-	A	1232700	1292900	1207400	3750400	3930600	4451000	1.13464	3.24993	1.70041	up
mws0032	C15H10O8	Myricetin	Flavonoids	Flavonols	529-44-2	A	470630	439690	339250	3378300	2913100	2544200	1.12972	7.07091	2.8219	up
pme3188	C9H13N2O9P	Uridine 5'-monophosphate	Nucleotides and derivatives	Nucleotides and derivatives	58-97-9	B	34558	36160	29961	12895	12529	22855	1.00803	0.479534	-1.0603	down
mws0884	C10H12N5O6P	Cyclic 3',5'-Adenylic acid	Nucleotides and derivatives	Nucleotides and derivatives	60-92-4	B	26222	33584	29794	12443	13651	11988	1.11943	0.425022	-1.23439	down
pmn001517	C15H22O8	3,4,5-Trimethoxyphenyl-1-O-Glucoside	Phenolic acids	Phenolic acids	-	B	2505100	2762000	2743100	719420	769370	795010	1.13691	0.285111	-1.8104	down
Lmbn004240	C18H34O5	9,10-Dihydroxy-12,13-epoxyoctadecanoic acid	Lipids	Free fatty acids	-	B	992.58	2113.4	5193.2	33725	46740	45927	1.08131	15.2295	3.92879	up
Lmfn000604	C13H16O10	6-O-Galloyl-glucose	Tannins	Tannin	13186-19-1	A	20773000	23892000	24369000	13068000	6259600	8433700	1.03531	0.40214	-1.31423	down
Hmln000659	C13H16O10	3-O-Galloyl-glucose	Tannins	Tannin	-	A	19457000	23898000	22884000	11521000	10199000	9640100	1.11318	0.473439	-1.07875	down
mws0675	C11H15N2O8P	β-Nicotinamide mononucleotide	Nucleotides and derivatives	Nucleotides and derivatives	1094-61-7	B	37915	31561	39294	11342	9348.8	8419.6	1.12391	0.267633	-1.90167	down
Hmln002806	C16H16O8	5-O-Caffeoylshikimic acid	Phenolic acids	Phenolic acids	180981-12-8	A	23914000	25035000	23802000	6589000	6135900	6630400	1.1385	0.266049	-1.91024	down
pmb3074	C16H18O8	5-O-p-Coumaroylquinic acid	Phenolic acids	Phenolic acids	1899-30-5	A	43616000	40696000	45671000	1325100	1525200	1632200	1.13862	0.0344853	-4.85788	down
pma0149	C15H16O9	Sinapoyl malate	Phenolic acids	Phenolic acids	92344-58-6	B	21604	25288	28034	9	9	9	1.13939	0.000360356	-11.4383	down
mws1015	C15H16O9	Esculin (6,7-DihydroxyCoumarin-6-glucoside)	Lignans and Coumarins	Coumarins	531-75-9	A	6404700	7325200	6910500	2458000	2341100	2239900	1.13523	0.34103	-1.55203	down
pmp000637	C20H20O5	Sophoraflavanone B	Flavonoids	Dihydroflavone	53846-50-7	B	430640	457640	477580	1028800	1073900	1039900	1.13622	2.30082	1.20215	up
mws0906	C16H22O8	Coniferin	Phenolic acids	Phenolic acids	531-29-3	B	3367900	3474100	3576200	630220	660720	677070	1.13898	0.188901	-2.4043	down
Zmlp007578	C17H12O8	3,3',4-Trimethoxyellagic acid	Tannins	Tannin	-	B	16971000	18309000	18331000	6487700	6472400	5871200	1.13599	0.351258	-1.5094	down
mws0609	C10H12N5O7P	Guanosine 3',5'-cyclic monophosphate	Nucleotides and derivatives	Nucleotides and derivatives	7665-99-8	B	23810	16734	24807	35770	42995	52240	1.02945	2.00464	1.00334	up
mws0874	C10H14N5O7P	3'-Adenylic Acid	Nucleotides and derivatives	Nucleotides and derivatives	84-21-9	B	7979.6	7563.2	4801.1	9	9	9	1.13833	0.00132718	-9.55742	down
pmb0981	C10H14N5O7P	Adenosine 5'-monophosphate	Nucleotides and derivatives	Nucleotides and derivatives	61-19-8	A	2102100	2244900	2448300	344190	413420	394690	1.13597	0.169573	-2.56002	down
pmb1562	C21H34O4	1-Stearidonoyl-Glycerol	Lipids	Glycerol ester	-	B	39569	44097	36860	181270	190890	174350	1.13618	4.53437	2.1809	up
mws0967	C20H32O5	5,6,15-Trihydroxy-7,9,11,13-eicosatetraenoic acid	Lipids	Free fatty acids	89663-86-5	B	268800	273040	264340	1405600	1410100	1361600	1.13943	5.1816	2.3734	up
Lmhp011562	C21H36O4	1-α-Linolenoyl-glycerol	Lipids	Glycerol ester	-	B	50868	49704	48060	141510	152790	156420	1.13739	3.03246	1.60049	up
mws0178	C16H18O9	Chlorogenic acid	Phenolic acids	Phenolic acids	327-97-9	A	13743000	14396000	14838000	441820	438250	441190	1.13951	0.0307434	-5.02358	down
pmp000638	C20H18O6	8-Prenylkaempferol	Flavonoids	Flavonoid	28610-31-3	A	3504100	3730200	3609700	29749000	29747000	27669000	1.13914	8.03809	3.00685	up
Lmhp112042	C21H38O4	1-Linoleoylglycerol	Lipids	Glycerol ester	2277-28-3	A	24395	23358	22634	59408	57715	64844	1.13529	2.58524	1.3703	up
mws0097	C20H22O6	Pinoresinol	Lignans and Coumarins	Lignans	487-36-5	B	1038200	1073900	1161600	419930	405020	418450	1.13653	0.379815	-1.39663	down
pmb3107	C15H20O10	Glucosyringic Acid	Phenolic acids	Phenolic acids	-	B	89549	81241	85551	21565	25437	27610	1.1307	0.291065	-1.78058	down
Lmmn003748	C20H24O6	(+)-Isolariciresinol	Lignans and Coumarins	Lignans	548-29-8	B	350990	357710	362030	79234	80143	69279	1.13744	0.213552	-2.22734	down
Xmyn011582	C23H38O3	Hydroginkgoic acid	Phenolic acids	Phenolic acids	-	B	30232	33047	30243	5234.6	6737.7	6173.5	1.13431	0.194027	-2.36567	down
pmb0998	C10H14N5O8P	Guanosine 5'-monophosphate	Nucleotides and derivatives	Nucleotides and derivatives	85-32-5	B	64612	68959	63861	9566.8	9766.3	12622	1.13388	0.161854	-2.62724	down
Lmgp003270	C16H16O10	Scopoletin-7-O-glucuronide	Lignans and Coumarins	Coumarins	132752-65-9	B	548060	597900	616910	9	9	9	1.13959	1.53159e-05	-15.9946	down
pma3724	C17H20O9	1-O-Feruloylquinic acid	Phenolic acids	Phenolic acids	-	B	730910	672120	599190	9	9	9	1.13957	1.3485e-05	-16.1783	down
Lmbp002255	C16H18O10	Fraxetin-8-O-glucoside (Fraxin)	Lignans and Coumarins	Coumarins	524-30-1	A	695750	710600	732000	307390	285680	327820	1.13388	0.430654	-1.2154	down
Lmbp002309	C17H22O9	Sinapaldehyde-4-O-Glucoside	Phenolic acids	Phenolic acids	154461-65-1	A	676780	705380	656290	320180	301950	329420	1.13542	0.466801	-1.09912	down
pmn001695	C16H20O10	Trihydroxycinnamoylquinic acid	Phenolic acids	Phenolic acids	-	A	14856	14832	13891	3453.6	4323	3463.8	1.1323	0.257932	-1.95494	down
pmb3317	C16H20O10	Quinacyl syringic acid	Phenolic acids	Phenolic acids	-	B	64220	78026	81731	33636	36884	30521	1.11006	0.451122	-1.14841	down
Zmhn001970	C20H22O8	Piceid	Others	Stilbene	27208-80-6	A	493400	393670	484160	1864900	2206600	2098900	1.13201	4.4999	2.16989	up
Lmhn002573	C17H20O11	Sinapoylglucuronic acid	Phenolic acids	Phenolic acids	-	B	8613.5	12477	13124	62693	70772	56716	1.12353	5.55849	2.47469	up
Cmbp005948	C21H20O8	1-O-p-Hydroxycinnamoyl-3-O-caffeoylglycerol	Lipids	Glycerol ester	-	B	65195	66739	60626	9	9	9	1.1396	0.000140216	-12.8001	down
pmn001394	C20H22O9	2,3,5,4'-Tetrahydroxystilbene-2-O-D-glucoside	Others	Stilbene	-	A	1037800	1193200	946440	178060	274850	177580	1.11844	0.198427	-2.33332	down
Lmhn001773	C19H13NO10	Caffeoylnicotinoyltartaric acid	Phenolic acids	Phenolic acids	-	B	56208	66156	66496	11459	9595.6	8513	1.13272	0.156558	-2.67523	down
pmn001637	C20H18O10	Kaempferol-3-O-arabinoside (Juglanin)	Flavonoids	Flavonols	5041-67-8	A	7552000	9242000	11237000	1041200	1028000	904410	1.13262	0.106083	-3.23674	down
HJAP012	C20H18O10	Luteolin-8-C-arabinoside	Flavonoids	Flavonoid carbonoside	-	B	294110	273960	264530	9	9	9	1.1396	3.24285e-05	-14.9124	down
Smlp002532	C20H19O10+	Cyanidin-3-O-arabinoside	Flavonoids	Anthocyanins	27214-72-8	A	2883900	3027000	2756200	43406000	39720000	44420000	1.139	14.7161	3.87932	up
Lmmn003020	C22H28O8	Lyoniresinol	Lignans and Coumarins	Lignans	14464-90-5	B	93896	87538	104490	24172	38444	31121	1.10436	0.327839	-1.60894	down
Hmcp005535	C30H48O	α-Amyrenone	Terpenoids	Triterpene	638-96-0	B	104500	124860	121740	9	9	9	1.13953	7.69012e-05	-13.6666	down
pmb0864	C19H40NO7P	LysoPE 14:0	Lipids	LPE	-	B	9	9	9	61324	66195	59725	1.13959	6934.96	12.7597	up
pmp000413	C21H20O10	Genistein-8-C-glucoside	Flavonoids	Flavonoid	66026-80-0	A	1402400	1467400	1712500	5148700	5416700	5497900	1.13395	3.50551	1.80962	up
mws0919	C21H20O10	Kaempferol-3-O-rhamnoside (Afzelin)(Kaempferin)	Flavonoids	Flavonols	482-39-3	A	50669000	48960000	50699000	5172800	5128900	5355900	1.13948	0.104156	-3.26318	down
pme3392	C21H21O10+	Pelargonidin-3-O-glucoside	Flavonoids	Anthocyanins	47684-27-5	A	2653600	2715600	2376500	29090000	27309000	29020000	1.13873	11.0279	3.46309	up
pme1611	C21H22O10	Isohemiphloin	Flavonoids	Flavonoid carbonoside	3682-02-8	A	2164100	2273700	2181400	767200	873870	774500	1.13519	0.364934	-1.45429	down
HJN087	C21H22O10	Naringenin-4'-O-glucoside	Flavonoids	Flavonoid	-	A	3129900	3064600	3105500	7786100	8803800	8146400	1.13648	2.65982	1.41133	up
mws1179	C21H22O10	Naringenin-7-O-glucoside (Prunin)	Flavonoids	Dihydroflavone	529-55-5	A	2586500	2602300	2728100	4656700	5296500	6117000	1.1108	2.02986	1.02138	up
Hmln003405	C20H16O12	4-Rhamnosyl-ellagic acid	Tannins	Tannin	-	B	177140	237510	202580	9	9	9	1.13946	4.37438e-05	-14.4806	down
mws0913	C21H20O11	Kaempferol-3-O-galactoside (Trifolin)	Flavonoids	Flavonols	23627-87-4	A	14292000	14227000	12717000	2426600	1953300	2694600	1.13218	0.171561	-2.5432	down
pmb0550	C21H21O11+	Cyanidin-3-O-glucoside (Kuromanin)	Flavonoids	Anthocyanins	47705-70-4	A	435640	486360	429520	4861800	4623700	4322700	1.13846	10.2168	3.35287	up
HJN041	C21H24O11	Epicatechin glucoside	Flavonoids	Flavanols	-	B	278010	260140	262340	104970	124010	148950	1.09985	0.472123	-1.08276	down
mws1420	C28H22O6	ε-Viniferin	Others	Stilbene	62218-08-0	A	16370000	16059000	16331000	32600000	33188000	32108000	1.13903	2.00771	1.00555	up
mws4053	C30H48O3	Ursolic acid	Terpenoids	Triterpene	77-52-1	B	8813600	7666600	7614100	3204800	3800300	3484200	1.12453	0.435344	-1.19977	down
mws0034	C22H18O11	Epigallocatechin-3-gallate	Flavonoids	Flavanols	989-51-5	A	841070	735050	965790	2098700	2047500	2133100	1.12273	2.47031	1.30469	up
pmb2654	C19H27NO12	Anthranilate-1-O-Sophoroside	Phenolic acids	Phenolic acids	-	B	29963	33219	29954	146260	104040	124350	1.12685	4.02261	2.00813	up
mws4167	C21H18O12	Luteolin-7-O-glucuronide	Flavonoids	Flavonoid	29741-10-4	B	61106	75160	70831	495220	524210	368230	1.12976	6.70053	2.74428	up
pmb3012	C22H22O11	Chrysoeriol-7-O-glucoside	Flavonoids	Flavonoid	19993-32-9	B	240680	179400	153770	52942	64574	44245	1.10011	0.281887	-1.82681	down
pmp000579	C22H22O11	Diosmetin-7-O-galactoside	Flavonoids	Flavonoid	-	A	9799000	10780000	10038000	3048500	3577400	3321800	1.13434	0.324908	-1.6219	down
pmf0203	C22H23O11+	Peonidin-3-O-glucoside	Flavonoids	Anthocyanins	68795-37-9	B	317510	249670	287860	1690300	1585600	1688500	1.13575	5.80604	2.53756	up
Zmpn005060	C28H22O7	ampelopsin A	Others	Stilbene	130608-11-6	A	497230	472910	476120	1057700	996530	1008700	1.13726	2.11783	1.08259	up
pmb1912	C20H23N7O7	10-Formyltetrahydrofuran	Alkaloids	Alkaloids	2800-34-2	A	7249300	7362500	7625900	2870600	3823800	3441700	1.11415	0.455807	-1.1335	down
Hmcp002207	C22H22O12	Isorhamnetin-7-O-glucoside (Brassicin)	Flavonoids	Flavonols	6743-96-0	A	8614200	8797700	8638500	1009100	1094300	980760	1.13906	0.118392	-3.07836	down
pmn001525	C23H26O11	3,5-Digalloylshikimic acid	Phenolic acids	Phenolic acids	95753-52-9	B	32741	41871	45704	13146	11089	15225	1.10716	0.32797	-1.60837	down
pmb3066	C22H26O12	5-O-p-Coumaroylshikimic acid O-glucoside	Phenolic acids	Phenolic acids	-	B	223620	182410	229560	728520	575790	805830	1.11619	3.31997	1.73117	up
Lmfn000797	C20H20O14	2,3-Di-O-Galloyl-D-Glucose	Tannins	Tannin	-	A	172880	204640	203970	992930	783110	894320	1.13205	4.59227	2.19921	up
pmn001426	C30H48O5	Euscaphic acid	Terpenoids	Triterpene	53155-25-2	A	331610	427260	370530	148560	132150	144600	1.12398	0.37658	-1.40897	down
Zmpn006881	C30H48O5	Tormentic acid	Terpenoids	Triterpene	13850-16-3	A	267820	257600	306550	91391	78221	65586	1.12297	0.2827	-1.82266	down
pmb0736	C23H24O12	Tricin-7-O-Glucoside	Flavonoids	Flavonoid	32769-01-0	A	5899100	5815400	5166700	1271500	1195500	1174400	1.13742	0.215707	-2.21285	down
Zmln000668	C19H26O15	Monogalloyl-diglucose	Phenolic acids	Phenolic acids	-	B	9	9	9	409880	425000	450350	1.1396	47601.1	15.5387	up
Hmcp002187	C23H24O13	Limocitrin-3-O-galactoside	Flavonoids	Flavonoid	-	B	999080	977340	948870	145200	140750	120850	1.13763	0.139063	-2.84619	down
pmb3055	C22H26O14	p-Coumaroylquinic acid-4'-O-glucuronide	Phenolic acids	Phenolic acids	-	B	85234	98760	92926	1101000	1136800	1162600	1.13887	12.2794	3.61816	up
Zmhn000785	C19H32O16	Di-O-Glucosylquinic acid	Phenolic acids	Phenolic acids	-	A	293180	289890	311070	1037900	1135200	1300700	1.13375	3.88507	1.95794	up
Cmsp005051	C26H34O11	(+)-Isolariciresinol-9-O-glucoside	Lignans and Coumarins	Lignans	-	B	194070	191850	190460	37222	47720	40993	1.1345	0.218493	-2.19434	down
pmd0136	C26H54NO7P	LysoPC 18:0(2n isomer)	Lipids	LPC	-	B	23717	27339	24891	9	9	9	1.13956	0.000355511	-11.4578	down
Lmdn001925	C26H34O12	Olivil-4'-O-glucoside	Lignans and Coumarins	Lignans	76880-93-8	B	48580	53120	41747	18963	20121	21277	1.12169	0.42079	-1.24883	down
Zmhn002155	C27H26O12	Galloyl-piceid	Others	Stilbene	-	B	32207	33402	38719	166290	206840	213020	1.13266	5.61834	2.49014	up
Zmhn001414	C26H32O13	Resveratrol-3,5-di-O-glucoside	Others	Stilbene	-	A	179290	217010	153140	412810	417820	389620	1.10397	2.2209	1.15114	up
Lmmn002260	C27H36O12	5'-Methoxyisolariciresinol-9'-O-glucoside	Lignans and Coumarins	Lignans	-	B	62620	57117	49328	17430	19709	10131	1.08231	0.279597	-1.83858	down
pma0702	C29H39N3O8	N1,N8-Bis(sinapoyl)spermidine	Alkaloids	Phenolamine	-	B	134070	91855	89856	9	9	9	1.1392	8.55023e-05	-13.5137	down
Zmhn002702	C30H30O11	Ferulic-piceid	Others	Stilbene	-	A	14401	12924	16457	48573	44966	48685	1.13078	3.24846	1.69976	up
mws0836	C30H26O12	Procyanidin B1	Tannins	Proanthocyanidins	20315-25-7	A	1819100	1951400	2037300	877340	1015600	988310	1.12539	0.4961	-1.0113	down
pme0436	C30H26O12	Procyanidin B3	Tannins	Proanthocyanidins	23567-23-9	A	2526700	2698300	2743300	1216600	1125300	1034700	1.13099	0.423754	-1.2387	down
mws1290	C30H26O13	Kaempferol-3-O-(6''-p-coumaroyl)glucoside (Tiliroside)	Flavonoids	Flavonols	20316-62-5	A	1265400	1377800	1394900	3366900	3394400	3102900	1.13468	2.44278	1.28853	up
Lmjp002867	C27H30O15	Kaempferol-3-O-neohesperidoside	Flavonoids	Flavonols	32602-81-6	A	9284500	10118000	10116000	4815400	4936800	4827200	1.13553	0.493907	-1.01769	down
mws0791	C28H34O14	Poncirin (Isosakuranetin-7-O-neohesperidoside)	Flavonoids	Dihydroflavone	14941-08-3	B	1261200	1419100	1334100	3389400	3480300	3475800	1.1365	2.5771	1.36575	up
pmn001583	C27H30O16	Quercetin-3-O-robinobioside	Flavonoids	Flavonols	52525-35-6	A	573700	450800	379890	39237	54102	51780	1.12903	0.103332	-3.27464	down
mws4134	C20H32N6O12S2	Oxiglutatione	Amino acids and derivatives	Amino acids and derivatives	27025-41-8	A	592140	493570	620970	236040	239150	238070	1.1249	0.417923	-1.25869	down
pmn001533	C26H30O19	2-O-Di-gallic acyl-Glucoside-Glucoside	Tannins	Tannin	-	B	9	9	9	16353	14035	19459	1.13926	1846.19	10.8503	up
Lmxp010913	C35H66NO9P	1-(9Z-Octadecenoyl)-2-(9-oxo-nonanoyl)-sn-glycero-3-phosphocholine	Lipids	Glycerol ester	-	B	73093	54433	56300	204950	181690	206980	1.1228	3.22925	1.6912	up
Zmpn006890	C42H32O9	vaticanol A	Others	Stilbene	-	A	41238	43159	45725	13849	9458.4	9042.9	1.11821	0.248615	-2.00801	down
Lmgn002253	C31H36O18	Syringoylcaffeoylquinic acid-D-glucose	Phenolic acids	Phenolic acids	-	B	156980	172400	160850	3454.7	5830.4	6337.7	1.13274	0.0318683	-4.97173	down
pmn001368	C32H44O17	Olivil-4,4'-Di-O-glucoside	Lignans and Coumarins	Lignans	-	B	4996.5	3199.2	3799.9	14132	12802	13862	1.11412	3.40091	1.76592	up
Xmyp004678	C32H38O19	Kaempferol-3-O-(2-O-Xylosyl-6-O-Rhamnosyl)Glucoside	Flavonoids	Flavonoid	-	B	3557800	3992700	3201700	307570	299160	333990	1.1377	0.0874909	-3.51472	down
Lmzn001875	C33H42O19	Naringenin-7-O-Rutinoside-4'-O-glucoside	Flavonoids	Flavonoid	-	B	9	9	9	8790	7268.8	9556.1	1.1393	948.7	9.88981	up
pmp001105	C33H40O20	Kaempferol-3-O-neohesperidoside-7-O-glucoside	Flavonoids	Flavonols	-	B	27734	23171	23186	10403	7292	10360	1.10053	0.378656	-1.40104	down
Lmpp003268	C33H40O20	Kaempferol-3-O-rutinoside-7-O-glucoside	Flavonoids	Flavonols	-	B	65612	79905	77224	9	9	9	1.13951	0.000121217	-13.0101	down
Xmyp004945	C33H40O20	Kaempferol-3-O-(6''-Rhamnosyl-2''-Glucosyl)Glucoside (Camelliaside A)	Flavonoids	Flavonoid	135095-52-2	B	29178	26570	27006	9	9	9	1.13959	0.000326268	-11.5817	down
Lmmp002334	C33H40O21	Quercetin-3-O-rutinoside-7-O-glucoside	Flavonoids	Flavonols	-	A	183720	208000	212050	53005	48809	45831	1.13523	0.244538	-2.03187	down
pmn001534	C34H28O22	1,2,3,6-Tetra-O-Galloyl-D-Glucose	Tannins	Tannin	79886-50-3	B	9	9	9	14917	18020	30386	1.13789	2345.3	11.1956	up

## Sheet: RL vs GL
Index	Formula	Compounds	Class I	Class II	CAS	Level	GO-1	GO-2	GO-3	RO-1	RO-2	RO-3	VIP	Fold_Change	Log2FC	Type
pme2292	C4H12N2	Putrescine	Alkaloids	Phenolamine	110-60-1	B	4758000	5717300	5253900	2336200	2299900	2079700	1.25273	0.426964	-1.22781	down
pme1841	C5H14N2	Cadaverine	Alkaloids	Phenolamine	462-94-2	B	17563	18210	17094	42984	41383	45478	1.26356	2.45607	1.29635	up
pme3011	C4H9NO2	γ-Aminobutyric acid	Organic acids	Organic acids	56-12-2	A	107850	103300	106040	214370	233880	243270	1.26039	2.18014	1.12442	up
pme2693	C6H14N2O	N-Acetylputrescine	Alkaloids	Phenolamine	18233-70-0	B	504040	544770	483310	218350	210780	237900	1.25781	0.435364	-1.19971	down
pmb0501	C5H14N4	Agmatine	Alkaloids	Phenolamine	306-60-5	B	530440	526860	497190	213670	247370	239300	1.25769	0.450527	-1.15031	down
HJKP000649	C8H9NO	N-benzylformamide	Alkaloids	Alkaloids	6343-54-0	B	9	9	9	202750	201250	204500	1.26694	22537	14.46	up
pme2380	C5H6O5	α-Ketoglutaric acid	Organic acids	Organic acids	328-50-7	B	545050	456820	496400	1000400	1150000	1407900	1.22604	2.37494	1.24789	up
mws2213	C9H8O2	Cinnamic acid	Phenolic acids	Phenolic acids	140-10-3	B	1562.9	1749	2431	9	9	9	1.26544	0.00470146	-7.73268	down
pme1109	C5H5N5O	Guanine	Nucleotides and derivatives	Nucleotides and derivatives	73-40-5	A	232580	204170	232470	78155	88888	88403	1.25719	0.381707	-1.38946	down
mws0254	C6H9N3O2	L-Histidine	Amino acids and derivatives	Amino acids and derivatives	71-00-1	A	557850	746800	752920	1279600	1794000	1059100	1.11596	2.00853	1.00614	up
Lmbn002072	C7H12O4	2-Propylsuccinic acid	Organic acids	Organic acids	618-57-5	B	21558	30050	23546	9884.8	10586	14688	1.17196	0.467823	-1.09596	down
pmb0142	C9H8O3	Caffeic aldehyde	Phenolic acids	Phenolic acids	141632-15-7	A	679270	655280	674180	1600500	1587200	1597400	1.26655	2.38215	1.25227	up
pme0124	C7H12N2O3	L-Glycyl-L-proline	Amino acids and derivatives	Amino acids and derivatives	704-15-4	B	4406.3	7176.1	3281.5	9	9	9	1.26358	0.00181648	-9.10464	down
mws0260	C6H14N4O2	L-Arginine	Amino acids and derivatives	Amino acids and derivatives	74-79-3	A	489190	582990	524970	2968900	3467300	2875600	1.26201	5.83026	2.54356	up
Cmyp007180	C11H16O2	Dihydroactinidiolide	Others	Others	17092-92-1	B	2974200	2959400	2935500	1106800	1087600	1115500	1.26674	0.373195	-1.422	down
pme0309	C8H8O5	3-O-Methylgallic Acid*	Phenolic acids	Phenolic acids	3934-84-7	A	1243300	1235700	1261300	2598500	2781000	2565500	1.26392	2.12416	1.08689	up
HJN037	C8H8O5	4-O-Methylgallic Acid*	Phenolic acids	Phenolic acids	4319-02-2	A	3002900	3116700	3169000	7516200	6888400	6133100	1.2522	2.21107	1.14474	up
pme2602	C3H8NO6P	O-Phospho-L-serine	Amino acids and derivatives	Amino acids and derivatives	407-41-0	B	82344	85483	70006	35882	33784	41248	1.23636	0.466352	-1.10051	down
Zmjp000182	C7H16N4O2	N-Monomethyl-L-arginine	Amino acids and derivatives	Amino acids and derivatives	17035-90-4	B	56869	83027	100230	191150	207310	161850	1.16813	2.3334	1.22243	up
pme3388	C7H16N4O2	Homoarginine	Amino acids and derivatives	Amino acids and derivatives	156-86-5	B	38386	39964	40395	93545	72902	90122	1.24081	2.16067	1.11148	up
Hmcp002123	C10H8O4	Isoscopoletin (6-Hydroxy-7-Methoxycoumarin)	Lignans and Coumarins	Coumarins	776-86-3	B	87936	64719	74352	232380	239350	232350	1.25187	3.10158	1.633	up
pme1261	C9H19NO4	D-Panthenol	Others	Saccharides and Alcohols	81-13-0	B	8150.5	7377.5	4870.3	3159.5	3513.9	1104.9	1.0086	0.381321	-1.39092	down
Lmbp002962	C10H8O5	Isofraxetin	Lignans and Coumarins	Coumarins	50656-75-2	B	15417	15600	10225	50035	66842	53842	1.235	4.13945	2.04944	up
mws1212	C11H12O4	Methyl ferulate	Phenolic acids	Phenolic acids	2309-07-1	B	9	9	9	54800	62192	49023	1.26678	6148.7	12.5861	up
pmb2620	C11H12O4	3,4-Dimethoxycinnamic acid	Phenolic acids	Phenolic acids	14737-89-4	B	9367.7	8970.9	11576	21906	22814	22439	1.24322	2.24502	1.16673	up
Zmyn000108	C6H10O8	D-Saccharic acid	Others	Saccharides and Alcohols	87-73-0	A	9	9	9	137160	99277	106370	1.2667	12696.6	13.6321	up
mws1639	C11H10O5	Isofraxidin*	Lignans and Coumarins	Coumarins	486-21-5	A	188450	174170	221440	408620	412410	397280	1.2438	2.08593	1.06069	up
Zmjn003398	C12H20O4	2-Dodecenedioic acid	Lipids	Free fatty acids	6402-36-4	A	188680	183410	187770	633600	582600	548790	1.26356	3.15256	1.65652	up
Hmlp001371	C12H14N2O3	Cyclo(Tyr-Ala)	Amino acids and derivatives	Amino acids and derivatives	21754-26-7	B	6008.8	5694.8	6367.4	9	9	9	1.26688	0.00149411	-9.3865	down
pmb0490	C13H18N2O2	p-Coumaroylputrescine	Alkaloids	Phenolamine	34136-53-3	A	291700	329580	389000	811760	674710	844310	1.22651	2.30706	1.20606	up
Lmhn003240	C11H10O6	Benzoylmalic acid	Phenolic acids	Phenolic acids	22138-51-8	B	1424500	1361600	1409700	3034600	2984700	2738300	1.26144	2.08723	1.06159	up
pmb2591	C13H14N2O3	N-Acetyl-L-Tryptophan	Amino acids and derivatives	Amino acids and derivatives	1218-34-4	A	64752	56372	67034	16814	30489	19386	1.19608	0.354431	-1.49642	down
Lmhn003373	C11H10O7	p-Hydroxybenzoylmalic acid	Phenolic acids	Phenolic acids	-	B	80546	96822	89834	216040	221190	179130	1.24104	2.30672	1.20584	up
Zmyn000110	C6H14NO8P	D-Glucosamine 1-phosphate	Others	Saccharides and Alcohols	2152-75-2	B	12252	10396	7032.8	4470.5	3451.2	3694.7	1.17715	0.391378	-1.35337	down
Zmpn000095	C6H15O9P	Sorbitol-6-phosphate	Others	Saccharides and Alcohols	20479-58-7	B	75722	66452	77973	26100	29542	30055	1.25473	0.389272	-1.36115	down
Lmlp003161	C14H20N2O3	N-Feruloylputrescine	Alkaloids	Phenolamine	501-13-3	A	5231300	6969200	7007200	14841000	12865000	14470000	1.22374	2.19579	1.13474	up
mws1038	C11H22N2O4S	Pantetheine	Others	Others	496-65-1	A	56114	39322	54169	5254.6	6335.3	5138.7	1.25789	0.111818	-3.16077	down
pmn001511	C13H18O7	3-Hydroxy-5-Methylphenol-1-O-Glucoside	Phenolic acids	Phenolic acids	-	B	196600	206910	182360	427540	457260	418580	1.25888	2.22469	1.15361	up
mws0054	C15H14O6	Catechin	Flavonoids	Flavanols	154-23-4	A	7128600	7016500	6808800	2745200	2977900	3008900	1.26364	0.416724	-1.26283	down
pmb2657	C10H18N4O6	Argininosuccinic acid	Organic acids	Organic acids	2387-71-5	B	105860	100380	87007	45384	27491	33050	1.21154	0.361214	-1.46907	down
mws2120	C13H8O8	Brevifolin carboxylic acid	Phenolic acids	Phenolic acids	18490-95-4	B	76592	103680	91700	38835	28824	40599	1.21337	0.398048	-1.32898	down
pmb2799	C18H32O3	12,13-Epoxy-9-Octadecenoic Acid	Lipids	Free fatty acids	6799-85-5	B	5406.1	6168.1	5520.9	13019	13196	10704	1.24087	2.15962	1.11078	up
Zmhn001926	C13H16O8	1-O-Salicyl-D-glucose	Phenolic acids	Phenolic acids	60517-74-0	A	7012100	7708000	8034100	19574000	20622000	20142000	1.26189	2.65173	1.40693	up
Lmtp001399	C14H17NO7	5,6-Dihydroxyindole-5-O-β-glucoside	Others	Others	-	B	12720	16895	8540.5	42345	44022	37912	1.20204	3.25717	1.70362	up
Lmbn005287	C18H32O4	7S,8S-DiHODE; (9Z,12Z)-(7S,8S)-Dihydroxyoctadeca-9,12-dienoic acid	Lipids	Free fatty acids	143288-65-7	A	287220	292080	301230	120050	120180	118980	1.26634	0.407947	-1.29354	down
Lmmn004912	C16H12O7	Quercetin-3-O-methyl ether	Flavonoids	Flavonols	1486-70-0	A	95193	73012	91646	36309	39375	43759	1.22746	0.45966	-1.12136	down
mws0032	C15H10O8	Myricetin	Flavonoids	Flavonols	529-44-2	A	9	9	9	179290	170790	190430	1.26692	20018.9	14.2891	up
pmb0789	C14H21NO8	Pyridoxine-5'-O-glucoside	Others	Vitamin	-	A	1081900	1058600	1234400	486870	561410	560080	1.24688	0.476565	-1.06925	down
Lmfn000604	C13H16O10	6-O-Galloyl-glucose	Tannins	Tannin	13186-19-1	A	5904700	5253000	6144600	2407200	2046900	2246000	1.25452	0.387238	-1.36871	down
Hmln000659	C13H16O10	3-O-Galloyl-glucose	Tannins	Tannin	-	A	4504900	5977000	5485300	2113100	1404700	1899900	1.22233	0.339302	-1.55936	down
mws1015	C15H16O9	Esculin (6,7-DihydroxyCoumarin-6-glucoside)	Lignans and Coumarins	Coumarins	531-75-9	A	3242300	3661800	3285400	7688200	7267500	7117000	1.25852	2.16622	1.11518	up
pmb2211	C19H38N2O3	Cocamidopropyl betaine	Alkaloids	Alkaloids	4292-10-8	A	273280	284120	281250	37635	52063	41048	1.26023	0.155901	-2.6813	down
Lmtn000940	C14H18O10	1-O-(3,4-Dihydroxy-5-methoxy-benzoyl)-glucoside	Phenolic acids	Phenolic acids	-	A	6995700	7299300	7204100	13832000	15731000	15149000	1.25914	2.07971	1.05639	up
mws1077	C16H18O9	Scopoletin-7-O-glucoside (Scopolin)	Lignans and Coumarins	Coumarins	531-44-2	A	134150	128190	172720	466430	410110	447070	1.24711	3.04236	1.60519	up
pmp000638	C20H18O6	8-Prenylkaempferol	Flavonoids	Flavonoid	28610-31-3	A	559140	515300	546750	4139400	3641300	3746600	1.26564	7.11039	2.82993	up
pmb0752	C17H20O9	3-O-Feruloylquinic acid	Phenolic acids	Phenolic acids	1899-29-2	B	9557.2	16570	16160	34138	30491	33423	1.16759	2.31872	1.21333	up
Lmbp002255	C16H18O10	Fraxetin-8-O-glucoside (Fraxin)	Lignans and Coumarins	Coumarins	524-30-1	A	3771800	3795100	3405100	8003900	6991900	8117000	1.25143	2.10653	1.07487	up
Lmbp002309	C17H22O9	Sinapaldehyde-4-O-Glucoside	Phenolic acids	Phenolic acids	154461-65-1	A	3437700	3686500	3651500	7794400	6992500	7255900	1.25966	2.0456	1.03253	up
Lmbp003208	C17H20O10	Fraxidin-8-O-glucoside	Lignans and Coumarins	Coumarins	-	B	517300	512670	470850	984470	1089200	1017300	1.25834	2.05952	1.04231	up
Lmhn002573	C17H20O11	Sinapoylglucuronic acid	Phenolic acids	Phenolic acids	-	B	9	9	9	19005	17581	25244	1.26642	2290	11.1611	up
Hmcp005535	C30H48O	α-Amyrenone	Terpenoids	Triterpene	638-96-0	B	95860	67966	74826	9	9	9	1.26659	0.000113135	-13.1097	down
mws1179	C21H22O10	Naringenin-7-O-glucoside (Prunin)	Flavonoids	Dihydroflavone	529-55-5	A	793790	751260	762540	334740	309290	288090	1.26023	0.403937	-1.3078	down
mws0913	C21H20O11	Kaempferol-3-O-galactoside (Trifolin)	Flavonoids	Flavonols	23627-87-4	A	8743400	8846700	10359000	4713500	4116300	4607000	1.24506	0.48076	-1.05661	down
HJN041	C21H24O11	Epicatechin glucoside	Flavonoids	Flavanols	-	B	1182100	1187700	1218400	416590	399920	426400	1.26595	0.346388	-1.52954	down
pmd0160	C21H44NO7P	LysoPE 16:0(2n isomer)	Lipids	LPE	-	A	3565600	3683700	3641600	1963100	1788800	1570600	1.24639	0.488711	-1.03295	down
pmb0876	C21H44NO7P	LysoPE 16:0	Lipids	LPE	53862-35-4	A	3733900	3845300	4067100	2110200	1815100	1696400	1.24472	0.482703	-1.05079	down
Lmhn002321	C21H18O12	Vnilloylcaffeoyltartaric acid	Phenolic acids	Phenolic acids	-	B	36873	33970	29911	106830	127730	125010	1.25631	3.56879	1.83544	up
Lmhp008801	C23H42NO7P	LysoPE 18:3	Lipids	LPE	-	A	1491900	1389700	1535800	669030	674820	648750	1.26285	0.45108	-1.14855	down
pmb0883	C23H48NO7P	LysoPE 18:0	Lipids	LPE	69747-55-3	B	88396	69526	89834	40315	32786	28062	1.21412	0.408317	-1.29224	down
pme2125	C18H32O16	Raffinose	Others	Saccharides and Alcohols	512-69-6	B	156050	115180	112440	51723	69248	55589	1.19376	0.460187	-1.11971	down
pme0500	C18H32O16	D-(+)-Melezitose	Others	Saccharides and Alcohols	597-12-6	B	68902	46922	34806	21570	26711	24940	1.08364	0.486098	-1.04068	down
mws0126	C26H54NO7P	LysoPC 18:0	Lipids	LPC	19420-57-6	B	663840	682900	786720	308230	278000	248450	1.24829	0.391233	-1.3539	down
pmb0608	C25H24O14	Chrysoeriol-7-O-(6''-malonyl)glucoside	Flavonoids	Flavonoid	-	B	78423	84605	75217	23190	18943	18577	1.25849	0.254822	-1.97244	down
mws0836	C30H26O12	Procyanidin B1	Tannins	Proanthocyanidins	20315-25-7	A	1677000	1880900	1686900	402330	372120	403840	1.26455	0.224659	-2.15419	down
pme0436	C30H26O12	Procyanidin B3	Tannins	Proanthocyanidins	23567-23-9	A	1812300	1976100	1929200	462230	489000	522000	1.26444	0.257666	-1.95643	down
Lmqn001932	C28H36O13	Syringaresinol-4'-O-glucoside	Lignans and Coumarins	Lignans	7374-79-0	B	654240	592800	423110	1794800	1610900	1129500	1.18254	2.71544	1.44119	up
mws1290	C30H26O13	Kaempferol-3-O-(6''-p-coumaroyl)glucoside (Tiliroside)	Flavonoids	Flavonols	20316-62-5	A	373890	397030	399080	1163200	1045400	1098400	1.26372	2.8265	1.49901	up
mws0791	C28H34O14	Poncirin (Isosakuranetin-7-O-neohesperidoside)	Flavonoids	Dihydroflavone	14941-08-3	B	369730	424030	363430	1104400	1163900	1191300	1.26083	2.98966	1.57998	up
Lmyp003349	C28H24O16	Quercetin-3-O-(6''-galloyl)glucoside	Flavonoids	Flavonols	56316-75-7	B	108650	101820	114710	45357	45323	46329	1.26277	0.421333	-1.24697	down
Lmyp003139	C28H24O16	Quercetin-3-O-(6''-galloyl)galactoside	Flavonoids	Flavonols	53171-28-1	B	96483	102870	113450	44507	43077	40683	1.25782	0.410057	-1.2861	down
Rfmb26201	C30H38O14	Syringaresinol-4'-O-(6''-acetyl)glucoside	Lignans and Coumarins	Lignans	-	B	147890	125520	117110	55729	48564	37150	1.2231	0.362191	-1.46518	down
Lmfn001769	C28H26O17	Maplexin G	Tannins	Tannin	-	B	36023	28295	24673	9	9	9	1.26643	0.000303401	-11.6865	down
Lmfn001209	C27H24O18	1,3,6-Tri-O-galloyl-D-glucose	Tannins	Tannin	18483-17-5	B	9231.6	12057	15235	30944	27343	36209	1.19763	2.58726	1.37142	up
Lmfn001337	C27H24O18	1,2,3-Tri-O-galloyl-D-glucose	Tannins	Tannin	-	B	12916	9362.3	14700	32579	34267	34166	1.22482	2.73166	1.44978	up
Lmxp010913	C35H66NO9P	1-(9Z-Octadecenoyl)-2-(9-oxo-nonanoyl)-sn-glycero-3-phosphocholine	Lipids	Glycerol ester	-	B	9	9	9	14709	14482	14186	1.26694	1606.56	10.6498	up
Xmyp004678	C32H38O19	Kaempferol-3-O-(2-O-Xylosyl-6-O-Rhamnosyl)Glucoside	Flavonoids	Flavonoid	-	B	777940	764850	686850	194700	220800	206960	1.26256	0.279175	-1.84076	down
Lmhn002727	C37H29O16	(EC→EC)g(1)	Tannins	Proanthocyanidins	-	B	2725000	2209400	2366400	1245800	1133300	1032600	1.23795	0.467305	-1.09756	down
Lmzn001875	C33H42O19	Naringenin-7-O-Rutinoside-4'-O-glucoside	Flavonoids	Flavonoid	-	B	82392	72075	82363	245340	216020	230800	1.25981	2.9226	1.54725	up
Lmpp003268	C33H40O20	Kaempferol-3-O-rutinoside-7-O-glucoside	Flavonoids	Flavonols	-	B	36665	22301	26909	9	9	9	1.26607	0.00031441	-11.6351	down
HJAP127	C33H40O20	Quercetin-3-O-(2''-O-Rhamnosyl)rutinoside	Flavonoids	Flavonols	55696-57-6	A	144640	137650	137400	288130	285510	318480	1.26029	2.12566	1.08791	up
Lmmp002755	C33H40O21	Quercetin-7-O-rutinoside-4'-O-glucoside	Flavonoids	Flavonols	-	A	250580	237140	269590	816440	805560	895450	1.26256	3.3242	1.73301	up
Lmmp002334	C33H40O21	Quercetin-3-O-rutinoside-7-O-glucoside	Flavonoids	Flavonols	-	A	2991300	3149900	2889800	291700	243160	283100	1.26522	0.0905725	-3.46478	down
pmp000100	C45H38O18	Arecatannin B1	Tannins	Tannin	79763-28-3	B	10622	14081	15299	9	9	9	1.26641	0.000674966	-10.5329	down
Lmhn002745	C52H41O24	(EC→EC→EC)g(3)	Tannins	Proanthocyanidins	-	B	5252	4157.4	5792.1	9	9	9	1.26633	0.00177614	-9.13704	down
Lmpp003705	C52H42O22	Procyanidin C1 3'-O-gallate	Tannins	Proanthocyanidins	-	B	44386	36483	35869	18615	17529	20525	1.23473	0.485437	-1.04264	down

## Sheet: GL vs GU
Table S2. All DAMs in H. hainanensis
Index	Formula	Compounds	Class I	Class II	CAS	Level	GY-1	GY-2	GY-3	GO-1	GO-2	GO-3	VIP	Fold_Change	Log2FC	Type
pme2292	C4H12N2	Putrescine	Alkaloids	Phenolamine	110-60-1	B	213390	197620	183790	4758000	5717300	5253900	1.11648	26.4445	4.7249	up
pme1841	C5H14N2	Cadaverine	Alkaloids	Phenolamine	462-94-2	B	6228.4	5916.2	7418.6	17563	18210	17094	1.10622	2.70237	1.43423	up
NK10264105	C6H11NO	ε-Caprolactam	Alkaloids	Alkaloids	105-60-2	B	14607	13076	14041	9	9	9	1.11736	0.00064711	-10.5937	down
pme2935	C5H8O3	2-Oxovaleric acid	Organic acids	Organic acids	1821-02-9	B	7492.1	9201.7	6833.1	15155	19374	18078	1.07533	2.23604	1.16094	up
pme3193	C4H7NO3	N-Acetyl-L-glycine	Amino acids and derivatives	Amino acids and derivatives	543-24-8	B	33233	28489	34598	15914	17627	12643	1.06734	0.479485	-1.06044	down
mws0191	C5H11NO2	Betaine	Alkaloids	Alkaloids	107-43-7	A	4425600	4079500	4394100	1962400	1767200	1865100	1.11242	0.433725	-1.20515	down
pmp001287	C8H9N	N-Benzylmethylene isomethylamine	Alkaloids	Alkaloids	-	A	1757300	1704700	1746600	720690	734660	757800	1.11649	0.424903	-1.23479	down
Lmbn001930	C7H6O2	2-Hydroxybenzaldehyde (Salicylaldehyde)	Phenolic acids	Phenolic acids	90-02-8	B	153700	138210	130020	24623	37808	28569	1.10061	0.215676	-2.21307	down
ML10179289	C8H10O	2-Phenylethanol	Phenolic acids	Phenolic acids	60-12-8	B	9	9	9	138700	157880	177370	1.11729	17553.7	14.0995	up
Zmgn000216	C2H7O4P	2-Hydroxyethylphosphonic acid	Organic acids	Organic acids	22987-21-9	A	332740	309100	333130	107950	103260	108380	1.11592	0.327795	-1.60914	down
mws0425	C5H6O4	Citraconic acid	Organic acids	Organic acids	498-23-7	A	592410	623770	655100	2140500	2055000	2078100	1.11584	3.35257	1.74527	up
Lmbn001718	C6H10O3	(S)-3-Methyl-2-oxopentanoic acid	Organic acids	Organic acids	24809-08-3	B	20924	18606	24917	69127	76909	50777	1.07829	3.05387	1.61064	up
Zmpn000638	C4H9N3O2	3-Guanidinopropionic acid	Organic acids	Organic acids	353-09-3	B	245840	197450	250270	78297	82628	76192	1.10514	0.341884	-1.54842	down
mws0473	C5H8O4	2-Methylsuccinic acid*	Organic acids	Organic acids	498-21-5	A	4501800	4945500	4780500	1530400	1542100	1505400	1.11602	0.321757	-1.63595	down
Lmbn001288	C5H8O4	(S)-2-hydroxy-2-methyl-3-oxobutanoic acid*	Organic acids	Organic acids	71698-08-3	A	360880	395840	398050	125840	121870	123450	1.11555	0.321415	-1.63749	down
pme2527	C5H12N2O2	L-Ornithine	Amino acids and derivatives	Amino acids and derivatives	70-26-8	B	25779	18812	18047	50285	50184	50920	1.08379	2.41689	1.27315	up
pme0040	C5H5N5	Adenine	Nucleotides and derivatives	Nucleotides and derivatives	73-24-5	A	1879500	1778600	1748800	327210	338740	280230	1.11453	0.174995	-2.51462	down
HJKP000649	C8H9NO	N-benzylformamide	Alkaloids	Alkaloids	6343-54-0	B	172990	138450	159560	9	9	9	1.11731	5.73248e-05	-14.0905	down
Hmbn002174	C8H8O2	4-Hydroxyacetophenone	Phenolic acids	Phenolic acids	99-93-4	B	14770	13641	20170	82824	65876	76482	1.10002	4.63519	2.21263	up
Hmgn001653	C7H6O3	Protocatechuic aldehyde	Phenolic acids	Phenolic acids	139-85-5	A	2165400	2486000	2284200	8023700	8124800	8176700	1.11508	3.5073	1.81036	up
Lmbn002862	C7H6O3	3-Hydroxybenzoic Acid	Organic acids	Organic acids	99-06-9	B	1064200	924110	1015200	464450	441090	461550	1.11033	0.455164	-1.13554	down
pme2828	C6H5NO3	4-Nitrophenol	Phenolic acids	Phenolic acids	100-02-7	B	8076700	7959200	8149900	28760000	28884000	27780000	1.11713	3.53199	1.82048	up
mws0704	C2H8NO4P	O-Phosphorylethanolamine	Alkaloids	Alkaloids	1071-23-4	B	295700	276410	295880	99845	83339	98645	1.1107	0.324692	-1.62286	down
pma2987	C6H11N3O	Histidinol	Others	Others	501-28-0	B	28650000	25069000	26618000	12638000	14085000	13092000	1.10607	0.4956	-1.01275	down
pme3207	C6H6O4	Muconic acid	Organic acids	Organic acids	1119-72-8	B	2094100	2124600	2035600	17624000	18226000	17536000	1.11728	8.53589	3.09354	up
Wmzn000227	C6H10O4	2,2-Dimethylsuccinic acid	Organic acids	Organic acids	597-43-3	B	3974.8	1802.1	1448.4	12614	11227	8309.7	1.03063	4.44974	2.15372	up
Lmbn001676	C6H10O4	(R)-3-Hydroxy-3-Methyl-2-Oxopentanoic Acid	Organic acids	Organic acids	-	B	110210	119390	144720	39968	28167	34038	1.09619	0.272956	-1.87326	down
mws0208	C6H10O4	Adipic Acid	Organic acids	Organic acids	124-04-9	B	1671500	1696300	1779200	527520	614150	558130	1.11317	0.330251	-1.59837	down
mws1050	C5H9NO4	O-Acetylserine	Amino acids and derivatives	Amino acids and derivatives	5147-00-2	B	576900	570340	573800	227850	206040	190590	1.11167	0.36285	-1.46255	down
ML10171848	C5H8O5	D-Arabinono-1,4-lactone	Others	Others	2782-09-4	A	621640	474280	530270	179190	172440	200730	1.10183	0.339665	-1.55782	down
mws2213	C9H8O2	Cinnamic acid	Phenolic acids	Phenolic acids	140-10-3	B	10784	11487	12681	1562.9	1749	2431	1.10437	0.164308	-2.60552	down
pme1210	C5H11NO2S	L-Methionine	Amino acids and derivatives	Amino acids and derivatives	63-68-3	A	274230	267200	278010	111800	106690	125450	1.11032	0.419726	-1.25248	down
mws0262	C4H6O6	L-Tartaric acid	Organic acids	Organic acids	87-69-4	B	699690	1208500	718680	337390	221150	334880	1.02849	0.340108	-1.55593	down
Zmgn000173	C5H10O5	D-Ribose	Others	Saccharides and Alcohols	50-69-1	A	14543000	16583000	15368000	6180600	5653500	6708500	1.10737	0.398817	-1.3262	down
mws1499	C5H10O5	D-(-)-Arabinose	Others	Saccharides and Alcohols	10323-20-3	A	3900000	4177400	3996200	1858500	1700500	1866800	1.11287	0.449394	-1.15395	down
Zmyn002323	C8H8O3	2-Hydroxyphenylacetic acid	Organic acids	Organic acids	614-75-5	B	10806	9240	13771	110820	92892	98575	1.10991	8.93891	3.1601	up
Hmbn002645	C8H8O3	3,4-Dihydroxyacetophenone	Phenolic acids	Phenolic acids	1197-09-7	B	3472	2968.6	2710.8	7209.7	8797.1	8321.7	1.0978	2.65845	1.41058	up
mws0437	C5H12O5	D-Arabitol	Others	Saccharides and Alcohols	488-82-4	B	75075	67613	73759	18197	24643	20594	1.1046	0.293069	-1.77069	down
mws4002	C8H11NO2	Dopamine	Alkaloids	Alkaloids	51-61-6	B	355910	374570	380830	166820	172840	155430	1.11269	0.445501	-1.1665	down
mws0885	C7H6O4	2,4-Dihydroxybenzoic acid*	Phenolic acids	Phenolic acids	89-86-1	A	364130	407960	454620	1018900	1233200	1059200	1.10081	2.69933	1.4326	up
mws0183	C7H6O4	3,4-Dihydroxybenzoic acid (Protocatechuic acid)*	Phenolic acids	Phenolic acids	99-50-3	A	485270	591780	533170	1237500	1422700	1236700	1.10223	2.4201	1.27507	up
mws0180	C7H6O4	2,5-Dihydroxybenzoic acid*	Phenolic acids	Phenolic acids	490-79-9	A	677730	784500	820850	1880500	2109500	1939900	1.10651	2.59732	1.37703	up
NK10246260	C9H7NO2	2,4-Dihydroxyquinoline	Alkaloids	Quinoline alkaloids	86-95-3	B	38409	40902	27296	87276	98258	90010	1.07878	2.58467	1.36998	up
mws1550	C6H11NO2S	S-Allyl-L-cysteine	Amino acids and derivatives	Amino acids and derivatives	21593-77-1	B	48967	59489	53661	7546.1	9448.2	7288.8	1.11135	0.149787	-2.73901	down
mws1346	C6H11NO4	DL-2-Aminoadipic acid	Alkaloids	Alkaloids	542-32-5	B	1125200	1142200	1234300	243960	280170	264040	1.11497	0.225082	-2.15148	down
pme3382	C6H11NO4	N-Acetyl-L-threonine	Amino acids and derivatives	Amino acids and derivatives	17093-74-2	A	634700	669220	719320	191200	169670	226250	1.10575	0.290188	-1.78494	down
pme2914	C6H10O5	3-Hydroxy-3-methylpentane-1,5-dioic acid	Amino acids and derivatives	Amino acids and derivatives	503-49-1	A	7803600	7468700	7553700	2925800	2815100	3210900	1.11315	0.392176	-1.35043	down
Lmbp000123	C6H13NO2S	L-Homomethionine	Amino acids and derivatives	Amino acids and derivatives	25148-30-5	B	601690	655220	645940	200100	269070	200460	1.09693	0.351909	-1.50673	down
pmb0142	C9H8O3	Caffeic aldehyde	Phenolic acids	Phenolic acids	141632-15-7	A	1327400	1388600	1386300	679270	655280	674180	1.11598	0.489659	-1.03015	down
Lmmn001643	C9H8O3	2-Hydroxycinnamic acid	Organic acids	Organic acids	583-17-5	B	196770	203000	251410	81422	65824	92326	1.08444	0.367904	-1.4426	down
Lmbn002739	C9H8O3	3-Hydroxycinnamic Acid	Phenolic acids	Phenolic acids	14755-02-3	B	353350	321790	388040	155040	130970	155140	1.10042	0.414934	-1.26904	down
pme0021	C9H11NO2	L-Phenylalanine	Amino acids and derivatives	Amino acids and derivatives	63-91-2	A	1672400	1568000	1612600	708100	708910	728630	1.11594	0.442127	-1.17747	down
pme0282	C8H6O4	Phthalic acid*	Organic acids	Organic acids	88-99-3	A	441990	480290	454590	90560	108580	104630	1.1138	0.220624	-2.18034	down
NK10253223	C8H9NO3	2-Amino-3-methoxybenzoic acid	Phenolic acids	Phenolic acids	3177-80-8	B	393850	385050	492100	154030	172430	147620	1.09877	0.372998	-1.42276	down
Zmjp000624	C8H9NO3	Pyridoxal	Others	Vitamin	66-72-8	B	412930	381100	502450	239430	196100	157070	1.04769	0.457084	-1.12947	down
pme2598	C8H8O4	3,4-Dihydroxybenzeneacetic acid	Phenolic acids	Phenolic acids	102-32-9	A	1099800	1267100	1205600	208930	188640	211220	1.11531	0.17041	-2.55292	down
mws0028	C8H8O4	Vanillic acid	Phenolic acids	Phenolic acids	121-34-6	B	9646.4	13312	12806	25564	30038	26924	1.07992	2.30749	1.20632	up
Xmbp001692	C7H6O5	2,4,6-Trihydroxybenzoic acid	Organic acids	Organic acids	83-30-7	A	181900	199620	210400	97897	96797	67109	1.06533	0.442295	-1.17692	down
pme3009	C6H6O6	Trans-Citridic acid*	Organic acids	Organic acids	4023-65-8	A	3703700	3461200	3287300	12266000	13409000	13883000	1.11427	3.78466	1.92016	up
mws0242	C8H14O4	Suberic Acid	Organic acids	Organic acids	505-48-6	B	27146	20091	25813	94078	94448	88990	1.10636	3.79899	1.92561	up
pme2559	C6H9NO5	N-Acetyl-L-Aspartic Acid	Amino acids and derivatives	Amino acids and derivatives	997-55-7	A	254380	249120	310510	80652	86170	69115	1.10427	0.289845	-1.78664	down
pme1651	C10H9NO2	Indole 3-acetic acid (IAA)	Alkaloids	Plumerane	87-51-4	B	9774.7	9148.7	9995.6	2634.7	4214.7	4491.5	1.05319	0.392161	-1.35048	down
pme0008	C6H13N3O3	L-Citrulline	Amino acids and derivatives	Amino acids and derivatives	372-75-8	B	79825	83342	71326	486560	428130	446140	1.11484	5.80329	2.53687	up
Zmgn001448	C7H12O5	2-Propylmalic Acid*	Organic acids	Organic acids	-	A	257120	283690	294110	30403	30999	37138	1.11469	0.118023	-3.08286	down
pmb3101	C7H12O5	2-Isopropylmalic Acid*	Organic acids	Organic acids	49601-06-1	A	368330	417090	434400	46377	45849	38121	1.11454	0.106858	-3.22624	down
pmb2795	C10H10O3	4-Methoxycinnamic acid	Phenolic acids	Phenolic acids	830-09-1	B	65632	69359	66347	23760	24917	22902	1.11553	0.355517	-1.49201	down
pme0516	C6H12O6	Inositol*	Others	Saccharides and Alcohols	87-89-8	A	379000	436110	409890	1736300	1680300	1676400	1.11544	4.15755	2.05573	up
mws1350	C9H10O4	Syringaldehyde; 4-Hydroxy-3,5-Dimethoxybenzaldehyde	Phenolic acids	Phenolic acids	134-96-3	B	30213	19593	21929	102950	104270	98843	1.10017	4.26658	2.09308	up
pme2596	C8H9NO4	4-Pyridoxic acid	Others	Vitamin	82-82-6	B	81246	74016	74908	272410	255040	246600	1.11482	3.36295	1.74973	up
MA10002917	C6H4N2O5	2,4-Dinitrophenol	Phenolic acids	Phenolic acids	51-28-5	B	336780	379100	360070	157730	157600	159360	1.11348	0.441182	-1.18055	down
pmb1754	C5H15NO4P+	O-Phosphocholine	Alkaloids	Alkaloids	107-73-3	B	4897400	4123800	5218600	1309800	1141300	1223100	1.10961	0.258023	-1.95443	down
mws5041	C8H16N2O3	L-Glycyl-L-isoleucine	Amino acids and derivatives	Amino acids and derivatives	19461-38-2	B	64628	70982	67972	22408	19025	24736	1.10614	0.325024	-1.62138	down
mws0736	C8H16N2O3	N-Glycyl-L-leucine	Amino acids and derivatives	Amino acids and derivatives	869-19-2	B	91609	65561	101000	21541	23896	20988	1.09498	0.257292	-1.95852	down
pme0278	C7H14N2O4	2,6-Diaminooimelic acid	Amino acids and derivatives	Amino acids and derivatives	583-93-7	B	58650	63354	57077	192310	161410	172130	1.11048	2.93638	1.55404	up
Hmcp002123	C10H8O4	Isoscopoletin (6-Hydroxy-7-Methoxycoumarin)	Lignans and Coumarins	Coumarins	776-86-3	B	12422	11236	6785.2	87936	64719	74352	1.09504	7.45674	2.89854	up
Lmmp002080	C11H16N2O	N-(4-Aminobutyl)benzamide	Alkaloids	Phenolamine	5692-23-9	B	9	9	9	100740	96425	78308	1.11725	10202.7	13.3167	up
Xmgn006542	C10H10O4	Dimethyl Phthalate	Phenolic acids	Phenolic acids	131-11-3	B	172320	195610	182250	22894	21517	26985	1.1143	0.129768	-2.94599	down
mws0014	C10H10O4	Ferulic acid	Phenolic acids	Phenolic acids	537-98-4	A	51442	68374	56459	13575	11584	20026	1.08029	0.256332	-1.96391	down
mws0027	C9H10O5	Syringic acid	Phenolic acids	Phenolic acids	530-57-4	B	9	9	9	18113	15144	21701	1.11697	2035.48	10.9912	up
Zmzn000079	C4H9O7P	D-Erythrose-4-phosphate	Others	Saccharides and Alcohols	585-18-2	A	75439	60347	76884	28337	29832	37258	1.07467	0.448709	-1.15615	down
pme2060	C10H13N5	N6-Isopentenyladenine	Nucleotides and derivatives	Nucleotides and derivatives	2365-40-4	B	55611	58990	57046	279370	252230	264940	1.11627	4.64057	2.2143	up
Zmtn001464	C10H7NO4	4,8-Dihydroxyquinoline-2-carboxylic acid	Organic acids	Organic acids	59-00-7	B	374250	365280	461910	1904200	1896600	2034000	1.11196	4.85651	2.27992	up
mws1212	C11H12O4	Methyl ferulate	Phenolic acids	Phenolic acids	2309-07-1	B	85516	83094	73244	9	9	9	1.11734	0.000111638	-13.1289	down
pme3443	C11H12O4	Sinapinaldehyde	Phenolic acids	Phenolic acids	4206-58-0	B	1119500	1128000	1189800	414220	389270	384360	1.11568	0.345576	-1.53292	down
Zmyn000108	C6H10O8	D-Saccharic acid	Others	Saccharides and Alcohols	87-73-0	A	335460	361400	331210	9	9	9	1.11739	2.62628e-05	-15.2166	down
mws0853	C11H14O4	Sinapyl alcohol	Phenolic acids	Phenolic acids	537-33-7	B	60559	75243	67360	281970	256620	338770	1.1064	4.31852	2.11054	up
Lmrj001698	C9H18N2O4	L-Seryl-L-Isoleucine	Amino acids and derivatives	Amino acids and derivatives	91086-51-0	B	21924	29947	34934	10683	11682	13211	1.05738	0.409838	-1.28687	down
mws1337	C9H17NO5	D-Pantothenic Acid	Others	Vitamin	79-83-4	A	4203000	4185500	4377900	1109500	1198500	1108700	1.11627	0.267632	-1.90168	down
pme1228	C11H12N2O3	5-Hydroxy-L-tryptophan	Amino acids and derivatives	Amino acids and derivatives	56-69-9	B	12012	17160	17511	49329	45298	40581	1.08366	2.8963	1.53421	up
mws4174	C8H15NO6	N-Acetyl-D-mannosamine	Others	Saccharides and Alcohols	7772-94-3	A	127230	154090	147910	68982	71085	63007	1.09901	0.473112	-1.07975	down
pmp000284	C11H10O5	Fraxidin (8-Hydroxy-6,7-dimethoxycoumarin)*	Lignans and Coumarins	Coumarins	525-21-3	A	5342.3	4757.2	6508.7	80160	66403	78017	1.11345	13.5222	3.75726	up
mws1639	C11H10O5	Isofraxidin*	Lignans and Coumarins	Coumarins	486-21-5	A	13884	13288	15892	188450	174170	221440	1.11475	13.5626	3.76156	up
pme1194	C9H13N3O4	2'-Deoxycytidine	Nucleotides and derivatives	Nucleotides and derivatives	951-77-9	B	104010	87754	119810	22189	18383	30674	1.08816	0.228665	-2.12869	down
mws0474	C12H22O4	Dodecanedioic aicd	Organic acids	Organic acids	693-23-2	B	1320.3	1455.4	1850.6	4982.5	4899.1	4189	1.09459	3.04144	1.60475	up
Hmlp001371	C12H14N2O3	Cyclo(Tyr-Ala)	Amino acids and derivatives	Amino acids and derivatives	21754-26-7	B	24686	26756	19452	6008.8	5694.8	6367.4	1.10518	0.254902	-1.97199	down
pmb0962	C10H22N2O4	L-Lysine-Butanoic Acid	Amino acids and derivatives	Amino acids and derivatives	80407-71-2	B	402600	398190	396690	77634	72463	74201	1.11708	0.187308	-2.41651	down
pme0264	C10H14N2O5	Thymidine	Nucleotides and derivatives	Nucleotides and derivatives	50-89-5	B	118130	128410	132050	49028	54887	55357	1.1096	0.420698	-1.24914	down
mws0359	C15H30O2	Pentadecanoic Acid	Lipids	Free fatty acids	1002-84-2	A	43824	47093	46655	122980	123310	123220	1.11622	2.68594	1.42543	up
pme2266	C10H16N2O3S	Biotin	Others	Vitamin	58-85-5	B	63451	55300	56516	9	9	9	1.11735	0.000154051	-12.6643	down
pmb2591	C13H14N2O3	N-Acetyl-L-Tryptophan	Amino acids and derivatives	Amino acids and derivatives	1218-34-4	A	31146	26427	35393	64752	56372	67034	1.0754	2.02394	1.01717	up
Lmrj002087	C10H18N2O5	L-Isoleucyl-L-Aspartate	Amino acids and derivatives	Amino acids and derivatives	-	B	35387	30234	30970	13602	20853	12298	1.01832	0.484031	-1.04683	down
Zmyn000110	C6H14NO8P	D-Glucosamine 1-phosphate	Others	Saccharides and Alcohols	2152-75-2	B	29500	37312	37225	12252	10396	7032.8	1.07443	0.285291	-1.80949	down
mws0866	C6H13O9P	D-Glucose 6-phosphate*	Others	Saccharides and Alcohols	56-73-5	A	4150700	3800700	4141300	1732000	1826300	2072900	1.10368	0.465669	-1.10262	down
mws1090	C6H13O9P	Glucose-1-phosphate*	Others	Saccharides and Alcohols	59-56-3	A	3845100	3800900	3865500	1489700	2006900	1867100	1.08808	0.465943	-1.10178	down
Lmtn004049	C15H20O4	Abscisic acid	Organic acids	Organic acids	21293-29-8	A	92859	95055	97286	12871	14027	14084	1.11678	0.143696	-2.79891	down
pme1184	C10H13N5O4	2'-Deoxyguanosine	Nucleotides and derivatives	Nucleotides and derivatives	961-07-9	B	87969	83948	79822	34285	33923	37854	1.11143	0.421317	-1.24702	down
pmp000344	C15H10O5	3',4',7-Trihydroxyflavone	Flavonoids	Flavonoid	2150-11-0	B	17805	17206	15823	6564.8	7970.5	7225.7	1.10396	0.42808	-1.22405	down
pmp000571	C15H10O5	Apigenin	Flavonoids	Flavonoid	520-36-5	B	313760	308530	311270	112970	114180	119130	1.11676	0.370924	-1.4308	down
mws1297	C13H18O6	Benzyl glucoside	Phenolic acids	Phenolic acids	4304-12-5	B	4002	6040.4	4849.6	24554	19714	24868	1.09916	4.64249	2.2149	up
mws0914	C15H12O5	Pinobanksin	Flavonoids	Dihydroflavonol	548-82-3	A	164520	167300	165670	39964	44133	37262	1.11464	0.243943	-2.03539	down
pmb1574	C18H28O2	9,12-Octadecadien-6-Ynoic Acid	Lipids	Glycerol ester	61481-29-6	A	1184200	1188100	1228700	42305	51710	44833	1.1166	0.0385582	-4.69682	down
mws1038	C11H22N2O4S	Pantetheine	Others	Others	496-65-1	A	159540	197210	157700	56114	39322	54169	1.09223	0.290806	-1.78187	down
mws5035	C15H22N2O3	L-Leucyl-L-phenylalanine	Amino acids and derivatives	Amino acids and derivatives	56217-82-4	A	70049	52324	57598	147050	158080	141880	1.09586	2.48379	1.31254	up
mws0366	C18H30O2	γ-Linolenic Acid*	Lipids	Free fatty acids	506-26-3	A	1025100	972290	1029800	3355300	3557000	3580500	1.11631	3.46618	1.79335	up
mws0367	C18H30O2	α-Linolenic Acid*	Lipids	Free fatty acids	463-40-1	A	995550	979290	1040000	3589800	3644300	3561200	1.11689	3.58072	1.84025	up
Lmbn005923	C18H30O2	Crepenynic acid	Lipids	Free fatty acids	2277-31-8	B	16424	16856	16656	53354	59041	59626	1.11551	3.44483	1.78443	up
mws0629	C13H16N2O5	L-Aspartyl-L-Phenylalanine	Amino acids and derivatives	Amino acids and derivatives	13433-09-5	A	65194	67368	82061	11335	10631	11096	1.11397	0.154047	-2.69856	down
mws0668	C10H12N4O6	Xanthosine	Nucleotides and derivatives	Nucleotides and derivatives	146-80-5	B	137070	147820	148390	308490	322770	296690	1.11259	2.14169	1.09875	up
mws1094	C15H12O6	Dihydrokaempferol	Flavonoids	Dihydroflavonol	480-20-6	A	64803	76436	79121	12184	12314	9722.3	1.11122	0.155293	-2.68694	down
pmn001686	C16H32O4	10,16-Dihydroxypalmitic acid	Lipids	Free fatty acids	3233-90-7	A	94630	98733	97698	30903	28507	30943	1.116	0.310426	-1.68768	down
pme0460	C15H14O6	Epicatechin	Flavonoids	Flavanols	490-46-0	A	5779300	6020100	5543200	13322000	13616000	13729000	1.11547	2.34492	1.22954	up
mws0054	C15H14O6	Catechin	Flavonoids	Flavanols	154-23-4	A	21055000	19393000	20227000	7128600	7016500	6808800	1.11593	0.345347	-1.53388	down
pmb2657	C10H18N4O6	Argininosuccinic acid	Organic acids	Organic acids	2387-71-5	B	307500	443950	370780	105860	100380	87007	1.09946	0.261307	-1.93618	down
mws2120	C13H8O8	Brevifolin carboxylic acid	Phenolic acids	Phenolic acids	18490-95-4	B	348570	334860	290580	76592	103680	91700	1.1028	0.279229	-1.84048	down
Zmpn003368	C18H30O3	13S-Hydroxy-9Z,11E,15Z-octadecatrienoic acid	Lipids	Free fatty acids	87984-82-5	B	27611	26750	25466	11638	10522	10601	1.11292	0.4104	-1.2849	down
Lmbn005443	C18H30O3	13-KODE; (9Z,11E)-13-Oxooctadeca-9,11-dienoic acid	Lipids	Free fatty acids	54739-30-9	B	9124.6	9455.8	9134.8	9	9	9	1.1174	0.000974195	-10.0035	down
pmn001687	C13H12O8	Cis-Coutaric acid	Phenolic acids	Phenolic acids	67920-37-0	B	9	9	9	46238	44944	47324	1.1174	5129.85	12.3247	up
pme1474	C11H15N5O3S	5'-Deoxy-5'-(methylthio)adenosine	Nucleotides and derivatives	Nucleotides and derivatives	2457-80-9	A	11262000	11019000	10825000	5300300	5441500	5309800	1.11649	0.484855	-1.04438	down
mws0058	C16H12O6	Diosmetin (5,7,3'-Trihydroxy-4'-methoxyflavone)*	Flavonoids	Flavonoid	520-34-3	A	732860	747260	759920	321530	294680	312240	1.11528	0.414479	-1.27063	down
pmb3142	C13H16O8	Salicylic acid-2-O-glucoside	Phenolic acids	Phenolic acids	10366-91-3	B	496550	473510	511710	1147700	1104600	1043900	1.11296	2.2245	1.15348	up
pme2246	C14H6O8	Ellagic acid	Tannins	Tannin	476-66-4	B	336280	287990	267160	68745	71148	74901	1.11159	0.240954	-2.05317	down
mws0920	C15H10O7	Tricetin (5,7,3',4',5'-Pentahydroxyflavone)	Flavonoids	Flavonoid	520-31-0	A	558170	617720	718750	187000	244300	198600	1.09604	0.332464	-1.58873	down
mws0044	C15H12O7	Dihydroquercetin(Taxifolin)	Flavonoids	Dihydroflavonol	480-18-2	A	52084	67318	75344	24235	18970	32130	1.04146	0.386837	-1.3702	down
Hmqn003268	C15H12O7	5,7,3',4',5'-Pentahydroxydihydroflavone	Flavonoids	Dihydroflavone	-	A	2923600	3529200	3253700	157780	136000	157930	1.11615	0.0465369	-4.42548	down
mws0042	C15H14O7	Epigallocatechin	Flavonoids	Flavanols	970-74-1	A	9614800	11088000	11307000	5449500	5170500	5358900	1.10449	0.499188	-1.00235	down
mws0049	C15H14O7	Gallocatechin	Flavonoids	Flavanols	970-73-0	A	5992900	5659900	5619000	2008300	2280400	2052700	1.11299	0.367153	-1.44555	down
pme1086	C10H17N3O6S	Glutathione reduced form	Amino acids and derivatives	Amino acids and derivatives	70-18-8	A	442830	369800	323240	1090900	1061500	1116700	1.1011	2.87806	1.5251	up
pmb2855	C11H20N2O8	L-Glutamine-O-glycoside	Amino acids and derivatives	Amino acids and derivatives	-	B	14081	8899	12521	74708	62585	68842	1.10235	5.80646	2.53766	up
pmb2857	C11H19NO9	L-Glutamic acid-O-glycoside	Amino acids and derivatives	Amino acids and derivatives	-	B	39525	36568	32969	211230	175560	199300	1.11289	5.37392	2.42597	up
pmb2791	C18H30O4	9-Hydroperoxy-10E,12,15Z-octadecatrienoic acid	Lipids	Free fatty acids	111004-08-1	B	36204	34373	29114	10251	20196	11896	1.00605	0.424742	-1.23534	down
pme3967	C12H17N5O5	2-(Dimethylamino)guanosine	Nucleotides and derivatives	Nucleotides and derivatives	2140-67-2	A	1401700	1340700	1406000	455960	440260	442580	1.11681	0.322727	-1.63161	down
Lmbn004685	C18H32O4	5S,8R-DiHODE; (5S,8R,9Z,12Z)-5,8-Dihydroxyoctadeca-9,12-dienoate	Lipids	Free fatty acids	-	B	81309	87722	78374	22800	20070	23355	1.11321	0.267679	-1.90143	down
Lmbn005287	C18H32O4	7S,8S-DiHODE; (9Z,12Z)-(7S,8S)-Dihydroxyoctadeca-9,12-dienoic acid	Lipids	Free fatty acids	143288-65-7	A	834340	852910	861140	287220	292080	301230	1.11686	0.345524	-1.53314	down
pmn001689	C18H32O4	9-Hydroxy-12-oxo-15(Z)-octadecenoic acid	Lipids	Free fatty acids	-	B	84869	82126	84979	21358	22396	23143	1.11656	0.265492	-1.91326	down
pmf0397	C20H40O2	Arachidic acid	Lipids	Free fatty acids	506-30-9	B	26332	35897	28865	7295.4	10380	8840.4	1.09068	0.291082	-1.7805	down
Cmzp002057	C14H18O8	6-O-Acetylarbutin	Phenolic acids	Phenolic acids	10338-88-2	B	11164	10339	11352	28845	36140	30601	1.10702	2.90933	1.54069	up
Lmbn005822	C18H34O4	9,10-DHOME; (12Z)-9,10-Dihydroxyoctadec-12-enoic acid	Lipids	Free fatty acids	263399-34-4	B	1723.2	1070.2	1791	4841.3	4256.8	4636.2	1.06927	2.99588	1.58298	up
Lmbn005487	C18H34O4	12,13-DHOME; (9Z)-12,13-Dihydroxyoctadec-9-enoic acid	Lipids	Free fatty acids	263399-35-5	A	762550	780830	736480	3241300	3189600	3322700	1.11696	4.27816	2.09699	up
pmp000003	C16H12O7	Nepetin (5,7,3',4'-Tetrahydroxy-6-methoxyflavone)	Flavonoids	Flavonoid	520-11-6	B	165730	172330	179180	33434	22538	23316	1.10739	0.153291	-2.70566	down
Lmmn004912	C16H12O7	Quercetin-3-O-methyl ether	Flavonoids	Flavonols	1486-70-0	A	189480	206570	197270	95193	73012	91646	1.09418	0.437961	-1.19113	down
pmn001367	C13H16O9	Protocatechuic acid-4-O-glucoside	Phenolic acids	Phenolic acids	-	A	1232700	1292900	1207400	12265000	14016000	12985000	1.11668	10.5186	3.39487	up
mws0032	C15H10O8	Myricetin	Flavonoids	Flavonols	529-44-2	A	470630	439690	339250	9	9	9	1.1172	2.16074e-05	-15.4981	down
mws0744	C15H12O8	Dihydromyricetin (Ampelopsin)	Flavonoids	Dihydroflavonol	27200-12-0	A	41005000	40728000	41554000	9194400	9481400	8999400	1.11713	0.224478	-2.15536	down
pmb0751	C16H16O7	Trans-5-O-(p-Coumaroyl)shikimate	Phenolic acids	Phenolic acids	-	B	1819900	1909400	2036400	144780	161850	166450	1.11639	0.0820507	-3.60734	down
mws0582	C11H19N3O6S	S-(Methyl)glutathione	Amino acids and derivatives	Amino acids and derivatives	2922-56-7	B	30837	40119	29040	101390	101460	89147	1.09575	2.92009	1.54601	up
Zmhn002301	C15H18O8	p-Coumaric acid-4-O-glucoside	Phenolic acids	Phenolic acids	117405-48-8	A	15225000	17099000	16043000	1903800	1897200	1692700	1.11617	0.113584	-3.13817	down
Lmtn002233	C15H20O8	Androsin	Others	Others	531-28-2	B	1341100	1437400	1387200	550100	543640	565770	1.116	0.398375	-1.3278	down
pmn001517	C15H22O8	3,4,5-Trimethoxyphenyl-1-O-Glucoside	Phenolic acids	Phenolic acids	-	B	2505100	2762000	2743100	6281800	6179400	6103600	1.11403	2.31765	1.21266	up
pme3184	C10H14N5O6P	2'-Deoxyadenosine-5'-monophosphate	Nucleotides and derivatives	Nucleotides and derivatives	653-63-4	B	80076	90237	69844	280610	255920	330390	1.10272	3.60981	1.85192	up
pmb0789	C14H21NO8	Pyridoxine-5'-O-glucoside	Others	Vitamin	-	A	287240	304080	327200	1081900	1058600	1234400	1.11244	3.67428	1.87746	up
Lmfn000604	C13H16O10	6-O-Galloyl-glucose	Tannins	Tannin	13186-19-1	A	20773000	23892000	24369000	5904700	5253000	6144600	1.11202	0.250634	-1.99634	down
Hmln000659	C13H16O10	3-O-Galloyl-glucose	Tannins	Tannin	-	A	19457000	23898000	22884000	4504900	5977000	5485300	1.10554	0.241054	-2.05257	down
Hmln000873	C13H16O10	2-O-Galloyl-glucose	Tannins	Tannin	-	B	9	9	9	3994900	3808300	4302200	1.11739	448348	18.7743	up
Lmmn001294	C14H20O9	Koaburaside	Phenolic acids	Phenolic acids	41653-73-0	A	5553800	5505100	5754500	17462000	16313000	17195000	1.11625	3.03151	1.60004	up
mws0675	C11H15N2O8P	β-Nicotinamide mononucleotide	Nucleotides and derivatives	Nucleotides and derivatives	1094-61-7	B	37915	31561	39294	95274	76243	92867	1.09103	2.43067	1.28135	up
Hmln002806	C16H16O8	5-O-Caffeoylshikimic acid	Phenolic acids	Phenolic acids	180981-12-8	A	23914000	25035000	23802000	1572300	1353600	1533700	1.11675	0.0612995	-4.02798	down
pmb3074	C16H18O8	5-O-p-Coumaroylquinic acid	Phenolic acids	Phenolic acids	1899-30-5	A	43616000	40696000	45671000	8361600	8008100	8341400	1.11638	0.19011	-2.39509	down
Zmyn000083	C6H14O12P2	D-Glucose 1,6-bisphosphate	Others	Saccharides and Alcohols	10139-18-1	A	67390	55922	59917	25412	18794	23518	1.09344	0.369614	-1.43591	down
pma0149	C15H16O9	Sinapoyl malate	Phenolic acids	Phenolic acids	92344-58-6	B	21604	25288	28034	106890	106860	125840	1.10891	4.53234	2.18026	up
mws1015	C15H16O9	Esculin (6,7-DihydroxyCoumarin-6-glucoside)	Lignans and Coumarins	Coumarins	531-75-9	A	6404700	7325200	6910500	3242300	3661800	3285400	1.10413	0.493668	-1.01839	down
Xmgp006913	C20H20O5	2,4,2',4'-tetrahydroxy-3'-prenylchalcone	Flavonoids	Chalcones	-	B	1217000	1264900	1278500	253030	206120	294250	1.10835	0.200351	-2.3194	down
pmp000637	C20H20O5	Sophoraflavanone B	Flavonoids	Dihydroflavone	53846-50-7	B	430640	457640	477580	111770	113660	111370	1.11636	0.246585	-2.01985	down
Zmhn001793	C15H18O9	6-O-Caffeoyl-D-glucose	Phenolic acids	Phenolic acids	-	A	3112500	3547900	3461800	652060	747770	773840	1.11332	0.214743	-2.21932	down
mws1333	C12H22O11	Melibiose*	Others	Saccharides and Alcohols	585-99-9	A	385260	297110	413350	1142400	872100	1114300	1.08341	2.85547	1.51373	up
mws1080	C12H22O11	Galactinol*	Others	Saccharides and Alcohols	3687-64-7	A	150060	117430	170940	323500	305880	352710	1.07354	2.24002	1.16351	up
mws0264	C12H22O11	D-(+)-Trehalose*	Others	Saccharides and Alcohols	99-20-7	A	675330	542180	635890	1258200	1885600	1800200	1.07155	2.66753	1.4155	up
pme0519	C12H22O11	D-(+)-Sucrose*	Others	Saccharides and Alcohols	57-50-1	A	534300	539540	551150	1441400	1664700	1114300	1.0841	2.59719	1.37695	up
mws5038	C12H22O11	Isomaltulose*	Others	Saccharides and Alcohols	13718-94-0	A	1158500	1200300	1103900	2516600	2766300	3475000	1.09248	2.52921	1.33869	up
MA10039641	C12H22O11	Lactobiose*	Others	Saccharides and Alcohols	63-42-3	A	1006700	959130	1221900	3055900	2688300	2483300	1.0953	2.58099	1.36792	up
mws0906	C16H22O8	Coniferin	Phenolic acids	Phenolic acids	531-29-3	B	3367900	3474100	3576200	411410	416250	429860	1.11719	0.120704	-3.05045	down
mws0609	C10H12N5O7P	Guanosine 3',5'-cyclic monophosphate	Nucleotides and derivatives	Nucleotides and derivatives	7665-99-8	B	23810	16734	24807	9	9	9	1.11684	0.000413154	-11.241	down
Lmtn000940	C14H18O10	1-O-(3,4-Dihydroxy-5-methoxy-benzoyl)-glucoside	Phenolic acids	Phenolic acids	-	A	16970000	18562000	18797000	6995700	7299300	7204100	1.11433	0.395721	-1.33745	down
pmb1562	C21H34O4	1-Stearidonoyl-Glycerol	Lipids	Glycerol ester	-	B	39569	44097	36860	9	9	9	1.11731	0.000224018	-12.1241	down
mws0967	C20H32O5	5,6,15-Trihydroxy-7,9,11,13-eicosatetraenoic acid	Lipids	Free fatty acids	89663-86-5	B	268800	273040	264340	108290	104310	100110	1.11591	0.387891	-1.36628	down
Lmhp011388	C21H36O4	2-α-Linolenoyl-glycerol	Lipids	Glycerol ester	55268-58-1	B	18303	18770	20874	43138	42583	46473	1.10962	2.28129	1.18985	up
mws0178	C16H18O9	Chlorogenic acid	Phenolic acids	Phenolic acids	327-97-9	A	13743000	14396000	14838000	4320000	4877200	4614600	1.11441	0.321377	-1.63766	down
mws1077	C16H18O9	Scopoletin-7-O-glucoside (Scopolin)	Lignans and Coumarins	Coumarins	531-44-2	A	20381	18850	28414	134150	128190	172720	1.10194	6.43152	2.68516	up
pmp000638	C20H18O6	8-Prenylkaempferol	Flavonoids	Flavonoid	28610-31-3	A	3504100	3730200	3609700	559140	515300	546750	1.11687	0.149501	-2.74177	down
Zmhn002422	C16H20O9	1-O-Feruloyl-D-Glucose	Phenolic acids	Phenolic acids	-	B	1543200	1469700	1410600	329380	352280	357940	1.11595	0.235018	-2.08916	down
pmb0296	C21H40O4	1-Oleoyl-Sn-Glycerol	Lipids	Glycerol ester	129784-87-8	A	714910	700450	758560	57337	62044	61549	1.11698	0.0832275	-3.5868	down
Hmlp003129	C20H22O6	Matairesinol	Lignans and Coumarins	Lignans	580-72-3	B	9	9	9	27495	27164	35884	1.11712	3353.44	11.7114	up
mws0097	C20H22O6	Pinoresinol	Lignans and Coumarins	Lignans	487-36-5	B	1038200	1073900	1161600	220940	217010	224930	1.11639	0.202486	-2.3041	down
pmb3107	C15H20O10	Glucosyringic Acid	Phenolic acids	Phenolic acids	-	B	89549	81241	85551	2891000	2839100	2938400	1.11724	33.8163	5.07965	up
Lmmn003748	C20H24O6	(+)-Isolariciresinol	Lignans and Coumarins	Lignans	548-29-8	B	350990	357710	362030	23666	22023	26537	1.11651	0.0674549	-3.88993	down
Xmyn011582	C23H38O3	Hydroginkgoic acid	Phenolic acids	Phenolic acids	-	B	30232	33047	30243	487810	508890	506940	1.11711	16.0779	4.00701	up
pmb0964	C16H23N5O5	Isopentenyladenine-7-N-glucoside	Nucleotides and derivatives	Nucleotides and derivatives	-	B	319180	408440	390240	791450	847780	811710	1.09602	2.19253	1.1326	up
Lmgp003270	C16H16O10	Scopoletin-7-O-glucuronide	Lignans and Coumarins	Coumarins	132752-65-9	B	548060	597900	616910	36587	34735	34881	1.117	0.0602444	-4.05303	down
pmb0752	C17H20O9	3-O-Feruloylquinic acid	Phenolic acids	Phenolic acids	1899-29-2	B	9	9	9	9557.2	16570	16160	1.1161	1566.19	10.613	up
mws0179	C17H20O9	Chlorogenic acid methyl ester	Phenolic acids	Phenolic acids	29708-87-0	B	216330	225400	179260	41130	41274	28002	1.10169	0.17779	-2.49175	down
pma3724	C17H20O9	1-O-Feruloylquinic acid	Phenolic acids	Phenolic acids	-	B	730910	672120	599190	45829	51856	49393	1.11583	0.0734575	-3.76695	down
Lmbp002255	C16H18O10	Fraxetin-8-O-glucoside (Fraxin)	Lignans and Coumarins	Coumarins	524-30-1	A	695750	710600	732000	3771800	3795100	3405100	1.11619	5.13106	2.35926	up
Lmbp002309	C17H22O9	Sinapaldehyde-4-O-Glucoside	Phenolic acids	Phenolic acids	154461-65-1	A	676780	705380	656290	3437700	3686500	3651500	1.1167	5.28622	2.40224	up
pmn001695	C16H20O10	Trihydroxycinnamoylquinic acid	Phenolic acids	Phenolic acids	-	A	14856	14832	13891	565160	508190	577260	1.11705	37.8763	5.24322	up
pmb3317	C16H20O10	Quinacyl syringic acid	Phenolic acids	Phenolic acids	-	B	64220	78026	81731	240240	230230	253490	1.10738	3.2323	1.69256	up
mws0011	C17H24O9	Syringin	Phenolic acids	Phenolic acids	118-34-3	B	59136	57178	52704	9	9	9	1.11737	0.000159746	-12.6119	down
Lmbp003208	C17H20O10	Fraxidin-8-O-glucoside	Lignans and Coumarins	Coumarins	-	B	9	9	9	517300	512670	470850	1.11739	55585.9	15.7624	up
pme1286	C14H20N6O5S	S-(5'-Adenosy)-L-homocysteine	Amino acids and derivatives	Amino acids and derivatives	979-92-0	A	134950	145490	162710	42284	42652	33465	1.10579	0.26718	-1.90411	down
Zmhn002227	C17H22O10	4-O-Glucosyl-sinapate	Phenolic acids	Phenolic acids	-	B	9	9	9	51903	49113	51168	1.1174	5636.44	12.4606	up
HJN003	C17H22O10	1-O-Sinapoyl-D-glucose	Phenolic acids	Phenolic acids	-	B	9	9	9	51906	73518	54249	1.11708	6654.56	12.7001	up
Lmhn002573	C17H20O11	Sinapoylglucuronic acid	Phenolic acids	Phenolic acids	-	B	8613.5	12477	13124	9	9	9	1.11666	0.000789139	-10.3074	down
pma6625	C20H22O9	E-3,4,5'-Trihydroxy-3'-glucosylstilbene	Others	Stilbene	-	B	15358	13711	10601	127290	91840	110940	1.10715	8.32039	3.05665	up
pmn001399	C20H22O9	2,4,6,4'-Tetrahydroxy-stilbene-2-O-D-glucoside	Others	Stilbene	-	A	383860	416520	372130	1848900	1809600	1687900	1.11561	4.55979	2.18897	up
Zmhn001746	C20H22O9	Piceatannol-3'-O-glucoside	Others	Stilbene	94356-26-0	A	720890	612770	644480	2470600	2525700	2796200	1.11299	3.93931	1.97794	up
Lmhn001773	C19H13NO10	Caffeoylnicotinoyltartaric acid	Phenolic acids	Phenolic acids	-	B	56208	66156	66496	9385.7	9354	12376	1.1096	0.164755	-2.6016	down
HJAP012	C20H18O10	Luteolin-8-C-arabinoside	Flavonoids	Flavonoid carbonoside	-	B	294110	273960	264530	1120100	1142300	1169000	1.11619	4.12131	2.0431	up
pmn001663	C22H26O8	Syringaresinol	Lignans and Coumarins	Lignans	21453-69-0	A	38157	36297	37288	531430	585980	559160	1.11712	15.0039	3.90727	up
Smlp002532	C20H19O10+	Cyanidin-3-O-arabinoside	Flavonoids	Anthocyanins	27214-72-8	A	2883900	3027000	2756200	9	9	9	1.11739	3.11523e-06	-18.2922	down
Lmmn003020	C22H28O8	Lyoniresinol	Lignans and Coumarins	Lignans	14464-90-5	B	93896	87538	104490	3560200	3941200	4235600	1.11655	41.0494	5.35929	up
pmb0864	C19H40NO7P	LysoPE 14:0	Lipids	LPE	-	B	9	9	9	11850	11800	13144	1.11735	1362.74	10.4123	up
Lmhp008337	C19H40NO7P	LysoPE 14:0(2n isomer)	Lipids	LPE	-	B	222050	234500	250680	87481	86524	90755	1.11416	0.374362	-1.41749	down
pmp000413	C21H20O10	Genistein-8-C-glucoside	Flavonoids	Flavonoid	66026-80-0	A	1402400	1467400	1712500	597480	688640	575000	1.09949	0.406154	-1.2999	down
pme3392	C21H21O10+	Pelargonidin-3-O-glucoside	Flavonoids	Anthocyanins	47684-27-5	A	2653600	2715600	2376500	42046	50600	51853	1.11652	0.0186554	-5.74426	down
HJN087	C21H22O10	Naringenin-4'-O-glucoside	Flavonoids	Flavonoid	-	A	3129900	3064600	3105500	791970	712880	660750	1.11451	0.23286	-2.10246	down
mws1179	C21H22O10	Naringenin-7-O-glucoside (Prunin)	Flavonoids	Dihydroflavone	529-55-5	A	2586500	2602300	2728100	793790	751260	762540	1.11664	0.291476	-1.77855	down
pmb0862	C20H42NO7P	LysoPC 12:0	Lipids	LPC	20559-18-6	B	74620	78861	79765	30452	36118	31330	1.10798	0.419729	-1.25247	down
Lmhp008885	C20H42NO7P	LysoPE 15:0(2n isomer)	Lipids	LPE	-	A	973510	1076800	983730	237310	243800	252700	1.11589	0.241859	-2.04776	down
Lmhp009187	C20H42NO7P	LysoPE 15:0	Lipids	LPE	-	A	965660	1082500	1053000	238660	241260	245910	1.11609	0.234051	-2.0951	down
mws1397	C22H18O10	Epicatechin gallate	Flavonoids	Flavanols	1257-08-5	A	40600000	42055000	44154000	20453000	16566000	18932000	1.10336	0.441223	-1.18042	down
Hmln003405	C20H16O12	4-Rhamnosyl-ellagic acid	Tannins	Tannin	-	B	177140	237510	202580	385080	476250	389190	1.06781	2.02602	1.01865	up
pme2459	C21H20O11	Luteolin-7-O-glucoside (Cynaroside)	Flavonoids	Flavonoid	5373-11-5	A	9	9	9	220380	224110	215350	1.11741	24438.5	14.5769	up
pmb0550	C21H21O11+	Cyanidin-3-O-glucoside (Kuromanin)	Flavonoids	Anthocyanins	47705-70-4	A	435640	486360	429520	9	9	9	1.11737	1.99775e-05	-15.6113	down
Li512113	C20H20O12	Maleoyl-caffeoylquinic acid	Phenolic acids	Phenolic acids	-	B	9	9	9	37072	31506	41568	1.11718	4079.48	11.9942	up
Hmpn005101	C21H24O11	Sieboldin	Flavonoids	Chalcones	18777-73-6	B	322490	414830	341470	128910	128580	147220	1.09956	0.375152	-1.41445	down
HJN041	C21H24O11	Epicatechin glucoside	Flavonoids	Flavanols	-	B	278010	260140	262340	1182100	1187700	1218400	1.1169	4.4825	2.16431	up
Zmpn006570	C28H22O6	ampelopsin F	Others	Stilbene	151487-08-0	A	36437000	37554000	35723000	19050000	17483000	17983000	1.11358	0.496892	-1.009	down
mws1420	C28H22O6	ε-Viniferin	Others	Stilbene	62218-08-0	A	16370000	16059000	16331000	7851700	7843500	8110600	1.11674	0.488224	-1.03439	down
Lmzn006795	C30H46O3	Ursonic acid	Terpenoids	Triterpene	6246-46-4	B	692960	649400	614950	206880	214920	273940	1.09943	0.355457	-1.49225	down
Zmjn003358	C23H20O10	(-)-Epicatechin-3-(3''-O-methyl)gallate	Others	Others	-	B	72209	62055	77066	202030	156250	191660	1.09283	2.60228	1.37978	up
Hmbn009700	C30H48O3	Betulinic acid	Terpenoids	Triterpene	472-15-1	A	16194000	13276000	15693000	6609800	6349300	5388900	1.09679	0.406262	-1.29952	down
mad2085	C22H18O11	Caffeoyl-p-coumaroyltartaric acid	Phenolic acids	Phenolic acids	-	B	9	9	9	108450	99092	122340	1.1173	12217.9	13.5767	up
mws0034	C22H18O11	Epigallocatechin-3-gallate	Flavonoids	Flavanols	989-51-5	A	841070	735050	965790	313920	247400	299490	1.09627	0.338647	-1.56215	down
pmb2654	C19H27NO12	Anthranilate-1-O-Sophoroside	Phenolic acids	Phenolic acids	-	B	29963	33219	29954	84513	88518	91508	1.11394	2.84035	1.50607	up
pmp000579	C22H22O11	Diosmetin-7-O-galactoside	Flavonoids	Flavonoid	-	A	9799000	10780000	10038000	24339000	27090000	25663000	1.11285	2.51795	1.33225	up
pmf0203	C22H23O11+	Peonidin-3-O-glucoside	Flavonoids	Anthocyanins	68795-37-9	B	317510	249670	287860	9	9	9	1.1173	3.15775e-05	-14.9507	down
mws0091	C21H20O12	Quercetin-3-O-glucoside (Isoquercitrin)	Flavonoids	Flavonols	482-35-9	B	24458000	26629000	25454000	65872000	66128000	67408000	1.11581	2.60524	1.38142	up
Lmdp003286	C21H20O12	Isohyperoside	Flavonoids	Flavonols	35589-21-0	A	6832700	7529900	6979600	14838000	16319000	15275000	1.11139	2.1756	1.12141	up
Lmzp002365	C22H24O11	Hesperetin-7-O-glucoside	Flavonoids	Flavonoid	31712-49-9	B	5559100	5057800	5853200	13636000	15853000	14816000	1.10902	2.69003	1.42762	up
Xmsn002700	C21H22O12	Taxifolin-3'-O-glucoside	Flavonoids	Flavonoid	31106-05-5	B	368100	375180	391560	977630	1002700	1056100	1.11542	2.67565	1.41989	up
HJAP154	C23H16O11	Galloylisorhamnetin	Flavonoids	Flavonols	-	B	9	9	9	25241	26661	29577	1.11733	3017.74	11.5593	up
Zmpn006037	C28H20O7	malibatol A	Others	Stilbene	-	A	1821600	1862600	2044900	8466000	8882700	8636300	1.11597	4.53562	2.1813	up
Lmhp008801	C23H42NO7P	LysoPE 18:3	Lipids	LPE	-	A	514600	364960	364620	1491900	1389700	1535800	1.0988	3.55045	1.828	up
pmb0874	C23H44NO7P	LysoPE 18:2(2n isomer)	Lipids	LPE	-	A	10710000	9723800	10147000	3175800	3115700	3310600	1.11558	0.313991	-1.6712	down
Lmmp003783	C21H18O13	Quercetin-3-O-glucuronide	Flavonoids	Flavonols	-	B	93148	112550	120720	1152600	1117200	1157300	1.11489	10.4991	3.3922	up
Zmhn004909	C21H18O13	3,4-Digalloylshikimic acid	Phenolic acids	Phenolic acids	-	A	5603400	5715500	5807700	2737800	2739300	2730500	1.11698	0.479231	-1.06121	down
Hmcp002207	C22H22O12	Isorhamnetin-7-O-glucoside (Brassicin)	Flavonoids	Flavonols	6743-96-0	A	8614200	8797700	8638500	24738000	25236000	25517000	1.11717	2.89788	1.535	up
pmn001525	C23H26O11	3,5-Digalloylshikimic acid	Phenolic acids	Phenolic acids	95753-52-9	B	32741	41871	45704	86124	79663	79132	1.07366	2.03563	1.02548	up
pmb2260	C23H46NO7P	LysoPC 15:1	Lipids	LPC	-	B	36509	36996	40031	17136	19408	13721	1.08246	0.442723	-1.17552	down
pmb0883	C23H48NO7P	LysoPE 18:0	Lipids	LPE	69747-55-3	B	32368	30814	33103	88396	69526	89834	1.09913	2.57315	1.36354	up
Lmfn000797	C20H20O14	2,3-Di-O-Galloyl-D-Glucose	Tannins	Tannin	-	A	172880	204640	203970	25384	26180	18490	1.10983	0.120473	-3.05322	down
Zmpn005408	C28H20O8	vaticahainol B	Others	Stilbene	-	A	3575100	2748100	2902100	7427600	7527800	5355000	1.05481	2.2016	1.13855	up
pmn001707	C30H46O5	Quillaic acid	Phenolic acids	Phenolic acids	631-01-6	B	9002000	8698600	9241800	4063200	3878000	4497400	1.10932	0.461674	-1.11505	down
Zmpn006881	C30H48O5	Tormentic acid	Terpenoids	Triterpene	13850-16-3	A	267820	257600	306550	920750	978460	899140	1.11224	3.36352	1.74997	up
pmn001591	C30H48O5	Rutundic acid	Terpenoids	Triterpene	20137-37-5	A	2204500	2335900	2341500	1195900	997140	1000600	1.10283	0.464064	-1.10761	down
Lmhp008833	C24H48NO7P	LysoPC 16:1(2n isomer)	Lipids	LPC	-	B	62225	64331	61610	29465	27832	22468	1.09707	0.423908	-1.23818	down
HJAP005	C22H22O13	Laricitrin-3-O-glucoside	Flavonoids	Flavonoid	39986-90-8	A	4968300	5078400	5216300	15681000	15870000	15567000	1.11699	3.08707	1.62624	up
pmb3061	C22H28O13	5-O-p-Coumaroylquinic acid O-glucoside	Phenolic acids	Phenolic acids	-	B	9383.6	9549.7	12086	39620	42956	37492	1.10752	3.87075	1.95261	up
pmb3064	C22H28O13	3-O-p-Coumaroylquinic acid O-glucoside	Phenolic acids	Phenolic acids	-	B	9	9	9	33864	39500	33870	1.11733	3971.63	11.9555	up
Lmhp010040	C25H46NO7P	LysoPE 20:3	Lipids	LPE	-	B	90691	83260	88746	42445	25953	27024	1.06816	0.36324	-1.46101	down
Lmhp009802	C25H46NO7P	LysoPE 20:3(2n isomer)	Lipids	LPE	-	B	82349	82256	78920	18163	23781	19051	1.10918	0.250467	-1.99731	down
pme0500	C18H32O16	D-(+)-Melezitose	Others	Saccharides and Alcohols	597-12-6	B	11722	14386	11043	68902	46922	34806	1.06669	4.05453	2.01954	up
Lmhp010757	C25H48NO7P	LysoPE 20:2	Lipids	LPE	-	A	1050800	1005600	1089000	191000	183130	186320	1.11693	0.178181	-2.48859	down
Lmhp008718	C25H48NO7P	LysoPC 17:2	Lipids	LPC	-	B	32347	39768	31730	67724	70154	72395	1.09352	2.02487	1.01783	up
Lmhp009590	C25H50NO7P	LysoPC 17:1	Lipids	LPC	-	B	39852	38205	40590	90712	105070	98041	1.11172	2.47645	1.30827	up
Hmcp002187	C23H24O13	Limocitrin-3-O-galactoside	Flavonoids	Flavonoid	-	B	999080	977340	948870	3468500	4001000	4017100	1.11442	3.92665	1.9733	up
pmb3055	C22H26O14	p-Coumaroylquinic acid-4'-O-glucuronide	Phenolic acids	Phenolic acids	-	B	85234	98760	92926	9	9	9	1.11736	9.75011e-05	-13.3242	down
Lmhp009773	C27H46O9	1-α-Linolenoyl-glycerol-3-O-glucoside	Lipids	Glycerol ester	-	B	12737	19127	12523	36272	33363	44486	1.05792	2.57105	1.36236	up
Zmhn000785	C19H32O16	Di-O-Glucosylquinic acid	Phenolic acids	Phenolic acids	-	A	293180	289890	311070	722740	481230	589040	1.05435	2.00529	1.00381	up
pmb0865	C26H48NO7P	LysoPC 18:3(2n isomer)	Lipids	LPC	-	A	7218500	7186700	7443700	18727000	18227000	18101000	1.11677	2.51981	1.33331	up
pmb0854	C26H48NO7P	LysoPC 18:3	Lipids	LPC	-	A	1884900	1174000	1878500	4676800	5058000	6446600	1.06799	3.27731	1.71251	up
pmp000682	C26H32O11	Matairesinol-4'-O-glucoside (Matairesinoside)	Lignans and Coumarins	Lignans	23202-85-9	A	21168	27581	22684	828510	818980	841320	1.11629	34.8412	5.12272	up
pmn001378	C26H32O11	Pinoresinol-4-O-glucoside	Lignans and Coumarins	Lignans	41607-20-9	A	1272300	1340600	1532300	299080	287330	290160	1.11451	0.211466	-2.2415	down
pmn001710	C24H26O13	Rosmarinic acid-3'-O-glucoside	Phenolic acids	Phenolic acids	910028-78-3	B	69420	103660	102380	392400	359960	334100	1.0953	3.94417	1.97972	up
Cmsp005051	C26H34O11	(+)-Isolariciresinol-9-O-glucoside	Lignans and Coumarins	Lignans	-	B	194070	191850	190460	1097800	1165600	1204500	1.11689	6.01669	2.58897	up
mws0126	C26H54NO7P	LysoPC 18:0	Lipids	LPC	19420-57-6	B	195350	168790	170730	663840	682900	786720	1.11168	3.98874	1.99593	up
pmd0136	C26H54NO7P	LysoPC 18:0(2n isomer)	Lipids	LPC	-	B	23717	27339	24891	77429	67779	82067	1.10821	2.99255	1.58137	up
Lmhp010908	C27H54NO7P	LysoPC 19:1	Lipids	LPC	-	B	13593	10152	12959	36391	38658	35382	1.10166	3.00869	1.58914	up
pmb2228	C27H56NO7P	LysoPC 19:0	Lipids	LPC	108273-88-7	B	3319.1	5147.4	2975.3	12859	8983.7	10004	1.04419	2.78336	1.47683	up
Zmhn002155	C27H26O12	Galloyl-piceid	Others	Stilbene	-	B	32207	33402	38719	79814	81941	70292	1.09892	2.22421	1.15329	up
pmb0608	C25H24O14	Chrysoeriol-7-O-(6''-malonyl)glucoside	Flavonoids	Flavonoid	-	B	9261	9696.6	13521	78423	84605	75217	1.10887	7.33545	2.87488	up
Hmln002189	C24H22O15	Quercetin-3-O-(6''-malonyl)galactoside	Flavonoids	Flavonols	-	B	11074	16837	20570	231650	249910	263480	1.10729	15.3677	3.94183	up
pmp000589	C24H22O15	Quercetin-7-O-(6''-malonyl)glucoside	Flavonoids	Flavonols	-	B	10502	15620	13379	163050	175110	166810	1.11273	12.7837	3.67624	up
Zmhn001414	C26H32O13	Resveratrol-3,5-di-O-glucoside	Others	Stilbene	-	A	179290	217010	153140	59633	71067	61838	1.09129	0.350426	-1.51282	down
Lmmn002260	C27H36O12	5'-Methoxyisolariciresinol-9'-O-glucoside	Lignans and Coumarins	Lignans	-	B	62620	57117	49328	2603000	2589200	2382400	1.11657	44.8029	5.48552	up
pma0702	C29H39N3O8	N1,N8-Bis(sinapoyl)spermidine	Alkaloids	Phenolamine	-	B	134070	91855	89856	535360	486820	381270	1.09152	4.44438	2.15198	up
Lmmp002143	C24H22O16	Gossypetin-3-O-(6''-malonyl)glucoside	Flavonoids	Flavonols	-	B	21091	11622	21656	241280	274420	251720	1.10436	14.115	3.81916	up
Zmhn002702	C30H30O11	Ferulic-piceid	Others	Stilbene	-	A	14401	12924	16457	224300	216540	232410	1.11578	15.3773	3.94273	up
Lmqn001932	C28H36O13	Syringaresinol-4'-O-glucoside	Lignans and Coumarins	Lignans	7374-79-0	B	9	9	9	654240	592800	423110	1.11709	61857.4	15.9167	up
mws1290	C30H26O13	Kaempferol-3-O-(6''-p-coumaroyl)glucoside (Tiliroside)	Flavonoids	Flavonols	20316-62-5	A	1265400	1377800	1394900	373890	397030	399080	1.11542	0.28974	-1.78717	down
pmp001079	C27H30O15	Luteolin-7-O-neohesperidoside (Lonicerin)	Flavonoids	Flavonoid	25694-72-8	A	9	9	9	246790	258880	242490	1.1174	27709.6	14.7581	up
Lmjp002867	C27H30O15	Kaempferol-3-O-neohesperidoside	Flavonoids	Flavonols	32602-81-6	A	9284500	10118000	10116000	4506500	4408400	4453000	1.11441	0.452865	-1.14285	down
mws0791	C28H34O14	Poncirin (Isosakuranetin-7-O-neohesperidoside)	Flavonoids	Dihydroflavone	14941-08-3	B	1261200	1419100	1334100	369730	424030	363430	1.11227	0.28826	-1.79456	down
pmn001583	C27H30O16	Quercetin-3-O-robinobioside	Flavonoids	Flavonols	52525-35-6	A	573700	450800	379890	56333000	49877000	48817000	1.11581	110.387	6.78643	up
mws0036	C28H34O15	Hesperetin-7-O-rutinoside (Hesperidin)	Flavonoids	Dihydroflavone	520-26-3	B	9	9	9	477840	445710	459760	1.1174	51233.7	15.6448	up
Zmcp002924	C27H31O16+	Cyanidin-3-O-(2''-O-glucosyl)glucoside	Flavonoids	Anthocyanins	38820-68-7	B	3933200	3925800	3538700	1262600	1386400	1472600	1.11043	0.361617	-1.46747	down
Smsp001640	C27H31O16+	Petunidin-3-O-glucoside-5-O-arabinoside	Flavonoids	Anthocyanins	-	B	25877000	25026000	26355000	13030000	12246000	12388000	1.11492	0.487509	-1.0365	down
pme1777	C27H31O16+	Cyanidin-3,5-O-diglucoside (Cyanin)	Flavonoids	Anthocyanins	2611-67-8	B	28704000	31061000	29210000	14626000	13420000	14477000	1.11214	0.477921	-1.06516	down
Rfmb26201	C30H38O14	Syringaresinol-4'-O-(6''-acetyl)glucoside	Lignans and Coumarins	Lignans	-	B	9	9	9	147890	125520	117110	1.11728	14463.7	13.8201	up
Lmmp002963	C28H32O16	6-C-Methylquercetin-3-O-rutinoside	Flavonoids	Flavonols	-	A	104830	101180	95591	2042000	1919300	2046500	1.11712	19.9197	4.31612	up
pma2088	C27H30O17	Quercetin-3,4'-O-di-glucoside	Flavonoids	Flavonols	29125-80-2	B	9	9	9	119970	129880	132360	1.11739	14155.9	13.7891	up
Lmtp003677	C27H30O17	Quercetin-3-O-sophoroside (Baimaside)	Flavonoids	Flavonols	18609-17-1	B	460370	489100	480460	2563300	2677700	2667100	1.11702	5.53041	2.46739	up
Lmfn001769	C28H26O17	Maplexin G	Tannins	Tannin	-	B	92379	89944	101740	36023	28295	24673	1.09596	0.313279	-1.67448	down
Lmfn001209	C27H24O18	1,3,6-Tri-O-galloyl-D-glucose	Tannins	Tannin	18483-17-5	B	32264	26894	22221	9231.6	12057	15235	1.02054	0.448809	-1.15583	down
Lmfn001337	C27H24O18	1,2,3-Tri-O-galloyl-D-glucose	Tannins	Tannin	-	B	23784	27040	29941	12916	9362.3	14700	1.04592	0.457851	-1.12705	down
mws1506	C29H36O16	Plantamajoside	Phenolic acids	Phenolic acids	104777-68-6	B	55333	37117	59795	9	9	9	1.11677	0.000177346	-12.4611	down
Lmxp010913	C35H66NO9P	1-(9Z-Octadecenoyl)-2-(9-oxo-nonanoyl)-sn-glycero-3-phosphocholine	Lipids	Glycerol ester	-	B	73093	54433	56300	9	9	9	1.11715	0.000146878	-12.7331	down
Lmhp008744	C33H56O14	1-α-Linolenoyl-glycerol-2,3-di-O-glucoside	Lipids	Glycerol ester	-	B	2857	4251.9	3622.6	16833	16751	15910	1.10474	4.61203	2.2054	up
Zmpn006890	C42H32O9	vaticanol A	Others	Stilbene	-	A	41238	43159	45725	153010	170070	140000	1.11183	3.55881	1.8314	up
Lmgn002253	C31H36O18	Syringoylcaffeoylquinic acid-D-glucose	Phenolic acids	Phenolic acids	-	B	156980	172400	160850	13661	18756	16201	1.11354	0.0991739	-3.3339	down
pmn001369	C32H42O17	1-Hydroxypineolin Diglucoside	Lignans and Coumarins	Lignans	-	B	54355	62976	61775	9	9	9	1.11735	0.000150749	-12.6956	down
pmn001368	C32H44O17	Olivil-4,4'-Di-O-glucoside	Lignans and Coumarins	Lignans	-	B	4996.5	3199.2	3799.9	9	9	9	1.11638	0.00225083	-8.79533	down
Xmyp004678	C32H38O19	Kaempferol-3-O-(2-O-Xylosyl-6-O-Rhamnosyl)Glucoside	Flavonoids	Flavonoid	-	B	3557800	3992700	3201700	777940	764850	686850	1.11232	0.207366	-2.26975	down
Hmcp001618	C32H38O20	Quercetin-3-O-(2''-O-Xylosyl)rutinoside	Flavonoids	Flavonols	129235-39-8	A	76466	67725	93113	30761	35850	30725	1.08675	0.410174	-1.28569	down
Lmzn001875	C33H42O19	Naringenin-7-O-Rutinoside-4'-O-glucoside	Flavonoids	Flavonoid	-	B	9	9	9	82392	72075	82363	1.11734	8771.48	13.0986	up
pmp001105	C33H40O20	Kaempferol-3-O-neohesperidoside-7-O-glucoside	Flavonoids	Flavonols	-	B	27734	23171	23186	9	9	9	1.11727	0.000364417	-11.4221	down
Lmpp003268	C33H40O20	Kaempferol-3-O-rutinoside-7-O-glucoside	Flavonoids	Flavonols	-	B	65612	79905	77224	36665	22301	26909	1.06335	0.385537	-1.37506	down
Xmyp004945	C33H40O20	Kaempferol-3-O-(6''-Rhamnosyl-2''-Glucosyl)Glucoside (Camelliaside A)	Flavonoids	Flavonoid	135095-52-2	B	29178	26570	27006	152600	153450	143140	1.11639	5.42802	2.44042	up
HJAP127	C33H40O20	Quercetin-3-O-(2''-O-Rhamnosyl)rutinoside	Flavonoids	Flavonols	55696-57-6	A	50046	55081	41199	144640	137650	137400	1.10275	2.86818	1.52014	up
Lmmp002755	C33H40O21	Quercetin-7-O-rutinoside-4'-O-glucoside	Flavonoids	Flavonols	-	A	9	9	9	250580	237140	269590	1.11737	28048.5	14.7756	up
Lmmp002334	C33H40O21	Quercetin-3-O-rutinoside-7-O-glucoside	Flavonoids	Flavonols	-	A	183720	208000	212050	2991300	3149900	2889800	1.11659	14.9577	3.90281	up
pmp000100	C45H38O18	Arecatannin B1	Tannins	Tannin	79763-28-3	B	29573	38486	40240	10622	14081	15299	1.07232	0.369366	-1.43688	down
Lmmp001653	C45H38O20	Gallocatechin-gallocatechin-catechin	Tannins	Proanthocyanidins	-	B	3801600	3349100	3812100	1064200	1180400	1080100	1.11289	0.303271	-1.72132	down
Lmmp001550	C45H38O21	Gallocatechin-gallocatechin-gallocatechin	Tannins	Proanthocyanidins	-	A	5185600	5668700	6086400	2242700	2412800	2725400	1.10052	0.43569	-1.19862	down
Lmhn002745	C52H41O24	(EC→EC→EC)g(3)	Tannins	Proanthocyanidins	-	B	20569	20409	25503	5252	4157.4	5792.1	1.10259	0.228659	-2.12873	down
Lmpp003705	C52H42O22	Procyanidin C1 3'-O-gallate	Tannins	Proanthocyanidins	-	B	220950	211890	226560	44386	36483	35869	1.11373	0.177037	-2.49788	down
