# Supplementary material for: Integrated Metabolome and Transcriptome Analyses Reveal Dissimilarities in the Anthocyanin Synthesis Pathway Between Different Developmental Leaf Color Transitions in Hopea hainanensis (Dipterocarpaceae)
Source: Front Plant Sci. 2022 Mar 3;13:830413. doi: 10.3389/fpls.2022.830413 (PMC8928120; doi:10.3389/fpls.2022.830413)
Supplement: Supplementary file 3 [file Table_3.XLSX]

## Sheet: Sheet1
Table S3. Kmeans analysis of all DAMs
Index	Sub Class	Formula	Compounds	Class I	Class II	CAS	Level	GY-1	GY-2	GY-3	GO-1	GO-2	GO-3	RY-1	RY-2	RY-3	RO-1	RO-2	RO-3
pme2292	6	C4H12N2	Putrescine	Alkaloids	Phenolamine	110-60-1	B	213390	197620	183790	4758000	5717300	5253900	108080	128480	115700	2336200	2299900	2079700
pme2601	3	C3H6O3	3-Hydroxypropanoic acid	Organic acids	Organic acids	503-66-2	B	59064	74661	69870	66900	61549	77934	32340	30748	45033	74500	70973	75310
Lmqp000873	2	C4H4O3	Succinic anhydride	Organic acids	Organic acids	108-30-5	B	773770	784720	745070	378030	362230	413890	1318100	1237000	1317300	561640	505330	489100
mws4052	1	C4H7NO2	1-Aminocyclopropane-1-carboxylic acid	Organic acids	Organic acids	22059-21-8	B	236300	229150	257840	448210	390190	377700	108190	100820	110560	519030	496320	580950
Lmgn000219	8	C4H6O3	Succinic semialdehyde	Organic acids	Organic acids	692-29-5	B	144880	135930	148730	153210	120990	133550	307300	326960	357160	112680	108080	99369
pme1841	1	C5H14N2	Cadaverine	Alkaloids	Phenolamine	462-94-2	B	6228.4	5916.2	7418.6	17563	18210	17094	27017	26638	22384	42984	41383	45478
pme3011	1	C4H9NO2	γ-Aminobutyric acid	Organic acids	Organic acids	56-12-2	A	113330	117350	116200	107850	103300	106040	93690	100220	100220	214370	233880	243270
Lmbn000193	8	C3H4O4	Tartronate semialdehyde	Organic acids	Organic acids	2480-77-5	B	62997	69666	66119	49056	61730	70103	219100	184730	202320	49066	43594	63803
mws0576	8	C4H8O3	3-Hydroxybutyric acid*	Organic acids	Organic acids	300-85-6	A	604530	655670	571140	722100	635010	749920	1451900	1445600	1676400	556190	545810	520630
pme1975	8	C3H4O4	Malonic acid*	Organic acids	Organic acids	141-82-2	A	619160	776630	717630	793370	753450	873050	1732400	1745700	1959300	576970	590940	571960
pme0010	6	C3H7NO3	L-Serine	Amino acids and derivatives	Amino acids and derivatives	56-45-1	A	502010	476230	490420	944340	725000	874320	206290	204070	162140	563080	525540	630590
pme2433	6	C4H11NO2	Diethanolamine	Others	Others	111-42-2	B	70164	66678	65031	118830	97070	107480	28110	32378	41299	80679	77062	76776
mws0177	3	C5H4O3	2-Furoic acid	Organic acids	Organic acids	88-14-2	B	52045	67385	63798	50562	55324	55738	9	9	9	36773	53112	65780
NK10264105	2	C6H11NO	ε-Caprolactam	Alkaloids	Alkaloids	105-60-2	B	14607	13076	14041	9	9	9	15468	16340	17079	9	9	9
pme0271	6	C4H4O4	Maleic acid	Organic acids	Organic acids	110-16-7	A	248340	288560	251090	383840	433100	457180	113590	82792	86122	357640	372250	310490
pme2935	6	C5H8O3	2-Oxovaleric acid	Organic acids	Organic acids	1821-02-9	B	7492.1	9201.7	6833.1	15155	19374	18078	9	9	9	8824	13661	13164
mws0823	6	C5H8O3	3-Methyl-2-Oxobutanoic acid	Organic acids	Organic acids	759-05-7	B	355820	382140	372590	712530	770180	731330	148980	143600	141630	557540	479430	564890
pme3193	2	C4H7NO3	N-Acetyl-L-glycine	Amino acids and derivatives	Amino acids and derivatives	543-24-8	B	33233	28489	34598	15914	17627	12643	36070	32030	39548	12589	17859	18125
pmb1096	8	C8H7N	Indole	Alkaloids	Plumerane	120-72-9	B	40846	35666	38466	38903	32204	37021	74859	77719	80796	47347	35583	48701
mws0191	7	C5H11NO2	Betaine	Alkaloids	Alkaloids	107-43-7	A	4425600	4079500	4394100	1962400	1767200	1865100	3088000	3253700	3163100	1887300	1837100	2130200
mws0470	8	C4H6O4	Methylmalonic acid*	Organic acids	Organic acids	516-05-2	A	9724000	9946800	10269000	5772200	5927500	5935300	18949000	18441000	19038000	8394300	8167800	8323100
mws0192	8	C4H6O4	Succinic acid*	Organic acids	Organic acids	110-15-6	A	8230000	8533400	8517900	4869300	4815700	4981900	16637000	16523000	16923000	7097100	6949500	7180700
mws0147	8	C5H10O3	β-Hydroxyisovaleric acid	Organic acids	Organic acids	625-08-1	B	287410	318270	299710	323170	311880	335490	683480	644560	694150	315570	313250	300790
pme3096	8	C3H5NO4	Aminomalonic acid	Organic acids	Organic acids	1068-84-4	B	3066000	3193500	3223700	1774300	1892400	1944100	5666600	5649700	5944700	2623100	2563500	2608500
pmp001287	2	C8H9N	N-Benzylmethylene isomethylamine	Alkaloids	Alkaloids	-	A	1757300	1704700	1746600	720690	734660	757800	2289300	2220100	2318600	814920	787000	784020
Lmbn001930	7	C7H6O2	2-Hydroxybenzaldehyde (Salicylaldehyde)	Phenolic acids	Phenolic acids	90-02-8	B	153700	138210	130020	24623	37808	28569	138520	147150	150310	36798	41977	35346
mws0628	3	C7H6O2	4-Hydroxybenzaldehyde	Phenolic acids	Phenolic acids	123-08-0	A	4982900	4773800	3790600	4452000	4269600	4108200	950100	969880	1111000	5394000	4150200	4849300
ML10179289	1	C8H10O	2-Phenylethanol	Phenolic acids	Phenolic acids	60-12-8	B	9	9	9	138700	157880	177370	93433	110490	112480	168780	229910	240990
Lmbp000668	9	C6H5NO2	Isonicotinic acid	Organic acids	Organic acids	55-22-1	B	120480	156490	144450	131080	169970	137900	307570	284510	321120	187780	192690	182030
pme0490	9	C6H5NO2	Nicotinic acid	Organic acids	Organic acids	59-67-6	B	126730	146310	159110	149200	129300	146510	278970	301680	327180	192100	183880	197300
pmb0302	3	C2H8NO3P	2-Aminoethylphosphonate	Lipids	Glycerol ester	2041-14-7	B	136880	142510	135340	115940	126540	113900	18723	23388	24456	75403	67915	86399
Zmgn000216	8	C2H7O4P	2-Hydroxyethylphosphonic acid	Organic acids	Organic acids	22987-21-9	A	332740	309100	333130	107950	103260	108380	824350	891070	824640	191130	182360	148720
ML10181668	3	C6H11NO2	Cycloleucine	Amino acids and derivatives	Amino acids and derivatives	52-52-8	B	994370	1358500	1294600	2013800	2002200	1857400	9	9	9	1932700	1594900	2564200
Rfmb319	9	C6H11NO2	Pipecolic acid	Amino acids and derivatives	Amino acids and derivatives	4043-87-2	B	1399600	1102100	1201300	1137700	1311500	1347400	3107100	2652300	3223300	2292000	2400300	2136200
mws0425	6	C5H6O4	Citraconic acid	Organic acids	Organic acids	498-23-7	A	592410	623770	655100	2140500	2055000	2078100	172880	199100	205310	2099200	2071200	2174600
Zmgn000217	9	C5H6O4	Methylenesuccinic acid	Organic acids	Organic acids	97-65-4	A	24569	24291	23736	30041	28957	29495	76675	90155	87238	42095	30843	47975
Lmbn001718	6	C6H10O3	(S)-3-Methyl-2-oxopentanoic acid	Organic acids	Organic acids	24809-08-3	B	20924	18606	24917	69127	76909	50777	9	9	9	43109	35403	39690
pme2693	5	C6H14N2O	N-Acetylputrescine	Alkaloids	Phenolamine	18233-70-0	B	298930	283760	314210	504040	544770	483310	190820	189190	187930	218350	210780	237900
pmb0501	5	C5H14N4	Agmatine	Alkaloids	Phenolamine	306-60-5	B	300140	310260	328620	530440	526860	497190	186980	183950	199740	213670	247370	239300
mws0216	4	C5H9NO3	Trans-4-Hydroxy-L-proline	Amino acids and derivatives	Amino acids and derivatives	51-35-4	B	170880	193850	193770	93442	74758	117070	76662	80596	92432	69748	82164	92845
Zmpn000638	7	C4H9N3O2	3-Guanidinopropionic acid	Organic acids	Organic acids	353-09-3	B	245840	197450	250270	78297	82628	76192	171310	177770	153750	92696	87039	90056
mws0473	2	C5H8O4	2-Methylsuccinic acid*	Organic acids	Organic acids	498-21-5	A	4501800	4945500	4780500	1530400	1542100	1505400	7202000	6848400	7156100	1476700	1466300	1507400
Lmbn001288	2	C5H8O4	(S)-2-hydroxy-2-methyl-3-oxobutanoic acid*	Organic acids	Organic acids	71698-08-3	A	360880	395840	398050	125840	121870	123450	592780	544320	597990	122540	124180	127420
mws0972	6	C6H12O3	6-Hydroxyhexanoic acid	Organic acids	Organic acids	1191-25-9	B	67171	69790	85792	141230	138840	131140	31850	51019	47416	116390	118740	122530
pme2527	6	C5H12N2O2	L-Ornithine	Amino acids and derivatives	Amino acids and derivatives	70-26-8	B	25779	18812	18047	50285	50184	50920	18625	17764	18037	40658	51071	50610
mws0219	1	C4H7NO4	L-Aspartic Acid	Amino acids and derivatives	Amino acids and derivatives	56-84-8	A	1086300	1100800	1117000	1789600	1415600	1388600	815690	860430	864930	2556300	2494600	2482900
mws0275	8	C4H6O5	L-(-)-Malic acid	Organic acids	Organic acids	636-61-3	A	1694300	1951000	1653500	1038000	958210	1038900	3084100	3269900	3813200	1186200	1135000	1090300
Lmbn000198	2	C4H6O5	3-Dehydro-L-Threonic Acid	Organic acids	Organic acids	-	A	1774700	2046000	1895000	1055100	1016300	1109100	3206900	3161000	3647700	1094700	1008600	1070800
pme0040	2	C5H5N5	Adenine	Nucleotides and derivatives	Nucleotides and derivatives	73-24-5	A	1879500	1778600	1748800	327210	338740	280230	2412400	2355700	2413000	244120	254610	231080
HJKP000649	3	C8H9NO	N-benzylformamide	Alkaloids	Alkaloids	6343-54-0	B	172990	138450	159560	9	9	9	9	9	9	202750	201250	204500
Hmbn002174	6	C8H8O2	4-Hydroxyacetophenone	Phenolic acids	Phenolic acids	99-93-4	B	14770	13641	20170	82824	65876	76482	4372.3	4372.5	3260	88942	66974	64008
pme2268	9	C7H7NO2	Trigonelline	Alkaloids	Alkaloids	535-83-1	A	765620	833680	750360	1068200	875420	1072800	3128200	3324700	3246200	1906900	1789700	1993400
mws0146	8	C7H7NO2	Nicotinic Acid Methyl Ester(Methyl Nicotinate)	Alkaloids	Alkaloids	93-60-7	B	59362	65904	61748	44236	36179	31416	339670	349170	336050	40282	41262	46578
pme1002	7	C8H11NO	L-Tyramine	Amino acids and derivatives	Amino acids and derivatives	51-67-2	A	1528600	1592900	1551500	784550	788070	967270	1264900	1184200	1465900	514920	560060	570500
pma0948	7	C8H11NO	Phenylethanolamine	Others	Others	7568-93-6	B	612460	601600	610430	308380	295760	369760	516830	441290	563260	199470	178580	226880
Hmgn001653	6	C7H6O3	Protocatechuic aldehyde	Phenolic acids	Phenolic acids	139-85-5	A	2165400	2486000	2284200	8023700	8124800	8176700	471900	438800	409370	8712500	8871700	9117800
Lmgn001670	3	C7H6O3	Salicylic acid	Phenolic acids	Phenolic acids	69-72-7	A	1315100	1582300	1494100	1848800	2137000	1931900	387570	390540	395600	2560300	2536900	2643700
Lmbn002862	8	C7H6O3	3-Hydroxybenzoic Acid	Organic acids	Organic acids	99-06-9	B	1064200	924110	1015200	464450	441090	461550	13847000	14597000	13283000	774360	714040	745780
mws0336	9	C6H6N2O2	Urocanic acid	Organic acids	Organic acids	104-98-3	B	64766	71148	68839	93016	69352	73222	186850	193710	147990	99005	112810	99959
mws2368	3	C8H10O2	Tyrosol	Phenolic acids	Phenolic acids	501-94-0	B	134600	142110	142530	194120	176460	196730	41082	36043	33820	274080	263520	263180
pme2828	6	C6H5NO3	4-Nitrophenol	Phenolic acids	Phenolic acids	100-02-7	B	8076700	7959200	8149900	28760000	28884000	27780000	3183800	3325600	3050000	21398000	23218000	19633000
mws0704	8	C2H8NO4P	O-Phosphorylethanolamine	Alkaloids	Alkaloids	1071-23-4	B	295700	276410	295880	99845	83339	98645	732580	726200	771390	100540	99232	109710
pma2987	2	C6H11N3O	Histidinol	Others	Others	501-28-0	B	28650000	25069000	26618000	12638000	14085000	13092000	30253000	29731000	30055000	13625000	14776000	13925000
pme3207	6	C6H6O4	Muconic acid	Organic acids	Organic acids	1119-72-8	B	2094100	2124600	2035600	17624000	18226000	17536000	1603500	1049600	1059600	17384000	19037000	18470000
pme2380	9	C5H6O5	α-Ketoglutaric acid	Organic acids	Organic acids	328-50-7	B	441620	595850	514140	545050	456820	496400	1700000	1699600	1929000	1000400	1150000	1407900
Lmgn000224	9	C5H6O5	(S)-2-methyl-3-oxosuccinic acid	Organic acids	Organic acids	-	A	47822	52670	46790	54237	63018	51673	155010	170080	159920	102660	79967	149590
mws1012	2	C9H6O2	Coumarin	Lignans and Coumarins	Coumarins	91-64-5	B	7688.6	8722.3	8302.1	4283.1	5383.8	4388.2	13849	13031	15525	4068.6	5662.8	4325.9
Wmzn000227	6	C6H10O4	2,2-Dimethylsuccinic acid	Organic acids	Organic acids	597-43-3	B	3974.8	1802.1	1448.4	12614	11227	8309.7	9	9	9	8294.8	6890.4	10902
Lmbn001676	2	C6H10O4	(R)-3-Hydroxy-3-Methyl-2-Oxopentanoic Acid	Organic acids	Organic acids	-	B	110210	119390	144720	39968	28167	34038	138700	140850	167380	35010	33132	32720
mws0208	2	C6H10O4	Adipic Acid	Organic acids	Organic acids	124-04-9	B	1671500	1696300	1779200	527520	614150	558130	2060400	2091700	2096400	476640	473980	446860
pme1691	8	C7H16NO2	Acetylcholine	Alkaloids	Alkaloids	60-31-1	B	499660	484990	454860	616360	532270	467570	783670	1089200	1085600	542960	555540	517590
mws1050	2	C5H9NO4	O-Acetylserine	Amino acids and derivatives	Amino acids and derivatives	5147-00-2	B	576900	570340	573800	227850	206040	190590	733760	766810	717110	275640	274180	295550
Zmzn000113	1	C5H9NO4	L-threo-3-Methylaspartate	Amino acids and derivatives	Amino acids and derivatives	6061-13-8	A	486500	505580	482310	1004200	785850	829920	362850	380900	388960	1073400	1137100	986980
pme0014	3	C5H9NO4	L-Glutamic acid	Amino acids and derivatives	Amino acids and derivatives	56-86-0	A	30146000	31598000	31803000	47828000	43164000	43549000	11793000	11698000	12107000	55175000	54483000	57053000
ML10171848	8	C5H8O5	D-Arabinono-1,4-lactone	Others	Others	2782-09-4	A	621640	474280	530270	179190	172440	200730	1230500	1434300	892480	265000	197590	228250
mws2213	7	C9H8O2	Cinnamic acid	Phenolic acids	Phenolic acids	140-10-3	B	10784	11487	12681	1562.9	1749	2431	7909.3	6162.4	6468.3	9	9	9
pme1210	7	C5H11NO2S	L-Methionine	Amino acids and derivatives	Amino acids and derivatives	63-68-3	A	274230	267200	278010	111800	106690	125450	236370	219860	274370	174260	155270	155640
mws0262	4	C4H6O6	L-Tartaric acid	Organic acids	Organic acids	87-69-4	B	699690	1208500	718680	337390	221150	334880	318500	310280	491400	372170	473790	435200
Zmgn000173	4	C5H10O5	D-Ribose	Others	Saccharides and Alcohols	50-69-1	A	14543000	16583000	15368000	6180600	5653500	6708500	3074600	3072500	3329100	6552800	6422100	6157300
mws1499	4	C5H10O5	D-(-)-Arabinose	Others	Saccharides and Alcohols	10323-20-3	A	3900000	4177400	3996200	1858500	1700500	1866800	1366500	1366500	1436400	1928800	2013200	1796200
pme1109	5	C5H5N5O	Guanine	Nucleotides and derivatives	Nucleotides and derivatives	73-40-5	A	168260	166840	177700	232580	204170	232470	90788	110130	106820	78155	88888	88403
pme0256	4	C5H4N4O2	Xanthine	Nucleotides and derivatives	Nucleotides and derivatives	69-89-6	B	171410	161690	198230	78532	99882	93545	59148	55472	64142	88394	91445	72290
pme2362	3	C8H8O3	Mandelic acid	Phenolic acids	Phenolic acids	90-64-2	B	36787	39192	25279	35179	36685	34960	17801	12464	9588.7	35910	41363	25965
mws0458	3	C8H8O3	Vanillin	Phenolic acids	Phenolic acids	121-33-5	B	301420	281860	270290	277400	283730	291260	94690	95982	100550	279430	265390	279180
Zmyn002323	6	C8H8O3	2-Hydroxyphenylacetic acid	Organic acids	Organic acids	614-75-5	B	10806	9240	13771	110820	92892	98575	9	9	9	84218	84381	81453
Hmbn002645	6	C8H8O3	3,4-Dihydroxyacetophenone	Phenolic acids	Phenolic acids	1197-09-7	B	3472	2968.6	2710.8	7209.7	8797.1	8321.7	9	9	9	6233.3	6348.6	9225.1
pme0513	3	C5H12O5	Xylitol	Others	Saccharides and Alcohols	87-99-0	B	74520	104440	84005	61991	65400	98090	53782	25969	28496	88949	124690	106140
mws0437	2	C5H12O5	D-Arabitol	Others	Saccharides and Alcohols	488-82-4	B	75075	67613	73759	18197	24643	20594	133010	125900	120320	23892	25521	17547
mws4002	7	C8H11NO2	Dopamine	Alkaloids	Alkaloids	51-61-6	B	355910	374570	380830	166820	172840	155430	356830	319340	433050	224000	179650	177490
mws0885	1	C7H6O4	2,4-Dihydroxybenzoic acid*	Phenolic acids	Phenolic acids	89-86-1	A	364130	407960	454620	1018900	1233200	1059200	333780	363660	309500	1653800	1508200	1503200
mws0183	1	C7H6O4	3,4-Dihydroxybenzoic acid (Protocatechuic acid)*	Phenolic acids	Phenolic acids	99-50-3	A	485270	591780	533170	1237500	1422700	1236700	413310	390930	398680	1849400	2039000	1901200
mws0180	1	C7H6O4	2,5-Dihydroxybenzoic acid*	Phenolic acids	Phenolic acids	490-79-9	A	677730	784500	820850	1880500	2109500	1939900	613150	579820	570330	2905100	2583600	2796700
MA10040889	6	C6H5NO4	4-Nitrocatechol	Phenolic acids	Phenolic acids	3316-09-4	B	5119.1	6623.4	11044	14858	17916	11731	3290.3	4484.6	3774.2	10604	10913	9286
mws0254	8	C6H9N3O2	L-Histidine	Amino acids and derivatives	Amino acids and derivatives	71-00-1	A	1411700	1385700	1019000	557850	746800	752920	6385800	7295700	7381800	1279600	1794000	1059100
pme2589	3	C6H8O5	2-Oxoadipic acid	Organic acids	Organic acids	3184-35-8	B	32226	34766	33542	31825	31202	52351	9	9	9	46526	44013	35379
Lmbn002072	5	C7H12O4	2-Propylsuccinic acid	Organic acids	Organic acids	618-57-5	B	14255	2940.7	11826	21558	30050	23546	12344	10186	10129	9884.8	10586	14688
NK10246260	6	C9H7NO2	2,4-Dihydroxyquinoline	Alkaloids	Quinoline alkaloids	86-95-3	B	38409	40902	27296	87276	98258	90010	11389	13139	9339.6	81449	67243	69656
mws1550	2	C6H11NO2S	S-Allyl-L-cysteine	Amino acids and derivatives	Amino acids and derivatives	21593-77-1	B	48967	59489	53661	7546.1	9448.2	7288.8	97614	103530	114290	8017.6	16202	4943
mws1346	2	C6H11NO4	DL-2-Aminoadipic acid	Alkaloids	Alkaloids	542-32-5	B	1125200	1142200	1234300	243960	280170	264040	2369900	2392700	2639500	347470	345720	374810
pme3382	2	C6H11NO4	N-Acetyl-L-threonine	Amino acids and derivatives	Amino acids and derivatives	17093-74-2	A	634700	669220	719320	191200	169670	226250	1062000	999490	1086000	221180	221310	220970
pme2914	7	C6H10O5	3-Hydroxy-3-methylpentane-1,5-dioic acid	Amino acids and derivatives	Amino acids and derivatives	503-49-1	A	7803600	7468700	7553700	2925800	2815100	3210900	5756800	5214300	5814700	2442400	2384300	2330300
Lmbp000123	4	C6H13NO2S	L-Homomethionine	Amino acids and derivatives	Amino acids and derivatives	25148-30-5	B	601690	655220	645940	200100	269070	200460	274010	305050	305130	475480	299080	344490
pmb0142	3	C9H8O3	Caffeic aldehyde	Phenolic acids	Phenolic acids	141632-15-7	A	1327400	1388600	1386300	679270	655280	674180	719120	759070	789000	1600500	1587200	1597400
Lmmn001643	2	C9H8O3	2-Hydroxycinnamic acid	Organic acids	Organic acids	583-17-5	B	196770	203000	251410	81422	65824	92326	254210	278840	221150	132950	99838	81794
Lmbn002739	2	C9H8O3	3-Hydroxycinnamic Acid	Phenolic acids	Phenolic acids	14755-02-3	B	353350	321790	388040	155040	130970	155140	447080	392020	446330	127000	143350	155690
pme2617	2	C5H11NO3S	L-Methionine Sulfoxide	Amino acids and derivatives	Amino acids and derivatives	3226-65-1	B	2615800	2704000	2493300	1281200	1338800	1455400	3264800	2923600	3138000	1331300	1422000	1372100
pme0021	2	C9H11NO2	L-Phenylalanine	Amino acids and derivatives	Amino acids and derivatives	63-91-2	A	1672400	1568000	1612600	708100	708910	728630	2053900	2132200	2357400	754620	748330	804990
pme0282	2	C8H6O4	Phthalic acid*	Organic acids	Organic acids	88-99-3	A	441990	480290	454590	90560	108580	104630	468150	495490	536230	109130	106490	119880
pmc0274	2	C6H6N4S	6-Methylmercaptopurine	Nucleotides and derivatives	Nucleotides and derivatives	50-66-8	B	3301200	3076100	3130500	1744400	1572900	1637500	4202400	4312200	4415200	1822000	1793100	1860200
NK10253223	2	C8H9NO3	2-Amino-3-methoxybenzoic acid	Phenolic acids	Phenolic acids	3177-80-8	B	393850	385050	492100	154030	172430	147620	699220	656310	653580	201290	199020	203790
Zmjp000624	2	C8H9NO3	Pyridoxal	Others	Vitamin	66-72-8	B	412930	381100	502450	239430	196100	157070	561170	701740	604440	195320	218090	192860
pme2598	2	C8H8O4	3,4-Dihydroxybenzeneacetic acid	Phenolic acids	Phenolic acids	102-32-9	A	1099800	1267100	1205600	208930	188640	211220	1774400	1727000	1855600	129120	150070	125920
Zmjn002583	9	C8H8O4	2',4',6'-Trihydroxyacetophenone	Phenolic acids	Phenolic acids	480-66-0	B	7366.7	5996.5	6339.1	7924.2	6367.5	3843.1	15685	11447	20363	8063.6	14043	6485.5
mws0028	1	C8H8O4	Vanillic acid	Phenolic acids	Phenolic acids	121-34-6	B	9646.4	13312	12806	25564	30038	26924	9	9	9	41730	32092	45497
pme1383	8	C8H11NO3	Pyridoxine	Others	Vitamin	65-23-6	A	4923900	4198500	4775400	4001200	3875800	3948700	8749500	8688400	8176300	2335700	2463000	2821500
pme0181	2	C7H11N3O2	3-Methyl-L-Histidine	Amino acids and derivatives	Amino acids and derivatives	368-16-1	B	142870	149860	122380	84595	89195	102210	211530	186290	218230	98414	109050	82394
Zmzn000078	2	C3H7O6P	Dihydroxyacetone phosphate	Others	Saccharides and Alcohols	57-04-5	A	174790	136460	169160	80302	78505	98850	226460	171870	171260	80433	79252	86445
mws0024	8	C7H6O5	Gallic acid	Tannins	Tannin	149-91-7	A	10278000	11328000	11518000	6307500	6461400	6862600	67652000	67557000	69026000	5459000	5452100	5617300
Xmbp001692	8	C7H6O5	2,4,6-Trihydroxybenzoic acid	Organic acids	Organic acids	83-30-7	A	181900	199620	210400	97897	96797	67109	9484800	7346400	8826500	99772	87302	99422
ML10176345	8	C7H8O5	3-Dehydroshikimic acid	Organic acids	Organic acids	2922-42-1	B	330210	458700	387690	337580	200170	245920	754680	818360	852260	273640	355050	294390
pme0124	2	C7H12N2O3	L-Glycyl-L-proline	Amino acids and derivatives	Amino acids and derivatives	704-15-4	B	10571	10564	10979	4406.3	7176.1	3281.5	21987	22489	22956	9	9	9
pme2550	9	C6H6O6	Cis-Aconitic acid*	Organic acids	Organic acids	585-84-2	A	1129700	1066500	1238800	1083300	1034700	1175000	3280900	3042100	3222900	1644000	1523800	1373600
pme3009	6	C6H6O6	Trans-Citridic acid*	Organic acids	Organic acids	4023-65-8	A	3703700	3461200	3287300	12266000	13409000	13883000	1680900	1372400	1538600	10361000	9409600	8251600
mws0154	8	C7H10O5	Shikimic acid	Organic acids	Organic acids	138-59-0	A	3086800	2958500	3131500	2646400	2149500	2351400	7839100	5238700	5523100	3649900	3451200	2794300
mws0242	6	C8H14O4	Suberic Acid	Organic acids	Organic acids	505-48-6	B	27146	20091	25813	94078	94448	88990	13583	13596	18453	73238	72346	92397
mws0260	1	C6H14N4O2	L-Arginine	Amino acids and derivatives	Amino acids and derivatives	74-79-3	A	582830	610720	590640	489190	582990	524970	1058500	1087700	1084900	2968900	3467300	2875600
pme2559	7	C6H9NO5	N-Acetyl-L-Aspartic Acid	Amino acids and derivatives	Amino acids and derivatives	997-55-7	A	254380	249120	310510	80652	86170	69115	210150	219970	256090	98045	98062	100450
pme1651	8	C10H9NO2	Indole 3-acetic acid (IAA)	Alkaloids	Plumerane	87-51-4	B	9774.7	9148.7	9995.6	2634.7	4214.7	4491.5	37019	32979	36238	3692	2758	3744.7
pme0008	6	C6H13N3O3	L-Citrulline	Amino acids and derivatives	Amino acids and derivatives	372-75-8	B	79825	83342	71326	486560	428130	446140	102240	107990	136710	352220	363860	441550
Hmfn000531	3	C6H8O6	L-Ascorbic acid	Others	Vitamin	50-81-7	A	31570000	35119000	37142000	39473000	41547000	40444000	92160	89356	136510	40377000	39041000	39353000
mws4175	3	C6H8O6	D-Glucurono-6,3-lactone	Others	Saccharides and Alcohols	32449-92-6	A	1232700	983420	1376600	1421600	1535400	1500000	9	9	9	1610500	1729600	1544800
Zmgn001448	7	C7H12O5	2-Propylmalic Acid*	Organic acids	Organic acids	-	A	257120	283690	294110	30403	30999	37138	224740	276330	250500	29118	23921	37263
pmb3101	7	C7H12O5	2-Isopropylmalic Acid*	Organic acids	Organic acids	49601-06-1	A	368330	417090	434400	46377	45849	38121	360130	367830	327710	49793	49387	42391
pme2024	2	C10H12N2O	Serotonin	Alkaloids	Plumerane	50-67-9	B	85016	90847	83385	24674	9	9	102410	97963	114100	26425	27214	21426
pme2253	3	C6H10O6	L-Gulono-1,4-Lactone	Others	Saccharides and Alcohols	1128-23-0	B	132740	150120	131280	140250	99737	168630	9	9	9	128510	149300	151160
mws1195	8	C10H10O3	p-Coumaric acid methyl ester	Phenolic acids	Phenolic acids	3943-97-3	B	51459	54949	63501	45075	50765	36881	766580	717510	728760	44853	46751	43386
pmb2795	8	C10H10O3	4-Methoxycinnamic acid	Phenolic acids	Phenolic acids	830-09-1	B	65632	69359	66347	23760	24917	22902	595600	583380	620810	31906	33109	31396
pme0516	1	C6H12O6	Inositol*	Others	Saccharides and Alcohols	87-89-8	A	379000	436110	409890	1736300	1680300	1676400	594830	602340	570390	2435400	2391700	2200100
mws4170	2	C6H12O6	D-Glucose*	Others	Saccharides and Alcohols	14431-43-7	A	3689900	4141900	4390700	3073500	2500500	2782800	5545000	5233900	5459900	2462100	2618100	2585100
Cmyp007180	5	C11H16O2	Dihydroactinidiolide	Others	Others	17092-92-1	B	2809000	2943500	2971900	2974200	2959400	2935500	1197100	1222000	1182000	1106800	1087600	1115500
mws1350	6	C9H10O4	Syringaldehyde; 4-Hydroxy-3,5-Dimethoxybenzaldehyde	Phenolic acids	Phenolic acids	134-96-3	B	30213	19593	21929	102950	104270	98843	8200.6	11829	9015.6	87863	94906	90482
Hmtn001288	3	C9H10O4	Methyl 2,4-dihydroxyphenylacetate	Phenolic acids	Phenolic acids	67828-42-6	B	25698	28475	35750	38778	37465	31411	12168	12421	12858	30173	31222	35991
pme2596	6	C8H9NO4	4-Pyridoxic acid	Others	Vitamin	82-82-6	B	81246	74016	74908	272410	255040	246600	55434	50754	54513	224790	201910	201200
MA10002917	7	C6H4N2O5	2,4-Dinitrophenol	Phenolic acids	Phenolic acids	51-28-5	B	336780	379100	360070	157730	157600	159360	300210	297540	293330	149700	143840	143520
pme0309	8	C8H8O5	3-O-Methylgallic Acid*	Phenolic acids	Phenolic acids	3934-84-7	A	1363100	1533600	1461500	1243300	1235700	1261300	11807000	10881000	11626000	2598500	2781000	2565500
HJN037	8	C8H8O5	4-O-Methylgallic Acid*	Phenolic acids	Phenolic acids	4319-02-2	A	3142200	3095600	3242700	3002900	3116700	3169000	27256000	25303000	27081000	7516200	6888400	6133100
pmb1754	4	C5H15NO4P+	O-Phosphocholine	Alkaloids	Alkaloids	107-73-3	B	4897400	4123800	5218600	1309800	1141300	1223100	983760	954810	913160	1188300	1333700	1242300
pme2602	5	C3H8NO6P	O-Phospho-L-serine	Amino acids and derivatives	Amino acids and derivatives	407-41-0	B	66451	77014	77562	82344	85483	70006	15843	21851	19051	35882	33784	41248
Zmgn000447	3	C3H7O7P	3-Phospho-D-glyceric acid	Others	Others	820-11-1	B	5029800	6674000	5615800	8866400	7894800	9511100	1003600	977920	1192700	7939800	8670500	8013900
pmn001492	6	C11H8O3	Ayapin	Lignans and Coumarins	Coumarins	494-56-4	B	114610	122120	122520	182370	188690	186220	62573	67884	59335	146690	144460	150750
mws0237	6	C9H16O4	Anchoic Acid	Organic acids	Organic acids	123-99-9	A	2530200	2637900	2679800	4164000	4594700	4463500	1460700	1295700	1238000	3732100	3626200	3571300
mws5041	2	C8H16N2O3	L-Glycyl-L-isoleucine	Amino acids and derivatives	Amino acids and derivatives	19461-38-2	B	64628	70982	67972	22408	19025	24736	124650	118890	139350	22669	19695	27621
mws0736	2	C8H16N2O3	N-Glycyl-L-leucine	Amino acids and derivatives	Amino acids and derivatives	869-19-2	B	91609	65561	101000	21541	23896	20988	132330	141390	135780	33131	24935	25960
pme0122	2	C8H16N2O3	N6-Acetyl-L-lysine	Amino acids and derivatives	Amino acids and derivatives	692-04-6	A	190560	240260	205880	98749	107380	117640	325390	325730	370220	75857	79313	72855
Zmjp000182	9	C7H16N4O2	N-Monomethyl-L-arginine	Amino acids and derivatives	Amino acids and derivatives	17035-90-4	B	111280	117810	98834	56869	83027	100230	299030	275620	330720	191150	207310	161850
pme3388	9	C7H16N4O2	Homoarginine	Amino acids and derivatives	Amino acids and derivatives	156-86-5	B	57533	39203	34104	38386	39964	40395	102700	74896	93996	93545	72902	90122
pme0075	3	C7H11NO5	N-Acetyl-L-glutamic acid	Amino acids and derivatives	Amino acids and derivatives	1188-37-0	B	350470	288040	339310	231160	308420	258520	149740	120610	142640	274100	277990	279300
pme0278	1	C7H14N2O4	2,6-Diaminooimelic acid	Amino acids and derivatives	Amino acids and derivatives	583-93-7	B	58650	63354	57077	192310	161410	172130	50527	63139	58871	328130	322320	366700
mws0281	8	C6H8O7	Citric Acid	Organic acids	Organic acids	77-92-9	A	11657000	10921000	11661000	7863300	7798200	8606400	40530000	44444000	39188000	13428000	11682000	11999000
Zmyn000453	9	C6H8O7	Isocitric Acid	Organic acids	Organic acids	320-77-4	A	3664900	3882100	3681500	3465500	3488100	3928100	9954700	10082000	11913000	5558000	5427100	5216800
Hmcp002123	1	C10H8O4	Isoscopoletin (6-Hydroxy-7-Methoxycoumarin)	Lignans and Coumarins	Coumarins	776-86-3	B	12422	11236	6785.2	87936	64719	74352	66318	71053	69016	232380	239350	232350
mws0277	9	C7H12O6	Quinic Acid	Organic acids	Organic acids	77-95-2	A	269540	227200	258530	229860	206350	261310	732290	670670	759490	373510	385700	356190
Lmmp002080	6	C11H16N2O	N-(4-Aminobutyl)benzamide	Alkaloids	Phenolamine	5692-23-9	B	9	9	9	100740	96425	78308	20344	19968	21058	64969	59173	74842
Xmgn006542	7	C10H10O4	Dimethyl Phthalate	Phenolic acids	Phenolic acids	131-11-3	B	172320	195610	182250	22894	21517	26985	141020	135800	136410	22862	27256	22667
mws0014	7	C10H10O4	Ferulic acid	Phenolic acids	Phenolic acids	537-98-4	A	51442	68374	56459	13575	11584	20026	46846	52467	50468	26418	19723	20144
pme0534	3	C6H12O7	Gluconic acid	Others	Saccharides and Alcohols	526-95-4	A	10349000	9867300	9766500	12520000	10666000	10781000	6157200	6339100	6383800	12928000	14131000	12947000
pme3827	8	C9H11NO4	3,4-Dihydroxy-L-phenylalanine	Amino acids and derivatives	Amino acids and derivatives	59-92-7	B	232950	254420	149690	161270	77827	189190	966100	834330	1167700	54966	171920	170880
mws0027	1	C9H10O5	Syringic acid	Phenolic acids	Phenolic acids	530-57-4	B	9	9	9	18113	15144	21701	9	9	9	28742	34507	35651
pme0310	1	C9H10O5	Ethyl gallate	Tannins	Tannin	831-61-8	B	9	9	9	6050	3856.2	9	12014	16796	11526	73353	60918	53469
Zmzn000079	7	C4H9O7P	D-Erythrose-4-phosphate	Others	Saccharides and Alcohols	585-18-2	A	75439	60347	76884	28337	29832	37258	63371	71069	81860	38019	21594	24372
mws0018	2	C10H26N4	Spermine	Alkaloids	Phenolamine	71-44-3	B	45348000	42328000	42129000	20731000	24076000	20959000	50500000	49836000	46868000	24997000	22473000	22794000
pme2060	6	C10H13N5	N6-Isopentenyladenine	Nucleotides and derivatives	Nucleotides and derivatives	2365-40-4	B	55611	58990	57046	279370	252230	264940	38415	33764	32809	233330	260570	250590
Zmtn001464	1	C10H7NO4	4,8-Dihydroxyquinoline-2-carboxylic acid	Organic acids	Organic acids	59-00-7	B	374250	365280	461910	1904200	1896600	2034000	232600	256290	257960	2681300	2704100	2645600
pmb0818	8	C11H11NO3	Methoxyindoleacetic acid	Alkaloids	Plumerane	3471-31-6	B	178310	148360	145970	235360	197330	200230	440960	465310	463020	180500	166830	171440
pme1261	7	C9H19NO4	D-Panthenol	Others	Saccharides and Alcohols	81-13-0	B	51709	8879.9	2843.3	8150.5	7377.5	4870.3	16747	11664	12706	3159.5	3513.9	1104.9
Lmbp002962	9	C10H8O5	Isofraxetin	Lignans and Coumarins	Coumarins	50656-75-2	B	11016	10654	9014.7	15417	15600	10225	47035	40848	52397	50035	66842	53842
mws1212	2	C11H12O4	Methyl ferulate	Phenolic acids	Phenolic acids	2309-07-1	B	85516	83094	73244	9	9	9	142400	131160	143360	54800	62192	49023
pme3443	4	C11H12O4	Sinapinaldehyde	Phenolic acids	Phenolic acids	4206-58-0	B	1119500	1128000	1189800	414220	389270	384360	34375	38629	37862	268670	258680	270370
pmb2620	8	C11H12O4	3,4-Dimethoxycinnamic acid	Phenolic acids	Phenolic acids	14737-89-4	B	12897	14720	14941	9367.7	8970.9	11576	84920	78122	83024	21906	22814	22439
Zmyn000108	8	C6H10O8	D-Saccharic acid	Others	Saccharides and Alcohols	87-73-0	A	335460	361400	331210	9	9	9	1263800	1295200	1251100	137160	99277	106370
mws0853	6	C11H14O4	Sinapyl alcohol	Phenolic acids	Phenolic acids	537-33-7	B	60559	75243	67360	281970	256620	338770	7642.2	13801	4951.2	233810	250090	242510
pme2566	6	C8H14N2O5	(5-L-Glutamyl)-L-amino acid	Amino acids and derivatives	Amino acids and derivatives	5875-41-2	A	88918	105230	108660	167740	146030	181090	58888	43252	72442	162500	148220	127900
Lmrj001698	2	C9H18N2O4	L-Seryl-L-Isoleucine	Amino acids and derivatives	Amino acids and derivatives	91086-51-0	B	21924	29947	34934	10683	11682	13211	35242	33363	38286	14321	9647.2	11842
mws1337	4	C9H17NO5	D-Pantothenic Acid	Others	Vitamin	79-83-4	A	4203000	4185500	4377900	1109500	1198500	1108700	1706800	1896300	1912200	1186300	1231700	1252500
pme1228	6	C11H12N2O3	5-Hydroxy-L-tryptophan	Amino acids and derivatives	Amino acids and derivatives	56-69-9	B	12012	17160	17511	49329	45298	40581	19487	28941	36046	21401	26505	27773
mws4174	2	C8H15NO6	N-Acetyl-D-mannosamine	Others	Saccharides and Alcohols	7772-94-3	A	127230	154090	147910	68982	71085	63007	179740	190590	199770	72288	76212	63162
pmp000284	1	C11H10O5	Fraxidin (8-Hydroxy-6,7-dimethoxycoumarin)*	Lignans and Coumarins	Coumarins	525-21-3	A	5342.3	4757.2	6508.7	80160	66403	78017	106690	93205	96411	146000	148520	145450
mws1639	1	C11H10O5	Isofraxidin*	Lignans and Coumarins	Coumarins	486-21-5	A	13884	13288	15892	188450	174170	221440	250820	246710	242460	408620	412410	397280
mws5042	8	C11H14N2O3	L-Glycyl-L-phenylalanine	Amino acids and derivatives	Amino acids and derivatives	721-66-4	B	49097	31817	34534	26154	15439	13936	82760	73352	79663	23682	26038	21657
pme1194	8	C9H13N3O4	2'-Deoxycytidine	Nucleotides and derivatives	Nucleotides and derivatives	951-77-9	B	104010	87754	119810	22189	18383	30674	356270	338250	486340	18410	20390	24033
mws0021	8	C14H12O3	Resveratrol	Others	Stilbene	501-36-0	A	44694	44176	44249	61416	64379	58127	445310	455960	449160	99217	99261	94109
Zmjn003398	1	C12H20O4	2-Dodecenedioic acid	Lipids	Free fatty acids	6402-36-4	A	267500	269930	258440	188680	183410	187770	370710	377300	382550	633600	582600	548790
mws0474	6	C12H22O4	Dodecanedioic aicd	Organic acids	Organic acids	693-23-2	B	1320.3	1455.4	1850.6	4982.5	4899.1	4189	1393.8	904.63	628.41	4302.7	4373.9	4694.3
Hmlp001371	7	C12H14N2O3	Cyclo(Tyr-Ala)	Amino acids and derivatives	Amino acids and derivatives	21754-26-7	B	24686	26756	19452	6008.8	5694.8	6367.4	29580	21086	17206	9	9	9
pmb0490	1	C13H18N2O2	p-Coumaroylputrescine	Alkaloids	Phenolamine	34136-53-3	A	241890	183450	211120	291700	329580	389000	279950	319240	309110	811760	674710	844310
pmb0962	7	C10H22N2O4	L-Lysine-Butanoic Acid	Amino acids and derivatives	Amino acids and derivatives	80407-71-2	B	402600	398190	396690	77634	72463	74201	257260	267970	238990	115030	129090	131300
Lmhn003240	1	C11H10O6	Benzoylmalic acid	Phenolic acids	Phenolic acids	22138-51-8	B	845110	956620	994100	1424500	1361600	1409700	2159000	2254200	2296300	3034600	2984700	2738300
pme0264	8	C10H14N2O5	Thymidine	Nucleotides and derivatives	Nucleotides and derivatives	50-89-5	B	118130	128410	132050	49028	54887	55357	376860	344020	378430	71866	61068	67364
mws0359	6	C15H30O2	Pentadecanoic Acid	Lipids	Free fatty acids	1002-84-2	A	43824	47093	46655	122980	123310	123220	22980	28524	37056	107780	106350	106780
pme2266	2	C10H16N2O3S	Biotin	Others	Vitamin	58-85-5	B	63451	55300	56516	9	9	9	120820	96802	87568	9	9	9
pmb2591	5	C13H14N2O3	N-Acetyl-L-Tryptophan	Amino acids and derivatives	Amino acids and derivatives	1218-34-4	A	31146	26427	35393	64752	56372	67034	11910	12516	13518	16814	30489	19386
Lmrj002087	2	C10H18N2O5	L-Isoleucyl-L-Aspartate	Amino acids and derivatives	Amino acids and derivatives	-	B	35387	30234	30970	13602	20853	12298	53571	61559	43703	19532	16161	21674
pme2563	3	C8H14N2O5S	γ-Glu-Cys	Amino acids and derivatives	Amino acids and derivatives	636-58-8	A	4960.1	4964.4	4883.8	4568	8264.9	7351.6	9	9	9	9274.5	5238.7	7313.8
pme3961	8	C10H13N5O3	2'-Deoxyadenosine	Nucleotides and derivatives	Nucleotides and derivatives	958-09-8	A	288530	304730	337230	250110	241070	241130	892490	928180	908480	265930	277450	298960
Lmhn003373	1	C11H10O7	p-Hydroxybenzoylmalic acid	Phenolic acids	Phenolic acids	-	B	3860	4361.8	9	80546	96822	89834	39906	60023	41924	216040	221190	179130
pma3101	6	C11H14NO6+	Nicotinate D-ribonucleoside	Others	Vitamin	17720-18-2	B	7330700	7006200	7911300	11860000	10762000	12506000	4651800	4383000	4155100	13670000	12974000	11889000
Zmyn000110	8	C6H14NO8P	D-Glucosamine 1-phosphate	Others	Saccharides and Alcohols	2152-75-2	B	29500	37312	37225	12252	10396	7032.8	108070	103420	112950	4470.5	3451.2	3694.7
mws0866	7	C6H13O9P	D-Glucose 6-phosphate*	Others	Saccharides and Alcohols	56-73-5	A	4150700	3800700	4141300	1732000	1826300	2072900	2691100	2996500	2924900	1054600	1033400	1100000
mws1090	7	C6H13O9P	Glucose-1-phosphate*	Others	Saccharides and Alcohols	59-56-3	A	3845100	3800900	3865500	1489700	2006900	1867100	2813600	2888500	2996300	1078800	1081100	1095200
Zmpn000095	7	C6H15O9P	Sorbitol-6-phosphate	Others	Saccharides and Alcohols	20479-58-7	B	111410	85841	112290	75722	66452	77973	107470	97870	99898	26100	29542	30055
Lmtn004049	2	C15H20O4	Abscisic acid	Organic acids	Organic acids	21293-29-8	A	92859	95055	97286	12871	14027	14084	188070	181760	180800	15697	19563	15177
Lmlp003161	1	C14H20N2O3	N-Feruloylputrescine	Alkaloids	Phenolamine	501-13-3	A	4131800	3735500	3831600	5231300	6969200	7007200	1831400	1609100	1695800	14841000	12865000	14470000
pme1184	8	C10H13N5O4	2'-Deoxyguanosine	Nucleotides and derivatives	Nucleotides and derivatives	961-07-9	B	87969	83948	79822	34285	33923	37854	624740	574650	623310	53700	54858	53113
pmp000344	8	C15H10O5	3',4',7-Trihydroxyflavone	Flavonoids	Flavonoid	2150-11-0	B	17805	17206	15823	6564.8	7970.5	7225.7	47722	46604	46533	8473.5	6273.6	6877.6
pmp000571	8	C15H10O5	Apigenin	Flavonoids	Flavonoid	520-36-5	B	313760	308530	311270	112970	114180	119130	907550	898960	833310	139700	135020	139930
mws1297	6	C13H18O6	Benzyl glucoside	Phenolic acids	Phenolic acids	4304-12-5	B	4002	6040.4	4849.6	24554	19714	24868	7241.8	6415	5235.9	14552	16500	14411
mws0914	8	C15H12O5	Pinobanksin	Flavonoids	Dihydroflavonol	548-82-3	A	164520	167300	165670	39964	44133	37262	1643500	1498800	1664200	51186	53237	53908
pmb1574	2	C18H28O2	9,12-Octadecadien-6-Ynoic Acid	Lipids	Glycerol ester	61481-29-6	A	1184200	1188100	1228700	42305	51710	44833	2677400	3021500	2983600	39558	36158	32815
mws1038	7	C11H22N2O4S	Pantetheine	Others	Others	496-65-1	A	159540	197210	157700	56114	39322	54169	155560	162380	163070	5254.6	6335.3	5138.7
mws5035	6	C15H22N2O3	L-Leucyl-L-phenylalanine	Amino acids and derivatives	Amino acids and derivatives	56217-82-4	A	70049	52324	57598	147050	158080	141880	65351	69631	54420	145750	109180	103280
mws0366	6	C18H30O2	γ-Linolenic Acid*	Lipids	Free fatty acids	506-26-3	A	1025100	972290	1029800	3355300	3557000	3580500	1462200	1251900	1329200	1826300	2202900	2146400
mws0367	6	C18H30O2	α-Linolenic Acid*	Lipids	Free fatty acids	463-40-1	A	995550	979290	1040000	3589800	3644300	3561200	1390400	1365100	1280000	1816000	2261000	2160300
Lmbn005923	6	C18H30O2	Crepenynic acid	Lipids	Free fatty acids	2277-31-8	B	16424	16856	16656	53354	59041	59626	23992	21769	21856	29802	36585	34775
pmb0889	2	C18H30O2	Punicic acid (9Z,11E,13Z-octadecatrienoic acid)	Lipids	Free fatty acids	544-72-9	B	142140	136580	125820	97264	88293	93056	211460	212370	200560	76638	86452	80017
mws0629	7	C13H16N2O5	L-Aspartyl-L-Phenylalanine	Amino acids and derivatives	Amino acids and derivatives	13433-09-5	A	65194	67368	82061	11335	10631	11096	77974	70632	59840	17915	14618	18993
pme1178	8	C10H13N5O5	Guanosine	Nucleotides and derivatives	Nucleotides and derivatives	118-00-3	A	1764300	1767000	1952000	1062800	1187500	1108600	3956600	4396600	4528800	1679500	1948400	1865800
mws0668	1	C10H12N4O6	Xanthosine	Nucleotides and derivatives	Nucleotides and derivatives	146-80-5	B	137070	147820	148390	308490	322770	296690	311910	285590	283590	387860	387870	374850
Hmbp002730	7	C15H10O6	Isoscutellarein	Flavonoids	Flavonoid	41440-05-5	B	426990	450370	461350	249230	271160	285180	350250	348260	326000	147890	149590	148820
pmn001511	1	C13H18O7	3-Hydroxy-5-Methylphenol-1-O-Glucoside	Phenolic acids	Phenolic acids	-	B	136210	160920	147470	196600	206910	182360	125760	133470	132050	427540	457260	418580
mws1094	8	C15H12O6	Dihydrokaempferol	Flavonoids	Dihydroflavonol	480-20-6	A	64803	76436	79121	12184	12314	9722.3	192930	195660	172330	10709	6608.2	6245.6
pmn001686	7	C16H32O4	10,16-Dihydroxypalmitic acid	Lipids	Free fatty acids	3233-90-7	A	94630	98733	97698	30903	28507	30943	68203	66626	66305	43552	44132	41831
pme0460	1	C15H14O6	Epicatechin	Flavonoids	Flavanols	490-46-0	A	5779300	6020100	5543200	13322000	13616000	13729000	13437000	14136000	12676000	14978000	14897000	16123000
mws0054	7	C15H14O6	Catechin	Flavonoids	Flavanols	154-23-4	A	21055000	19393000	20227000	7128600	7016500	6808800	20212000	20080000	20598000	2745200	2977900	3008900
pmb2657	7	C10H18N4O6	Argininosuccinic acid	Organic acids	Organic acids	2387-71-5	B	307500	443950	370780	105860	100380	87007	252550	224880	219020	45384	27491	33050
mws2120	7	C13H8O8	Brevifolin carboxylic acid	Phenolic acids	Phenolic acids	18490-95-4	B	348570	334860	290580	76592	103680	91700	314030	338520	346720	38835	28824	40599
Zmpn003368	8	C18H30O3	13S-Hydroxy-9Z,11E,15Z-octadecatrienoic acid	Lipids	Free fatty acids	87984-82-5	B	27611	26750	25466	11638	10522	10601	57923	55076	53610	13008	12812	11720
Lmbn005443	8	C18H30O3	13-KODE; (9Z,11E)-13-Oxooctadeca-9,11-dienoic acid	Lipids	Free fatty acids	54739-30-9	B	9124.6	9455.8	9134.8	9	9	9	47580	47889	46533	9	9	9
Lmqp000329	8	C8H14N3O7P	5-Aminoimidazole ribonucleotide	Nucleotides and derivatives	Nucleotides and derivatives	25635-88-5	A	893400	814820	858490	575430	695020	539700	1680900	1768100	1827400	433310	507030	400550
pmn001687	6	C13H12O8	Cis-Coutaric acid	Phenolic acids	Phenolic acids	67920-37-0	B	9	9	9	46238	44944	47324	9	9	9	41844	42607	50107
pmb2799	9	C18H32O3	12,13-Epoxy-9-Octadecenoic Acid	Lipids	Free fatty acids	6799-85-5	B	7467.2	6863	9316.5	5406.1	6168.1	5520.9	12149	13423	11362	13019	13196	10704
Lmbn005369	8	C18H32O3	13(S)-HODE;13(S)-Hydroxyoctadeca-9Z,11E-dienoic acid	Lipids	Free fatty acids	10219-69-9	B	66789	68329	67426	47494	49984	49538	114080	114170	117470	45283	41393	40257
Rfmb091	8	C18H32O3	9S-Hydroxy-10E,12Z-octadecadienoic acid	Lipids	Free fatty acids	15514-85-9	B	68143	62127	67037	46586	46060	45987	109740	108880	108180	38427	39304	38338
pme1474	7	C11H15N5O3S	5'-Deoxy-5'-(methylthio)adenosine	Nucleotides and derivatives	Nucleotides and derivatives	2457-80-9	A	11262000	11019000	10825000	5300300	5441500	5309800	10843000	9856600	10890000	5512700	5712900	6129600
mws0058	7	C16H12O6	Diosmetin (5,7,3'-Trihydroxy-4'-methoxyflavone)*	Flavonoids	Flavonoid	520-34-3	A	732860	747260	759920	321530	294680	312240	579270	591350	558100	307700	286760	276660
Zmhn001926	1	C13H16O8	1-O-Salicyl-D-glucose	Phenolic acids	Phenolic acids	60517-74-0	A	6311700	6366000	6471500	7012100	7708000	8034100	9311500	9662000	9801400	19574000	20622000	20142000
pmb3142	6	C13H16O8	Salicylic acid-2-O-glucoside	Phenolic acids	Phenolic acids	10366-91-3	B	496550	473510	511710	1147700	1104600	1043900	62360	44975	48695	826680	759150	897420
pme2246	2	C14H6O8	Ellagic acid	Tannins	Tannin	476-66-4	B	336280	287990	267160	68745	71148	74901	465870	361430	424570	72900	81754	70990
mws0920	8	C15H10O7	Tricetin (5,7,3',4',5'-Pentahydroxyflavone)	Flavonoids	Flavonoid	520-31-0	A	558170	617720	718750	187000	244300	198600	2237400	2128000	2232300	182490	156500	152950
mws0044	8	C15H12O7	Dihydroquercetin(Taxifolin)	Flavonoids	Dihydroflavonol	480-18-2	A	52084	67318	75344	24235	18970	32130	2570000	2907400	2770200	31058	23881	22365
Hmqn003268	8	C15H12O7	5,7,3',4',5'-Pentahydroxydihydroflavone	Flavonoids	Dihydroflavone	-	A	2923600	3529200	3253700	157780	136000	157930	23259000	22337000	22283000	115890	144380	109560
mws0042	2	C15H14O7	Epigallocatechin	Flavonoids	Flavanols	970-74-1	A	9614800	11088000	11307000	5449500	5170500	5358900	11464000	10878000	12472000	4696000	4477300	4502700
mws0049	2	C15H14O7	Gallocatechin	Flavonoids	Flavanols	970-73-0	A	5992900	5659900	5619000	2008300	2280400	2052700	6856100	7055500	6584200	1821700	1856000	1903700
pmb0496	9	C15H22N4O3	N-Feruloylagmatine	Alkaloids	Phenolamine	-	B	546030	628780	568300	673770	637500	647580	1244500	1168800	1112600	821330	720600	734180
pme1373	1	C9H14N3O7P	2'-Deoxycytidine-5'-monophosphate	Nucleotides and derivatives	Nucleotides and derivatives	1032-65-1	B	8629.5	6362.3	8492.6	12632	10966	9873.2	3712.6	2844.5	3310.7	15595	16502	14005
pme1086	6	C10H17N3O6S	Glutathione reduced form	Amino acids and derivatives	Amino acids and derivatives	70-18-8	A	442830	369800	323240	1090900	1061500	1116700	189610	169710	243000	1268000	1265000	1310400
pmb2855	6	C11H20N2O8	L-Glutamine-O-glycoside	Amino acids and derivatives	Amino acids and derivatives	-	B	14081	8899	12521	74708	62585	68842	10764	9307.3	11873	60424	68668	63884
pmn001610	8	C20H36O2	Eicosadienoic acid	Lipids	Free fatty acids	5598-38-9	B	23487	26743	24548	15491	17773	20148	51808	51196	51445	18907	14268	13261
pmb2857	6	C11H19NO9	L-Glutamic acid-O-glycoside	Amino acids and derivatives	Amino acids and derivatives	-	B	39525	36568	32969	211230	175560	199300	22402	23966	24962	175150	183210	191170
pmb2791	2	C18H30O4	9-Hydroperoxy-10E,12,15Z-octadecatrienoic acid	Lipids	Free fatty acids	111004-08-1	B	36204	34373	29114	10251	20196	11896	45836	33068	48261	8158.1	9381.6	29177
Lmtp001399	1	C14H17NO7	5,6-Dihydroxyindole-5-O-β-glucoside	Others	Others	-	B	15616	8598	15482	12720	16895	8540.5	12920	16776	14628	42345	44022	37912
pme3967	8	C12H17N5O5	2-(Dimethylamino)guanosine	Nucleotides and derivatives	Nucleotides and derivatives	2140-67-2	A	1401700	1340700	1406000	455960	440260	442580	3534500	4069200	3413000	761070	770630	813610
pmp000106	8	C18H16O5	5,7,4'-Trimethoxyflavone	Flavonoids	Flavonoid	5631-70-9	B	9	9	9	9	9	9	208010	126470	443060	9	9	9
Lmbn004685	2	C18H32O4	5S,8R-DiHODE; (5S,8R,9Z,12Z)-5,8-Dihydroxyoctadeca-9,12-dienoate	Lipids	Free fatty acids	-	B	81309	87722	78374	22800	20070	23355	160450	150580	155870	24803	23200	28269
pmb2804	2	C18H32O4	13S-Hydroperoxy-9Z,11E-octadecadienoic acid	Lipids	Free fatty acids	33964-75-9	B	24897	24712	26217	13600	14703	14127	33128	31615	34639	16247	14420	16173
Lmbn005287	4	C18H32O4	7S,8S-DiHODE; (9Z,12Z)-(7S,8S)-Dihydroxyoctadeca-9,12-dienoic acid	Lipids	Free fatty acids	143288-65-7	A	834340	852910	861140	287220	292080	301230	371400	370000	376070	120050	120180	118980
pmn001689	2	C18H32O4	9-Hydroxy-12-oxo-15(Z)-octadecenoic acid	Lipids	Free fatty acids	-	B	84869	82126	84979	21358	22396	23143	157210	156510	161160	25642	24699	26792
pmf0397	7	C20H40O2	Arachidic acid	Lipids	Free fatty acids	506-30-9	B	26332	35897	28865	7295.4	10380	8840.4	35675	26015	31167	11054	11282	9280.6
Cmzp002057	6	C14H18O8	6-O-Acetylarbutin	Phenolic acids	Phenolic acids	10338-88-2	B	11164	10339	11352	28845	36140	30601	11886	11053	13290	27309	22576	34731
Lmbn005822	6	C18H34O4	9,10-DHOME; (12Z)-9,10-Dihydroxyoctadec-12-enoic acid	Lipids	Free fatty acids	263399-34-4	B	1723.2	1070.2	1791	4841.3	4256.8	4636.2	9	9	9	5202.4	5524.3	4842.1
Lmbn005487	6	C18H34O4	12,13-DHOME; (9Z)-12,13-Dihydroxyoctadec-9-enoic acid	Lipids	Free fatty acids	263399-35-5	A	762550	780830	736480	3241300	3189600	3322700	261310	265360	265320	2457200	2530000	2563200
pmp000003	2	C16H12O7	Nepetin (5,7,3',4'-Tetrahydroxy-6-methoxyflavone)	Flavonoids	Flavonoid	520-11-6	B	165730	172330	179180	33434	22538	23316	340810	337990	307680	21202	22756	15775
Lmmn004912	7	C16H12O7	Quercetin-3-O-methyl ether	Flavonoids	Flavonols	1486-70-0	A	189480	206570	197270	95193	73012	91646	115980	123420	117870	36309	39375	43759
pmn001367	1	C13H16O9	Protocatechuic acid-4-O-glucoside	Phenolic acids	Phenolic acids	-	A	1232700	1292900	1207400	12265000	14016000	12985000	3750400	3930600	4451000	14256000	14538000	15693000
mws0032	8	C15H10O8	Myricetin	Flavonoids	Flavonols	529-44-2	A	470630	439690	339250	9	9	9	3378300	2913100	2544200	179290	170790	190430
mws0744	2	C15H12O8	Dihydromyricetin (Ampelopsin)	Flavonoids	Dihydroflavonol	27200-12-0	A	41005000	40728000	41554000	9194400	9481400	8999400	71700000	57189000	62518000	8657200	8476400	10307000
pmb0751	7	C16H16O7	Trans-5-O-(p-Coumaroyl)shikimate	Phenolic acids	Phenolic acids	-	B	1819900	1909400	2036400	144780	161850	166450	1358400	1324600	1361400	184450	174500	170950
mws0582	1	C11H19N3O6S	S-(Methyl)glutathione	Amino acids and derivatives	Amino acids and derivatives	2922-56-7	B	30837	40119	29040	101390	101460	89147	56895	38880	63768	109200	105760	117190
pme3188	4	C9H13N2O9P	Uridine 5'-monophosphate	Nucleotides and derivatives	Nucleotides and derivatives	58-97-9	B	34558	36160	29961	12763	16226	22693	12895	12529	22855	12963	14362	13023
Zmhn002301	7	C15H18O8	p-Coumaric acid-4-O-glucoside	Phenolic acids	Phenolic acids	117405-48-8	A	15225000	17099000	16043000	1903800	1897200	1692700	13102000	13718000	13620000	1835100	2110700	1824300
Lmtn002233	2	C15H20O8	Androsin	Others	Others	531-28-2	B	1341100	1437400	1387200	550100	543640	565770	1551300	1554700	1830700	333390	370930	308230
mws0884	3	C10H12N5O6P	Cyclic 3',5'-Adenylic acid	Nucleotides and derivatives	Nucleotides and derivatives	60-92-4	B	26222	33584	29794	30815	24218	26568	12443	13651	11988	23155	23320	24464
pmn001517	1	C15H22O8	3,4,5-Trimethoxyphenyl-1-O-Glucoside	Phenolic acids	Phenolic acids	-	B	2505100	2762000	2743100	6281800	6179400	6103600	719420	769370	795010	9052500	8019900	8610000
pmn001694	2	C18H34O5	9,10,13-Trihydroxy-11-Octadecenoic Acid	Lipids	Free fatty acids	29907-57-1	A	87429	89441	89198	55685	57404	53991	116010	117220	110750	53951	55493	50763
Lmbn003970	2	C18H34O5	9,12,13-TriHOME; 9(S),12(S),13(S)-Trihydroxy-10(E)-octadecenoic acid	Lipids	Free fatty acids	97134-11-7	B	117690	126060	106330	64102	53214	60123	155660	156200	146560	77630	64315	61469
Lmbn004240	8	C18H34O5	9,10-Dihydroxy-12,13-epoxyoctadecanoic acid	Lipids	Free fatty acids	-	B	992.58	2113.4	5193.2	4623.2	6286.1	2780.8	33725	46740	45927	2549.6	2938.9	2761.1
pme3184	6	C10H14N5O6P	2'-Deoxyadenosine-5'-monophosphate	Nucleotides and derivatives	Nucleotides and derivatives	653-63-4	B	80076	90237	69844	280610	255920	330390	68146	90766	90050	148120	162870	125050
pmb0789	6	C14H21NO8	Pyridoxine-5'-O-glucoside	Others	Vitamin	-	A	287240	304080	327200	1081900	1058600	1234400	294310	287460	329420	486870	561410	560080
pmc0066	6	C10H13N4O7P	2'-Deoxyinosine-5'-monophosphate	Nucleotides and derivatives	Nucleotides and derivatives	3393-18-8	A	5623000	4908900	6118000	9146800	9071100	8436700	2475800	3416400	2614000	9884600	10481000	9879800
Lmfn000604	4	C13H16O10	6-O-Galloyl-glucose	Tannins	Tannin	13186-19-1	A	20773000	23892000	24369000	5904700	5253000	6144600	13068000	6259600	8433700	2407200	2046900	2246000
Hmln000659	7	C13H16O10	3-O-Galloyl-glucose	Tannins	Tannin	-	A	19457000	23898000	22884000	4504900	5977000	5485300	11521000	10199000	9640100	2113100	1404700	1899900
Hmln000873	6	C13H16O10	2-O-Galloyl-glucose	Tannins	Tannin	-	B	9	9	9	3994900	3808300	4302200	9	9	9	4874700	5217200	4473400
Lmmn001294	1	C14H20O9	Koaburaside	Phenolic acids	Phenolic acids	41653-73-0	A	5553800	5505100	5754500	17462000	16313000	17195000	8720100	8411100	9312800	17972000	18158000	18787000
mws0675	6	C11H15N2O8P	β-Nicotinamide mononucleotide	Nucleotides and derivatives	Nucleotides and derivatives	1094-61-7	B	37915	31561	39294	95274	76243	92867	11342	9348.8	8419.6	68645	74011	98507
Hmln002806	4	C16H16O8	5-O-Caffeoylshikimic acid	Phenolic acids	Phenolic acids	180981-12-8	A	23914000	25035000	23802000	1572300	1353600	1533700	6589000	6135900	6630400	1964100	2037300	1962400
pmb3074	4	C16H18O8	5-O-p-Coumaroylquinic acid	Phenolic acids	Phenolic acids	1899-30-5	A	43616000	40696000	45671000	8361600	8008100	8341400	1325100	1525200	1632200	9713000	8182300	10348000
Zmyn000083	7	C6H14O12P2	D-Glucose 1,6-bisphosphate	Others	Saccharides and Alcohols	10139-18-1	A	67390	55922	59917	25412	18794	23518	54318	45984	46587	17023	15537	17516
pma0149	6	C15H16O9	Sinapoyl malate	Phenolic acids	Phenolic acids	92344-58-6	B	21604	25288	28034	106890	106860	125840	9	9	9	69724	96150	91005
mws1015	3	C15H16O9	Esculin (6,7-DihydroxyCoumarin-6-glucoside)	Lignans and Coumarins	Coumarins	531-75-9	A	6404700	7325200	6910500	3242300	3661800	3285400	2458000	2341100	2239900	7688200	7267500	7117000
Xmgp006913	7	C20H20O5	2,4,2',4'-tetrahydroxy-3'-prenylchalcone	Flavonoids	Chalcones	-	B	1217000	1264900	1278500	253030	206120	294250	1166500	1032500	1167400	206360	228750	218900
pmp000637	8	C20H20O5	Sophoraflavanone B	Flavonoids	Dihydroflavone	53846-50-7	B	430640	457640	477580	111770	113660	111370	1028800	1073900	1039900	166160	163540	163650
Zmhn001793	2	C15H18O9	6-O-Caffeoyl-D-glucose	Phenolic acids	Phenolic acids	-	A	3112500	3547900	3461800	652060	747770	773840	3681100	3620800	3923100	1286400	1123500	1212800
mws1333	6	C12H22O11	Melibiose*	Others	Saccharides and Alcohols	585-99-9	A	385260	297110	413350	1142400	872100	1114300	645650	525090	666470	817730	667230	758310
mws1080	6	C12H22O11	Galactinol*	Others	Saccharides and Alcohols	3687-64-7	A	150060	117430	170940	323500	305880	352710	252810	216010	358080	264970	270610	173690
mws0264	6	C12H22O11	D-(+)-Trehalose*	Others	Saccharides and Alcohols	99-20-7	A	675330	542180	635890	1258200	1885600	1800200	1097800	939420	1022700	971300	1093600	1134000
pme0519	6	C12H22O11	D-(+)-Sucrose*	Others	Saccharides and Alcohols	57-50-1	A	534300	539540	551150	1441400	1664700	1114300	924130	1006500	1103200	1148600	1157700	1148900
mws5038	6	C12H22O11	Isomaltulose*	Others	Saccharides and Alcohols	13718-94-0	A	1158500	1200300	1103900	2516600	2766300	3475000	1420300	1480500	1935100	2070900	1879700	1884700
MA10039641	6	C12H22O11	Lactobiose*	Others	Saccharides and Alcohols	63-42-3	A	1006700	959130	1221900	3055900	2688300	2483300	1858100	2052200	2031300	2158500	2511100	1993900
mws0906	4	C16H22O8	Coniferin	Phenolic acids	Phenolic acids	531-29-3	B	3367900	3474100	3576200	411410	416250	429860	630220	660720	677070	810130	772800	869980
pmb2211	5	C19H38N2O3	Cocamidopropyl betaine	Alkaloids	Alkaloids	4292-10-8	A	197010	201700	178340	273280	284120	281250	114570	38326	41118	37635	52063	41048
Zmlp007578	3	C17H12O8	3,3',4-Trimethoxyellagic acid	Tannins	Tannin	-	B	16971000	18309000	18331000	20879000	19573000	20791000	6487700	6472400	5871200	13306000	13414000	12908000
mws0609	2	C10H12N5O7P	Guanosine 3',5'-cyclic monophosphate	Nucleotides and derivatives	Nucleotides and derivatives	7665-99-8	B	23810	16734	24807	9	9	9	35770	42995	52240	9	9	9
Lmtn000940	2	C14H18O10	1-O-(3,4-Dihydroxy-5-methoxy-benzoyl)-glucoside	Phenolic acids	Phenolic acids	-	A	16970000	18562000	18797000	6995700	7299300	7204100	17278000	20243000	22373000	13832000	15731000	15149000
mws0874	3	C10H14N5O7P	3'-Adenylic Acid	Nucleotides and derivatives	Nucleotides and derivatives	84-21-9	B	7979.6	7563.2	4801.1	9749.8	11422	8966.6	9	9	9	6175.2	5718.7	9820.7
pmb0981	3	C10H14N5O7P	Adenosine 5'-monophosphate	Nucleotides and derivatives	Nucleotides and derivatives	61-19-8	A	2102100	2244900	2448300	1872600	1829800	2082600	344190	413420	394690	1388000	1659700	1737400
pmb1562	8	C21H34O4	1-Stearidonoyl-Glycerol	Lipids	Glycerol ester	-	B	39569	44097	36860	9	9	9	181270	190890	174350	9	9	9
mws0967	8	C20H32O5	5,6,15-Trihydroxy-7,9,11,13-eicosatetraenoic acid	Lipids	Free fatty acids	89663-86-5	B	268800	273040	264340	108290	104310	100110	1405600	1410100	1361600	138300	133310	127890
Lmhp011388	6	C21H36O4	2-α-Linolenoyl-glycerol	Lipids	Glycerol ester	55268-58-1	B	18303	18770	20874	43138	42583	46473	18976	16158	19979	26560	25147	21420
Lmhp011562	8	C21H36O4	1-α-Linolenoyl-glycerol	Lipids	Glycerol ester	-	B	50868	49704	48060	73142	72410	66087	141510	152790	156420	54028	58043	56678
mws0178	4	C16H18O9	Chlorogenic acid	Phenolic acids	Phenolic acids	327-97-9	A	13743000	14396000	14838000	4320000	4877200	4614600	441820	438250	441190	3673200	3623900	3870400
mws1077	1	C16H18O9	Scopoletin-7-O-glucoside (Scopolin)	Lignans and Coumarins	Coumarins	531-44-2	A	20381	18850	28414	134150	128190	172720	36622	36740	49276	466430	410110	447070
pmp000638	8	C20H18O6	8-Prenylkaempferol	Flavonoids	Flavonoid	28610-31-3	A	3504100	3730200	3609700	559140	515300	546750	29749000	29747000	27669000	4139400	3641300	3746600
Lmhp112042	8	C21H38O4	1-Linoleoylglycerol	Lipids	Glycerol ester	2277-28-3	A	24395	23358	22634	12071	13384	12640	59408	57715	64844	11535	13163	12868
Zmhn002422	4	C16H20O9	1-O-Feruloyl-D-Glucose	Phenolic acids	Phenolic acids	-	B	1543200	1469700	1410600	329380	352280	357940	706380	811910	743440	506580	543560	602800
Zmhn002334	2	C16H20O9	6-O-Feruloyl-D-glucose	Phenolic acids	Phenolic acids	137887-25-3	B	8548100	8772600	9219000	4913400	4794200	4910600	8923200	10249000	10998000	4783600	4860300	4737400
pmb0296	2	C21H40O4	1-Oleoyl-Sn-Glycerol	Lipids	Glycerol ester	129784-87-8	A	714910	700450	758560	57337	62044	61549	1327500	1369400	1323700	59419	44895	51393
Hmlp003129	1	C20H22O6	Matairesinol	Lignans and Coumarins	Lignans	580-72-3	B	9	9	9	27495	27164	35884	9	9	9	47183	31818	41015
mws0097	4	C20H22O6	Pinoresinol	Lignans and Coumarins	Lignans	487-36-5	B	1038200	1073900	1161600	220940	217010	224930	419930	405020	418450	400900	402050	421310
pmb3107	1	C15H20O10	Glucosyringic Acid	Phenolic acids	Phenolic acids	-	B	89549	81241	85551	2891000	2839100	2938400	21565	25437	27610	4845200	4723100	4321200
Lmmn003748	4	C20H24O6	(+)-Isolariciresinol	Lignans and Coumarins	Lignans	548-29-8	B	350990	357710	362030	23666	22023	26537	79234	80143	69279	30649	30632	29384
Xmyn011582	6	C23H38O3	Hydroginkgoic acid	Phenolic acids	Phenolic acids	-	B	30232	33047	30243	487810	508890	506940	5234.6	6737.7	6173.5	488310	465930	461050
pmb0998	3	C10H14N5O8P	Guanosine 5'-monophosphate	Nucleotides and derivatives	Nucleotides and derivatives	85-32-5	B	64612	68959	63861	43909	41669	43006	9566.8	9766.3	12622	36609	50826	43871
mws5040	6	C12H21O11Na	Turanose	Others	Saccharides and Alcohols	547-25-1	B	3931400	3768100	3586500	5532900	5947800	6893800	2487900	2840000	2723200	6646900	6282900	6799400
pmb0964	6	C16H23N5O5	Isopentenyladenine-7-N-glucoside	Nucleotides and derivatives	Nucleotides and derivatives	-	B	319180	408440	390240	791450	847780	811710	309930	283040	268740	858240	861630	792040
Lmgp003270	4	C16H16O10	Scopoletin-7-O-glucuronide	Lignans and Coumarins	Coumarins	132752-65-9	B	548060	597900	616910	36587	34735	34881	9	9	9	40594	55167	43201
pmb0752	1	C17H20O9	3-O-Feruloylquinic acid	Phenolic acids	Phenolic acids	1899-29-2	B	9	9	9	9557.2	16570	16160	9	9	9	34138	30491	33423
mws0179	4	C17H20O9	Chlorogenic acid methyl ester	Phenolic acids	Phenolic acids	29708-87-0	B	216330	225400	179260	41130	41274	28002	2358.8	3850.8	9	44046	28454	50058
pma3724	4	C17H20O9	1-O-Feruloylquinic acid	Phenolic acids	Phenolic acids	-	B	730910	672120	599190	45829	51856	49393	9	9	9	47838	38037	46108
Lmbp002255	1	C16H18O10	Fraxetin-8-O-glucoside (Fraxin)	Lignans and Coumarins	Coumarins	524-30-1	A	695750	710600	732000	3771800	3795100	3405100	307390	285680	327820	8003900	6991900	8117000
Lmbp002309	1	C17H22O9	Sinapaldehyde-4-O-Glucoside	Phenolic acids	Phenolic acids	154461-65-1	A	676780	705380	656290	3437700	3686500	3651500	320180	301950	329420	7794400	6992500	7255900
pmn001695	6	C16H20O10	Trihydroxycinnamoylquinic acid	Phenolic acids	Phenolic acids	-	A	14856	14832	13891	565160	508190	577260	3453.6	4323	3463.8	333490	363420	353000
pmb3317	6	C16H20O10	Quinacyl syringic acid	Phenolic acids	Phenolic acids	-	B	64220	78026	81731	240240	230230	253490	33636	36884	30521	241890	231040	247810
mws0011	7	C17H24O9	Syringin	Phenolic acids	Phenolic acids	118-34-3	B	59136	57178	52704	9	9	9	50448	41125	53351	9	9	9
Lmbp003208	1	C17H20O10	Fraxidin-8-O-glucoside	Lignans and Coumarins	Coumarins	-	B	9	9	9	517300	512670	470850	9	9	9	984470	1089200	1017300
pme1286	7	C14H20N6O5S	S-(5'-Adenosy)-L-homocysteine	Amino acids and derivatives	Amino acids and derivatives	979-92-0	A	134950	145490	162710	42284	42652	33465	91798	111860	114420	43972	49208	56070
Zmhn002227	1	C17H22O10	4-O-Glucosyl-sinapate	Phenolic acids	Phenolic acids	-	B	9	9	9	51903	49113	51168	9	9	9	87179	62893	73394
HJN003	6	C17H22O10	1-O-Sinapoyl-D-glucose	Phenolic acids	Phenolic acids	-	B	9	9	9	51906	73518	54249	9	9	9	53518	63295	61893
Zmhn001970	9	C20H22O8	Piceid	Others	Stilbene	27208-80-6	A	493400	393670	484160	678820	585360	750700	1864900	2206600	2098900	923140	956540	1018500
Lmhn002573	9	C17H20O11	Sinapoylglucuronic acid	Phenolic acids	Phenolic acids	-	B	8613.5	12477	13124	9	9	9	62693	70772	56716	19005	17581	25244
Cmbp005948	3	C21H20O8	1-O-p-Hydroxycinnamoyl-3-O-caffeoylglycerol	Lipids	Glycerol ester	-	B	65195	66739	60626	80728	83199	84132	9	9	9	105730	62378	78507
pme3007	2	C9H14N2O12P2	Uridine 5'-diphosphate	Nucleotides and derivatives	Nucleotides and derivatives	27821-45-0	B	39453	43192	47381	24327	22161	20148	58508	59685	65284	27150	30287	28322
pma6625	6	C20H22O9	E-3,4,5'-Trihydroxy-3'-glucosylstilbene	Others	Stilbene	-	B	15358	13711	10601	127290	91840	110940	13414	16291	16328	66571	65854	68761
pmn001399	6	C20H22O9	2,4,6,4'-Tetrahydroxy-stilbene-2-O-D-glucoside	Others	Stilbene	-	A	383860	416520	372130	1848900	1809600	1687900	553670	701620	665850	1838200	1840700	1644200
pmn001394	3	C20H22O9	2,3,5,4'-Tetrahydroxystilbene-2-O-D-glucoside	Others	Stilbene	-	A	1037800	1193200	946440	1396400	1238900	1290100	178060	274850	177580	1380300	1190100	1366500
Zmhn001746	6	C20H22O9	Piceatannol-3'-O-glucoside	Others	Stilbene	94356-26-0	A	720890	612770	644480	2470600	2525700	2796200	937480	887610	1022500	2595600	2552600	2681700
Lmhn001773	4	C19H13NO10	Caffeoylnicotinoyltartaric acid	Phenolic acids	Phenolic acids	-	B	56208	66156	66496	9385.7	9354	12376	11459	9595.6	8513	10638	11414	12626
pmn001637	3	C20H18O10	Kaempferol-3-O-arabinoside (Juglanin)	Flavonoids	Flavonols	5041-67-8	A	7552000	9242000	11237000	7741700	7427500	7162400	1041200	1028000	904410	4537600	3920000	3651500
HJAP012	6	C20H18O10	Luteolin-8-C-arabinoside	Flavonoids	Flavonoid carbonoside	-	B	294110	273960	264530	1120100	1142300	1169000	9	9	9	971180	964570	985320
pmn001663	6	C22H26O8	Syringaresinol	Lignans and Coumarins	Lignans	21453-69-0	A	38157	36297	37288	531430	585980	559160	19642	22545	23771	473410	465350	503000
Smlp002532	8	C20H19O10+	Cyanidin-3-O-arabinoside	Flavonoids	Anthocyanins	27214-72-8	A	2883900	3027000	2756200	9	9	9	43406000	39720000	44420000	9	9	9
Lmmn003020	6	C22H28O8	Lyoniresinol	Lignans and Coumarins	Lignans	14464-90-5	B	93896	87538	104490	3560200	3941200	4235600	24172	38444	31121	2401100	1871000	2152300
Hmcp005535	4	C30H48O	α-Amyrenone	Terpenoids	Triterpene	638-96-0	B	104500	124860	121740	95860	67966	74826	9	9	9	9	9	9
pmb0864	9	C19H40NO7P	LysoPE 14:0	Lipids	LPE	-	B	9	9	9	11850	11800	13144	61324	66195	59725	20722	21951	23680
Lmhp008337	7	C19H40NO7P	LysoPE 14:0(2n isomer)	Lipids	LPE	-	B	222050	234500	250680	87481	86524	90755	203410	214220	212150	48195	52378	49224
pmp000413	8	C21H20O10	Genistein-8-C-glucoside	Flavonoids	Flavonoid	66026-80-0	A	1402400	1467400	1712500	597480	688640	575000	5148700	5416700	5497900	717200	574690	713120
mws0919	3	C21H20O10	Kaempferol-3-O-rhamnoside (Afzelin)(Kaempferin)	Flavonoids	Flavonols	482-39-3	A	50669000	48960000	50699000	35635000	36733000	34192000	5172800	5128900	5355900	28086000	27379000	28408000
Lmlp005572	2	C21H20O10	Galangin-7-O-glucoside	Flavonoids	Flavonoid	-	B	130400	160820	102660	90509	62490	76018	184800	146600	172600	76655	62431	49512
pme3392	8	C21H21O10+	Pelargonidin-3-O-glucoside	Flavonoids	Anthocyanins	47684-27-5	A	2653600	2715600	2376500	42046	50600	51853	29090000	27309000	29020000	51931	50023	50977
mws2186	6	C20H18O11	Avicularin	Flavonoids	Flavonols	572-30-5	A	7982700	8222900	7840900	14288000	13221000	13932000	6871200	6838300	7390100	13534000	14784000	14533000
mws4183	6	C20H18O11	Quercetin-3-O-arabinoside (Guaijaverin)	Flavonoids	Flavonols	22255-13-6	A	14950000	15548000	14665000	29224000	28361000	26022000	8245300	8459300	8279800	28384000	30035000	30051000
pme1611	6	C21H22O10	Isohemiphloin	Flavonoids	Flavonoid carbonoside	3682-02-8	A	2164100	2273700	2181400	3870700	3555000	3165500	767200	873870	774500	2207900	2439500	2215200
Cmzn005251	6	C21H22O10	6-O-Caffeoylarbutin	Phenolic acids	Phenolic acids	136172-60-6	B	1799200	2422600	2391300	4136000	3743600	4234600	1252600	1264500	1273400	3794200	3732000	4709200
HJN087	8	C21H22O10	Naringenin-4'-O-glucoside	Flavonoids	Flavonoid	-	A	3129900	3064600	3105500	791970	712880	660750	7786100	8803800	8146400	586190	609750	590140
mws1179	2	C21H22O10	Naringenin-7-O-glucoside (Prunin)	Flavonoids	Dihydroflavone	529-55-5	A	2586500	2602300	2728100	793790	751260	762540	4656700	5296500	6117000	334740	309290	288090
mws2118	7	C21H24O10	Phloretin-2'-O-glucoside (Phlorizin)	Flavonoids	Chalcones	60-81-1	A	12639000	14938000	14257000	6768300	8045300	8007000	9869200	11153000	10730000	3664700	3791500	4429500
pmb0862	4	C20H42NO7P	LysoPC 12:0	Lipids	LPC	20559-18-6	B	74620	78861	79765	30452	36118	31330	42750	40982	38033	24965	22388	22339
Lmhp008885	7	C20H42NO7P	LysoPE 15:0(2n isomer)	Lipids	LPE	-	A	973510	1076800	983730	237310	243800	252700	603070	597140	622690	180880	163480	179530
Lmhp009187	7	C20H42NO7P	LysoPE 15:0	Lipids	LPE	-	A	965660	1082500	1053000	238660	241260	245910	583910	586060	590910	170080	173100	165270
mws1397	2	C22H18O10	Epicatechin gallate	Flavonoids	Flavanols	1257-08-5	A	40600000	42055000	44154000	20453000	16566000	18932000	80545000	82136000	77197000	12949000	10288000	12178000
Hmln003405	6	C20H16O12	4-Rhamnosyl-ellagic acid	Tannins	Tannin	-	B	177140	237510	202580	385080	476250	389190	9	9	9	458330	344150	316310
pme2459	1	C21H20O11	Luteolin-7-O-glucoside (Cynaroside)	Flavonoids	Flavonoid	5373-11-5	A	9	9	9	220380	224110	215350	9	9	9	332120	327030	285510
mws0913	4	C21H20O11	Kaempferol-3-O-galactoside (Trifolin)	Flavonoids	Flavonols	23627-87-4	A	14292000	14227000	12717000	8743400	8846700	10359000	2426600	1953300	2694600	4713500	4116300	4607000
Zmhn002690	8	C22H24O10	4-O-(6'-O-Glucosylcaffeoyl)-4-hydroxybenzyl alcohol	Phenolic acids	Phenolic acids	-	B	22117	18071	21878	22296	18243	22777	34270	30518	26783	14447	15949	13919
pmb0550	8	C21H21O11+	Cyanidin-3-O-glucoside (Kuromanin)	Flavonoids	Anthocyanins	47705-70-4	A	435640	486360	429520	9	9	9	4861800	4623700	4322700	9	9	9
Li512113	6	C20H20O12	Maleoyl-caffeoylquinic acid	Phenolic acids	Phenolic acids	-	B	9	9	9	37072	31506	41568	9	9	9	26829	36333	44681
Hmpn005101	2	C21H24O11	Sieboldin	Flavonoids	Chalcones	18777-73-6	B	322490	414830	341470	128910	128580	147220	568860	540490	491800	151540	138680	134790
HJN041	6	C21H24O11	Epicatechin glucoside	Flavonoids	Flavanols	-	B	278010	260140	262340	1182100	1187700	1218400	104970	124010	148950	416590	399920	426400
pmd0160	5	C21H44NO7P	LysoPE 16:0(2n isomer)	Lipids	LPE	-	A	2604200	2547800	2389300	3565600	3683700	3641600	2276700	2428700	2419700	1963100	1788800	1570600
pmb0876	5	C21H44NO7P	LysoPE 16:0	Lipids	LPE	53862-35-4	A	2721400	2812700	2779800	3733900	3845300	4067100	2218400	2569300	2895800	2110200	1815100	1696400
Zmpn006570	2	C28H22O6	ampelopsin F	Others	Stilbene	151487-08-0	A	36437000	37554000	35723000	19050000	17483000	17983000	53374000	47069000	52498000	29756000	28411000	26743000
mws1420	8	C28H22O6	ε-Viniferin	Others	Stilbene	62218-08-0	A	16370000	16059000	16331000	7851700	7843500	8110600	32600000	33188000	32108000	11949000	11574000	11544000
Lmzn006795	2	C30H46O3	Ursonic acid	Terpenoids	Triterpene	6246-46-4	B	692960	649400	614950	206880	214920	273940	643130	613390	875110	235430	202250	242670
Zmjn003358	6	C23H20O10	(-)-Epicatechin-3-(3''-O-methyl)gallate	Others	Others	-	B	72209	62055	77066	202030	156250	191660	45707	40726	43060	176760	147980	155230
mws4053	4	C30H48O3	Ursolic acid	Terpenoids	Triterpene	77-52-1	B	8813600	7666600	7614100	4652400	3953700	3916800	3204800	3800300	3484200	3986800	4255000	5147200
Hmbn009700	7	C30H48O3	Betulinic acid	Terpenoids	Triterpene	472-15-1	A	16194000	13276000	15693000	6609800	6349300	5388900	11102000	12262000	12927000	4310000	4863200	4212100
pmb0464	1	C16H27NO14	L-Aspartic acid-O-diglucoside	Amino acids and derivatives	Amino acids and derivatives	-	A	538010	533410	552720	637090	633610	617310	292510	316420	320450	965370	1143500	1113300
mad2085	1	C22H18O11	Caffeoyl-p-coumaroyltartaric acid	Phenolic acids	Phenolic acids	-	B	9	9	9	108450	99092	122340	9	9	9	138000	157680	137980
mws0034	8	C22H18O11	Epigallocatechin-3-gallate	Flavonoids	Flavanols	989-51-5	A	841070	735050	965790	313920	247400	299490	2098700	2047500	2133100	416410	365200	326920
pmb2654	8	C19H27NO12	Anthranilate-1-O-Sophoroside	Phenolic acids	Phenolic acids	-	B	29963	33219	29954	84513	88518	91508	146260	104040	124350	39716	52465	47682
Lmhn002321	1	C21H18O12	Vnilloylcaffeoyltartaric acid	Phenolic acids	Phenolic acids	-	B	26349	21225	21100	36873	33970	29911	27012	25296	28291	106830	127730	125010
mws4167	8	C21H18O12	Luteolin-7-O-glucuronide	Flavonoids	Flavonoid	29741-10-4	B	61106	75160	70831	45848	41692	56508	495220	524210	368230	43124	49015	55364
pmb3012	6	C22H22O11	Chrysoeriol-7-O-glucoside	Flavonoids	Flavonoid	19993-32-9	B	240680	179400	153770	309260	346140	288500	52942	64574	44245	249360	281570	223350
pmp000579	6	C22H22O11	Diosmetin-7-O-galactoside	Flavonoids	Flavonoid	-	A	9799000	10780000	10038000	24339000	27090000	25663000	3048500	3577400	3321800	20619000	23038000	22785000
Hmcp002539	6	C22H22O11	Isorhamnetin-3-O-rhamnoside	Flavonoids	Flavonols	-	B	139890	142510	137170	244750	268440	257930	119080	127040	123660	230000	261200	256550
pmf0203	8	C22H23O11+	Peonidin-3-O-glucoside	Flavonoids	Anthocyanins	68795-37-9	B	317510	249670	287860	9	9	9	1690300	1585600	1688500	9	9	9
mws0091	6	C21H20O12	Quercetin-3-O-glucoside (Isoquercitrin)	Flavonoids	Flavonols	482-35-9	B	24458000	26629000	25454000	65872000	66128000	67408000	14180000	15117000	15514000	62354000	64038000	62870000
Lmdp003286	6	C21H20O12	Isohyperoside	Flavonoids	Flavonols	35589-21-0	A	6832700	7529900	6979600	14838000	16319000	15275000	5167500	5094000	5144100	14558000	14704000	14958000
Lmzp002365	6	C22H24O11	Hesperetin-7-O-glucoside	Flavonoids	Flavonoid	31712-49-9	B	5559100	5057800	5853200	13636000	15853000	14816000	4540700	4823500	4310500	14598000	14754000	16643000
Xmsn002700	6	C21H22O12	Taxifolin-3'-O-glucoside	Flavonoids	Flavonoid	31106-05-5	B	368100	375180	391560	977630	1002700	1056100	384940	431740	432780	926150	906350	1017400
HJAP154	1	C23H16O11	Galloylisorhamnetin	Flavonoids	Flavonols	-	B	9	9	9	25241	26661	29577	9	9	9	48751	46297	36089
Zmpn006037	6	C28H20O7	malibatol A	Others	Stilbene	-	A	1821600	1862600	2044900	8466000	8882700	8636300	1895700	2054700	1986900	6568800	6984300	6670200
Zmpn005060	1	C28H22O7	ampelopsin A	Others	Stilbene	130608-11-6	A	497230	472910	476120	722380	1135400	878680	1057700	996530	1008700	1623700	1218700	1475900
pmb1912	4	C20H23N7O7	10-Formyltetrahydrofuran	Alkaloids	Alkaloids	2800-34-2	A	7249300	7362500	7625900	3863000	4026600	4242500	2870600	3823800	3441700	3611400	3316300	3539200
Lmhp008801	6	C23H42NO7P	LysoPE 18:3	Lipids	LPE	-	A	514600	364960	364620	1491900	1389700	1535800	488100	559200	535500	669030	674820	648750
pmb0874	2	C23H44NO7P	LysoPE 18:2(2n isomer)	Lipids	LPE	-	A	10710000	9723800	10147000	3175800	3115700	3310600	17367000	16460000	16814000	3791100	3908200	3430100
Lmmp003783	6	C21H18O13	Quercetin-3-O-glucuronide	Flavonoids	Flavonols	-	B	93148	112550	120720	1152600	1117200	1157300	55083	57906	50312	1271500	1288600	1433300
Zmhn004909	2	C21H18O13	3,4-Digalloylshikimic acid	Phenolic acids	Phenolic acids	-	A	5603400	5715500	5807700	2737800	2739300	2730500	10536000	10465000	11032000	1830600	1655300	1650300
Lmpp005842	6	C22H22O12	6-Methoxyquercetin-3-O-rhamnoside	Flavonoids	Flavonols	-	B	7671800	7417800	8239300	11836000	12060000	12317000	5412600	5169800	5294100	12112000	12349000	12790000
Hmcp002207	6	C22H22O12	Isorhamnetin-7-O-glucoside (Brassicin)	Flavonoids	Flavonols	6743-96-0	A	8614200	8797700	8638500	24738000	25236000	25517000	1009100	1094300	980760	18826000	19547000	19980000
pmn001525	6	C23H26O11	3,5-Digalloylshikimic acid	Phenolic acids	Phenolic acids	95753-52-9	B	32741	41871	45704	86124	79663	79132	13146	11089	15225	101650	72863	81659
pmb2260	7	C23H46NO7P	LysoPC 15:1	Lipids	LPC	-	B	36509	36996	40031	17136	19408	13721	26195	27797	25594	14461	15467	10078
pmb0883	5	C23H48NO7P	LysoPE 18:0	Lipids	LPE	69747-55-3	B	32368	30814	33103	88396	69526	89834	17186	16215	18601	40315	32786	28062
pmb3066	8	C22H26O12	5-O-p-Coumaroylshikimic acid O-glucoside	Phenolic acids	Phenolic acids	-	B	223620	182410	229560	160460	146310	168430	728520	575790	805830	273960	205240	222450
pmb3072	2	C22H26O12	3-O-p-Coumaroylshikimic acid O-glucoside	Phenolic acids	Phenolic acids	-	B	123930	117010	143460	65313	64515	64098	163990	195630	169000	79745	78398	91305
Lmfn000797	8	C20H20O14	2,3-Di-O-Galloyl-D-Glucose	Tannins	Tannin	-	A	172880	204640	203970	25384	26180	18490	992930	783110	894320	32945	31675	28919
pmn001526	8	C20H20O14	1,6-Di-O-Galloyl-D-Glucose	Tannins	Tannin	-	B	670740	601480	641760	679330	761050	772880	917740	977960	804830	403730	353940	406900
Zmpn005408	6	C28H20O8	vaticahainol B	Others	Stilbene	-	A	3575100	2748100	2902100	7427600	7527800	5355000	1741800	2137200	1880300	6400700	6099000	6360800
pmn001707	7	C30H46O5	Quillaic acid	Phenolic acids	Phenolic acids	631-01-6	B	9002000	8698600	9241800	4063200	3878000	4497400	9042400	8609600	9107100	2903600	2793400	2881900
pmn001426	3	C30H48O5	Euscaphic acid	Terpenoids	Triterpene	53155-25-2	A	331610	427260	370530	363540	355050	336280	148560	132150	144600	436660	432260	454180
Zmpn006881	6	C30H48O5	Tormentic acid	Terpenoids	Triterpene	13850-16-3	A	267820	257600	306550	920750	978460	899140	91391	78221	65586	732180	734960	742770
pmn001591	2	C30H48O5	Rutundic acid	Terpenoids	Triterpene	20137-37-5	A	2204500	2335900	2341500	1195900	997140	1000600	2393600	2347600	2308100	1363900	1298900	1342300
pmb0736	3	C23H24O12	Tricin-7-O-Glucoside	Flavonoids	Flavonoid	32769-01-0	A	5899100	5815400	5166700	8376700	8426600	9567300	1271500	1195500	1174400	8295600	8245300	9236700
Lmhp008833	2	C24H48NO7P	LysoPC 16:1(2n isomer)	Lipids	LPC	-	B	62225	64331	61610	29465	27832	22468	101500	100330	96299	42584	36357	34765
HJAP005	1	C22H22O13	Laricitrin-3-O-glucoside	Flavonoids	Flavonoid	39986-90-8	A	4968300	5078400	5216300	15681000	15870000	15567000	5321700	4853800	5456500	17776000	18793000	18158000
Zmln000668	8	C19H26O15	Monogalloyl-diglucose	Phenolic acids	Phenolic acids	-	B	9	9	9	9	9	9	409880	425000	450350	9	9	9
pmb3061	6	C22H28O13	5-O-p-Coumaroylquinic acid O-glucoside	Phenolic acids	Phenolic acids	-	B	9383.6	9549.7	12086	39620	42956	37492	6820.2	5897.1	5426.5	30374	30744	36918
pmb3064	6	C22H28O13	3-O-p-Coumaroylquinic acid O-glucoside	Phenolic acids	Phenolic acids	-	B	9	9	9	33864	39500	33870	9	9	9	30845	38740	34043
Lmhp010040	4	C25H46NO7P	LysoPE 20:3	Lipids	LPE	-	B	90691	83260	88746	42445	25953	27024	49126	45363	40990	32650	23189	26609
Lmhp009802	7	C25H46NO7P	LysoPE 20:3(2n isomer)	Lipids	LPE	-	B	82349	82256	78920	18163	23781	19051	43062	55046	44393	19398	15568	17998
pme2125	5	C18H32O16	Raffinose	Others	Saccharides and Alcohols	512-69-6	B	96222	66053	76295	156050	115180	112440	96227	104170	112710	51723	69248	55589
pme0500	6	C18H32O16	D-(+)-Melezitose	Others	Saccharides and Alcohols	597-12-6	B	11722	14386	11043	68902	46922	34806	14663	16047	20985	21570	26711	24940
Hmln003398	8	C30H48O6	2α,3α,19α,23-Tetraydroxy-urs-12-en 28-oic acid	Others	Others	-	B	233230	204800	201710	124660	146960	136630	370290	385840	378570	180620	176090	185060
Lmhp010757	7	C25H48NO7P	LysoPE 20:2	Lipids	LPE	-	A	1050800	1005600	1089000	191000	183130	186320	1065400	1093900	1033900	208340	206570	210050
Lmhp008718	1	C25H48NO7P	LysoPC 17:2	Lipids	LPC	-	B	32347	39768	31730	67724	70154	72395	29757	40813	36036	95038	89813	79797
Zmsp004363	6	C23H22O13	Quercetin-3-O-(6''-acetyl)glucoside	Flavonoids	Flavonols	-	B	15769	13046	14797	27729	15046	17569	11398	8968.3	11940	25878	19443	20190
Hmln002199	6	C23H22O13	Quercetin-3-O-(6''-acetyl)galactoside	Flavonoids	Flavonols	-	B	7319.8	4513.8	9	100100	38074	83917	9	9	9	60862	75113	45246
Lmhp009590	6	C25H50NO7P	LysoPC 17:1	Lipids	LPC	-	B	39852	38205	40590	90712	105070	98041	31397	26612	33862	98742	86893	90731
Hmcp002187	6	C23H24O13	Limocitrin-3-O-galactoside	Flavonoids	Flavonoid	-	B	999080	977340	948870	3468500	4001000	4017100	145200	140750	120850	3334500	3205600	3354100
pmb3055	8	C22H26O14	p-Coumaroylquinic acid-4'-O-glucuronide	Phenolic acids	Phenolic acids	-	B	85234	98760	92926	9	9	9	1101000	1136800	1162600	9	9	9
Lmhp009773	1	C27H46O9	1-α-Linolenoyl-glycerol-3-O-glucoside	Lipids	Glycerol ester	-	B	12737	19127	12523	36272	33363	44486	12919	16385	16579	49546	56414	48689
Zmhn000785	9	C19H32O16	Di-O-Glucosylquinic acid	Phenolic acids	Phenolic acids	-	A	293180	289890	311070	722740	481230	589040	1037900	1135200	1300700	559580	568600	412190
pmb0865	6	C26H48NO7P	LysoPC 18:3(2n isomer)	Lipids	LPC	-	A	7218500	7186700	7443700	18727000	18227000	18101000	6462800	6627800	6998100	14639000	14458000	13595000
pmb0854	6	C26H48NO7P	LysoPC 18:3	Lipids	LPC	-	A	1884900	1174000	1878500	4676800	5058000	6446600	1572300	2284600	1622800	3761500	2770300	2242300
pmp000682	6	C26H32O11	Matairesinol-4'-O-glucoside (Matairesinoside)	Lignans and Coumarins	Lignans	23202-85-9	A	21168	27581	22684	828510	818980	841320	35216	30316	33925	715610	730340	721470
pmn001378	7	C26H32O11	Pinoresinol-4-O-glucoside	Lignans and Coumarins	Lignans	41607-20-9	A	1272300	1340600	1532300	299080	287330	290160	1077000	1040800	1134300	248050	261190	214240
pmn001710	1	C24H26O13	Rosmarinic acid-3'-O-glucoside	Phenolic acids	Phenolic acids	910028-78-3	B	69420	103660	102380	392400	359960	334100	151760	110520	110730	611800	453280	474980
Cmsp005051	6	C26H34O11	(+)-Isolariciresinol-9-O-glucoside	Lignans and Coumarins	Lignans	-	B	194070	191850	190460	1097800	1165600	1204500	37222	47720	40993	1080300	1289200	1347000
mws0126	6	C26H54NO7P	LysoPC 18:0	Lipids	LPC	19420-57-6	B	195350	168790	170730	663840	682900	786720	122850	123120	127660	308230	278000	248450
pmd0136	6	C26H54NO7P	LysoPC 18:0(2n isomer)	Lipids	LPC	-	B	23717	27339	24891	77429	67779	82067	9	9	9	42091	39081	44461
Lmhp010908	6	C27H54NO7P	LysoPC 19:1	Lipids	LPC	-	B	13593	10152	12959	36391	38658	35382	7642.8	11271	12014	30511	26274	26101
Zmfn000481	7	C14H22N2O16P2	Uridine-5'-Diphosphate-D-Xylose	Nucleotides and derivatives	Nucleotides and derivatives	3616-06-6	A	1520700	1480200	1467000	873590	886780	820420	1366600	1488500	1624200	744950	738600	713640
pmb2228	6	C27H56NO7P	LysoPC 19:0	Lipids	LPC	108273-88-7	B	3319.1	5147.4	2975.3	12859	8983.7	10004	2822.9	1146.8	2574.7	12559	11237	11083
Lmdn001925	3	C26H34O12	Olivil-4'-O-glucoside	Lignans and Coumarins	Lignans	76880-93-8	B	48580	53120	41747	66389	61771	49202	18963	20121	21277	59945	50491	55477
Zmhn002155	9	C27H26O12	Galloyl-piceid	Others	Stilbene	-	B	32207	33402	38719	79814	81941	70292	166290	206840	213020	92254	101310	98501
pmd0147	2	C28H54NO7P	LysoPC 20:2	Lipids	LPC	-	B	97661	91595	71459	52954	45292	45174	109330	122500	116170	38734	37945	32527
pmb0608	5	C25H24O14	Chrysoeriol-7-O-(6''-malonyl)glucoside	Flavonoids	Flavonoid	-	B	9261	9696.6	13521	78423	84605	75217	18792	14686	17217	23190	18943	18577
Hmln002189	6	C24H22O15	Quercetin-3-O-(6''-malonyl)galactoside	Flavonoids	Flavonols	-	B	11074	16837	20570	231650	249910	263480	9465.8	11752	5511.2	182410	157580	173070
pmp000589	6	C24H22O15	Quercetin-7-O-(6''-malonyl)glucoside	Flavonoids	Flavonols	-	B	10502	15620	13379	163050	175110	166810	9693	8352.3	8471.2	138840	127700	120830
Zmhn001414	8	C26H32O13	Resveratrol-3,5-di-O-glucoside	Others	Stilbene	-	A	179290	217010	153140	59633	71067	61838	412810	417820	389620	96862	83129	87315
Lmmn002260	6	C27H36O12	5'-Methoxyisolariciresinol-9'-O-glucoside	Lignans and Coumarins	Lignans	-	B	62620	57117	49328	2603000	2589200	2382400	17430	19709	10131	2378900	2466900	2340500
pma0702	6	C29H39N3O8	N1,N8-Bis(sinapoyl)spermidine	Alkaloids	Phenolamine	-	B	134070	91855	89856	535360	486820	381270	9	9	9	414660	379060	384890
pmb2922	7	C15H24N2O17P2	Uridine 5'-diphospho-D-glucose	Nucleotides and derivatives	Nucleotides and derivatives	133-89-1	A	7848700	7461600	7272900	4040800	3706900	3765800	6374200	6252000	6237500	2628700	2839500	2599900
Lmmp002143	6	C24H22O16	Gossypetin-3-O-(6''-malonyl)glucoside	Flavonoids	Flavonols	-	B	21091	11622	21656	241280	274420	251720	11088	10811	5507.4	262110	302600	269250
Zmhn002702	1	C30H30O11	Ferulic-piceid	Others	Stilbene	-	A	14401	12924	16457	224300	216540	232410	48573	44966	48685	285030	274530	295530
mws0836	5	C30H26O12	Procyanidin B1	Tannins	Proanthocyanidins	20315-25-7	A	1819100	1951400	2037300	1677000	1880900	1686900	877340	1015600	988310	402330	372120	403840
pme0436	4	C30H26O12	Procyanidin B3	Tannins	Proanthocyanidins	23567-23-9	A	2526700	2698300	2743300	1812300	1976100	1929200	1216600	1125300	1034700	462230	489000	522000
Lmqn001932	1	C28H36O13	Syringaresinol-4'-O-glucoside	Lignans and Coumarins	Lignans	7374-79-0	B	9	9	9	654240	592800	423110	9	9	9	1794800	1610900	1129500
mws1290	8	C30H26O13	Kaempferol-3-O-(6''-p-coumaroyl)glucoside (Tiliroside)	Flavonoids	Flavonols	20316-62-5	A	1265400	1377800	1394900	373890	397030	399080	3366900	3394400	3102900	1163200	1045400	1098400
pmp001079	1	C27H30O15	Luteolin-7-O-neohesperidoside (Lonicerin)	Flavonoids	Flavonoid	25694-72-8	A	9	9	9	246790	258880	242490	9	9	9	343310	343580	359920
Lmjp002867	4	C27H30O15	Kaempferol-3-O-neohesperidoside	Flavonoids	Flavonols	32602-81-6	A	9284500	10118000	10116000	4506500	4408400	4453000	4815400	4936800	4827200	2281800	2318000	2364400
mws0791	8	C28H34O14	Poncirin (Isosakuranetin-7-O-neohesperidoside)	Flavonoids	Dihydroflavone	14941-08-3	B	1261200	1419100	1334100	369730	424030	363430	3389400	3480300	3475800	1104400	1163900	1191300
Lmbp002336	1	C27H30O16	Quercetin-3-O-(2''-O-rhamnosyl)galactoside	Flavonoids	Flavonols	-	B	1268000	1241900	1328300	1765500	1583100	1549200	825860	828140	893210	2335300	2328500	2305800
pmn001583	1	C27H30O16	Quercetin-3-O-robinobioside	Flavonoids	Flavonols	52525-35-6	A	573700	450800	379890	56333000	49877000	48817000	39237	54102	51780	63828000	65388000	63900000
mws0036	6	C28H34O15	Hesperetin-7-O-rutinoside (Hesperidin)	Flavonoids	Dihydroflavone	520-26-3	B	9	9	9	477840	445710	459760	9	9	9	469230	495250	566390
Zmcp002924	7	C27H31O16+	Cyanidin-3-O-(2''-O-glucosyl)glucoside	Flavonoids	Anthocyanins	38820-68-7	B	3933200	3925800	3538700	1262600	1386400	1472600	2712800	2761300	2467700	1309500	1121800	1268300
Smsp001640	2	C27H31O16+	Petunidin-3-O-glucoside-5-O-arabinoside	Flavonoids	Anthocyanins	-	B	25877000	25026000	26355000	13030000	12246000	12388000	34400000	32027000	30858000	10516000	10503000	9301300
pme1777	2	C27H31O16+	Cyanidin-3,5-O-diglucoside (Cyanin)	Flavonoids	Anthocyanins	2611-67-8	B	28704000	31061000	29210000	14626000	13420000	14477000	36398000	34851000	34876000	11882000	11255000	11211000
mws4134	3	C20H32N6O12S2	Oxiglutatione	Amino acids and derivatives	Amino acids and derivatives	27025-41-8	A	592140	493570	620970	521780	583730	532860	236040	239150	238070	535750	534200	468900
Lmyp003349	5	C28H24O16	Quercetin-3-O-(6''-galloyl)glucoside	Flavonoids	Flavonols	56316-75-7	B	116650	114230	133760	108650	101820	114710	83405	93896	77914	45357	45323	46329
Lmyp003139	5	C28H24O16	Quercetin-3-O-(6''-galloyl)galactoside	Flavonoids	Flavonols	53171-28-1	B	99216	105700	115130	96483	102870	113450	97095	86616	93226	44507	43077	40683
Rfmb26201	6	C30H38O14	Syringaresinol-4'-O-(6''-acetyl)glucoside	Lignans and Coumarins	Lignans	-	B	9	9	9	147890	125520	117110	9	9	9	55729	48564	37150
Lmmp002963	6	C28H32O16	6-C-Methylquercetin-3-O-rutinoside	Flavonoids	Flavonols	-	A	104830	101180	95591	2042000	1919300	2046500	54577	50857	50401	2255500	2244600	2391300
pma2088	1	C27H30O17	Quercetin-3,4'-O-di-glucoside	Flavonoids	Flavonols	29125-80-2	B	9	9	9	119970	129880	132360	9	9	9	150410	160520	154900
Lmtp003677	1	C27H30O17	Quercetin-3-O-sophoroside (Baimaside)	Flavonoids	Flavonols	18609-17-1	B	460370	489100	480460	2563300	2677700	2667100	275760	258430	282730	4362700	3958900	3887800
Lmfn001769	7	C28H26O17	Maplexin G	Tannins	Tannin	-	B	92379	89944	101740	36023	28295	24673	99805	118030	92277	9	9	9
Lmfn001209	9	C27H24O18	1,3,6-Tri-O-galloyl-D-glucose	Tannins	Tannin	18483-17-5	B	32264	26894	22221	9231.6	12057	15235	44262	40967	56241	30944	27343	36209
Lmfn001337	9	C27H24O18	1,2,3-Tri-O-galloyl-D-glucose	Tannins	Tannin	-	B	23784	27040	29941	12916	9362.3	14700	54592	38650	49310	32579	34267	34166
mws1506	2	C29H36O16	Plantamajoside	Phenolic acids	Phenolic acids	104777-68-6	B	55333	37117	59795	9	9	9	87674	72193	89053	9	9	9
pmn001533	8	C26H30O19	2-O-Di-gallic acyl-Glucoside-Glucoside	Tannins	Tannin	-	B	9	9	9	9	9	9	16353	14035	19459	9	9	9
pmp001275	1	C31H61O14N	3-Hydroxypropyl palmitate glc-glucosamine	Alkaloids	Alkaloids	-	B	570280	525920	537080	951860	890300	896890	435060	482440	531730	1328700	1123200	1185700
Lmxp010913	8	C35H66NO9P	1-(9Z-Octadecenoyl)-2-(9-oxo-nonanoyl)-sn-glycero-3-phosphocholine	Lipids	Glycerol ester	-	B	73093	54433	56300	9	9	9	204950	181690	206980	14709	14482	14186
pmp001276	1	C33H56O14	1-Linolenoyl-rac-glycerol-diglucoside	Lipids	Free fatty acids	-	A	641320	642790	569200	624220	873280	833600	506510	479500	355460	986630	1139300	1058700
Lmhp008744	1	C33H56O14	1-α-Linolenoyl-glycerol-2,3-di-O-glucoside	Lipids	Glycerol ester	-	B	2857	4251.9	3622.6	16833	16751	15910	4989.2	5070.2	4154.3	26406	24706	26909
Zmpn006890	6	C42H32O9	vaticanol A	Others	Stilbene	-	A	41238	43159	45725	153010	170070	140000	13849	9458.4	9042.9	152880	117030	142430
Lmgn002253	4	C31H36O18	Syringoylcaffeoylquinic acid-D-glucose	Phenolic acids	Phenolic acids	-	B	156980	172400	160850	13661	18756	16201	3454.7	5830.4	6337.7	15134	12607	17821
pmn001369	7	C32H42O17	1-Hydroxypineolin Diglucoside	Lignans and Coumarins	Lignans	-	B	54355	62976	61775	9	9	9	33929	39655	44071	9	9	9
pmn001368	8	C32H44O17	Olivil-4,4'-Di-O-glucoside	Lignans and Coumarins	Lignans	-	B	4996.5	3199.2	3799.9	9	9	9	14132	12802	13862	9	9	9
Xmyp004678	4	C32H38O19	Kaempferol-3-O-(2-O-Xylosyl-6-O-Rhamnosyl)Glucoside	Flavonoids	Flavonoid	-	B	3557800	3992700	3201700	777940	764850	686850	307570	299160	333990	194700	220800	206960
Lmhn002727	7	C37H29O16	(EC→EC)g(1)	Tannins	Proanthocyanidins	-	B	4572200	4188700	4498700	2725000	2209400	2366400	3750900	3525600	2972200	1245800	1133300	1032600
Hmcp001618	4	C32H38O20	Quercetin-3-O-(2''-O-Xylosyl)rutinoside	Flavonoids	Flavonols	129235-39-8	A	76466	67725	93113	30761	35850	30725	43901	47741	44619	47031	51151	40052
Lmzn001875	1	C33H42O19	Naringenin-7-O-Rutinoside-4'-O-glucoside	Flavonoids	Flavonoid	-	B	9	9	9	82392	72075	82363	8790	7268.8	9556.1	245340	216020	230800
pmp001105	7	C33H40O20	Kaempferol-3-O-neohesperidoside-7-O-glucoside	Flavonoids	Flavonols	-	B	27734	23171	23186	9	9	9	10403	7292	10360	9	9	9
Lmpp003268	4	C33H40O20	Kaempferol-3-O-rutinoside-7-O-glucoside	Flavonoids	Flavonols	-	B	65612	79905	77224	36665	22301	26909	9	9	9	9	9	9
Xmyp004945	1	C33H40O20	Kaempferol-3-O-(6''-Rhamnosyl-2''-Glucosyl)Glucoside (Camelliaside A)	Flavonoids	Flavonoid	135095-52-2	B	29178	26570	27006	152600	153450	143140	9	9	9	272970	251770	256120
HJAP127	1	C33H40O20	Quercetin-3-O-(2''-O-Rhamnosyl)rutinoside	Flavonoids	Flavonols	55696-57-6	A	50046	55081	41199	144640	137650	137400	62114	65964	72213	288130	285510	318480
Lmmp002755	1	C33H40O21	Quercetin-7-O-rutinoside-4'-O-glucoside	Flavonoids	Flavonols	-	A	9	9	9	250580	237140	269590	9	9	9	816440	805560	895450
Lmmp002334	5	C33H40O21	Quercetin-3-O-rutinoside-7-O-glucoside	Flavonoids	Flavonols	-	A	183720	208000	212050	2991300	3149900	2889800	53005	48809	45831	291700	243160	283100
pmn001534	8	C34H28O22	1,2,3,6-Tetra-O-Galloyl-D-Glucose	Tannins	Tannin	79886-50-3	B	9	9	9	9	9	9	14917	18020	30386	9	9	9
pmp000100	7	C45H38O18	Arecatannin B1	Tannins	Tannin	79763-28-3	B	29573	38486	40240	10622	14081	15299	21652	23076	22080	9	9	9
pmn001646	1	C45H38O18	Procyanidin C1	Tannins	Proanthocyanidins	37064-30-5	B	24244	31857	32860	58200	40771	38946	16631	25976	20632	56904	67038	65496
Lmmp001653	7	C45H38O20	Gallocatechin-gallocatechin-catechin	Tannins	Proanthocyanidins	-	B	3801600	3349100	3812100	1064200	1180400	1080100	3340400	3135800	3021900	715480	618020	614030
Lmmp001550	7	C45H38O21	Gallocatechin-gallocatechin-gallocatechin	Tannins	Proanthocyanidins	-	A	5185600	5668700	6086400	2242700	2412800	2725400	5847000	5978000	6107800	1582300	1972500	1567300
Lmhn002745	7	C52H41O24	(EC→EC→EC)g(3)	Tannins	Proanthocyanidins	-	B	20569	20409	25503	5252	4157.4	5792.1	19116	23943	19844	9	9	9
Lmpp003705	7	C52H42O22	Procyanidin C1 3'-O-gallate	Tannins	Proanthocyanidins	-	B	220950	211890	226560	44386	36483	35869	150300	147700	159610	18615	17529	20525
