# Supplementary material for: Integrated Metabolome and Transcriptome Analyses Reveal Dissimilarities in the Anthocyanin Synthesis Pathway Between Different Developmental Leaf Color Transitions in Hopea hainanensis (Dipterocarpaceae)
Source: Front Plant Sci. 2022 Mar 3;13:830413. doi: 10.3389/fpls.2022.830413 (PMC8928120; doi:10.3389/fpls.2022.830413)
Supplement: Supplementary file 4 [file Table_4.XLSX]

## Sheet: Sheet1
Table S4. All DEGs in H. hainanensis
ID	GL-1_fpkm	GL-2_fpkm	GL-3_fpkm	GU-1_fpkm	GU-2_fpkm	GU-3_fpkm	RL-1_fpkm	RL-2_fpkm	RL-3_fpkm	RU-1_fpkm	RU-2_fpkm	RU-3_fpkm	GL-1_count	GL-2_count	GL-3_count	GU-1_count	GU-2_count	GU-3_count	RL-1_count	RL-2_count	RL-3_count	RU-1_count	RU-2_count	RU-3_count	KEGG	NR	Swissprot	Tremble	KOG	GO	Pfam
Cluster-10014.0	0	0	0.73	0	0	0	2.03	3.13	4.52	0	0	0	0	0	4	0	0	0	10	14	21	0	0	0	--	--	--	--	--	--	--
Cluster-10024.0	1.55	0.68	2.02	0.27	0.37	0.09	1.57	0.5	2.35	0	0	0	16	7	24	3	4	1	17	5	24	0	0	0	--	hypothetical protein CFP56_12883 [Quercus suber]	--	SubName: Full=Uncharacterized protein {ECO:0000313|EMBL:GAQ85715.1};	--	--	--
Cluster-10034.0	1.23	1.87	7.79	1.77	1.62	0.4	3.53	2.17	3.13	0	0	0	6	9	44	9	8	2	18	10	15	0	0	0	K02947 small subunit ribosomal protein S10e | (RefSeq) 40S ribosomal protein S10-A-like (A)	40s ribosomal protein s10-a [Quercus suber]	RecName: Full=40S ribosomal protein S10-2;	SubName: Full=40S ribosomal protein S10-B {ECO:0000313|EMBL:JAT56296.1};	40s ribosomal protein s10	GO:0005840,ribosome	Plectin/S10 domain
Cluster-10039.0	0.19	0	1	0.92	1.89	0.94	0.18	0.61	0	6.93	5.91	4.64	1	0	6	5	10	5	1	3	0	38	41	23	--	Uncharacterized protein TCM_036514 [Theobroma cacao]	--	SubName: Full=Uncharacterized protein {ECO:0000313|EMBL:EOY17367.1};	--	--	--
Cluster-10042.0	0	0	0	0	0	0	0.97	1.52	1.72	1.19	1.1	1.29	0	0	0	0	0	0	9	13	15	11	13	11	--	PREDICTED: WUSCHEL-related homeobox 13 isoform X4 [Ricinus communis]	RecName: Full=WUSCHEL-related homeobox 8; AltName: Full=OsWOX8; AltName: Full=Protein WOX13;	SubName: Full=DNA binding protein, putative {ECO:0000313|EMBL:EEF40710.1};	--	GO:0005634,nucleus; GO:0003677,DNA binding; GO:0007275,multicellular organism development; GO:0006355,regulation of transcription, DNA-templated; GO:0006351,transcription, DNA-templated	Homeodomain
Cluster-10046.0	0.83	1.73	1.64	0.43	0.14	0.29	0.93	1.54	1.14	1.51	1.45	0.93	11	23	25	6	2	4	13	20	15	21	26	12	--	uncharacterized protein LOC110606275 [Manihot esculenta]	--	SubName: Full=Uncharacterized protein {ECO:0000313|EMBL:OMO90030.1};	--	--	zinc-binding in reverse transcriptase
Cluster-10058.0	1.71	0.52	2.69	0.06	0	0.13	1.94	1.68	1	0	0	0	26	8	47	1	0	2	31	25	15	0	0	0	K03231 elongation factor 1-alpha | (RefSeq) eukaryotic translation elongation factor 1 alpha 1 (A)	eukaryotic translation elongation factor 1 alpha 1 [Chlamydomonas reinhardtii]	RecName: Full=Elongation factor 1-alpha; Short=EF-1-alpha;	SubName: Full=Eukaryotic translation elongation factor 1 alpha 1 {ECO:0000313|EMBL:EDP08545.1}; SubName: Full=Eukaryotic translation elongation factor 1 alpha 2 {ECO:0000313|EMBL:EDO96967.1}; EC=3.6.5.3 {ECO:0000313|EMBL:EDO96967.1, ECO:0000313|EMBL:EDP08545.1};	Translation elongation factor EF-1 alpha/Tu	GO:0005737,cytoplasm; GO:0005622,intracellular; GO:0005525,GTP binding; GO:0003924,GTPase activity; GO:0003746,translation elongation factor activity	Elongation factor Tu GTP binding domain
Cluster-10061.0	3.48	6.51	6.55	1.54	0.22	1.59	19.36	15.98	17.41	0.89	1.73	1.2	30	56	65	14	2	14	175	133	148	8	20	10	--	--	--	--	--	--	--
Cluster-10065.0	0.13	0.07	0.53	0	0	0	1.28	1.65	0.2	0	0	0	2	1	9	0	0	0	20	24	3	0	0	0	K00143 L-2-aminoadipate reductase [EC:1.2.1.95] | (RefSeq) L-2-aminoadipate reductase large subunit-like (A)	l-2-aminoadipate reductase large subunit [Quercus suber]	--	SubName: Full=Uncharacterized protein {ECO:0000313|EnsemblProtists:HpaP803390};	Non-ribosomal peptide synthetase/alpha-aminoadipate reductase and related enzymes	--	Male sterility protein
Cluster-10075.0	0.55	1.73	1.07	0.2	0.04	0.12	1.25	0.82	0.6	0	0	0	13	41	29	5	1	3	31	19	14	0	0	0	--	--	--	--	--	--	--
Cluster-10076.0	0.09	0	0	0.54	0.73	0.28	0	0	0	2.44	2.4	2.83	1	0	0	6	8	3	0	0	0	27	34	29	K21630 GATA-type zinc finger protein 1 | (RefSeq) GATA transcription factor 6-like (A)	GATA transcription factor 9-like [Herrania umbratica]	RecName: Full=GATA transcription factor 9;	RecName: Full=GATA transcription factor {ECO:0000256|PIRNR:PIRNR016992};	GATA-4/5/6 transcription factors	GO:0005634,nucleus; GO:0005667,transcription factor complex; GO:0003682,chromatin binding; GO:0003700,DNA-binding transcription factor activity; GO:0000977,RNA polymerase II regulatory region sequence-specific DNA binding; GO:0001085,RNA polymerase II transcription factor binding; GO:0001228,DNA-binding transcription activator activity, RNA polymerase II-specific; GO:0008270,zinc ion binding; GO:…	GATA zinc finger
Cluster-10089.0	1.45	0.73	1.09	0.69	0.18	0.71	1.04	1.14	0.92	3.78	2.84	2.65	8	4	7	4	1	4	6	6	5	22	21	14	--	--	--	--	--	--	--
Cluster-10092.0	1.77	2.06	5.01	0.07	0.14	0	1.68	0.45	1.57	0	0	0	24	28	78	1	2	0	24	6	21	0	0	0	--	--	--	--	--	--	--
Cluster-10098.0	1.54	0.63	4.39	0.92	0.13	1.03	2.39	1.72	1.56	0	0	0	22	9	72	14	2	15	36	24	22	0	0	0	--	--	--	--	--	--	--
Cluster-10099.0	1.24	0.44	2.62	0.42	0.08	0.43	0.67	0.64	0.9	0.25	0.13	0	14	5	34	5	1	5	8	7	10	3	2	0	K08657 taspase, threonine aspartase, 1 [EC:3.4.25.-] | (RefSeq) N-terminal nucleophile aminohydrolase (A)	nmra-like family domain-containing protein 1 [Quercus suber]	--	SubName: Full=NmrA-like family domain-containing protein 1 {ECO:0000313|EMBL:JAT57767.1};	--	--	NmrA-like family
Cluster-101.0	2.91	1.64	2.37	3.35	1.14	1.87	5.98	5.06	3.41	2.61	5.35	3.75	32	18	30	39	13	21	69	54	37	30	79	40	--	--	--	--	--	--	--
Cluster-10101.0	1.8	0.65	0.89	0	0	0	1.84	3.07	1.04	0	0	0	14	5	8	0	0	0	15	23	8	0	0	0	K02984 small subunit ribosomal protein S3Ae | (RefSeq) 40S ribosomal protein S1 (A)	40s ribosomal protein s1 [Quercus suber]	RecName: Full=40S ribosomal protein S3a {ECO:0000255|HAMAP-Rule:MF_03122}; AltName: Full=CYC07 protein;	RecName: Full=40S ribosomal protein S3a {ECO:0000256|HAMAP-Rule:MF_03122};	40S ribosomal protein S3A	GO:0005829,cytosol; GO:0005840,ribosome; GO:0003735,structural constituent of ribosome; GO:0002181,cytoplasmic translation	Ribosomal S3Ae family
Cluster-10104.0	1.3	0.59	0.88	0.17	0.06	0.52	1.18	0.85	0.18	0	0	0	22	10	17	3	1	9	21	14	3	0	0	0	K17761 succinate-semialdehyde dehydrogenase, mitochondrial [EC:1.2.1.24] | (RefSeq) succinate-semialdehyde dehydrogenase, mitochondrial-like (A)	vanillin dehydrogenase [Quercus suber]	RecName: Full=Succinate-semialdehyde dehydrogenase, mitochondrial; Short=At-SSADH1; EC=1.2.1.24; AltName: Full=Aldehyde dehydrogenase family 5 member F1; AltName: Full=NAD(+)-dependent succinic semialdehyde dehydrogenase; Flags: Precursor;	SubName: Full=Uncharacterized protein {ECO:0000313|EMBL:EFJ12064.1};	Aldehyde dehydrogenase	GO:0009507,chloroplast; GO:0009570,chloroplast stroma; GO:0005759,mitochondrial matrix; GO:0005739,mitochondrion; GO:0005507,copper ion binding; GO:0051287,NAD binding; GO:0004777,succinate-semialdehyde dehydrogenase (NAD+) activity; GO:0009013,succinate-semialdehyde dehydrogenase [NAD(P)+] activity; GO:0009450,gamma-aminobutyric acid catabolic process; GO:0006540,glutamate decarboxylation to suc…	Aldehyde dehydrogenase family
Cluster-10114.0	0.96	0.39	2.15	2.02	1.32	0.57	2.38	1.41	1.36	6.01	5.9	7.05	5	2	13	11	7	3	13	7	7	33	41	35	--	stellacyanin [Herrania umbratica]	RecName: Full=Uclacyanin 1 {ECO:0000303|PubMed:9761472}; Flags: Precursor;	SubName: Full=Plastocyanin-like protein {ECO:0000313|EMBL:OMO94805.1};	--	GO:0031225,anchored component of membrane; GO:0046658,anchored component of plasma membrane; GO:0009055,electron transfer activity; GO:0046872,metal ion binding	Plastocyanin-like domain
Cluster-10122.0	0.51	1.11	1.02	0.05	0.05	0.05	0.97	0.78	0.77	0.05	0	0	10	22	23	1	1	1	20	15	15	1	0	0	--	--	--	--	--	--	--
Cluster-10123.0	0.77	1.42	0.78	0	0	0.13	2.08	1.87	2.35	0.25	0.1	0	6	11	7	0	0	1	17	14	18	2	1	0	--	--	--	--	--	--	--
Cluster-10128.0	8.12	9.59	15.02	1.38	0.9	2.14	12.59	9.57	7.8	0.7	0.62	0.11	78	92	166	14	9	21	127	89	74	7	8	1	K02932 large subunit ribosomal protein L5e | (RefSeq) 60S ribosomal protein L5-like (A)	60S ribosomal protein L5-2 [Zea mays]	RecName: Full=60S ribosomal protein L5-2;	SubName: Full=60S ribosomal protein L5-2 {ECO:0000313|EMBL:ACG27083.1};	60S ribosomal protein L5	GO:0005829,cytosol; GO:0022625,cytosolic large ribosomal subunit; GO:0022626,cytosolic ribosome; GO:0005730,nucleolus; GO:0005886,plasma membrane; GO:0005773,vacuole; GO:0008097,5S rRNA binding; GO:0003735,structural constituent of ribosome; GO:0008283,cell proliferation; GO:0009965,leaf morphogenesis; GO:0000027,ribosomal large subunit assembly; GO:0006412,translation	Ribosomal large subunit proteins 60S L5, and 50S L18
Cluster-10129.0	1.29	0	0.93	0.21	0	0.63	4.31	6.81	8.74	0	0	0	6	0	5	1	0	3	21	30	40	0	0	0	--	--	--	--	--	--	--
Cluster-10138.0	0.97	1.95	3.59	0	0	0	3.01	3.78	3.08	0	0	0	8	16	34	0	0	0	26	30	25	0	0	0	K11150 retinol dehydrogenase 8 [EC:1.1.1.-] | (RefSeq) NAD(P)-binding protein (A)	putative oxidoreductase [Quercus suber]	RecName: Full=11-beta-hydroxysteroid dehydrogenase-like 3; EC=1.1.1.-; AltName: Full=17-beta-hydroxysteroid dehydrogenase-like 3; EC=1.1.1.-; AltName: Full=Hydroxysteroid dehydrogenase 3; Short=AtHSD3;	SubName: Full=3-oxoacyl-[acyl-carrier-protein] reductase, putative {ECO:0000313|EMBL:EEF22581.1}; EC=1.1.1.62 {ECO:0000313|EMBL:EEF22581.1}; Flags: Fragment;	Predicted dehydrogenase	GO:0016021,integral component of membrane; GO:0016491,oxidoreductase activity; GO:0006694,steroid biosynthetic process	short chain dehydrogenase
Cluster-10141.0	1.19	0.56	2.07	0.4	0.07	0	0.27	0.36	0.07	0	0	0	17	8	34	6	1	0	4	5	1	0	0	0	K14454 aspartate aminotransferase, cytoplasmic [EC:2.6.1.1] | (RefSeq) aspartate aminotransferase, cytoplasmic-like (A)	aspartate aminotransferase, cytoplasmic [Quercus suber]	RecName: Full=Aspartate aminotransferase, cytoplasmic; EC=2.6.1.1; AltName: Full=Transaminase A;	RecName: Full=Aspartate aminotransferase {ECO:0000256|RuleBase:RU000480}; EC=2.6.1.1 {ECO:0000256|RuleBase:RU000480}; Flags: Fragment;	Aspartate aminotransferase/Glutamic oxaloacetic transaminase AAT2/GOT1	GO:0005737,cytoplasm; GO:0004069,L-aspartate:2-oxoglutarate aminotransferase activity; GO:0080130,L-phenylalanine:2-oxoglutarate aminotransferase activity; GO:0030170,pyridoxal phosphate binding; GO:0006103,2-oxoglutarate metabolic process; GO:0006522,alanine metabolic process; GO:0006531,aspartate metabolic process; GO:0009058,biosynthetic process; GO:0006536,glutamate metabolic process; GO:0006…	Aminotransferase class I and II
Cluster-10142.0	0	0	0	0	0	0	3.76	2.76	3.3	0	0	0	0	0	0	0	0	0	85	58	70	0	0	0	K08139 MFS transporter, SP family, sugar:H+ symporter | (RefSeq) high-affinity glucose transporter ght2-like (A)	high-affinity fructose transporter ght6 [Quercus suber]	RecName: Full=Sugar transport protein 10; AltName: Full=Hexose transporter 10;	SubName: Full=Predicted protein {ECO:0000313|EMBL:BAK06801.1};	Predicted transporter (major facilitator superfamily)	GO:0016021,integral component of membrane; GO:0005886,plasma membrane; GO:0055055,D-glucose:proton symporter activity; GO:0005354,galactose transmembrane transporter activity; GO:0009679,hexose:proton symporter activity; GO:0015578,mannose transmembrane transporter activity; GO:0071333,cellular response to glucose stimulus; GO:0046323,glucose import; GO:0035428,NA	Sugar (and other) transporter
Cluster-10154.0	0.44	0.62	0.87	1.12	0.66	1.47	0.18	0.51	0.76	1.67	1.3	1.86	7	10	16	19	11	24	3	8	12	28	28	29	K06670 cohesin complex subunit SCC1 | (RefSeq) sister chromatid cohesion 1 protein 1 (A)	isoform 1 of sister chromatid cohesion 1 protein 1 [Quercus suber]	RecName: Full=Sister chromatid cohesion 1 protein 1; AltName: Full=Protein DETERMINATE INFERTILE 1; AltName: Full=SCC1 homolog 1;	SubName: Full=sister chromatid cohesion 1 protein 1 {ECO:0000313|RefSeq:XP_018821798.1};	Sister chromatid cohesion complex Cohesin, subunit RAD21/SCC1	GO:0005694,chromosome; GO:0008278,cohesin complex; GO:0000798,nuclear cohesin complex; GO:0003682,chromatin binding; GO:0051455,attachment of spindle microtubules to kinetochore involved in homologous chromosome segregation; GO:0051276,chromosome organization; GO:0006302,double-strand break repair; GO:0010032,meiotic chromosome condensation; GO:0051754,meiotic sister chromatid cohesion, centromer…	--
Cluster-10160.0	6.64	9.53	14.19	1.73	0.39	1.38	11.5	7.19	7.14	0.19	0.15	0	33	47	82	9	2	7	60	34	35	1	1	0	--	--	--	--	--	--	--
Cluster-10162.0	2.84	1.61	2.91	0.17	0.35	0	1.52	1.49	0.18	0	0	0	16	9	19	1	2	0	9	8	1	0	0	0	--	--	--	--	--	--	--
Cluster-10169.1	0.77	0.6	0.25	1.06	1.1	2.11	0.2	0.47	0.18	3.96	2.85	3.02	22	17	8	32	33	61	6	13	5	117	109	84	K08819 cyclin-dependent kinase 12/13 [EC:2.7.11.22 2.7.11.23] | (RefSeq) WRKY58; probable WRKY transcription factor 58 (A)	ATP binding protein, putative isoform 1 [Theobroma cacao]	RecName: Full=Protein IMPAIRED IN BABA-INDUCED STERILITY 1 {ECO:0000303|PubMed:15722464}; EC=2.7.11.- {ECO:0000255|PROSITE-ProRule:PRU00159};	SubName: Full=ATP binding protein, putative isoform 1 {ECO:0000313|EMBL:EOY03553.1};	Cdc2-related protein kinase	GO:0005634,nucleus; GO:0005886,plasma membrane; GO:0005524,ATP binding; GO:0004693,cyclin-dependent protein serine/threonine kinase activity; GO:0042742,defense response to bacterium; GO:0002229,defense response to oomycetes; GO:1900426,positive regulation of defense response to bacterium; GO:1902290,positive regulation of defense response to oomycetes; GO:0006468,protein phosphorylation; GO:2000…	Protein kinase domain
Cluster-10169.2	1.77	1.43	2.42	2.2	1.55	2.62	1.05	1.22	0.77	1.97	2.27	2.98	37	30	58	49	34	56	23	25	16	43	64	61	K08819 cyclin-dependent kinase 12/13 [EC:2.7.11.22 2.7.11.23] | (RefSeq) LOW QUALITY PROTEIN: cyclin-dependent kinase 12 (A)	hypothetical protein B456_006G013200 [Gossypium raimondii]	RecName: Full=Protein IMPAIRED IN BABA-INDUCED STERILITY 1 {ECO:0000303|PubMed:15722464}; EC=2.7.11.- {ECO:0000255|PROSITE-ProRule:PRU00159};	SubName: Full=Uncharacterized protein {ECO:0000313|EMBL:KJB33488.1};	Cdc2-related protein kinase	GO:0005634,nucleus; GO:0005886,plasma membrane; GO:0005524,ATP binding; GO:0004693,cyclin-dependent protein serine/threonine kinase activity; GO:0042742,defense response to bacterium; GO:0002229,defense response to oomycetes; GO:1900426,positive regulation of defense response to bacterium; GO:1902290,positive regulation of defense response to oomycetes; GO:0006468,protein phosphorylation; GO:2000…	Protein kinase domain
Cluster-10170.0	16.55	9.51	12.49	2.39	0.27	0.54	7.1	7.64	10.07	0	0.62	0.29	60	34	53	9	1	2	27	26	36	0	3	1	--	--	--	--	--	--	--
Cluster-10172.0	0.42	0.92	1.01	0.4	0.15	0.11	0.92	1.14	0.47	0	0	0	11	24	30	11	4	3	25	29	12	0	0	0	K03253 translation initiation factor 3 subunit B | (RefSeq) eukaryotic translation initiation factor 3 subunit B-like (A)	predicted protein [Hordeum vulgare subsp. vulgare]	RecName: Full=Eukaryotic translation initiation factor 3 subunit B {ECO:0000255|HAMAP-Rule:MF_03001}; Short=eIF3b {ECO:0000255|HAMAP-Rule:MF_03001}; AltName: Full=eIF-3-eta {ECO:0000255|HAMAP-Rule:MF_03001}; AltName: Full=eIF3 p110 {ECO:0000255|HAMAP-Rule:MF_03001}; AltName: Full=p82;	RecName: Full=Eukaryotic translation initiation factor 3 subunit B {ECO:0000256|SAAS:SAAS00057043}; Flags: Fragment;	Translation initiation factor 3, subunit b (eIF-3b)	GO:0005852,eukaryotic translation initiation factor 3 complex; GO:0003743,translation initiation factor activity; GO:0031369,translation initiation factor binding	Eukaryotic translation initiation factor eIF2A
Cluster-10185.0	0.57	0.57	1.09	0.25	0	0.51	1.34	0.8	0.85	0	0	0.11	11	11	24	5	0	10	27	15	16	0	0	2	K11816 indole-3-pyruvate monooxygenase [EC:1.14.13.168] | (RefSeq) probable indole-3-pyruvate monooxygenase YUCCA10 (A)	PREDICTED: baeyer-Villiger monooxygenase-like [Ziziphus jujuba]	--	SubName: Full=Uncharacterized protein {ECO:0000313|EMBL:EOD36290.1, ECO:0000313|EnsemblProtists:EOD36290};	Flavin-containing monooxygenase	--	Flavin-binding monooxygenase-like
Cluster-10188.0	1.56	0.97	2.51	0.34	0.12	0.12	1.15	1	0.98	0.23	0	0	13	8	24	3	1	1	10	8	8	2	0	0	K02127 F-type H+-transporting ATPase subunit b | (RefSeq) ATP synthase subunit 4, mitochondrial-like (A)	atp synthase subunit 4, mitochondrial [Quercus suber]	--	SubName: Full=ATP synthase subunit 4, mitochondrial {ECO:0000313|EMBL:JAT44194.1};	Mitochondrial F1F0-ATP synthase, subunit b/ATP4	GO:0000276,mitochondrial proton-transporting ATP synthase complex, coupling factor F(o); GO:0015078,proton transmembrane transporter activity; GO:0015986,ATP synthesis coupled proton transport	Mitochondrial ATP synthase B chain precursor (ATP-synt_B)
Cluster-10238.0	0.83	2.94	1.61	3.18	1.23	2.86	1.78	0.88	0.63	0.79	0.78	0.44	4	14	9	16	6	14	9	4	3	4	5	2	K12251 N-carbamoylputrescine amidase [EC:3.5.1.53] | (RefSeq) N-carbamoylputrescine amidase (A)	N-carbamoylputrescine amidase [Durio zibethinus]	RecName: Full=N-carbamoylputrescine amidase; EC=3.5.1.53;	SubName: Full=Uncharacterized protein {ECO:0000313|EMBL:KDO58120.1};	--	GO:0050126,N-carbamoylputrescine amidase activity; GO:0033388,putrescine biosynthetic process from arginine	--
Cluster-10241.0	0	0	0.07	0	0	0	2.36	3.08	4.42	0	0	0	0	0	1	0	0	0	29	35	51	0	0	0	K09885 aquaporin rerated protein, other eukaryote | (RefSeq) aquaporin-2-like (A)	aquaporin-1 [Quercus suber]	RecName: Full=Aquaporin TIP2-3; AltName: Full=Tonoplast intrinsic protein 2-3; Short=AtTIP2;3;	SubName: Full=Aquaporin TIP2-3 {ECO:0000313|EMBL:JAT44915.1};	Aquaporin (major intrinsic protein family)	GO:0042807,central vacuole; GO:0005887,integral component of plasma membrane; GO:0009705,plant-type vacuole membrane; GO:0015200,methylammonium transmembrane transporter activity; GO:0015250,water channel activity	Major intrinsic protein
Cluster-10248.0	1.34	2.82	3.82	0.25	0.39	0.26	3.57	2.22	1.08	0	0	0	10	21	33	2	3	2	28	16	8	0	0	0	K02730 20S proteasome subunit alpha 1 [EC:3.4.25.1] | (RefSeq) hypothetical protein (A)	hypothetical protein SELMODRAFT_272088 [Selaginella moellendorffii]	RecName: Full=Proteasome subunit alpha type-6; EC=3.4.25.1; AltName: Full=20S proteasome alpha subunit A; AltName: Full=20S proteasome subunit alpha-1;	RecName: Full=Proteasome subunit alpha type {ECO:0000256|RuleBase:RU000551}; EC=3.4.25.1 {ECO:0000256|RuleBase:RU000551}; Flags: Fragment;	20S proteasome, regulatory subunit alpha type PSMA6/SCL1	GO:0005737,cytoplasm; GO:0005634,nucleus; GO:0019773,proteasome core complex, alpha-subunit complex; GO:0004298,threonine-type endopeptidase activity; GO:0006511,ubiquitin-dependent protein catabolic process	Proteasome subunit
Cluster-10258.0	0	0	0	0	0	0	13.37	21.83	12.07	0	0	0	0	0	0	0	0	0	33	47	28	0	0	0	--	--	--	--	--	--	--
Cluster-10259.0	0.84	0.94	0.62	1.17	1.02	1.13	0.83	0.76	1.09	0.62	0.6	0.48	25	28	21	37	32	34	26	22	32	19	24	14	K23806 alpha-guaiene 2-oxidase | (RefSeq) CYP71BE5; premnaspirodiene oxygenase-like (A)	unnamed protein product, partial [Vitis vinifera]	RecName: Full=Cytochrome P450 71D10; EC=1.14.-.-;	SubName: Full=Uncharacterized protein {ECO:0000313|EMBL:CBI39704.3};	Cytochrome P450 CYP2 subfamily	GO:0016020,membrane; GO:0020037,heme binding; GO:0005506,iron ion binding; GO:0016709,oxidoreductase activity, acting on paired donors, with incorporation or reduction of molecular oxygen, NAD(P)H as one donor, and incorporation of one atom of oxygen; GO:0044550,secondary metabolite biosynthetic process	Cytochrome P450
Cluster-10260.0	8.48	13.7	35.5	3.57	0.58	3.29	17.5	15.96	14.42	0.19	0.3	0.21	42.96	68.79	208.7	18.9	3	17	92.91	76.91	72	1	2	1	K04565 superoxide dismutase, Cu-Zn family [EC:1.15.1.1] | (RefSeq) superoxide dismutase [Cu-Zn] (A)	superoxide dismutase [cu-zn]	RecName: Full=Superoxide dismutase [Cu-Zn]; EC=1.15.1.1;	RecName: Full=Superoxide dismutase [Cu-Zn] {ECO:0000256|RuleBase:RU000393}; EC=1.15.1.1 {ECO:0000256|RuleBase:RU000393};	Cu2+/Zn2+ superoxide dismutase SOD1	GO:0005737,cytoplasm; GO:0046872,metal ion binding; GO:0004784,superoxide dismutase activity	Copper/zinc superoxide dismutase (SODC)
Cluster-10275.0	1.33	0.09	1.23	0	0.17	0	0.93	0.82	0.27	0	0	0	15	1	16	0	2	0	11	9	3	0	0	0	K17496 mitochondrial import inner membrane translocase subunit TIM50 | (RefSeq) mitochondrial import inner membrane translocase subunit tim50-like (A)	mitochondrial import inner membrane translocase subunit tim50 [Quercus suber]	RecName: Full=Mitochondrial import inner membrane translocase subunit TIM50; AltName: Full=NIF domain protein 3; Flags: Precursor;	SubName: Full=NLI interacting factor-like phosphatase {ECO:0000313|EMBL:KDD72284.1}; Flags: Fragment;	TFIIF-interacting CTD phosphatase, including NLI-interacting factor (involved in RNA polymerase II regulation)	GO:0016021,integral component of membrane; GO:0005744,TIM23 mitochondrial import inner membrane translocase complex; GO:0015031,protein transport	NLI interacting factor-like phosphatase
Cluster-10276.0	0.14	0.09	0.36	0.17	0.22	0.36	0.3	0.42	0.23	1.67	1.15	0.56	3	2	9	4	5	8	7	9	5	38	34	12	--	uncharacterized protein LOC110416714 [Herrania umbratica]	--	SubName: Full=Uncharacterized protein {ECO:0000313|EMBL:EOY14726.1};	--	--	--
Cluster-10277.0	0.47	0.31	1.08	0	0	0	3.26	4.38	5.36	0	0	0	3	2	8	0	0	0	22	27	34	0	0	0	K02903 large subunit ribosomal protein L28e | (RefSeq) probable 60S ribosomal protein L28e (A)	putative 60s ribosomal protein l28e [Quercus suber]	RecName: Full=60S ribosomal protein L28-2;	SubName: Full=60S ribosomal protein L28 {ECO:0000313|EMBL:GAQ83880.1};	60S ribosomal protein L28	GO:0022625,cytosolic large ribosomal subunit; GO:0005886,plasma membrane; GO:0009506,plasmodesma; GO:0003735,structural constituent of ribosome; GO:0006412,translation	Ribosomal L28e protein family
Cluster-10280.0	9.1	13.35	7.16	8.72	2.51	8.3	0	0	0	0	0	0	84	123	76	85	24	78	0	0	0	0	0	0	K05909 laccase [EC:1.10.3.2] | (RefSeq) laccase-2-like (A)	uncharacterized protein LOC110761517 [Prunus avium]	RecName: Full=Retrovirus-related Pol polyprotein from transposon RE1; AltName: Full=Retro element 1 {ECO:0000303|PubMed:10689195}; Short=AtRE1 {ECO:0000303|PubMed:10689195}; Includes: RecName: Full=Protease RE1; EC=3.4.23.-; Includes: RecName: Full=Reverse transcriptase RE1; EC=2.7.7.49; Includes: RecName: Full=Endonuclease RE1;	SubName: Full=Retrovirus-related Pol polyprotein from transposon TNT 1-94 {ECO:0000313|EMBL:KYP57182.1};	FOG: Transposon-encoded proteins with TYA, reverse transcriptase, integrase domains in various combinations	GO:0004190,aspartic-type endopeptidase activity; GO:0004519,endonuclease activity; GO:0046872,metal ion binding; GO:0003676,nucleic acid binding; GO:0003964,RNA-directed DNA polymerase activity; GO:0015074,DNA integration; GO:0006310,DNA recombination	--
Cluster-10285.0	0.2	0.1	0	0	0	0	1.44	1.77	0.31	0	0	0	2	1	0	0	0	0	15	17	3	0	0	0	K02433 aspartyl-tRNA(Asn)/glutamyl-tRNA(Gln) amidotransferase subunit A [EC:6.3.5.6 6.3.5.7] | (RefSeq) Glutamyl-tRNA(Gln) amidotransferase subunit A (A)	sec14 cytosolic factor [Quercus suber]	RecName: Full=Phosphatidylinositol/phosphatidylcholine transfer protein SFH3; AltName: Full=Protein SEC FOURTEEN HOMOLOGS 3; Short=AtSFH3;	SubName: Full=Uncharacterized protein {ECO:0000313|EMBL:EFJ15090.1}; Flags: Fragment;	Phosphatidylinositol transfer protein SEC14 and related proteins	GO:0000139,Golgi membrane; GO:0005886,plasma membrane; GO:0009908,flower development; GO:0015031,protein transport	CRAL/TRIO domain
Cluster-10297.0	0	0.31	0	1.23	1.84	2.44	0.18	0.7	0.44	8.82	7.11	5.36	0	5	0	21	31	40	3	11	7	148	154	84	K11153 retinol dehydrogenase 12 [EC:1.1.1.300] | (RefSeq) short-chain dehydrogenase TIC 32, chloroplastic (A)	PREDICTED: short-chain dehydrogenase TIC 32, chloroplastic-like [Gossypium raimondii]	RecName: Full=Short-chain dehydrogenase TIC 32, chloroplastic; EC=1.1.1.-; AltName: Full=Translocon at the inner envelope membrane of chloroplasts 32; Short=AtTIC32;	SubName: Full=Uncharacterized protein {ECO:0000313|EMBL:KJB24043.1};	Dehydrogenases with different specificities (related to short-chain alcohol dehydrogenases)	GO:0009507,chloroplast; GO:0009941,chloroplast envelope; GO:0009706,chloroplast inner membrane; GO:0005886,plasma membrane; GO:0016491,oxidoreductase activity; GO:0015031,protein transport	short chain dehydrogenase
Cluster-10299.0	2.05	2.52	3.99	0.13	0.07	0.2	1.49	1.61	1.17	0.07	0	0	30	37	67	2	1	3	23	23	17	1	0	0	K15285 solute carrier family 35, member E3 | (RefSeq) UDP-galactose transporter 1-like isoform X1 (A)	probable sugar phosphate/phosphate translocator At4g32390 [Cajanus cajan]	RecName: Full=Probable sugar phosphate/phosphate translocator At4g32390;	SubName: Full=Uncharacterized protein {ECO:0000313|EMBL:OIV96180.1};	Glucose-6-phosphate/phosphate and phosphoenolpyruvate/phosphate antiporter	GO:0005768,endosome; GO:0005794,Golgi apparatus; GO:0016021,integral component of membrane; GO:0005802,trans-Golgi network; GO:0008643,carbohydrate transport	Triose-phosphate Transporter family
Cluster-10303.0	0.79	0.86	1.21	0.25	0.13	0.26	0.82	1.83	0.4	0	0.05	0.07	12	13	21	4	2	4	13	27	6	0	1	1	K07188 hormone-sensitive lipase [EC:3.1.1.79] | (RefSeq) hormone-sensitive lipase (A)	probable carboxylesterase 15 [Aegilops tauschii subsp. tauschii]	RecName: Full=Probable carboxylesterase 11; AltName: Full=AtCXE11; EC=3.1.1.1;	SubName: Full=Hormone-sensitive lipase {ECO:0000313|EMBL:OQR86252.1};	Arylacetamide deacetylase	GO:0052689,carboxylic ester hydrolase activity; GO:0016787,hydrolase activity; GO:0009056,catabolic process	alpha/beta hydrolase fold
Cluster-10306.0	0.62	0.12	0.54	0.82	0.77	0.36	0.12	0.25	0	1.9	1.29	1.71	10	2	10	14	13	6	2	4	0	32	28	27	K20718 LRR receptor-like serine/threonine-protein kinase ERECTA [EC:2.7.11.1] | (RefSeq) LRR receptor-like serine/threonine-protein kinase ERECTA (A)	PREDICTED: probable LRR receptor-like serine/threonine-protein kinase At4g08850 [Ricinus communis]	RecName: Full=DNA damage-repair/toleration protein DRT100; Flags: Precursor;	SubName: Full=Serine-threonine protein kinase, plant-type, putative {ECO:0000313|EMBL:EEF36857.1}; EC=1.3.1.74 {ECO:0000313|EMBL:EEF36857.1};	FOG: Leucine rich repeat	GO:0009507,chloroplast; GO:0000166,nucleotide binding; GO:0006281,DNA repair	Leucine rich repeat
Cluster-10320.0	1.18	0.34	2.28	0.08	0.16	0.08	0.64	0.35	0.34	0	0	0	14	4	31	1	2	1	8	4	4	0	0	0	K00898 pyruvate dehydrogenase kinase 2/3/4 [EC:2.7.11.2] | (RefSeq) pyruvate dehydrogenase (acetyl-transferring) kinase, mitochondrial-like (A)	[pyruvate dehydrogenase (acetyl-transferring)]	RecName: Full=[Pyruvate dehydrogenase (acetyl-transferring)] kinase, mitochondrial; Short=AtPDHK; Short=Pyruvate dehydrogenase kinase; EC=2.7.11.2;	SubName: Full=[Pyruvate dehydrogenase [lipoamide]] kinase, mitochondrial {ECO:0000313|EMBL:JAT63021.1};	Dehydrogenase kinase	GO:0005739,mitochondrion; GO:0005524,ATP binding; GO:0009927,histidine phosphotransfer kinase activity; GO:0042803,protein homodimerization activity; GO:0004740,pyruvate dehydrogenase (acetyl-transferring) kinase activity; GO:0046777,protein autophosphorylation	Mitochondrial branched-chain alpha-ketoacid dehydrogenase kinase
Cluster-10325.0	0.52	0.69	0.46	1.69	1.99	2.96	1.27	1.78	0.59	3.67	4.83	3.57	9	12	9	31	36	52	23	30	10	66	112	60	K13944 LOB domain-containing protein 16 | (RefSeq) LOB domain-containing protein 16-like (A)	PREDICTED: LOB domain-containing protein 4-like [Gossypium arboreum]	RecName: Full=LOB domain-containing protein 4; AltName: Full=ASYMMETRIC LEAVES 2-like protein 6; Short=AS2-like protein 6;	SubName: Full=LOB domain-containing 4-like protein {ECO:0000313|EMBL:KHG10095.1};	--	--	Lateral organ boundaries (LOB) domain
Cluster-10339.0	1.81	1.7	4.71	0.4	0.1	0.52	1.32	2.64	2.05	0.1	0	0	17	16	51	4	1	5	13	24	19	1	0	0	K17769 mitochondrial import receptor subunit TOM22 | (RefSeq) mitochondrial import receptor subunit tom22-like (A)	mitochondrial import receptor subunit tom22 [Quercus suber]	--	--	Translocase of outer mitochondrial membrane complex, subunit TOM22	--	Mitochondrial import receptor subunit Tom22
Cluster-10340.0	3.06	4.56	7.86	1.24	0.3	0.43	5.72	4.04	2.72	0.06	0.09	0	49	73	144	21	5	7	96	63	43	1	2	0	K14454 aspartate aminotransferase, cytoplasmic [EC:2.6.1.1] | (RefSeq) aspartate aminotransferase, cytoplasmic-like (A)	aspartate aminotransferase, cytoplasmic [Quercus suber]	RecName: Full=Aspartate aminotransferase, cytoplasmic; EC=2.6.1.1; AltName: Full=Transaminase A;	RecName: Full=Aspartate aminotransferase {ECO:0000256|RuleBase:RU000480}; EC=2.6.1.1 {ECO:0000256|RuleBase:RU000480}; Flags: Fragment;	Aspartate aminotransferase/Glutamic oxaloacetic transaminase AAT2/GOT1	GO:0005737,cytoplasm; GO:0004069,L-aspartate:2-oxoglutarate aminotransferase activity; GO:0080130,L-phenylalanine:2-oxoglutarate aminotransferase activity; GO:0030170,pyridoxal phosphate binding; GO:0006103,2-oxoglutarate metabolic process; GO:0006522,alanine metabolic process; GO:0006531,aspartate metabolic process; GO:0009058,biosynthetic process; GO:0006536,glutamate metabolic process; GO:0006…	Aminotransferase class I and II
Cluster-10346.0	0.26	1.58	1.23	0	0	0	0.92	0.27	0.27	0	0	0	3	18	16	0	0	0	11	3	3	0	0	0	--	protein rds1 [Quercus suber]	--	--	--	--	Ferritin-like domain
Cluster-10350.0	0.71	1.07	1.83	0	0	0	5.91	7.78	10.05	0	0	0	4	6	12	0	0	0	35	42	56	0	0	0	--	--	--	--	--	--	--
Cluster-10366.11	1.92	0.89	2.3	0.14	0.14	0.14	0.98	1.38	2.24	0	0	0	13	6	18	1	1	1	7	9	15	0	0	0	K02132 F-type H+-transporting ATPase subunit alpha | (RefSeq) ATP synthase subunit alpha, mitochondrial (A)	atp synthase subunit alpha, mitochondrial [Quercus suber]	RecName: Full=ATP synthase subunit alpha, mitochondrial;	RecName: Full=ATP synthase subunit alpha {ECO:0000256|RuleBase:RU003551};	F0F1-type ATP synthase, alpha subunit	GO:0005743,mitochondrial inner membrane; GO:0045261,proton-transporting ATP synthase complex, catalytic core F(1); GO:0005524,ATP binding; GO:0046933,proton-transporting ATP synthase activity, rotational mechanism; GO:0015986,ATP synthesis coupled proton transport	ATP synthase alpha/beta chain, C terminal domain
Cluster-10366.13	0.18	0.56	1.12	0	0	0	2.82	4.07	6.56	0	0	0	1	3	7	0	0	0	16	21	35	0	0	0	K02132 F-type H+-transporting ATPase subunit alpha | (RefSeq) ATP synthase subunit alpha, mitochondrial (A)	atp synthase subunit alpha, mitochondrial [Quercus suber]	RecName: Full=ATP synthase subunit alpha, mitochondrial;	RecName: Full=ATP synthase subunit alpha {ECO:0000256|RuleBase:RU003551};	F0F1-type ATP synthase, alpha subunit	GO:0005743,mitochondrial inner membrane; GO:0045261,proton-transporting ATP synthase complex, catalytic core F(1); GO:0005524,ATP binding; GO:0046933,proton-transporting ATP synthase activity, rotational mechanism; GO:0015986,ATP synthesis coupled proton transport	ATP synthase alpha/beta family, beta-barrel domain
Cluster-10366.2	1.63	2.08	6.6	2.24	0.64	1.31	3.79	3.13	3.16	0	0	0.15	22	28	102	32	9	18	53.6	41	42	0	0	2	K02132 F-type H+-transporting ATPase subunit alpha | (RefSeq) ATP synthase subunit alpha, mitochondrial (A)	predicted protein [Hordeum vulgare subsp. vulgare]	RecName: Full=ATP synthase subunit alpha, mitochondrial;	RecName: Full=ATP synthase subunit alpha {ECO:0000256|RuleBase:RU003551};	F0F1-type ATP synthase, alpha subunit	GO:0005743,mitochondrial inner membrane; GO:0045261,proton-transporting ATP synthase complex, catalytic core F(1); GO:0005524,ATP binding; GO:0046933,proton-transporting ATP synthase activity, rotational mechanism; GO:0015986,ATP synthesis coupled proton transport	ATP synthase alpha/beta family, nucleotide-binding domain
Cluster-10366.3	0.75	0.56	0	0	0	0	2.5	3.28	1.33	0	0	0	8	6	0	0	0	0	28	34	14	0	0	0	K02132 F-type H+-transporting ATPase subunit alpha | (RefSeq) ATP synthase subunit alpha, mitochondrial (A)	atp synthase subunit alpha, mitochondrial [Quercus suber]	RecName: Full=ATP synthase subunit alpha, mitochondrial;	RecName: Full=ATP synthase subunit alpha {ECO:0000256|RuleBase:RU003551};	F0F1-type ATP synthase, alpha subunit	GO:0005743,mitochondrial inner membrane; GO:0045261,proton-transporting ATP synthase complex, catalytic core F(1); GO:0005524,ATP binding; GO:0046933,proton-transporting ATP synthase activity, rotational mechanism; GO:0015986,ATP synthesis coupled proton transport	ATP synthase alpha/beta family, nucleotide-binding domain
Cluster-10381.0	1.5	1.32	1.54	0	0.17	0	0.42	0.73	0.89	0	0	0	17	15	20	0	2	0	5	8	10	0	0	0	--	--	--	--	--	--	Domain of unknown function (DUF4744)
Cluster-10384.0	0	0	0	0.13	0	0.13	0.39	0.43	0.14	2.48	2.45	1.71	0	0	0	1	0	1	3	3	1	19	24	12	K15078 structure-specific endonuclease subunit SLX1 [EC:3.6.1.-] | (RefSeq) putative disease resistance protein RGA3 (A)	PREDICTED: putative disease resistance protein RGA3 [Theobroma cacao]	RecName: Full=Putative disease resistance protein RGA3; AltName: Full=Blight resistance protein B149; AltName: Full=RGA1-blb;	SubName: Full=LRR and NB-ARC domains-containing disease resistance protein, putative {ECO:0000313|EMBL:EOY04756.1};	Apoptotic ATPase	GO:0043531,ADP binding; GO:0005524,ATP binding; GO:0006952,defense response	NB-ARC domain
Cluster-10391.0	1.27	0.91	3	0	0	0.09	1.38	0.47	2.2	0	0	0	14	10	38	0	0	1	16	5	24	0	0	0	--	fatty acid hydroxylase vlma [Quercus suber]	--	SubName: Full=Uncharacterized protein {ECO:0000313|EnsemblProtists:PYU1_T000876};	--	GO:0016021,integral component of membrane; GO:0005506,iron ion binding; GO:0016491,oxidoreductase activity; GO:0008610,lipid biosynthetic process	Fatty acid hydroxylase superfamily
Cluster-10408.0	0	0.43	0.73	6.73	6.29	5.43	0	0.22	0.65	5.03	8.78	4.92	0	2	4	33	30	26	0	1	3	25	55	22	--	PREDICTED: G-type lectin S-receptor-like serine/threonine-protein kinase At4g03230 [Gossypium arboreum]	RecName: Full=G-type lectin S-receptor-like serine/threonine-protein kinase At4g03230; EC=2.7.11.1; Flags: Precursor;	SubName: Full=S-locus glycoprotein {ECO:0000313|EMBL:OMO84804.1};	--	GO:0016021,integral component of membrane; GO:0005886,plasma membrane; GO:0005524,ATP binding; GO:0005516,calmodulin binding; GO:0030246,carbohydrate binding; GO:0004674,protein serine/threonine kinase activity; GO:0006468,protein phosphorylation; GO:0048544,recognition of pollen	--
Cluster-10411.0	0	0	0.04	0	0	0	0.75	1.76	1.3	0	0	0	0	0	1	0	0	0	16	35	26	0	0	0	K12761 carbon catabolite-derepressing protein kinase [EC:2.7.11.1] | (RefSeq) CBL-interacting serine/threonine-protein kinase 11-like (A)	negative regulator of sexual conjugation and meiosis [Quercus suber]	RecName: Full=CBL-interacting serine/threonine-protein kinase 12; EC=2.7.11.1; AltName: Full=SNF1-related kinase 3.9; AltName: Full=SOS2-like protein kinase PKS8;	SubName: Full=Negative regulator of sexual conjugation and meiosis {ECO:0000313|EMBL:JAT57648.1};	Serine/threonine protein kinase	GO:0005622,intracellular; GO:0005524,ATP binding; GO:0004674,protein serine/threonine kinase activity; GO:0035556,intracellular signal transduction; GO:0018105,peptidyl-serine phosphorylation; GO:0018107,peptidyl-threonine phosphorylation	Protein kinase domain
Cluster-10416.0	0	0	0	0	0	0	7.54	1.89	10.88	0	0	0	0	0	0	0	0	0	14	3	19	0	0	0	K02922 large subunit ribosomal protein L37e | (RAP-DB) Os08g0128500; Similar to 60S ribosomal protein L37 (Fragment). (A)	60S ribosomal protein L37 [Zea mays]	RecName: Full=60S ribosomal protein L37-2;	RecName: Full=Ribosomal protein L37 {ECO:0000256|RuleBase:RU000576};	60S ribosomal protein L37	GO:0022625,cytosolic large ribosomal subunit; GO:0022626,cytosolic ribosome; GO:0046872,metal ion binding; GO:0003723,RNA binding; GO:0019843,rRNA binding; GO:0003735,structural constituent of ribosome; GO:0006412,translation	Ribosomal protein L37e
Cluster-10421.0	0.49	0.66	0.43	0	0.21	0.22	1.26	0.67	1	0.05	0.2	0.06	9	12	9	0	4	4	24	12	18	1	5	1	K10717 cytokinin trans-hydroxylase | (RefSeq) cytokinin hydroxylase (A)	cytokinin hydroxylase [Jatropha curcas]	RecName: Full=Cytokinin hydroxylase; EC=1.14.13.-; AltName: Full=Cytochrome P450 35A1;	SubName: Full=Uncharacterized protein {ECO:0000313|EMBL:KDP32947.1};	Cytochrome P450 CYP4/CYP19/CYP26 subfamilies	GO:0016021,integral component of membrane; GO:0020037,heme binding; GO:0005506,iron ion binding; GO:0004497,monooxygenase activity; GO:0016705,oxidoreductase activity, acting on paired donors, with incorporation or reduction of molecular oxygen; GO:0033466,trans-zeatin biosynthetic process	Cytochrome P450
Cluster-10424.0	2.36	1.67	0.72	3.56	2.29	4.5	3.31	2.89	3.52	1.85	5.18	3.46	17	12	6	27	17	33	25	20	25	14	50	24	--	PREDICTED: CRS2-associated factor 1, mitochondrial [Eucalyptus grandis]	RecName: Full=CRS2-associated factor 1, mitochondrial; Flags: Precursor;	SubName: Full=Uncharacterized protein {ECO:0000313|EMBL:KCW72881.1};	--	GO:0030529,NA; GO:0005739,mitochondrion; GO:0003723,RNA binding; GO:0009793,embryo development ending in seed dormancy; GO:0000373,Group II intron splicing; GO:0097031,NA; GO:0097034,NA; GO:0006397,mRNA processing	--
Cluster-10427.0	0	0	0	0.21	1.07	0	0	0	0	2.01	2.39	1.6	0	0	0	2	10	0	0	0	0	19	29	14	K15925 alpha-D-xyloside xylohydrolase [EC:3.2.1.177] | (RefSeq) alpha-xylosidase 1 (A)	alpha-xylosidase 1 [Manihot esculenta]	RecName: Full=Alpha-xylosidase 1; EC=3.2.1.177; Flags: Precursor;	SubName: Full=Uncharacterized protein {ECO:0000313|EMBL:OAY31309.1};	Maltase glucoamylase and related hydrolases, glycosyl hydrolase family 31	GO:0048046,apoplast; GO:0005618,cell wall; GO:0009507,chloroplast; GO:0009505,plant-type cell wall; GO:0009506,plasmodesma; GO:0061634,alpha-D-xyloside xylohydrolase; GO:0046556,alpha-L-arabinofuranosidase activity; GO:0030246,carbohydrate binding; GO:0009044,xylan 1,4-beta-xylosidase activity; GO:0080176,xyloglucan 1,6-alpha-xylosidase activity; GO:0071555,cell wall organization; GO:0046686,resp…	N-terminal barrel of NtMGAM and CtMGAM, maltase-glucoamylase
Cluster-10435.0	1.91	0.96	1.19	2.64	1.63	2.35	1.37	0.84	0.76	2.23	1.93	2.39	28	14	20	41	25	35	21	12	11	34	38	34	K21596 calmodulin-binding transcription activator | (RefSeq) uncharacterized LOC107794376 (A)	PREDICTED: F-box protein At5g07610 [Ricinus communis]	RecName: Full=F-box protein At5g07610;	SubName: Full=Uncharacterized protein {ECO:0000313|EMBL:EEF36137.1};	--	--	F-box domain
Cluster-10445.0	1.46	1.18	2.3	0.86	0.61	0.18	0	0	0	0	0	0	16	13	29	10	7	2	0	0	0	0	0	0	--	--	--	--	--	--	--
Cluster-10449.0	4.31	7.83	4.07	11.54	3.39	8.87	0	0	0	0	0	0	20	36	22	56	16	42	0	0	0	0	0	0	--	--	--	--	--	--	--
Cluster-10453.0	0	0	0	0	0	0	2.22	2.44	4.05	0	0	0	0	0	0	0	0	0	14	14	24	0	0	0	--	--	--	--	--	--	--
Cluster-10470.0	1.59	1.81	1.85	1.91	0.41	1.88	0.1	0.44	0	0.1	0	0	15	17	20	19	4	18	1	4	0	1	0	0	K00522 ferritin heavy chain [EC:1.16.3.2] | (RefSeq) ferritin, chloroplastic-like (A)	ferritin heavy chain [Rattus norvegicus]	RecName: Full=Ferritin-1, chloroplastic; EC=1.16.3.1; AltName: Full=SFerH-1; AltName: Full=SOF-35; Flags: Precursor;	RecName: Full=Ferritin {ECO:0000256|RuleBase:RU361145}; EC=1.16.3.1 {ECO:0000256|RuleBase:RU361145};	Ferritin	GO:0009507,chloroplast; GO:0005737,cytoplasm; GO:0008199,ferric iron binding; GO:0004322,ferroxidase activity; GO:0005506,iron ion binding; GO:0006880,intracellular sequestering of iron ion; GO:0006826,iron ion transport	Ferritin-like domain
Cluster-10473.0	1.51	1.16	3	0.55	0.11	0.4	0.83	0.89	0.29	0.06	0.04	0	26	20	59	10	2	7	15	15	5	1	1	0	K01681 aconitate hydratase [EC:4.2.1.3] | (RefSeq) aconitate hydratase, mitochondrial-like (A)	aconitate hydratase, mitochondrial [Quercus suber]	RecName: Full=Aconitate hydratase, mitochondrial; Short=Aconitase; EC=4.2.1.3; AltName: Full=Citrate hydro-lyase; Flags: Precursor;	RecName: Full=Aconitate hydratase, mitochondrial {ECO:0000256|RuleBase:RU362107}; Short=Aconitase {ECO:0000256|RuleBase:RU362107}; EC=4.2.1.- {ECO:0000256|RuleBase:RU362107};	Aconitase/homoaconitase (aconitase superfamily)	GO:0005739,mitochondrion; GO:0051539,4 iron, 4 sulfur cluster binding; GO:0003994,aconitate hydratase activity; GO:0046872,metal ion binding; GO:0006099,tricarboxylic acid cycle	Aconitase family (aconitate hydratase)
Cluster-10473.1	2.26	2.5	5.12	0.38	0.31	0.4	3.84	3.89	1.47	0	0	0	28	31	73	5	4	5	50	47	18	0	0	0	K01681 aconitate hydratase [EC:4.2.1.3] | (RefSeq) aconitate hydratase, mitochondrial-like (A)	predicted protein [Hordeum vulgare subsp. vulgare]	RecName: Full=Aconitate hydratase, mitochondrial; Short=Aconitase; EC=4.2.1.3; AltName: Full=Citrate hydro-lyase; Flags: Precursor;	RecName: Full=Aconitate hydratase, mitochondrial {ECO:0000256|RuleBase:RU362107}; Short=Aconitase {ECO:0000256|RuleBase:RU362107}; EC=4.2.1.- {ECO:0000256|RuleBase:RU362107}; Flags: Fragment;	Aconitase/homoaconitase (aconitase superfamily)	GO:0005739,mitochondrion; GO:0051539,4 iron, 4 sulfur cluster binding; GO:0003994,aconitate hydratase activity; GO:0046872,metal ion binding; GO:0006099,tricarboxylic acid cycle	Aconitase family (aconitate hydratase)
Cluster-10479.0	2.69	1.83	3.4	0.11	0.11	0.06	3.38	2.63	2.32	0	0	0	47	32	68	2	2	1	62	45	40	0	0	0	K01689 enolase [EC:4.2.1.11] | (RefSeq) enolase 1, chloroplastic (A)	PREDICTED: enolase 1, chloroplastic [Nicotiana tomentosiformis]	RecName: Full=Enolase 1, chloroplastic; EC=4.2.1.11; AltName: Full=2-phospho-D-glycerate hydro-lyase 1; AltName: Full=2-phosphoglycerate dehydratase 1; Flags: Precursor;	SubName: Full=enolase 1, chloroplastic-like {ECO:0000313|RefSeq:XP_016458052.1};	Enolase	GO:0009507,chloroplast; GO:0009570,chloroplast stroma; GO:0000015,phosphopyruvate hydratase complex; GO:0000287,magnesium ion binding; GO:0004634,phosphopyruvate hydratase activity; GO:0006096,glycolytic process; GO:0009735,response to cytokinin; GO:0010090,trichome morphogenesis	Enolase, C-terminal TIM barrel domain
Cluster-10491.0	1.57	2.44	1.75	3.73	4.19	4.05	1.65	2.05	2.25	3.65	3.95	5.9	29	45	37	73	81	76	32	37	41	70	98	106	--	uncharacterized protein LOC110602025 [Manihot esculenta]	--	SubName: Full=Uncharacterized protein {ECO:0000313|EMBL:OAY29598.1};	--	--	--
Cluster-105.0	1.18	0.88	2.45	0	0	0	0.7	1.46	0.5	0	0	0	24	18	57	0	0	0	15	29	10	0	0	0	--	cytoskeletal signaling protein slm1 [Quercus suber]	--	--	--	--	--
Cluster-10505.0	0.27	0.27	0	1.69	1.03	2.73	0.43	0	0	1.63	2.6	1.94	3	3	0	20	12	31	5	0	0	19	39	21	--	PREDICTED: uncharacterized protein LOC103338831 [Prunus mume]	--	SubName: Full=Uncharacterized protein {ECO:0000313|EMBL:EOY21105.1};	--	--	--
Cluster-10513.0	0.75	0.68	0.2	1.81	0.78	1.15	0	0	0	0	0	0	23	21	7	59	25	36	0	0	0	0	0	0	K13459 disease resistance protein RPS2 | (RefSeq) probable disease resistance protein At1g61300 (A)	probable disease resistance protein At1g61300 [Durio zibethinus]	RecName: Full=Disease resistance protein RPS2; AltName: Full=Resistance to Pseudomonas syringae protein 2;	SubName: Full=LRR and NB-ARC domains-containing disease resistance protein, putative {ECO:0000313|EMBL:EOY13578.1};	Apoptotic ATPase	GO:0005737,cytoplasm; GO:0005886,plasma membrane; GO:0043531,ADP binding; GO:0005524,ATP binding; GO:0006952,defense response; GO:0042742,defense response to bacterium; GO:0016045,detection of bacterium; GO:0009626,plant-type hypersensitive response; GO:0007165,signal transduction	NB-ARC domain
Cluster-10514.0	0.78	0.14	0.68	1.28	0.27	1.05	0	0	0	0.27	0.11	0.22	11	2	11	19	4	15	0	0	0	4	2	3	K12890 splicing factor, arginine/serine-rich 1 | (RefSeq) serine/arginine-rich-splicing factor SR34 (A)	hypothetical protein B456_007G128300 [Gossypium raimondii]	RecName: Full=Serine/arginine-rich splicing factor SR30; Short=At-SR30; Short=At-SRp30; Short=AtSR30; AltName: Full=SF2/ASF-like splicing modulator Srp30; AltName: Full=Serine-arginine rich RNA binding protein 30;	SubName: Full=Uncharacterized protein {ECO:0000313|EMBL:KJB41925.1};	Alternative splicing factor ASF/SF2 (RRM superfamily)	GO:0005737,cytoplasm; GO:0035061,interchromatin granule; GO:0016607,nuclear speck; GO:0005681,spliceosomal complex; GO:0003729,mRNA binding; GO:0006376,mRNA splice site selection; GO:0048024,regulation of mRNA splicing, via spliceosome	RNA recognition motif. (a.k.a. RRM, RBD, or RNP domain)
Cluster-10515.0	0.04	0.09	0.15	0.08	0.29	0.17	0.12	0.09	0.26	1.62	1.96	1.55	1	2	4	2	7	4	3	2	6	39	61	35	K14544 U3 small nucleolar RNA-associated protein 22 | (RefSeq) hypothetical protein (A)	hypothetical protein COLO4_10714 [Corchorus olitorius]	RecName: Full=Phosphatidylinositol 4-kinase gamma 2; Short=AtPI4Kgamma2; Short=PI-4Kgamma2; Short=PI4K gamma 2; EC=2.7.1.67;	SubName: Full=Uncharacterized protein {ECO:0000313|EMBL:OMP02915.1};	Phosphatidylinositol 4-kinase	GO:0016020,membrane; GO:0005773,vacuole; GO:0004430,1-phosphatidylinositol 4-kinase activity; GO:0005524,ATP binding; GO:0009651,response to salt stress	Phosphatidylinositol 3- and 4-kinase
Cluster-10519.0	1.56	2.43	2.22	0.27	0.28	0	1.22	1.92	1.3	0	0.32	0	11	17	18	2	2	0	9	13	9	0	3	0	K07897 Ras-related protein Rab-7A | (RefSeq) probable Ras-related protein Rab7 (A)	putative ras-related protein rab7 [Quercus suber]	RecName: Full=Ras-related protein Rab7;	SubName: Full=Putative Ras-related protein Rab7 {ECO:0000313|EMBL:JAT45386.1};	Ras-related GTPase	GO:0005886,plasma membrane; GO:0005525,GTP binding; GO:0003924,GTPase activity; GO:0015031,protein transport	Ras family
Cluster-10521.0	2.76	1.66	1.19	0	0	0.14	2.63	1.86	0.7	0	0	0	20	12	10	0	0	1	20	13	5	0	0	0	--	--	--	--	--	--	--
Cluster-10527.0	2.35	2.58	4.96	0.07	0	0.22	2.17	1.48	1.77	0	0	0	31	34	75	1	0	3	30	19	23	0	0	0	--	uncharacterized protein y4il [Quercus suber]	--	SubName: Full=Uncharacterized protein {ECO:0000313|EMBL:EEF24687.1};	--	GO:0004096,catalase activity; GO:0020037,heme binding	--
Cluster-10529.0	1.81	2.19	4.74	0.93	0.33	0.38	2.3	2.68	0.96	0	0	0.22	42	51	126	23	8	9	56	61	22	0	0	5	K08158 MFS transporter, DHA1 family, multidrug resistance protein | (RefSeq) caffeine resistance protein 5-like (A)	caffeine resistance protein 5 [Quercus suber]	--	SubName: Full=Uncharacterized protein {ECO:0000313|EMBL:KXZ48094.1};	Synaptic vesicle transporter SVOP and related transporters (major facilitator superfamily)	GO:0016021,integral component of membrane; GO:0055085,transmembrane transport	Major Facilitator Superfamily
Cluster-10532.0	1.68	0.58	2.23	0.05	0.11	0.23	0.66	0.53	1.35	0	0	0	29	10	44	1	2	4	12	9	23	0	0	0	K00135 succinate-semialdehyde dehydrogenase / glutarate-semialdehyde dehydrogenase [EC:1.2.1.16 1.2.1.79 1.2.1.20] | (RefSeq) uncharacterized protein LOC111983390 (A)	putative succinate-semialdehyde dehydrogenase [Quercus suber]	RecName: Full=Succinate-semialdehyde dehydrogenase, mitochondrial; Short=At-SSADH1; EC=1.2.1.24; AltName: Full=Aldehyde dehydrogenase family 5 member F1; AltName: Full=NAD(+)-dependent succinic semialdehyde dehydrogenase; Flags: Precursor;	SubName: Full=Uncharacterized protein {ECO:0000313|EMBL:JAG98897.1};	Aldehyde dehydrogenase	GO:0009507,chloroplast; GO:0009570,chloroplast stroma; GO:0005759,mitochondrial matrix; GO:0005739,mitochondrion; GO:0005507,copper ion binding; GO:0051287,NAD binding; GO:0004777,succinate-semialdehyde dehydrogenase (NAD+) activity; GO:0009013,succinate-semialdehyde dehydrogenase [NAD(P)+] activity; GO:0009450,gamma-aminobutyric acid catabolic process; GO:0006540,glutamate decarboxylation to suc…	Aldehyde dehydrogenase family
Cluster-10543.0	1.34	2.37	4.61	0.07	0.15	0.23	3.09	4.06	1.44	0	0	0	17	30	67	1	2	3	41	50	18	0	0	0	--	--	--	--	--	--	--
Cluster-10552.0	0.44	0	1.01	0	0	0	2.35	4.54	5.01	0	0	0	3	0	8	0	0	0	17	30	34	0	0	0	--	hypothetical protein CFP56_64564 [Quercus suber]	--	--	--	--	Siphovirus Gp157
Cluster-10558.0	0	0	0	0.35	0.17	0.19	0	0	0	1.18	0.83	1.01	0	0	0	17	8	9	0	0	0	56	51	45	K05658 ATP-binding cassette, subfamily B (MDR/TAP), member 1 [EC:3.6.3.44] | (RefSeq) ABC transporter B family member 4-like (A)	ABC transporter [Macleaya cordata]	RecName: Full=ABC transporter B family member 11; Short=ABC transporter ABCB.11; Short=AtABCB11; AltName: Full=Multidrug resistance protein 8; AltName: Full=P-glycoprotein 11;	SubName: Full=ABC transporter {ECO:0000313|EMBL:OVA13521.1};	Multidrug/pheromone exporter, ABC superfamily	GO:0016021,integral component of membrane; GO:0005886,plasma membrane; GO:0009506,plasmodesma; GO:0005524,ATP binding; GO:0042626,ATPase activity, coupled to transmembrane movement of substances; GO:0010329,auxin efflux transmembrane transporter activity; GO:0010540,basipetal auxin transport	ABC transporter transmembrane region
Cluster-10560.0	0.48	0	0.21	2.27	0.23	1.65	0.23	0	0	0.23	0.18	0	4	0	2	20	2	14	2	0	0	2	2	0	K09580 protein disulfide-isomerase A1 [EC:5.3.4.1] | (RefSeq) protein disulfide isomerase-like 1-4 (A)	unknown [Picea sitchensis]	RecName: Full=Protein disulfide isomerase-like 1-4; Short=AtPDIL1-4; EC=5.3.4.1; AltName: Full=Protein disulfide isomerase 2; Short=AtPDI2; AltName: Full=Protein disulfide isomerase-like 2-2; Short=AtPDIL2-2; Flags: Precursor;	RecName: Full=Protein disulfide-isomerase {ECO:0000256|RuleBase:RU361130}; EC=5.3.4.1 {ECO:0000256|RuleBase:RU361130};	Protein disulfide isomerase (prolyl 4-hydroxylase beta subunit)	GO:0005618,cell wall; GO:0009507,chloroplast; GO:0005783,endoplasmic reticulum; GO:0005788,endoplasmic reticulum lumen; GO:0005576,extracellular region; GO:0005739,mitochondrion; GO:0005634,nucleus; GO:0005774,vacuolar membrane; GO:0003756,protein disulfide isomerase activity; GO:0045454,cell redox homeostasis; GO:0006457,protein folding; GO:0034976,response to endoplasmic reticulum stress; GO:00…	Thioredoxin
Cluster-10564.0	1.62	2.47	2.84	0.24	0.45	0.5	1.46	1.79	1.47	0.29	0.16	0	38	58	76	6	11	12	36	41	34	7	5	0	K05765 cofilin | (RefSeq) zinc finger CCHC domain-containing protein 9 (A)	Actin-binding, cofilin/tropomyosin type [Cynara cardunculus var. scolymus]	--	SubName: Full=Actin-binding, cofilin/tropomyosin type {ECO:0000313|EMBL:KVI10129.1};	E3 ubiquitin ligase interacting with arginine methyltransferase	GO:0015629,actin cytoskeleton; GO:0003779,actin binding; GO:0003676,nucleic acid binding; GO:0008270,zinc ion binding; GO:0030042,actin filament depolymerization	Zinc knuckle
Cluster-10565.0	0.81	1.24	1.02	0	0	0	6.15	10.1	8.18	0	0	0	2	3	3	0	0	0	16	23	20	0	0	0	--	opsin-1 [Quercus suber]	--	SubName: Full=Putative opsin {ECO:0000313|EMBL:AAQ75384.1};	--	GO:0016021,integral component of membrane; GO:0005216,ion channel activity	Bacteriorhodopsin-like protein
Cluster-10565.1	0	0.91	0	0.43	0	0	8.84	10.16	9.85	0	0	0	0	2	0	1	0	0	21	21	22	0	0	0	--	opsin-1 [Quercus suber]	--	SubName: Full=Putative opsin {ECO:0000313|EMBL:AAQ75384.1};	--	GO:0016021,integral component of membrane; GO:0005216,ion channel activity	Bacteriorhodopsin-like protein
Cluster-10570.0	0	0.08	0	1.86	2.17	2.08	0.07	0.08	0.08	0.8	0.28	0.7	0	1	0	26	30	28	1	1	1	11	5	9	K12173 BRCA1-A complex subunit BRE | (RefSeq) BRCA1-A complex subunit BRE-like (A)	thaumatin-like protein 1b [Durio zibethinus]	RecName: Full=Thaumatin-like protein 1 {ECO:0000303|PubMed:15988566}; Short=AtTLP1 {ECO:0000303|PubMed:15988566}; Flags: Precursor;	SubName: Full=thaumatin-like protein 1b {ECO:0000313|RefSeq:XP_016749401.1};	--	GO:0009682,induced systemic resistance; GO:0009617,response to bacterium; GO:0009723,response to ethylene	Thaumatin family
Cluster-10572.0	0	0	0	0	0	0	5.47	4	6.16	0	0	0	0	0	0	0	0	0	17	11	18	0	0	0	--	--	--	--	--	--	--
Cluster-10595.0	0.55	1.73	0.52	0.2	0.16	0.37	0.52	0.43	0.47	0.37	0.82	0.52	13	41	14	5	4	9	13	10	11	9	26	12	--	translation machinery-associated protein 22 [Jatropha curcas]	--	RecName: Full=Translation machinery-associated protein 22 {ECO:0000256|RuleBase:RU361273};	Density-regulated protein related to translation initiation factor 1 (eIF-1/SUI1)	GO:0005840,ribosome; GO:0003743,translation initiation factor activity	--
Cluster-10596.0	0.21	0.04	0.37	0	0.04	0	2.14	1.77	2.66	0	0	0	5	1	10	0	1	0	53	41	62	0	0	0	--	stress response protein ish1 [Quercus suber]	--	SubName: Full=Uncharacterized protein {ECO:0000313|EMBL:JAG94001.1};	--	--	Putative stress-responsive nuclear envelope protein
Cluster-10597.0	1.35	1.35	1.88	0.34	0.09	0	1.72	1.02	1.28	0.09	0	0	15	15	24	4	1	0	20	11	14	1	0	0	K06910 phosphatidylethanolamine-binding protein | (RefSeq) CEN-like protein 2 (A)	centroradialis-like protein 6 [Musa acuminata AAA Group]	RecName: Full=CEN-like protein 1;	SubName: Full=MCN6 protein {ECO:0000313|EMBL:AIU38047.1};	Phosphatidylethanolamine binding protein	GO:0005737,cytoplasm	Phosphatidylethanolamine-binding protein
Cluster-10606.0	6.57	10.3	7.78	11.72	16.55	4.89	7.35	9.09	4.82	16.04	19.87	14.79	29	45	40	54	74	22	34	38	21	75	117	62	K14376 poly(A) polymerase [EC:2.7.7.19] | (RefSeq) hypothetical protein (A)	PREDICTED: uncharacterized protein LOC8269838 [Ricinus communis]	--	SubName: Full=Uncharacterized protein {ECO:0000313|EMBL:EEF49979.1};	--	GO:0016021,integral component of membrane	--
Cluster-10607.0	6.15	7.48	12.13	1.24	0.63	0.26	6.73	5.97	6.23	0.12	0	0	47	57	107	10	5	2	54	44	47	1	0	0	K07936 GTP-binding nuclear protein Ran | (RefSeq) GTP-binding nuclear protein GSP1/Ran (A)	gtp-binding nuclear protein gsp1/ran [Quercus suber]	RecName: Full=GTP-binding nuclear protein Ran-A1;	RecName: Full=GTP-binding nuclear protein {ECO:0000256|RuleBase:RU363057};	GTPase Ran/TC4/GSP1 (nuclear protein transport pathway), small G protein superfamily	GO:0005634,nucleus; GO:0005525,GTP binding; GO:0003924,GTPase activity; GO:0006913,nucleocytoplasmic transport; GO:0015031,protein transport	Ras family
Cluster-10617.0	0.73	0.47	1.33	1.33	0.5	1.13	0.05	0.11	0.11	0.25	0.31	0	14	9	29	27	10	22	1	2	2	5	8	0	K02132 F-type H+-transporting ATPase subunit alpha | (RefSeq) F-type H+-transporting ATPase subunit alpha (A)	predicted protein [Hordeum vulgare subsp. vulgare]	RecName: Full=ATP synthase subunit alpha, mitochondrial;	RecName: Full=ATP synthase subunit alpha {ECO:0000256|RuleBase:RU003551};	F0F1-type ATP synthase, alpha subunit	GO:0005743,mitochondrial inner membrane; GO:0045261,proton-transporting ATP synthase complex, catalytic core F(1); GO:0005524,ATP binding; GO:0046933,proton-transporting ATP synthase activity, rotational mechanism; GO:0015986,ATP synthesis coupled proton transport	ATP synthase alpha/beta family, nucleotide-binding domain
Cluster-10621.0	0	1.2	0	0	0	0	3.8	6.07	8.68	0	0	0	0	6	0	0	0	0	20	29	43	0	0	0	--	--	--	--	--	--	--
Cluster-10627.0	0.29	0.96	0.18	0.08	0	0.08	0.68	1.2	0.68	0.2	0.22	0.34	7	23	5	2	0	2	17	28	16	5	7	8	K13260 isoflavone/4'-methoxyisoflavone 2'-hydroxylase [EC:1.14.13.89 1.14.13.53] | (RefSeq) cytochrome P450 81E8-like isoform X1 (A)	Cytochrome P450, family 81, subfamily D, polypeptide 8 [Theobroma cacao]	RecName: Full=Cytochrome P450 81F2 {ECO:0000305}; EC=1.14.-.- {ECO:0000305}; AltName: Full=Protein INDOLE GLUCOSINOLATE MODIFIER 1 {ECO:0000303|PubMed:19293369};	SubName: Full=Cytochrome P450, family 81, subfamily D, polypeptide 8 {ECO:0000313|EMBL:EOX91577.1};	Cytochrome P450 CYP2 subfamily	GO:0016021,integral component of membrane; GO:0016020,membrane; GO:0020037,heme binding; GO:0005506,iron ion binding; GO:0016709,oxidoreductase activity, acting on paired donors, with incorporation or reduction of molecular oxygen, NAD(P)H as one donor, and incorporation of one atom of oxygen; GO:0071456,cellular response to hypoxia; GO:0052544,defense response by callose deposition in cell wall;…	--
Cluster-10633.0	0.68	0.28	1.66	1.35	0.33	0.79	0.05	0.08	0.03	0.05	0.02	0.03	27	11	75	57	14	32	2	3	1	2	1	1	K00665 fatty acid synthase, animal type [EC:2.3.1.85] | (RefSeq) hypothetical protein (A)	hypothetical protein COCSUDRAFT_58179 [Coccomyxa subellipsoidea C-169]	RecName: Full=(+)-pulegone reductase; EC=1.3.1.81;	SubName: Full=Uncharacterized protein {ECO:0000313|EMBL:EIE19942.1};	Animal-type fatty acid synthase and related proteins	GO:0005737,cytoplasm; GO:0052579,(+)-pulegone reductase, (+)-isomenthone as substrate, activity; GO:0052580,(+)-pulegone reductase, (-)-menthone as substrate, activity; GO:0070402,NADPH binding; GO:0042214,terpene metabolic process; GO:0016114,terpenoid biosynthetic process	KR domain
Cluster-10642.0	0.54	0.66	0.44	0.08	0.04	0.04	0.79	0.55	0.46	0.04	0	0	13	16	12	2	1	1	20	13	11	1	0	0	K20046 actin cytoskeleton-regulatory complex protein SLA1 | (RefSeq) actin cytoskeleton-regulatory complex protein sla1-like (A)	actin cytoskeleton-regulatory complex protein sla1 [Quercus suber]	--	--	--	--	SLA1 homology domain 1, SHD1
Cluster-10651.0	1.09	1.62	1.99	0.51	0	0.27	2.07	2.28	1.59	0	0	0.06	20	30	42	10	0	5	40	41	29	0	0	1	K01956 carbamoyl-phosphate synthase small subunit [EC:6.3.5.5] | (RefSeq) carbamoyl-phosphate synthase arginine-specific small chain-like (A)	carbamoyl-phosphate synthase arginine-specific small chain [Quercus suber]	RecName: Full=Carbamoyl-phosphate synthase small chain {ECO:0000255|HAMAP-Rule:MF_01209}; EC=6.3.5.5 {ECO:0000255|HAMAP-Rule:MF_01209}; AltName: Full=Carbamoyl-phosphate synthetase glutamine chain {ECO:0000255|HAMAP-Rule:MF_01209};	SubName: Full=Carbamoyl-phosphate synthase, large subunit, variant 2 {ECO:0000313|EMBL:ETV71102.1}; SubName: Full=Carbamoyl-phosphate synthase, large subunit, variant 3 {ECO:0000313|EMBL:ETV71103.1};	Multifunctional pyrimidine synthesis protein CAD (includes carbamoyl-phophate synthetase, aspartate transcarbamylase, and glutamine amidotransferase)	GO:0009507,chloroplast; GO:0005524,ATP binding; GO:0004088,carbamoyl-phosphate synthase (glutamine-hydrolyzing) activity; GO:0006207,'de novo' pyrimidine nucleobase biosynthetic process; GO:0044205,'de novo' UMP biosynthetic process; GO:0006526,arginine biosynthetic process; GO:0006541,glutamine metabolic process	Carbamoyl-phosphate synthase small chain, CPSase domain
Cluster-10653.0	0.37	0.62	0.58	0.35	0.63	0.77	0.4	0.25	0.42	1.48	1.94	2.17	9	15	16	9	16	19	10	6	10	37	63	51	--	PREDICTED: uncharacterized protein LOC107930124 [Gossypium hirsutum]	--	SubName: Full=Coiled-coil domain-containing 73 {ECO:0000313|EMBL:KHG11589.1};	--	GO:0016021,integral component of membrane	--
Cluster-10653.1	0.45	0.31	0.16	0.71	1.06	0.83	0.3	0.55	0.32	1.2	0.93	0.87	10	7	4	17	25	19	7	12	7	28	28	19	--	PREDICTED: uncharacterized protein LOC18606927 [Theobroma cacao]	--	SubName: Full=Uncharacterized protein isoform 1 {ECO:0000313|EMBL:EOY25389.1};	--	GO:0016021,integral component of membrane	BRE1 E3 ubiquitin ligase
Cluster-10655.0	0.46	0.74	2.21	1.99	0.67	2.57	0.12	0.13	0.08	0.24	0.12	0.08	11	18	61	51	17	63	3	3	2	6	4	2	--	--	--	--	--	--	--
Cluster-10660.0	1.43	2.09	5.99	0.37	0.13	1.15	2.98	3.25	0.53	0	0	0	11	16	53	3	1	9	24	24	4	0	0	0	K07953 GTP-binding protein SAR1 [EC:3.6.5.-] | (RefSeq) small COPII coat GTPase sar1 (A)	small copii coat gtpase sar1 [Quercus suber]	RecName: Full=GTP-binding protein SAR1A;	SubName: Full=Small COPII coat GTPase SAR1 {ECO:0000313|EMBL:JAT59606.1};	Vesicle coat complex COPII, GTPase subunit SAR1	GO:0005783,endoplasmic reticulum; GO:0005794,Golgi apparatus; GO:0005525,GTP binding; GO:0006886,intracellular protein transport; GO:0016192,vesicle-mediated transport	ADP-ribosylation factor family
Cluster-10662.0	1.53	1.14	1.49	0	0	0.04	1.21	1.03	0.44	0.08	0	0	35	26	39	0	0	1	29	23	10	2	0	0	--	--	--	--	Predicted forkhead transcription factor	--	Forkhead domain
Cluster-10667.0	1.2	1.03	1.52	1.37	0.43	1.38	2.69	3.09	2.4	1.95	2.56	1.66	29	25	42	35	11	34	68	73	57	49	83	39	K02520 translation initiation factor IF-3 | (RefSeq) translation initiation factor IF3-4, chloroplastic (A)	Translation initiation factor [Trema orientalis]	RecName: Full=Translation initiation factor IF3-4, chloroplastic {ECO:0000305}; Short=AtIF3-4 {ECO:0000303|PubMed:25630975}; AltName: Full=AtINFC-4 {ECO:0000303|PubMed:25630975}; AltName: Full=Protein SVR9-LIKE 1 {ECO:0000303|PubMed:27535792}; Flags: Precursor;	SubName: Full=Uncharacterized protein {ECO:0000313|EMBL:KDO62269.1};	--	GO:0005618,cell wall; GO:0009507,chloroplast; GO:0043022,ribosome binding; GO:0003743,translation initiation factor activity; GO:0032790,ribosome disassembly	Translation initiation factor IF-3, C-terminal domain
Cluster-10676.0	0.92	0.71	0.77	0.12	0	0	0.72	0.13	0.21	0.12	0	0	22	17	21	3	0	0	18	3	5	3	0	0	K16075 magnesium transporter | (RefSeq) mitochondrial inner membrane magnesium transporter mrs2-like (A)	mitochondrial inner membrane magnesium transporter mrs2 [Quercus suber]	RecName: Full=Magnesium transporter MRS2-11, chloroplastic; AltName: Full=Magnesium Transporter 10; Short=AtMGT10; Flags: Precursor;	SubName: Full=Similar to mitochondrial magnesium transporter Mrs2p {ECO:0000313|EMBL:BAM79968.1};	Magnesium transporters: CorA family	GO:0009507,chloroplast; GO:0009941,chloroplast envelope; GO:0031969,chloroplast membrane; GO:0016021,integral component of membrane; GO:0015095,magnesium ion transmembrane transporter activity; GO:0010960,magnesium ion homeostasis; GO:1903830,magnesium ion transmembrane transport; GO:0010117,photoprotection; GO:0010027,thylakoid membrane organization	CorA-like Mg2+ transporter protein
Cluster-10682.0	0.88	0.83	1.09	0.39	0	0.15	1.09	0.96	0.63	0.05	0	0	17	16	24	8	0	3	22	18	12	1	0	0	--	hypothetical protein CFP56_09121 [Quercus suber]	--	SubName: Full=Uncharacterized protein {ECO:0000313|EMBL:KXZ44324.1};	--	--	DHH family
Cluster-10684.0	1.71	1.15	0.86	0.41	0	0	4.08	4.01	4.05	0	0	0	12	8	7	3	0	0	30	27	28	0	0	0	K02976 small subunit ribosomal protein S26e | (RefSeq) 40S ribosomal protein S26-1-like (A)	40s ribosomal protein s26e [Quercus suber]	RecName: Full=40S ribosomal protein S26-3;	RecName: Full=40S ribosomal protein S26 {ECO:0000256|RuleBase:RU363128}; Flags: Fragment;	40s ribosomal protein S26	GO:0022626,cytosolic ribosome; GO:0022627,cytosolic small ribosomal subunit; GO:0016020,membrane; GO:0003729,mRNA binding; GO:0003735,structural constituent of ribosome; GO:0006412,translation	Ribosomal protein S26e
Cluster-10684.1	1.33	0.38	1.31	0	0.37	0.37	3.44	2.79	5.01	0	0	0	7	2	8	0	2	2	19	14	26	0	0	0	K02976 small subunit ribosomal protein S26e | (RefSeq) 40S ribosomal protein S26-3-like (A)	40s ribosomal protein s26e [Quercus suber]	RecName: Full=40S ribosomal protein S26-1;	RecName: Full=40S ribosomal protein S26 {ECO:0000256|RuleBase:RU363128};	40s ribosomal protein S26	GO:0022627,cytosolic small ribosomal subunit; GO:0003729,mRNA binding; GO:0003735,structural constituent of ribosome; GO:0006412,translation	Ribosomal protein S26e
Cluster-10685.0	0.57	0.93	1.41	0.08	0.04	0.04	0.81	1.07	0.49	0.04	0	0.08	14	23	40	2	1	1	21	26	12	1	0	2	K14537 nuclear GTP-binding protein | (RefSeq) nucleolar GTP-binding protein 2-like (A)	nucleolar gtp-binding protein 2 [Quercus suber]	RecName: Full=Nuclear/nucleolar GTPase 2 {ECO:0000303|PubMed:21205822}; Short=OsNug2 {ECO:0000303|PubMed:21205822};	RecName: Full=Nuclear/nucleolar GTPase 2 {ECO:0000256|RuleBase:RU364023};	Nucleolar GTPase	GO:0005730,nucleolus; GO:0005525,GTP binding; GO:0003924,GTPase activity; GO:0042254,ribosome biogenesis	NGP1NT (NUC091) domain
Cluster-10690.0	4.64	4.2	7.12	0.47	0	0.24	2.1	1.03	3.71	0.23	0.18	0	19	17	34	2	0	1	9	4	15	1	1	0	--	--	--	--	--	--	--
Cluster-10691.0	2.18	2.8	2.5	1.28	0.56	1.29	1.81	1.99	1.79	0.52	0.37	0.51	48	62	63	30	13	29	42	43	39	12	11	11	--	--	--	--	--	--	--
Cluster-10694.0	1.29	1.14	2.52	0.14	0.43	0.68	2.65	2.24	1.51	0.05	0	0	26	23	58	3	9	14	56	44	30	1	0	0	K03264 translation initiation factor 6 | (RefSeq) EIF6A; eukaryotic initiation factor (A)	eukaryotic initiation factor [Chlamydomonas reinhardtii]	RecName: Full=Eukaryotic translation initiation factor 6-2 {ECO:0000255|HAMAP-Rule:MF_03132}; Short=AteIF-6;2;	RecName: Full=Eukaryotic translation initiation factor 6 {ECO:0000256|HAMAP-Rule:MF_03132}; Short=eIF-6 {ECO:0000256|HAMAP-Rule:MF_03132};	Translation initiation factor 6 (eIF-6)	GO:0005829,cytosol; GO:0005730,nucleolus; GO:0005634,nucleus; GO:0030687,preribosome, large subunit precursor; GO:0043023,ribosomal large subunit binding; GO:0043022,ribosome binding; GO:0003743,translation initiation factor activity; GO:1902626,assembly of large subunit precursor of preribosome; GO:0071215,cellular response to abscisic acid stimulus; GO:0009793,embryo development ending in seed …	eIF-6 family
Cluster-10697.0	0	0	0	0	0	0	1.8	2.51	2.78	0	0	0	0	0	0	0	0	0	11	14	16	0	0	0	--	--	--	--	--	--	--
Cluster-10706.0	4.07	4.75	5.32	7.68	7.27	6.08	3.38	4.71	3.7	9.15	8.73	7.71	77	90	115	154	144	117	67	87	69	180	222	142	--	probable folate-biopterin transporter 7 [Durio zibethinus]	RecName: Full=Probable folate-biopterin transporter 7;	SubName: Full=Transporter, putative isoform 1 {ECO:0000313|EMBL:EOY10257.1};	--	GO:0016021,integral component of membrane	BT1 family
Cluster-10711.0	0.28	0.14	0	0.53	0.27	2.73	0	0	0.14	3.05	4.05	4.63	2	1	0	4	2	20	0	0	1	23	39	32	--	--	--	--	--	--	--
Cluster-10715.0	3.62	4.93	5	2.07	0.71	1.24	5.7	2.28	3.49	4.12	3.12	3.22	20	27	32	12	4	7	33	12	19	24	23	17	--	--	--	--	--	--	--
Cluster-10717.0	2.87	2.25	3.05	0	0.26	0	1.37	1.94	1.18	0	0	0	32	25	39	0	3	0	16	21	13	0	0	0	K00026 malate dehydrogenase [EC:1.1.1.37] | (RefSeq) malate dehydrogenase, mitochondrial-like (A)	malate dehydrogenase, mitochondrial [Quercus suber]	RecName: Full=Malate dehydrogenase 1, mitochondrial {ECO:0000305}; EC=1.1.1.37 {ECO:0000269|PubMed:26203119}; AltName: Full=Mitochondrial MDH1 {ECO:0000303|PubMed:20876337}; Short=mMDH1 {ECO:0000303|PubMed:20876337}; AltName: Full=Mitochondrial NAD-dependent malate dehydrogenase 1 {ECO:0000305}; Short=mNAD-MDH 1 {ECO:0000305}; Short=mtNAD-MDH1 {ECO:0000303|PubMed:20876337}; Flags: Precursor;	RecName: Full=Malate dehydrogenase {ECO:0000256|RuleBase:RU003405}; EC=1.1.1.37 {ECO:0000256|RuleBase:RU003405};	NAD-dependent malate dehydrogenase	GO:0048046,apoplast; GO:0005618,cell wall; GO:0009507,chloroplast; GO:0005759,mitochondrial matrix; GO:0005739,mitochondrion; GO:0005507,copper ion binding; GO:0030060,L-malate dehydrogenase activity; GO:0005975,carbohydrate metabolic process; GO:0042742,defense response to bacterium; GO:0006108,malate metabolic process; GO:0046686,response to cadmium ion; GO:0009409,response to cold; GO:0009651,…	lactate/malate dehydrogenase, alpha/beta C-terminal domain
Cluster-10726.0	0.13	0.49	0.09	0.18	0.06	0.16	2.23	2.55	1.81	0.19	0.36	0.2	4	15	3	6	2	5	72	77	55	6	15	6	--	hypothetical protein SETIT_008772mg, partial [Setaria italica]	--	SubName: Full=Uncharacterized protein {ECO:0000313|EnsemblPlants:BRADI4G25865.1};	--	GO:0003676,nucleic acid binding	--
Cluster-10732.0	0.44	0.58	0.38	1.01	1.85	1.1	0.46	0.55	0.54	2.33	2.52	1.99	9	12	9	22	40	23	10	11	11	50	70	40	K05909 laccase [EC:1.10.3.2] | (RefSeq) laccase-12 (A)	Multicopper oxidase, type 1 [Corchorus olitorius]	RecName: Full=Laccase-5; EC=1.10.3.2; AltName: Full=Benzenediol:oxygen oxidoreductase 5; AltName: Full=Diphenol oxidase 5; AltName: Full=Urishiol oxidase 5; Flags: Precursor;	RecName: Full=Laccase {ECO:0000256|RuleBase:RU361119}; EC=1.10.3.2 {ECO:0000256|RuleBase:RU361119}; AltName: Full=Benzenediol:oxygen oxidoreductase {ECO:0000256|RuleBase:RU361119}; AltName: Full=Diphenol oxidase {ECO:0000256|RuleBase:RU361119}; AltName: Full=Urishiol oxidase {ECO:0000256|RuleBase:RU361119};	Multicopper oxidases	GO:0048046,apoplast; GO:0005507,copper ion binding; GO:0052716,hydroquinone:oxygen oxidoreductase activity; GO:0016722,oxidoreductase activity, oxidizing metal ions; GO:0046274,lignin catabolic process; GO:0046688,response to copper ion	Multicopper oxidase
Cluster-10740.0	1.08	2.26	2.99	0.28	0.09	0.39	2.9	2.73	1.19	0	0	0	11	23	35	3	1	4	31	27	12	0	0	0	K00002 alcohol dehydrogenase (NADP+) [EC:1.1.1.2] | (RefSeq) NADPH-dependent aldo-keto reductase, chloroplastic-like (A)	hypothetical protein CEUSTIGMA_g413.t1 [Chlamydomonas eustigma]	RecName: Full=NADPH-dependent aldo-keto reductase, chloroplastic {ECO:0000303|PubMed:21169366}; Short=AtChlAKR {ECO:0000303|PubMed:21169366}; EC=1.1.1.- {ECO:0000269|PubMed:19616008, ECO:0000269|PubMed:21169366}; AltName: Full=Aldo-keto reductase family 4 member C9;	SubName: Full=Uncharacterized protein {ECO:0000313|EMBL:GAX72958.1};	Aldo/keto reductase family proteins	GO:0009507,chloroplast; GO:0008106,alcohol dehydrogenase (NADP+) activity; GO:0004033,aldo-keto reductase (NADP) activity; GO:0070401,NADP+ binding; GO:0016229,steroid dehydrogenase activity; GO:0055114,oxidation-reduction process; GO:0009409,response to cold; GO:0009651,response to salt stress; GO:0009636,response to toxic substance; GO:0009414,response to water deprivation	Aldo/keto reductase family
Cluster-10741.0	0.41	0.37	1.33	0.08	0.04	0.24	0.63	0.76	0.33	0	0	0	10	9	37	2	1	6	16	18	8	0	0	0	K14664 IAA-amino acid hydrolase [EC:3.5.1.-] | (RefSeq) amidohydrolase (A)	PREDICTED: p-aminobenzoyl-glutamate hydrolase subunit B-like, partial [Gossypium hirsutum]	RecName: Full=IAA-amino acid hydrolase ILR1-like 3; EC=3.5.1.-; Flags: Precursor;	SubName: Full=Peptidase M20 domain-containing protein 2 {ECO:0000313|EMBL:JAT44776.1}; Flags: Fragment;	--	GO:0016787,hydrolase activity; GO:0008152,metabolic process	Peptidase dimerisation domain
Cluster-10754.0	4.28	2.82	14.53	0.35	0.35	1.08	6.99	6.33	4.33	0	0	0.13	35	23	137	3	3	9	60	50	35	0	0	1	K07304 peptide-methionine (S)-S-oxide reductase [EC:1.8.4.11] | (RefSeq) probable peptide methionine sulfoxide reductase (A)	putative peptide methionine sulfoxide reductase [Quercus suber]	RecName: Full=Peptide methionine sulfoxide reductase; EC=1.8.4.11; AltName: Full=Fruit-ripening protein E4; AltName: Full=Peptide-methionine (S)-S-oxide reductase; Short=Peptide Met(O) reductase; AltName: Full=Protein-methionine-S-oxide reductase;	SubName: Full=Peptide methionine sulfoxide reductase {ECO:0000313|EMBL:EIE19115.1};	Peptide methionine sulfoxide reductase	GO:0008113,peptide-methionine (S)-S-oxide reductase activity	Peptide methionine sulfoxide reductase
Cluster-10769.0	0.7	1.27	1.26	0.15	0.23	0.12	0.9	1.26	0.71	0	0.06	0	17	31	35	4	6	3	23	30	17	0	2	0	K17785 mitofilin | (RefSeq) MICOS complex subunit MIC60-like (A)	micos complex subunit mic60 [Quercus suber]	--	SubName: Full=Uncharacterized protein {ECO:0000313|EMBL:CCI10231.1};	Mitochondrial inner membrane protein (mitofilin)	GO:0016021,integral component of membrane; GO:0005743,mitochondrial inner membrane	Mitochondrial inner membrane protein
Cluster-10773.0	5.5	4.42	10.29	1.15	0.8	1.92	7.5	5.13	5.18	0	0.3	0.42	14	11	31	3	2	5	20	12	13	0	1	1	--	--	--	--	--	--	--
Cluster-1078.0	1.41	0.33	1.95	0.16	0.08	0.24	0.71	0.6	0.59	0	0	0.09	17	4	27	2	1	3	9	7	7	0	0	1	--	--	--	--	--	--	--
Cluster-10780.0	1.1	1.14	2.04	0.27	0.08	0.24	1.56	1.5	0.95	0	0	0	27	28	57	7	2	6	40	36	23	0	0	0	K13484 5-hydroxyisourate hydrolase / 2-oxo-4-hydroxy-4-carboxy-5-ureidoimidazoline decarboxylase [EC:3.5.2.17 4.1.1.97] | (RefSeq) hypothetical protein (A)	hypothetical protein SELMODRAFT_402204 [Selaginella moellendorffii]	RecName: Full=Uric acid degradation bifunctional protein TTL; AltName: Full=Transthyretin-like protein; Includes: RecName: Full=2-oxo-4-hydroxy-4-carboxy-5-ureidoimidazoline decarboxylase; Short=OHCU decarboxylase; EC=4.1.1.97; Includes: RecName: Full=5-hydroxyisourate hydrolase; Short=HIU hydrolase; Short=HIUHase; EC=3.5.2.17;	RecName: Full=5-hydroxyisourate hydrolase {ECO:0000256|RuleBase:RU361270}; Short=HIU hydrolase {ECO:0000256|RuleBase:RU361270}; Short=HIUHase {ECO:0000256|RuleBase:RU361270}; EC=3.5.2.17 {ECO:0000256|RuleBase:RU361270};	Transthyretin and related proteins	GO:0005829,cytosol; GO:0031234,extrinsic component of cytoplasmic side of plasma membrane; GO:0005777,peroxisome; GO:0051997,2-oxo-4-hydroxy-4-carboxy-5-ureidoimidazoline decarboxylase activity; GO:0033971,hydroxyisourate hydrolase activity; GO:0019428,allantoin biosynthetic process; GO:0009742,brassinosteroid mediated signaling pathway; GO:0051289,protein homotetramerization; GO:0006144,purine n…	HIUase/Transthyretin family
Cluster-10781.0	1.53	1.03	1.91	0	0.17	0	6.16	3.51	7.76	0.16	0	0	9	6	13	0	1	0	38	19.76	45	1	0	0	K02997 small subunit ribosomal protein S9e | (RefSeq) 40S ribosomal protein S9 (A)	40s ribosomal protein s9 [Quercus suber]	RecName: Full=40S ribosomal protein S9-1;	SubName: Full=Uncharacterized protein {ECO:0000313|EMBL:JAG93908.1};	Ribosomal protein S4	GO:0005618,cell wall; GO:0009507,chloroplast; GO:0005829,cytosol; GO:0022626,cytosolic ribosome; GO:0022627,cytosolic small ribosomal subunit; GO:0016020,membrane; GO:0005730,nucleolus; GO:0009506,plasmodesma; GO:0042788,polysomal ribosome; GO:0005774,vacuolar membrane; GO:0003729,mRNA binding; GO:0019843,rRNA binding; GO:0003735,structural constituent of ribosome; GO:0045903,positive regulation …	S4 domain
Cluster-10794.0	5.94	5.96	6.37	0.4	0.41	0.69	3.37	1.76	1.72	0.67	0.21	0.44	42	42	52	3	3	5	25	12	12	5	2	3	K00318 proline dehydrogenase [EC:1.5.-.-] | (RefSeq) proline dehydrogenase 2, mitochondrial (A)	hypothetical protein CRG98_009761 [Punica granatum]	RecName: Full=Proline dehydrogenase 2, mitochondrial; EC=1.5.5.2; AltName: Full=Osmotic stress-induced proline dehydrogenase; AltName: Full=Proline oxidase; Flags: Precursor;	SubName: Full=Uncharacterized protein {ECO:0000313|EMBL:PKI69886.1};	Proline oxidase	GO:0005739,mitochondrion; GO:0071949,FAD binding; GO:0004657,proline dehydrogenase activity; GO:0006562,proline catabolic process; GO:0010133,proline catabolic process to glutamate; GO:0006970,response to osmotic stress; GO:0009414,response to water deprivation	Proline dehydrogenase
Cluster-10796.0	2.7	1.74	4.22	0.22	0.15	0	4.16	1.88	4.42	0	0	0	34	22	61	3	2	0	55	23	55	0	0	0	K00616 transaldolase [EC:2.2.1.2] | (RefSeq) transaldolase-like (A)	transaldolase [Quercus suber]	--	RecName: Full=Transaldolase {ECO:0000256|RuleBase:RU000501}; EC=2.2.1.2 {ECO:0000256|RuleBase:RU000501}; Flags: Fragment;	Transaldolase	GO:0005737,cytoplasm; GO:0004801,sedoheptulose-7-phosphate:D-glyceraldehyde-3-phosphate glyceronetransferase activity; GO:0005975,carbohydrate metabolic process; GO:0006098,pentose-phosphate shunt	Transaldolase/Fructose-6-phosphate aldolase
Cluster-10796.1	7.51	6.34	10.3	1.2	0.25	0.25	6.92	3.98	6.6	0	0	0	30	25	48	5	1	1	29	15	26	0	0	0	K00616 transaldolase [EC:2.2.1.2] | (RefSeq) transaldolase-like (A)	transaldolase [Quercus suber]	--	RecName: Full=Transaldolase {ECO:0000256|RuleBase:RU000501}; EC=2.2.1.2 {ECO:0000256|RuleBase:RU000501};	Transaldolase	GO:0005737,cytoplasm; GO:0004801,sedoheptulose-7-phosphate:D-glyceraldehyde-3-phosphate glyceronetransferase activity; GO:0005975,carbohydrate metabolic process; GO:0006098,pentose-phosphate shunt	Transaldolase/Fructose-6-phosphate aldolase
Cluster-10805.0	0	0.65	5.19	0	0	0	4.9	7.93	6.18	0	0	0	0	2	19	0	0	0	16	23	19	0	0	0	--	hypothetical protein CFP56_50784 [Quercus suber]	--	--	--	--	--
Cluster-10806.0	4.15	7.41	7.35	5.03	7.69	5.09	9.91	14.94	15.1	21.31	20.87	20.4	12	21	25	15	22	15	30	40	43	66	80	55	--	--	--	--	--	--	--
Cluster-10810.0	4.21	2.91	4.57	0.21	0.44	0.22	2.32	4.44	1.35	0	0	0	19	13	24	1	2	1	11	19	6	0	0	0	--	--	--	--	--	--	--
Cluster-10813.0	3.36	3.1	7.94	0.41	0.17	0.59	3.12	1.95	1.66	0	0	0	39	36	106	5	2	7	38	22	19	0	0	0	--	protein sfk1 [Quercus suber]	--	--	--	--	Frag1/DRAM/Sfk1 family
Cluster-10817.0	0.74	0.7	1.15	0.12	0.04	0	0.9	0.8	0.92	0	0.03	0.04	18	17	32	3	1	0	23	19	22	0	1	1	--	hypothetical protein KFL_001880240 [Klebsormidium nitens]	--	SubName: Full=Uncharacterized protein {ECO:0000313|EMBL:GAQ84432.1};	--	--	Iron-containing redox enzyme
Cluster-10818.0	0.47	0.98	0.73	0.04	0	0	0.67	0.86	0.28	0	0	0	10	21	18	1	0	0	15	18	6	0	0	0	K13179 ATP-dependent RNA helicase DDX18/HAS1 [EC:3.6.4.13] | (RefSeq) ATP-dependent RNA helicase HAS1-like (A)	atp-dependent rna helicase has1 [Quercus suber]	RecName: Full=DEAD-box ATP-dependent RNA helicase 51; EC=3.6.4.13;	RecName: Full=RNA helicase {ECO:0000256|SAAS:SAAS00892872}; EC=3.6.4.13 {ECO:0000256|SAAS:SAAS00892872};	ATP-dependent RNA helicase pitchoune	GO:0005737,cytoplasm; GO:0005730,nucleolus; GO:0005524,ATP binding; GO:0004004,ATP-dependent RNA helicase activity; GO:0003723,RNA binding; GO:0010501,RNA secondary structure unwinding	DEAD/DEAH box helicase
Cluster-10820.0	1.32	1.17	1.77	0.15	0	0.15	1.04	0.4	0.87	0	0	0	17	15	26	2	0	2	14	5	11	0	0	0	K00480 salicylate hydroxylase [EC:1.14.13.1] | (RefSeq) FAD-dependent monooxygenase OpS4-like (A)	fad-dependent monooxygenase ops4 [Quercus suber]	RecName: Full=Zeaxanthin epoxidase, chloroplastic; Short=OsZEP1; EC=1.14.15.21; AltName: Full=Protein ABA DEFICIENT 1; Short=OsABA1; Flags: Precursor;	SubName: Full=Zeaxanthin epoxidase {ECO:0000313|EMBL:KOO22174.1};	Kynurenine 3-monooxygenase and related flavoprotein monooxygenases	GO:0031969,chloroplast membrane; GO:0009535,chloroplast thylakoid membrane; GO:0071949,FAD binding; GO:0009540,zeaxanthin epoxidase [overall] activity; GO:0052662,zeaxanthin epoxidase activity; GO:0009688,abscisic acid biosynthetic process; GO:0050891,multicellular organismal water homeostasis; GO:0009414,response to water deprivation; GO:0044550,secondary metabolite biosynthetic process; GO:0016…	FAD binding domain
Cluster-10821.0	0.7	0.66	0.54	1.13	1.61	1.09	1.41	1.01	0.58	0.28	0.58	0.38	17	16	15	29	41	27	36	24	14	7	19	9	K14487 auxin responsive GH3 gene family | (RefSeq) indole-3-acetic acid-amido synthetase GH3.6 (A)	GH3 auxin-responsive promoter [Corchorus olitorius]	RecName: Full=Indole-3-acetic acid-amido synthetase GH3.6; EC=6.3.2.-; AltName: Full=Auxin-responsive GH3-like protein 6; Short=AtGH3-6; AltName: Full=Protein DWARF IN LIGHT 1; Short=DFL-1;	SubName: Full=GH3 auxin-responsive promoter {ECO:0000313|EMBL:OMP04553.1};	--	GO:0009507,chloroplast; GO:0005737,cytoplasm; GO:0010279,indole-3-acetic acid amido synthetase activity; GO:0010252,auxin homeostasis; GO:0009734,auxin-activated signaling pathway; GO:0009733,response to auxin; GO:0009826,unidimensional cell growth	GH3 auxin-responsive promoter
Cluster-10822.0	1.95	3.07	2.8	1.04	0.43	1.49	1.04	0	0.22	0.21	0.49	0.46	9	14	15	5	2	7	5	0	1	1	3	2	--	--	--	--	--	--	--
Cluster-10824.0	0.44	0.89	2.13	0.47	0.11	0.33	1.06	1.25	0.56	0.11	0	0	8	16	44	9	2	6	20	22	10	2	0	0	K01514 exopolyphosphatase [EC:3.6.1.11] | (RefSeq) DHHA2 (A)	exopolyphosphatase [Klebsormidium nitens]	--	SubName: Full=Uncharacterized protein {ECO:0000313|EMBL:EWM25363.1};	Exopolyphosphatases and related proteins	GO:0005737,cytoplasm; GO:0016462,pyrophosphatase activity	DHH family
Cluster-10829.0	1	0.4	1.21	0	0	0	3.05	1.05	3.45	0	0	0	5	2	7	0	0	0	16	5	17	0	0	0	--	--	--	--	--	--	--
Cluster-10834.0	0	0.39	0.79	0	0	0	1.86	2.03	2.51	0	0	0	0	3	7	0	0	0	15	15	19	0	0	0	K09841 xanthoxin dehydrogenase [EC:1.1.1.288] | (RefSeq) hypothetical protein (A)	4-formylbenzenesulfonate dehydrogenase tsac1/tsac2 [Quercus suber]	RecName: Full=Secoisolariciresinol dehydrogenase; EC=1.1.1.331; Flags: Fragment;	SubName: Full=secoisolariciresinol dehydrogenase-like {ECO:0000313|RefSeq:XP_016714899.1};	Reductases with broad range of substrate specificities	GO:0016491,oxidoreductase activity	Enoyl-(Acyl carrier protein) reductase
Cluster-10861.0	0.27	1.07	1.4	0.25	0.06	0.13	1.59	0.82	0.95	0	0	0	4	16	24	4	1	2	25	12	14	0	0	0	--	--	--	--	--	--	--
Cluster-10862.0	4.41	4.22	3.78	1.1	1.4	1.53	1.77	1.72	3.24	0.54	0.67	0.27	102	98	100	27	34	36	43	39	74	13	21	6	K17710 pentatricopeptide repeat domain-containing protein 1 | (RefSeq) pentatricopeptide repeat-containing protein At1g12775, mitochondrial (A)	Tetratricopeptide repeat-like superfamily protein, putative isoform 1 [Theobroma cacao]	RecName: Full=Pentatricopeptide repeat-containing protein At5g18950;	SubName: Full=Tetratricopeptide repeat-like superfamily protein, putative isoform 1 {ECO:0000313|EMBL:EOY06281.1};	FOG: PPR repeat	GO:0043231,intracellular membrane-bounded organelle; GO:0004519,endonuclease activity; GO:0003723,RNA binding; GO:0009451,RNA modification	PPR repeat family
Cluster-10869.0	0.44	0.4	1.62	0.42	0	0.2	0.88	1.02	0.41	0	0.03	0	11	10	46	11	0	5	23	25	10	0	1	0	K06836 disintegrin and metalloproteinase domain-containing protein 15 [EC:3.4.24.-] | (RefSeq) Peptidase M12B, ADAM/reprolysin (A)	disintegrin and metalloproteinase domain-containing protein b [Quercus suber]	--	SubName: Full=Peptidase M12B, ADAM/reprolysin {ECO:0000313|EMBL:CEF97722.1};	Meltrins, fertilins and related Zn-dependent metalloproteinases of the ADAMs family	GO:0016021,integral component of membrane; GO:0046872,metal ion binding; GO:0004222,metalloendopeptidase activity	Metallo-peptidase family M12
Cluster-10872.0	0.06	0	0	0.34	0.91	0.47	0.06	0	0	1.76	2.03	1.46	1	0	0	6	16	8	1	0	0	31	46	24	K20718 LRR receptor-like serine/threonine-protein kinase ERECTA [EC:2.7.11.1] | (RefSeq) LRR receptor-like serine/threonine-protein kinase ERL2 (A)	piriformospora indica-insensitive protein 2-like [Durio zibethinus]	RecName: Full=Piriformospora indica-insensitive protein 2; Flags: Precursor;	SubName: Full=Serine-threonine protein kinase, plant-type, putative {ECO:0000313|EMBL:EOX94382.1};	FOG: Leucine rich repeat	GO:0009507,chloroplast; GO:0005886,plasma membrane; GO:0009610,response to symbiotic fungus; GO:0044403,symbiont process	Leucine rich repeat
Cluster-10877.0	1.35	1.97	1.81	0	0.12	0.48	0.94	1.53	0.87	0.59	0.55	0.51	11	16	17	0	1	4	8	12	7	5	6	4	--	--	--	--	--	--	--
Cluster-10880.0	6.98	9.17	5.76	1.99	0.77	4.56	0	0	0	0	0.19	0.55	27	35	26	8	3	18	0	0	0	0	1	2	--	--	--	--	--	--	--
Cluster-10893.0	0	0.28	0	0	0.09	0.18	0	0	0	1.49	1.23	2.18	0	3	0	0	1	2	0	0	0	17	18	23	K20718 LRR receptor-like serine/threonine-protein kinase ERECTA [EC:2.7.11.1] | (RefSeq) LRR receptor-like serine/threonine-protein kinase ERL1 (A)	hypothetical protein VITISV_008329 [Vitis vinifera]	RecName: Full=LRR receptor-like serine/threonine-protein kinase ERL1 {ECO:0000303|PubMed:14985254}; EC=2.7.11.1; AltName: Full=Protein ERECTA-like kinase 1; Flags: Precursor;	SubName: Full=Uncharacterized protein {ECO:0000313|EMBL:CAN79933.1};	--	GO:0016021,integral component of membrane; GO:0016020,membrane; GO:0005886,plasma membrane; GO:0005524,ATP binding; GO:0004674,protein serine/threonine kinase activity; GO:0009553,embryo sac development; GO:0048481,plant ovule development; GO:0010103,stomatal complex morphogenesis	Protein kinase domain
Cluster-10894.0	0.78	1.44	2.48	0.21	0.37	0.33	2.6	1.48	0.51	0	0.04	0	14	26	51	4	7	6	49	26	9	0	1	0	K03242 translation initiation factor 2 subunit 3 | (RefSeq) eukaryotic translation initiation factor 2 subunit gamma-like (A)	eukaryotic translation initiation factor 2 subunit gamma [Quercus suber]	RecName: Full=Elongation factor Tu, chloroplastic; Short=EF-Tu;	SubName: Full=Uncharacterized protein {ECO:0000313|EMBL:OIW04778.1};	Translation initiation factor 2, gamma subunit (eIF-2gamma; GTPase)	GO:0009507,chloroplast; GO:0005525,GTP binding; GO:0003924,GTPase activity; GO:0003746,translation elongation factor activity	Initiation factor eIF2 gamma, C terminal
Cluster-10904.0	0.44	0.4	0.66	0	0	0	2.4	2.04	2.55	0	0	0	11	10	19	0	0	0	63	50	63	0	0	0	K01895 acetyl-CoA synthetase [EC:6.2.1.1] | (RefSeq) acetyl-coenzyme A synthetase-like (A)	predicted protein [Hordeum vulgare subsp. vulgare]	RecName: Full=Acetyl-coenzyme A synthetase, chloroplastic/glyoxysomal; EC=6.2.1.1; AltName: Full=Acetate--CoA ligase; AltName: Full=Acetyl-CoA synthetase; Flags: Precursor;	RecName: Full=Acetyl-coenzyme A synthetase {ECO:0000256|RuleBase:RU361147}; EC=6.2.1.1 {ECO:0000256|RuleBase:RU361147};	Acyl-CoA synthetase	GO:0009507,chloroplast; GO:0009570,chloroplast stroma; GO:0005829,cytosol; GO:0009514,glyoxysome; GO:0003987,acetate-CoA ligase activity; GO:0016208,AMP binding; GO:0005524,ATP binding; GO:0006083,acetate metabolic process; GO:0019427,acetyl-CoA biosynthetic process from acetate; GO:0006631,fatty acid metabolic process	AMP-binding enzyme
Cluster-1091.0	0	0	0	0	0	0	1.5	1.16	3.72	8.15	7.15	6.32	0	0	0	0	0	0	3	2	7	17	18	11	--	--	--	--	--	--	--
Cluster-10913.0	0.72	0.28	0.17	1.39	2.35	2.42	0.34	0.73	0.4	2.57	1.57	1.75	18	7	5	37	62	62	9	18	10	67	53	43	K03122 transcription initiation factor TFIIA large subunit | (RefSeq) uncharacterized protein LOC114825099 (A)	PREDICTED: uncharacterized protein LOC18604208 [Theobroma cacao]	--	SubName: Full=Octicosapeptide/Phox/Bem1p family protein, putative {ECO:0000313|EMBL:EOY21131.1};	--	--	PB1 domain
Cluster-10917.0	1.35	1.47	2.65	2.4	3.45	3.13	1.55	0.98	1.61	1.65	1.27	1.3	34	37	76	64	91	80	41	24	40	43	43	32	K14780 ATP-dependent RNA helicase DHX37/DHR1 [EC:3.6.4.13] | (RefSeq) ATP-dependent RNA helicase DEAH13-like isoform X1 (A)	hypothetical protein CICLE_v10015096mg [Citrus clementina]	--	SubName: Full=Uncharacterized protein {ECO:0000313|EMBL:ESR60715.1};	Galactosyltransferases	GO:0016021,integral component of membrane	Protein of unknown function, DUF604
Cluster-10923.0	0.46	3.1	0.95	1.29	0.61	1.7	0.43	0.66	0.83	0.26	0.07	0.75	5	34	12	15	7	19	5	7	9	3	1	8	K10355 actin, other eukaryote | (RefSeq) actin-like (A)	PREDICTED: actin-104 [Theobroma cacao]	RecName: Full=Actin;	SubName: Full=Actin-11 {ECO:0000313|EMBL:EOY30221.1};	Actin and related proteins	GO:0005737,cytoplasm; GO:0005856,cytoskeleton; GO:0005524,ATP binding	Actin
Cluster-10931.0	0.4	2.69	2.67	0.13	0	0.26	0.38	0.83	0.95	0	0	0	3	20	23	1	0	2	3	6	7	0	0	0	K02127 F-type H+-transporting ATPase subunit b | (RefSeq) ATP synthase subunit 4, mitochondrial-like (A)	atp synthase subunit 4, mitochondrial [Quercus suber]	--	SubName: Full=ATP synthase subunit 4, mitochondrial {ECO:0000313|EMBL:JAT44194.1};	Mitochondrial F1F0-ATP synthase, subunit b/ATP4	GO:0000276,mitochondrial proton-transporting ATP synthase complex, coupling factor F(o); GO:0015078,proton transmembrane transporter activity; GO:0015986,ATP synthesis coupled proton transport	Mitochondrial ATP synthase B chain precursor (ATP-synt_B)
Cluster-10941.0	6.9	4.57	6.62	0.38	0.58	0.97	1.88	1.03	1.4	0	0	0	35	23	39	2	3	5	10	5	7	0	0	0	K11187 peroxiredoxin 5, atypical 2-Cys peroxiredoxin [EC:1.11.1.15] | (RefSeq) thioredoxin-like protein (A)	putative peroxiredoxin pmp20 [Quercus suber]	RecName: Full=Peroxiredoxin-2C; EC=1.11.1.15; AltName: Full=Peroxiredoxin IIC; AltName: Full=Thioredoxin peroxidase 2C;	SubName: Full=Uncharacterized protein {ECO:0000313|EMBL:AFK44899.1};	Alkyl hydroperoxide reductase/peroxiredoxin	GO:0005737,cytoplasm; GO:0004601,peroxidase activity; GO:0051920,peroxiredoxin activity; GO:0045454,cell redox homeostasis	Redoxin
Cluster-10950.0	0.4	0.39	0.73	3.87	7.12	4.63	0.87	0.36	1.24	6.86	6.76	6.81	10	10	21	104	189	119	23	9	31	180	230	168	K01051 pectinesterase [EC:3.1.1.11] | (RefSeq) pectinesterase/pectinesterase inhibitor PPE8B (A)	Pectinesterase/pectinesterase inhibitor PPE8B [Theobroma cacao]	RecName: Full=Pectinesterase/pectinesterase inhibitor PPE8B; Includes: RecName: Full=Pectinesterase inhibitor PPE8B; AltName: Full=Pectin methylesterase inhibitor PPE8B; Includes: RecName: Full=Pectinesterase PPE8B; Short=PE PPE8B; EC=3.1.1.11; AltName: Full=Pectin methylesterase PPE8B; Flags: Precursor;	RecName: Full=Pectinesterase {ECO:0000256|RuleBase:RU000589}; EC=3.1.1.11 {ECO:0000256|RuleBase:RU000589};	--	GO:0005618,cell wall; GO:0005576,extracellular region; GO:0045330,aspartyl esterase activity; GO:0004857,enzyme inhibitor activity; GO:0030599,pectinesterase activity; GO:0042545,cell wall modification; GO:0050829,defense response to Gram-negative bacterium; GO:0045490,pectin catabolic process	Pectinesterase
Cluster-10957.0	1.38	1.1	2.6	0.33	0.23	0.58	0.53	1.09	0.64	0.19	0.03	0.04	35	28	75	9	6	15	14	27	16	5	1	1	K00624 carnitine O-acetyltransferase [EC:2.3.1.7] | (RefSeq) putative mitochondrial carnitine O-acetyltransferase (A)	putative mitochondrial carnitine o-acetyltransferase [Quercus suber]	--	SubName: Full=Choline/Carnitine O-acyltransferase {ECO:0000313|EMBL:OQS05396.1};	Carnitine O-acyltransferase CPT2/YAT1	GO:0016746,transferase activity, transferring acyl groups	Choline/Carnitine o-acyltransferase
Cluster-10960.0	3.48	0.77	3.2	1.06	0.17	0.62	0.04	0.14	0.09	0.35	0.13	0	77	17	81	25	4	14	1	3	2	8	4	0	--	--	--	--	--	--	--
Cluster-10969.0	1.42	0.63	2.52	0.07	0.19	0.04	0.83	1.01	0.32	0	0	0	36	16	73	2	5	1	22	25	8	0	0	0	K00465 carotenoid 9,10(9',10')-cleavage dioxygenase 1 [EC:1.13.11.-] | (RefSeq) LOW QUALITY PROTEIN: carotenoid 9,10(9',10')-cleavage dioxygenase 1-like (A)	carotenoid 9,10(9',10')-cleavage dioxygenase 1 [Quercus suber]	RecName: Full=Carotenoid 9,10(9',10')-cleavage dioxygenase 1; EC=1.14.99.n4; AltName: Full=Carotenoid cleavage dioxygenase 1; Short=OgCCD1;	SubName: Full=carotenoid 9,10(9',10')-cleavage dioxygenase 1-like isoform X1 {ECO:0000313|RefSeq:XP_016498787.1};	Beta, beta-carotene 15,15'-dioxygenase and related enzymes	GO:0005737,cytoplasm; GO:0046872,metal ion binding; GO:0016702,oxidoreductase activity, acting on single donors with incorporation of molecular oxygen, incorporation of two atoms of oxygen	Retinal pigment epithelial membrane protein
Cluster-10980.0	1.32	1.32	1.28	2.07	2.31	2.01	0.21	0.68	0.3	0.98	1.63	1.81	18	18	20	30	33	28	3	9	4	14	30	24	K10260 F-box and WD-40 domain protein 7 | (RefSeq) WD40 repeat-like protein (A)	zinc finger CCCH domain-containing protein 48 isoform X1 [Arachis ipaensis]	RecName: Full=Zinc finger CCCH domain-containing protein 48; Short=AtC3H48; AltName: Full=Zinc finger CCCH domain and WD40 repeat-containing protein 1;	SubName: Full=zinc finger CCCH domain-containing protein 48 {ECO:0000313|RefSeq:XP_004513686.1};	Cdc4 and related F-box and WD-40 proteins	GO:0003677,DNA binding; GO:0046872,metal ion binding	WD domain, G-beta repeat
Cluster-10981.0	1.37	1.17	2.23	0	0	0	0.75	1.16	1.31	0	0	0	35	30	65	0	0	0	20	29	33	0	0	0	--	uncharacterized protein c32a11.02c [Quercus suber]	--	SubName: Full=Predicted protein {ECO:0000313|EMBL:BAK00933.1};	--	--	Protein of unknown function (DUF4449)
Cluster-10989.0	3.44	4.02	9.29	0.25	0	0	5.05	7.04	2.15	0	0	0	13	15	41	1	0	0	20	25	8	0	0	0	K03671 thioredoxin 1 | (RefSeq) Thioredoxin H-type (A)	Thioredoxin H-type [Auxenochlorella protothecoides]	RecName: Full=Thioredoxin H4; Short=AtTrxh4; AltName: Full=Thioredoxin 4; Short=AtTRX4;	RecName: Full=Thioredoxin {ECO:0000256|PIRNR:PIRNR000077};	Thioredoxin	GO:0005829,cytosol; GO:0016671,oxidoreductase activity, acting on a sulfur group of donors, disulfide as acceptor; GO:0015035,protein disulfide oxidoreductase activity; GO:0047134,protein-disulfide reductase activity; GO:0004791,thioredoxin-disulfide reductase activity; GO:0045454,cell redox homeostasis; GO:0034599,cellular response to oxidative stress; GO:0006662,glycerol ether metabolic process	Thioredoxin
Cluster-10993.0	0.44	0.49	0	0.55	0.23	0.53	1.44	1.74	0.99	1.78	1.84	1.65	9	10	0	12	5	11	31	35	20	38	51	33	K03016 DNA-directed RNA polymerases I, II, and III subunit RPABC3 | (RefSeq) DNA-directed RNA polymerases II, IV and V subunit 8B-like (A)	PREDICTED: DNA-directed RNA polymerases II, IV and V subunit 8B-like [Gossypium hirsutum]	RecName: Full=DNA-directed RNA polymerases II, IV and V subunit 8B; AltName: Full=RNA polymerase Rpb8;	SubName: Full=Uncharacterized protein {ECO:0000313|EMBL:KJB60450.1};	RNA polymerase subunit 8	GO:0005736,RNA polymerase I complex; GO:0005665,RNA polymerase II, core complex; GO:0005666,RNA polymerase III complex; GO:0000418,RNA polymerase IV complex; GO:0000419,RNA polymerase V complex; GO:0006360,transcription by RNA polymerase I; GO:0006366,transcription by RNA polymerase II; GO:0006383,transcription by RNA polymerase III	RNA polymerase Rpb8
Cluster-10994.0	2.97	2.84	3.08	1.54	1.15	2.11	0	0	0	0	0	0	76	73	90	42	31	55	0	0	0	0	0	0	K13459 disease resistance protein RPS2 | (RefSeq) disease resistance protein At4g27190 (A)	PREDICTED: disease resistance protein At4g27190 [Theobroma cacao]	RecName: Full=Disease resistance protein At4g27190;	SubName: Full=NB-ARC domain-containing disease resistance protein isoform 1 {ECO:0000313|EMBL:EOX96982.1};	Apoptotic ATPase	GO:0005886,plasma membrane; GO:0043531,ADP binding; GO:0005524,ATP binding; GO:0006952,defense response; GO:0007165,signal transduction	NB-ARC domain
Cluster-10994.1	2.88	2.61	1.66	2.22	2.63	1.54	0	0	0	0	0	0	44	40	29	36	42	24	0	0	0	0	0	0	K13459 disease resistance protein RPS2 | (RefSeq) disease resistance protein RPS2 (A)	PREDICTED: disease resistance protein RPS2 [Theobroma cacao]	--	SubName: Full=NB-ARC domain-containing disease resistance protein, putative {ECO:0000313|EMBL:EOX96990.1};	--	GO:0043531,ADP binding; GO:0006952,defense response	Leucine Rich repeats (2 copies)
Cluster-11001.0	3.21	5.22	4.04	0.85	0.07	0.51	4.2	6.6	3.25	0.14	0	0	43	70	62	12	1	7	59	86	43	2	0	0	K16261 yeast amino acid transporter | (RefSeq) probable proline-specific permease put4 (A)	putative proline-specific permease put4 [Quercus suber]	--	SubName: Full=Uncharacterized protein {ECO:0000313|EMBL:JAG95550.1};	Amino acid transporters	GO:0016021,integral component of membrane; GO:0015171,amino acid transmembrane transporter activity	Amino acid permease
Cluster-11003.0	0.78	1.01	2.26	0.26	0.07	0.31	1.26	1.83	0.87	0	0	0	20	26	66	7	2	8	34	46	22	0	0	0	K12614 ATP-dependent RNA helicase DDX6/DHH1 [EC:3.6.4.13] | (RefSeq) ATP-dependent RNA helicase dhh1-like (A)	atp-dependent rna helicase dhh1 [Quercus suber]	RecName: Full=DEAD-box ATP-dependent RNA helicase 6; EC=3.6.4.13;	SubName: Full=Putative DEAD-box ATP-dependent RNA helicase 6 {ECO:0000313|EMBL:OTG21916.1};	ATP-dependent RNA helicase	GO:0010494,cytoplasmic stress granule; GO:0005730,nucleolus; GO:0000932,P-body; GO:0005524,ATP binding; GO:0004004,ATP-dependent RNA helicase activity; GO:0003723,RNA binding; GO:0033962,cytoplasmic mRNA processing body assembly; GO:0006397,mRNA processing; GO:0051028,mRNA transport; GO:0006417,regulation of translation; GO:0010501,RNA secondary structure unwinding	DEAD/DEAH box helicase
Cluster-11004.0	0.39	0.29	1.6	0.18	0	0	2.13	2	2.75	0	0	0	4	3	19	2	0	0	23	20	28	0	0	0	--	--	--	--	--	--	--
Cluster-11009.0	0.65	0.87	0	2.07	1.06	1.27	1.24	2.5	1.1	2.24	5.18	4.77	3	4	0	10	5	6	6	11	5	11	32	21	--	--	--	--	--	--	--
Cluster-11011.0	1.13	1.13	1.36	0.22	0.11	0.27	1.22	1.39	1.66	0.04	0	0.04	29	29	40	6	3	7	33	35	42	1	0	1	K01897 long-chain acyl-CoA synthetase [EC:6.2.1.3] | (RefSeq) long chain acyl-CoA synthetase 7, peroxisomal isoform X1 (A)	PREDICTED: long chain acyl-CoA synthetase 7, peroxisomal isoform X1 [Raphanus sativus]	RecName: Full=Long chain acyl-CoA synthetase 7, peroxisomal; EC=6.2.1.3;	SubName: Full=Long chain acyl-CoA synthetase 7, peroxisomal {ECO:0000313|EMBL:JAT45325.1}; Flags: Fragment;	Long-chain acyl-CoA synthetases (AMP-forming)	GO:0005777,peroxisome; GO:0005524,ATP binding; GO:0102391,decanoate-CoA ligase activity; GO:0004467,long-chain fatty acid-CoA ligase activity; GO:0006631,fatty acid metabolic process; GO:0010193,response to ozone; GO:0009651,response to salt stress	AMP-binding enzyme
Cluster-11013.0	0.15	0.08	0.73	0	0	0	0.58	1.24	2.07	0	0	0	2	1	11	0	0	0	8	16	27	0	0	0	K21545 C2H2 transcription facotor | (RefSeq) C2H2 finger domain transcription factor sebA-like (A)	c2h2 finger domain transcription factor seba [Quercus suber]	--	SubName: Full=Predicted protein {ECO:0000313|EMBL:BAK05473.1};	FOG: Zn-finger	GO:0003676,nucleic acid binding	Zinc finger, C2H2 type
Cluster-11015.0	1.07	0.23	1.82	0.05	0.11	0.22	0.75	0.69	0.29	0	0.08	0	19	4	37	1	2	4	14	12	5	0	2	0	--	--	--	--	--	--	--
Cluster-11021.0	0.22	0	0.58	1.19	0.5	1.23	0	0	0.15	0.5	0.16	0	3	0	9	17	7	17	0	0	2	7	3	0	K00006 glycerol-3-phosphate dehydrogenase (NAD+) [EC:1.1.1.8] | (RefSeq) glycerol-3-phosphate dehydrogenase (A)	hypothetical protein POPTR_017G070900v3 [Populus trichocarpa]	RecName: Full=Glycerol-3-phosphate dehydrogenase [NAD(+)]; EC=1.1.1.8;	RecName: Full=Glycerol-3-phosphate dehydrogenase [NAD(+)] {ECO:0000256|RuleBase:RU361243}; EC=1.1.1.8 {ECO:0000256|RuleBase:RU361243};	Glycerol-3-phosphate dehydrogenase/dihydroxyacetone 3-phosphate reductase	GO:0009331,glycerol-3-phosphate dehydrogenase complex; GO:0004367,glycerol-3-phosphate dehydrogenase [NAD+] activity; GO:0051287,NAD binding; GO:0042803,protein homodimerization activity; GO:0005975,carbohydrate metabolic process; GO:0046168,glycerol-3-phosphate catabolic process	NAD-dependent glycerol-3-phosphate dehydrogenase N-terminus
Cluster-11023.0	2.18	4.4	7.35	2.47	0.97	1.17	4.92	3.75	2.82	0	0	0	11	22	43	13	5	6	26	18	14	0	0	0	K01759 lactoylglutathione lyase [EC:4.4.1.5] | (RefSeq) hypothetical protein (A)	hypothetical protein CHLNCDRAFT_134426 [Chlorella variabilis]	RecName: Full=Lactoylglutathione lyase; EC=4.4.1.5; AltName: Full=Aldoketomutase; AltName: Full=Glyoxalase I; Short=Glx I; AltName: Full=Ketone-aldehyde mutase; AltName: Full=Methylglyoxalase; AltName: Full=S-D-lactoylglutathione methylglyoxal lyase;	SubName: Full=Lactoylglutathione lyase {ECO:0000313|EMBL:JAT64298.1};	Glyoxalase	GO:0004462,lactoylglutathione lyase activity; GO:0046872,metal ion binding; GO:0009651,response to salt stress; GO:0009414,response to water deprivation	Glyoxalase/Bleomycin resistance protein/Dioxygenase superfamily
Cluster-11027.0	0.15	0.15	0	5.38	2.23	6.6	0	0.32	0.47	2.04	1.6	2.39	1	1	0	37	15	44	0	2	3	14	14	15	--	PREDICTED: uncharacterized protein LOC105804822 [Gossypium raimondii]	--	SubName: Full=Uncharacterized protein {ECO:0000313|EMBL:KJB45174.1};	--	--	--
Cluster-11035.0	1.53	0.69	2.34	0	0	0	1.46	1.18	1.71	0	0	0	20	9	35	0	0	0	20	15	22	0	0	0	K03441 aquaglyceroporin related protein, other eukaryote | (RefSeq) aquaporin-3-like (A)	aquaporin-3 [Quercus suber]	RecName: Full=Putative aquaporin NIP4-1; AltName: Full=NOD26-like intrinsic protein 4-1; Short=AtNIP4;1;	SubName: Full=Aquaporin-9 {ECO:0000313|EMBL:JAT46607.1};	Aquaporin (major intrinsic protein family)	GO:0005887,integral component of plasma membrane; GO:0015250,water channel activity; GO:0034220,ion transmembrane transport	Major intrinsic protein
Cluster-11037.0	3.81	0.97	4.55	1.97	0.3	1.07	0.04	0.12	0.08	0.64	0.14	0.16	98	25	134	54	8	28	1	3	2	17	5	4	--	--	--	--	--	--	--
Cluster-11037.1	2.2	0.09	1.68	0.57	0.09	0.37	0	0	0	0.09	0	0.05	47	2	41	13	2	8	0	0	0	2	0	1	--	--	--	--	--	--	--
Cluster-11040.0	2.76	2.93	5.1	1.15	0.39	0.8	4.11	2.68	1.98	0	0	0	34	36	72	15	5	10	53	32	24	0	0	0	K13953 alcohol dehydrogenase, propanol-preferring [EC:1.1.1.1] | (RefSeq) alcohol dehydrogenase 1-like (A)	alcohol dehydrogenase 5 [Quercus suber]	RecName: Full=Probable cinnamyl alcohol dehydrogenase; Short=CAD; EC=1.1.1.195;	SubName: Full=Alcohol dehydrogenase {ECO:0000313|EMBL:EME27893.1}; EC=1.1.1.1 {ECO:0000313|EMBL:EME27893.1};	Alcohol dehydrogenase, class V	GO:0045551,cinnamyl-alcohol dehydrogenase activity; GO:0052747,sinapyl alcohol dehydrogenase activity; GO:0008270,zinc ion binding; GO:0009809,lignin biosynthetic process	Alcohol dehydrogenase GroES-like domain
Cluster-1106.0	0	0	0	0	0	0	13.3	9.75	9.43	0	0	0	0	0	0	0	0	0	27	17	18	0	0	0	K03231 elongation factor 1-alpha | (RefSeq) translation elongation factor (A)	hypothetical protein, partial [Asterochloris sp. DA2]	RecName: Full=Elongation factor 1-alpha; Short=EF-1-alpha;	RecName: Full=Elongation factor 1-alpha {ECO:0000256|RuleBase:RU000325}; Flags: Fragment;	Translation elongation factor EF-1 alpha/Tu	GO:0005737,cytoplasm; GO:0005525,GTP binding; GO:0003924,GTPase activity; GO:0003746,translation elongation factor activity	Elongation factor Tu C-terminal domain
Cluster-11062.0	1.08	0	0.3	4.52	2.18	5.62	1.03	0.78	0	5.35	7.58	9.63	3	0	1	13	6	16	3	2	0	16	28	25	--	--	--	--	--	--	--
Cluster-11075.0	0.72	1.44	0.54	5.84	4.85	4.54	0.49	0.64	0	8.55	10.8	9.14	7	14	6	60	49	45	5	6	0	87	141	86	--	cilia- and flagella-associated protein 251-like [Herrania umbratica]	--	SubName: Full=Uncharacterized protein {ECO:0000313|EMBL:EOX99743.1};	--	GO:0016021,integral component of membrane	Domain of unknown function (DUF4408)
Cluster-11077.0	0.54	0.46	0.34	0.43	0.07	0.15	1.02	0.86	1.17	0.22	0.03	0.16	14	12	10	12	2	4	28	22	30	6	1	4	K15292 syntaxin-binding protein 1 | (RefSeq) protein transport Sec1a (A)	Secretory 1A [Theobroma cacao]	RecName: Full=Protein transport Sec1a; Short=AtSec1a;	SubName: Full=Secretory 1A {ECO:0000313|EMBL:EOX96216.1};	Vesicle trafficking protein Sec1	GO:0015031,protein transport; GO:0006904,vesicle docking involved in exocytosis	Sec1 family
Cluster-11080.0	4.76	2.6	8.21	1.52	0	0.19	4.16	3.75	3.42	0	0	0	24	13	48	8	0	1	22	18	17	0	0	0	K02922 large subunit ribosomal protein L37e | (RefSeq) ribosomal protein L37 component of cytosolic 80S ribosome and 60S large subunit (A)	60s ribosomal protein l37 [Quercus suber]	RecName: Full=60S ribosomal protein L37-2;	RecName: Full=Ribosomal protein L37 {ECO:0000256|RuleBase:RU000576};	60S ribosomal protein L37	GO:0022625,cytosolic large ribosomal subunit; GO:0022626,cytosolic ribosome; GO:0046872,metal ion binding; GO:0003723,RNA binding; GO:0019843,rRNA binding; GO:0003735,structural constituent of ribosome; GO:0006412,translation	Ribosomal protein L37e
Cluster-11085.0	1.19	0.45	0.99	0.16	0.05	0.33	1.08	1.62	0.8	0	0	0	21	8	20	3	1	6	20	28	14	0	0	0	K20238 sphingolipid C9-methyltransferase [EC:2.1.1.317] | (RefSeq) sphingolipid C9-methyltransferase 2-like (A)	sphingolipid c9-methyltransferase 2 [Quercus suber]	RecName: Full=(S)-coclaurine N-methyltransferase {ECO:0000303|PubMed:12946416}; Short=PsCNMT {ECO:0000303|PubMed:12946416}; EC=2.1.1.140 {ECO:0000269|PubMed:22725256};	SubName: Full=Putative fatty acid methyltransferase {ECO:0000313|EMBL:JAT58444.1};	--	GO:0005737,cytoplasm; GO:0030794,(S)-coclaurine-N-methyltransferase activity; GO:1901012,(S)-reticuline biosynthetic process; GO:0002238,response to molecule of fungal origin; GO:0009611,response to wounding	Mycolic acid cyclopropane synthetase
Cluster-11088.0	0.27	0.73	0.25	0.49	0.62	0.55	0.59	0.22	0.55	2.08	1.76	2.26	14	38	15	27	34	29	32	11	28	112	123	115	K03155 timeless | (RefSeq) protein timeless homolog isoform X1 (A)	PREDICTED: protein timeless homolog isoform X2 [Theobroma cacao]	--	SubName: Full=Timeless family protein, putative isoform 5 {ECO:0000313|EMBL:EOY23391.1}; Flags: Fragment;	DNA topoisomerase I-interacting protein	--	Timeless protein
Cluster-11089.0	0.61	0.46	0.67	0.22	0	0.22	1.09	1.1	0.62	0	0	0	8	6	10	3	0	3	15	14	8	0	0	0	--	--	--	SubName: Full=Dimethylaniline monooxygenase {ECO:0000313|EMBL:KOO30211.1};	--	GO:0016021,integral component of membrane; GO:0050660,flavin adenine dinucleotide binding; GO:0004499,N,N-dimethylaniline monooxygenase activity; GO:0050661,NADP binding	--
Cluster-11098.0	0	0	0	0	0	0	4.04	1.74	7.65	0	0	0	0	0	0	0	0	0	23	9	41	0	0	0	K13953 alcohol dehydrogenase, propanol-preferring [EC:1.1.1.1] | (RefSeq) alcohol dehydrogenase 1-like (A)	predicted protein [Hordeum vulgare subsp. vulgare]	RecName: Full=Probable cinnamyl alcohol dehydrogenase 6 {ECO:0000305}; Short=OsCAD6 {ECO:0000303|PubMed:15452707}; EC=1.1.1.195 {ECO:0000305};	SubName: Full=Predicted protein {ECO:0000313|EMBL:BAK02541.1};	Alcohol dehydrogenase, class V	GO:0045551,cinnamyl-alcohol dehydrogenase activity; GO:0052747,sinapyl alcohol dehydrogenase activity; GO:0008270,zinc ion binding; GO:0009809,lignin biosynthetic process	Alcohol dehydrogenase GroES-like domain
Cluster-1110.0	0	0	0	0	0	0	5.38	10.25	7.29	6.59	6.23	2.81	0	0	0	0	0	0	11	18	14	14	16	5	--	--	--	--	--	--	--
Cluster-11100.0	0.18	0.98	2.57	0.08	0.09	0.61	1.79	1.29	0.45	0	0	0	2	11	33	1	1	7	21	14	5	0	0	0	--	--	--	--	--	--	--
Cluster-11102.0	2.46	5.62	2.35	18.37	8.93	10.53	1.46	1.32	1.56	7.19	6.24	8.83	8	18	9	62	29	35	5	4	5	25	27	27	--	hypothetical protein L484_009082 [Morus notabilis]	--	SubName: Full=Uncharacterized protein {ECO:0000313|EMBL:EXB40837.1};	--	--	--
Cluster-11106.0	0.15	0.27	0.37	1.58	1.27	1.88	0.15	0.31	0.54	3.75	3.75	3.21	4	7	11	44	35	50	4	8	14	102	132	82	K17605 serine/threonine-protein phosphatase 2A activator | (RefSeq) serine/threonine-protein phosphatase 2A activator 2-like isoform X1 (A)	hypothetical protein CCACVL1_26739 [Corchorus capsularis]	RecName: Full=F-box protein FBW2; AltName: Full=SKP1-interacting partner 18;	SubName: Full=Uncharacterized protein {ECO:0000313|EMBL:OMO56114.1};	Leucine rich repeat proteins, some proteins contain F-box	GO:0005634,nucleus; GO:0010629,negative regulation of gene expression; GO:0010608,posttranscriptional regulation of gene expression; GO:0016567,protein ubiquitination; GO:0009737,response to abscisic acid; GO:0006511,ubiquitin-dependent protein catabolic process	Leucine Rich repeat
Cluster-11115.0	1.58	1.41	0.94	0.97	0.9	0.67	2.73	2.27	2.08	1.27	0.95	0.96	37	33	25	24	22	16	67	52	48	31	30	22	K03452 magnesium/proton exchanger | (RefSeq) uncharacterized LOC18613571 (A)	pentatricopeptide repeat-containing protein At5g66520-like [Durio zibethinus]	RecName: Full=Pentatricopeptide repeat-containing protein At5g48910;	SubName: Full=Uncharacterized protein {ECO:0000313|EMBL:KJB63051.1};	FOG: PPR repeat	GO:0009507,chloroplast; GO:0004519,endonuclease activity; GO:0003723,RNA binding; GO:0008270,zinc ion binding; GO:0009451,RNA modification	PPR repeat family
Cluster-11120.0	2.87	1.23	4.01	2.42	1.68	3.22	0.29	0.74	0.1	2.15	1.91	2.01	28	12	45	25	17	32	3	7	1	22	25	19	K07877 Ras-related protein Rab-2A | (RefSeq) rabB; RabB/Rab2 (A)	RabB/Rab2 [Volvox carteri f. nagariensis]	RecName: Full=GTP-binding protein yptV4; AltName: Full=RAB2 homolog;	SubName: Full=RabB/Rab2 {ECO:0000313|EMBL:EFJ44159.1};	GTPase Rab2, small G protein superfamily	GO:0005886,plasma membrane; GO:0005525,GTP binding; GO:0003924,GTPase activity; GO:0015031,protein transport	Ras family
Cluster-11123.0	0.55	1.1	2.94	0.17	0.35	0	1.31	1.32	0.56	0	0	0	6	12	37	2	4	0	15	14	6	0	0	0	K00948 ribose-phosphate pyrophosphokinase [EC:2.7.6.1] | (RefSeq) ribose-phosphate pyrophosphokinase 2-like (A)	ribose-phosphate pyrophosphokinase 2 [Quercus suber]	RecName: Full=Ribose-phosphate pyrophosphokinase 1, chloroplastic; EC=2.7.6.1; AltName: Full=PRS I; AltName: Full=Phosphoribosyl pyrophosphate synthase 1; Flags: Precursor;	SubName: Full=Ribose-phosphate pyrophosphokinase {ECO:0000313|EMBL:EME31504.1}; EC=2.7.6.1 {ECO:0000313|EMBL:EME31504.1};	Ribose-phosphate pyrophosphokinase	GO:0009507,chloroplast; GO:0005524,ATP binding; GO:0016301,kinase activity; GO:0000287,magnesium ion binding; GO:0004749,ribose phosphate diphosphokinase activity; GO:0009116,nucleoside metabolic process; GO:0009165,nucleotide biosynthetic process; GO:0009156,ribonucleoside monophosphate biosynthetic process	Phosphoribosyl synthetase-associated domain
Cluster-11125.0	0	0	0.46	0	0	0	0.75	1.53	1.86	0	0	0	0	0	6	0	0	0	9	17	21	0	0	0	--	--	--	--	--	--	--
Cluster-11129.0	2.22	1.98	5.18	0.37	0	0.39	2.41	1.63	0.96	0	0	0.16	28	25	75	5	0	5	32	20	12	0	0	2	--	--	--	--	--	--	--
Cluster-11133.0	1.31	1.9	1.01	0.28	0.14	0	2.08	0.91	3.83	0	0	0	9	13	8	2	1	0	15	6	26	0	0	0	K03626 nascent polypeptide-associated complex subunit alpha | (RefSeq) nascent polypeptide-associated complex subunit alpha-like (A)	nascent polypeptide-associated complex subunit alpha [Quercus suber]	RecName: Full=Nascent polypeptide-associated complex subunit alpha-like protein 2; Short=NAC-alpha-like protein 2; AltName: Full=Alpha-NAC-like protein 2;	SubName: Full=Uncharacterized protein {ECO:0000313|EMBL:JAG99200.1};	Transcription factor containing NAC and TS-N domains	GO:0005829,cytosol; GO:0005854,nascent polypeptide-associated complex; GO:0015031,protein transport	NAC domain
Cluster-11137.0	1.9	1.7	1.59	0.39	0.47	0.45	0.61	0.97	0.46	0.11	0.48	0.08	50	45	48	11	13	12	17	25	12	3	17	2	K13484 5-hydroxyisourate hydrolase / 2-oxo-4-hydroxy-4-carboxy-5-ureidoimidazoline decarboxylase [EC:3.5.2.17 4.1.1.97] | (RefSeq) L10-interacting MYB domain-containing protein-like (A)	hypothetical protein CISIN_1g011604mg [Citrus sinensis]	RecName: Full=L10-interacting MYB domain-containing protein {ECO:0000303|PubMed:25707794};	SubName: Full=Uncharacterized protein {ECO:0000313|EMBL:KDO69110.1};	--	GO:0005634,nucleus; GO:0006355,regulation of transcription, DNA-templated; GO:0006351,transcription, DNA-templated	Myb/SANT-like DNA-binding domain
Cluster-11144.0	0	0	0	2.65	3.02	1.65	0	0	0	0.43	0.58	1.62	0	0	0	25	28	15	0	0	0	4	7	14	K09841 xanthoxin dehydrogenase [EC:1.1.1.288] | (RefSeq) zerumbone synthase (A)	secoisolariciresinol dehydrogenase-like [Hevea brasiliensis]	RecName: Full=Secoisolariciresinol dehydrogenase; EC=1.1.1.331; Flags: Fragment;	SubName: Full=Uncharacterized protein {ECO:0000313|EMBL:KDP36159.1};	Reductases with broad range of substrate specificities	GO:0000166,nucleotide binding; GO:0016491,oxidoreductase activity	Enoyl-(Acyl carrier protein) reductase
Cluster-11148.0	0.69	0.3	1.03	0.47	0	0.39	0.38	0.2	0.6	2.64	2.57	1.63	7	3	12	5	0	4	4	2	6	28	35	16	K15601 lysine-specific demethylase 3 [EC:1.14.11.-] | (RefSeq) lysine-specific demethylase JMJ25 (A)	L10-interacting MYB domain-containing protein-like [Ananas comosus]	RecName: Full=L10-interacting MYB domain-containing protein {ECO:0000303|PubMed:25707794};	SubName: Full=L10-interacting MYB domain-containing protein {ECO:0000313|EMBL:OAY74769.1};	--	GO:0005634,nucleus; GO:0006355,regulation of transcription, DNA-templated; GO:0006351,transcription, DNA-templated	Myb/SANT-like DNA-binding domain
Cluster-11148.1	0.16	0.78	0	0.3	0	0.31	0	0.49	0	2.67	2.21	4.22	1	5	0	2	0	2	0	3	0	18	19	26	--	L10-interacting MYB domain-containing protein [Ananas comosus]	RecName: Full=L10-interacting MYB domain-containing protein {ECO:0000303|PubMed:25707794};	SubName: Full=L10-interacting MYB domain-containing protein {ECO:0000313|EMBL:OAY76995.1};	--	GO:0005634,nucleus; GO:0006355,regulation of transcription, DNA-templated; GO:0006351,transcription, DNA-templated	--
Cluster-11154.0	0.73	0.52	1.59	0	0	0	1.16	1.03	0.25	0	0	0	18	13	45	0	0	0	30	25	6	0	0	0	--	hypothetical protein M569_07950, partial [Genlisea aurea]	--	SubName: Full=Uncharacterized protein {ECO:0000313|EMBL:EPS66824.1}; Flags: Fragment;	Nucleolar GTPase/ATPase p130	--	SRP40, C-terminal domain
Cluster-11161.0	0.26	0.71	0.66	0.04	0.04	0	1.22	0.65	0.46	0	0	0	7	19	20	1	1	0	34	17	12	0	0	0	--	--	--	--	--	--	--
Cluster-11165.0	0	0	0.19	0.75	0	0.55	0.04	0.27	0	1.13	0.42	1.29	0	0	5	18.36	0	12.93	1	6	0	27.27	13.12	29.13	K01188 beta-glucosidase [EC:3.2.1.21] | (RefSeq) beta-glucosidase 40-like (A)	PREDICTED: beta-glucosidase 40-like [Prunus mume]	RecName: Full=Beta-glucosidase 40; Short=AtBGLU40; EC=3.2.1.21; Flags: Precursor;	SubName: Full=Uncharacterized protein {ECO:0000313|EMBL:EMJ25301.1};	Beta-glucosidase, lactase phlorizinhydrolase, and related proteins	GO:0048046,apoplast; GO:0009507,chloroplast; GO:0008422,beta-glucosidase activity; GO:0102483,scopolin beta-glucosidase activity; GO:0005975,carbohydrate metabolic process; GO:1901657,glycosyl compound metabolic process	Glycosyl hydrolase family 1
Cluster-11190.0	0.56	0.84	1.45	0.13	0	0	1.72	2.02	1.97	0	0	0	4	6	12	1	0	0	13	14	14	0	0	0	K03283 heat shock 70kDa protein 1/2/6/8 | (RefSeq) heat shock 70 kDa protein 5 (A)	heat shock 70 kDa protein 5 [Manihot esculenta]	RecName: Full=Heat shock 70 kDa protein 5; AltName: Full=Heat shock protein 70-5; Short=AtHsp70-5; AltName: Full=Heat shock protein 70b;	SubName: Full=Uncharacterized protein {ECO:0000313|EMBL:OAY37010.1};	Molecular chaperones HSP70/HSC70, HSP70 superfamily	GO:0005618,cell wall; GO:0009507,chloroplast; GO:0016020,membrane; GO:0005886,plasma membrane; GO:0005524,ATP binding; GO:0009408,response to heat; GO:0009615,response to virus	Hsp70 protein
Cluster-11192.0	0.6	0.6	0.69	1.32	0.38	2.05	0	0	0.1	0.47	0.37	0.1	6	6	8	14	4	21	0	0	1	5	5	1	--	--	--	--	--	--	--
Cluster-11195.0	1.22	1.28	0.65	0.19	0.19	0.33	0.71	0.56	1.03	0.32	0	0.28	18	19	11	3	3	5	11	8	15	5	0	4	K08486 syntaxin 1B/2/3 | (RefSeq) LOW QUALITY PROTEIN: syntaxin-112-like (A)	hypothetical protein CCACVL1_26153 [Corchorus capsularis]	RecName: Full=Syntaxin-112; Short=AtSYP112;	SubName: Full=Uncharacterized protein {ECO:0000313|EMBL:OMO56939.1};	SNARE protein Syntaxin 1 and related proteins	GO:0012505,endomembrane system; GO:0016021,integral component of membrane; GO:0005634,nucleus; GO:0005886,plasma membrane; GO:0031201,SNARE complex; GO:0005484,SNAP receptor activity; GO:0000149,SNARE binding; GO:0006887,exocytosis; GO:0006886,intracellular protein transport; GO:0009409,response to cold; GO:0048278,vesicle docking; GO:0006906,vesicle fusion	Syntaxin
Cluster-11206.0	4.72	3.56	5.56	5.11	8.35	4.82	0.18	0	0	0	0	0	74	56	100	85	137	77	3	0	0	0	0	0	--	--	--	--	--	--	--
Cluster-11208.0	0.43	0.88	0.32	0.19	0	0.14	1.68	2.47	2.25	1.51	1.18	0.93	15	31	13	7	0	5	62	85	78	55	56	32	K02469 DNA gyrase subunit A [EC:5.99.1.3] | (RefSeq) DNA gyrase subunit A, chloroplastic/mitochondrial-like (A)	hypothetical protein VITISV_009489 [Vitis vinifera]	--	SubName: Full=Uncharacterized protein {ECO:0000313|EMBL:CAN61139.1};	FOG: Transposon-encoded proteins with TYA, reverse transcriptase, integrase domains in various combinations	GO:0003676,nucleic acid binding; GO:0015074,DNA integration	--
Cluster-1121.0	0	0	0	0	0	0	9.12	6.13	9.7	0	0	0	0	0	0	0	0	0	19	11	19	0	0	0	--	--	--	--	--	--	--
Cluster-11218.0	0	0	0	0	0	0	2.97	3.26	4.99	0	0	0	0	0	0	0	0	0	19	19	30	0	0	0	--	--	--	--	--	--	--
Cluster-11223.0	0.86	1.19	0.92	1.87	2.27	1.81	0.82	1.29	1.54	3.55	2.16	2.03	13	18	16	30	36	28	13	19	23	56	44	30	K00679 phospholipid:diacylglycerol acyltransferase [EC:2.3.1.158] | (RefSeq) hypothetical protein (A)	GDSL esterase/lipase At2g23540 [Manihot esculenta]	RecName: Full=GDSL esterase/lipase At2g23540; EC=3.1.1.-; AltName: Full=Extracellular lipase At2g23540; Flags: Precursor;	SubName: Full=Uncharacterized protein {ECO:0000313|EMBL:OAY33852.1};	--	GO:0005576,extracellular region; GO:0016788,hydrolase activity, acting on ester bonds; GO:0016042,lipid catabolic process	GDSL-like Lipase/Acylhydrolase
Cluster-11242.0	0.26	0.63	0.71	0.07	0.11	0.18	0.64	0.42	0.6	0	0	0	7	17	22	2	3	5	18	11	16	0	0	0	K15340 DNA cross-link repair 1A protein | (RefSeq) DNA cross-link repair protein pso2/snm1-like (A)	dna cross-link repair protein snm1 [Quercus suber]	RecName: Full=DNA cross-link repair protein SNM1; Short=AtSNM1;	SubName: Full=DNA cross-link repair protein SNM1 {ECO:0000313|EMBL:JAU64190.1}; Flags: Fragment;	Predicted hydrolase involved in interstrand cross-link repair	GO:0000784,nuclear chromosome, telomeric region; GO:0035312,5'-3' exodeoxyribonuclease activity; GO:0003684,damaged DNA binding; GO:0006281,DNA repair; GO:0006303,double-strand break repair via nonhomologous end joining; GO:0036297,interstrand cross-link repair; GO:0031848,protection from non-homologous end joining at telomere	DNA repair metallo-beta-lactamase
Cluster-11246.0	0.96	0.92	1.69	0.21	0.07	0.18	1.06	0.79	0.45	0	0	0.04	26	25	52	6	2	5	30	21	12	0	0	1	K07198 5'-AMP-activated protein kinase, catalytic alpha subunit [EC:2.7.11.11] | (RefSeq) serine/threonine protein kinase isoform 1 (A)	negative regulator of sexual conjugation and meiosis [Quercus suber]	RecName: Full=SNF1-related protein kinase catalytic subunit alpha KIN11; Short=AKIN11; EC=2.7.11.1; AltName: Full=AKIN alpha-1; Short=AKINalpha1;	SubName: Full=Negative regulator of sexual conjugation and meiosis {ECO:0000313|EMBL:JAT57648.1};	Serine/threonine protein kinase	GO:0005737,cytoplasm; GO:0005634,nucleus; GO:0005524,ATP binding; GO:0004672,protein kinase activity; GO:0004674,protein serine/threonine kinase activity; GO:0005975,carbohydrate metabolic process; GO:0006633,fatty acid biosynthetic process; GO:0035556,intracellular signal transduction; GO:0042128,nitrate assimilation; GO:0046777,protein autophosphorylation; GO:0006468,protein phosphorylation; GO…	Protein kinase domain
Cluster-11249.0	2.96	1.79	3.74	0.19	0.19	0.39	3.58	1.66	4.01	0.19	0	0	15	9	22	1	1	2	19	8	20	1	0	0	--	--	--	--	--	--	--
Cluster-11258.0	4.43	1.28	9.06	5.85	0.83	3.31	0	0.22	0.64	0.4	0.32	0.22	21	6	50	29	4	16	0	1	3	2	2	1	--	--	--	--	--	--	--
Cluster-11260.0	0	0	0.17	0	0	0	2.11	2.68	4.68	0	0	0	0	0	2	0	0	0	23	27	48	0	0	0	--	protein sur7 [Quercus suber]	--	--	--	--	SUR7/PalI family
Cluster-11262.0	0.2	2.19	0	0	0	0	4.9	3.53	2.8	0	0	0	1	11	0	0	0	0	26	17	14	0	0	0	K08139 MFS transporter, SP family, sugar:H+ symporter | (RefSeq) probable glucose transporter rco-3 (A)	putative glucose transporter rco-3 [Quercus suber]	RecName: Full=D-xylose-proton symporter-like 2;	SubName: Full=Predicted protein {ECO:0000313|EMBL:BAK06801.1};	Predicted transporter (major facilitator superfamily)	GO:0016021,integral component of membrane; GO:0005774,vacuolar membrane; GO:0005355,glucose transmembrane transporter activity; GO:0005351,carbohydrate:proton symporter activity; GO:0046323,glucose import; GO:0035428,NA	Sugar (and other) transporter
Cluster-11269.0	4.54	2.04	5.83	0.24	0.5	0	3.36	4.28	3.07	0	0	0	18	8	27	1	2	0	14	16	12	0	0	0	K02979 small subunit ribosomal protein S28e | (RefSeq) 40S ribosomal protein S28-B (A)	40s ribosomal protein s28 [Quercus suber]	RecName: Full=40S ribosomal protein S28;	SubName: Full=40S ribosomal protein S28 {ECO:0000313|EMBL:CDF38167.1};	40S ribosomal protein S28	GO:0005840,ribosome; GO:0003735,structural constituent of ribosome; GO:0006412,translation	Ribosomal protein S28e
Cluster-11279.0	5.29	5.33	11.54	13.96	17.04	13.24	7.83	4.74	12.32	13.01	15.77	11.26	12.19	11.98	31.58	32.95	38.23	31.16	18.92	9.96	27.98	32.43	48.04	23.92	--	--	--	--	--	--	--
Cluster-11285.0	0.25	0.25	0.66	0	0	0	1.12	1.56	1.37	0	0	0	3	3	9	0	0	0	14	18	16	0	0	0	K01637 isocitrate lyase [EC:4.1.3.1] | (RefSeq) isocitrate lyase-like (A)	predicted protein [Hordeum vulgare subsp. vulgare]	RecName: Full=Isocitrate lyase {ECO:0000250|UniProtKB:P28297}; Short=ICL {ECO:0000250|UniProtKB:P28297}; EC=4.1.3.1 {ECO:0000250|UniProtKB:P28297}; AltName: Full=Isocitrase {ECO:0000250|UniProtKB:P28297}; AltName: Full=Isocitratsysase {ECO:0000250|UniProtKB:P28297};	RecName: Full=Isocitrate lyase {ECO:0000256|PIRNR:PIRNR001362};	Isocitrate lyase	GO:0009514,glyoxysome; GO:0004451,isocitrate lyase activity; GO:0046872,metal ion binding; GO:0006097,glyoxylate cycle; GO:0006099,tricarboxylic acid cycle	Isocitrate lyase family
Cluster-11289.0	1.37	0.85	0.32	0.38	0.96	0.41	0	0.14	0	0.13	0	0	37.26	23.3	10.07	10.91	27.56	11.4	0	3.66	0	3.65	0	0	K22733 magnesium transporter | (RefSeq) uncharacterized protein LOC102612526 (A)	putative pentatricopeptide repeat-containing protein At3g08820 [Herrania umbratica]	RecName: Full=Putative pentatricopeptide repeat-containing protein At3g08820;	SubName: Full=Pentatricopeptide repeat-containing protein {ECO:0000313|EMBL:EOX98404.1};	FOG: PPR repeat	GO:0043231,intracellular membrane-bounded organelle; GO:0004519,endonuclease activity; GO:0003723,RNA binding; GO:0008270,zinc ion binding; GO:0009451,RNA modification	PPR repeat family
Cluster-11297.0	0.47	0.16	0.41	0	0.15	0	0.15	0.99	0	5.71	4.61	3.13	3	1	3	0	1	0	1	6	0	38	39	19	--	--	--	--	--	--	--
Cluster-11298.0	0	0	0	4.8	1.79	2.54	0	0	0	2.82	2.21	2.69	0	0	0	41	15	21	0	0	0	24	24	21	--	NDR1/HIN1-like protein 10 [Herrania umbratica]	RecName: Full=NDR1/HIN1-like protein 13 {ECO:0000303|PubMed:26206852};	SubName: Full=Late embryogenesis abundant (LEA) hydroxyproline-rich glycoprotein family {ECO:0000313|EMBL:EOY28596.1};	--	GO:0016021,integral component of membrane; GO:0005886,plasma membrane; GO:0009506,plasmodesma; GO:0042742,defense response to bacterium	Late embryogenesis abundant protein
Cluster-11299.0	0.41	0.74	0.93	0.31	0.08	0.16	1.56	2.27	0.99	0	0	0	5	9	13	4	1	2	20	27	12	0	0	0	K02146 V-type H+-transporting ATPase subunit d | (RefSeq) LOW QUALITY PROTEIN: V-type proton ATPase subunit d-like (A)	Vacuolar H+-ATPase V0 sector subunit d [Klebsormidium nitens]	RecName: Full=V-type proton ATPase subunit d1; Short=V-ATPase subunit d1; AltName: Full=Vacuolar H(+)-ATPase subunit d isoform 1; AltName: Full=Vacuolar proton pump subunit d1;	RecName: Full=V-type proton ATPase subunit {ECO:0000256|PIRNR:PIRNR018497};	Vacuolar H+-ATPase V0 sector, subunit d	GO:0005794,Golgi apparatus; GO:0005765,lysosomal membrane; GO:0000325,plant-type vacuole; GO:0005886,plasma membrane; GO:0009506,plasmodesma; GO:0033179,proton-transporting V-type ATPase, V0 domain; GO:0005774,vacuolar membrane; GO:0016471,vacuolar proton-transporting V-type ATPase complex; GO:0005773,vacuole; GO:0008553,proton-exporting ATPase activity, phosphorylative mechanism; GO:0046961,prot…	ATP synthase (C/AC39) subunit
Cluster-11302.0	5.37	2.42	4.09	0	0.85	0.11	1.88	0.79	2.33	0	0	0	49	22	43	0	8	1	18	7	21	0	0	0	--	--	--	--	--	--	--
Cluster-11319.0	1.13	0.71	0.73	7.36	6.7	6.91	0	0	0	0	0	0	8	5	6	55	49	50	0	0	0	0	0	0	K22378 E3 ubiquitin-protein ligase RNF181 [EC:2.3.2.27] | (RefSeq) E3 ubiquitin-protein ligase RING1-like (A)	E3 ubiquitin-protein ligase RING1-like [Durio zibethinus]	RecName: Full=E3 ubiquitin-protein ligase MPSR1 {ECO:0000305}; EC=2.3.2.27 {ECO:0000269|PubMed:29087340}; AltName: Full=Protein MISFOLDED PROTEIN SENSING RING E3 LIGASE 1 {ECO:0000303|PubMed:29087340}; AltName: Full=RING-type E3 ubiquitin transferase MPSR1 {ECO:0000305};	SubName: Full=E3 ubiquitin-protein ligase RING1-like {ECO:0000313|RefSeq:XP_016673000.1};	FOG: Predicted E3 ubiquitin ligase	GO:0005737,cytoplasm; GO:0005829,cytosol; GO:0046872,metal ion binding; GO:0051787,misfolded protein binding; GO:0061630,ubiquitin protein ligase activity; GO:0061659,ubiquitin-like protein ligase activity; GO:0071218,cellular response to misfolded protein; GO:0071629,cytoplasm protein quality control by the ubiquitin-proteasome system; GO:0043161,proteasome-mediated ubiquitin-dependent protein c…	Ring finger domain
Cluster-11323.0	2.48	1.93	4.29	1.18	0	0.27	1.31	2.15	1.95	0	0	0	18	14	36	9	0	2	10	15	14	0	0	0	K02889 large subunit ribosomal protein L21e | (RefSeq) 60S ribosomal protein L21-A-like (A)	60s ribosomal protein l21-a [Quercus suber]	RecName: Full=60S ribosomal protein L21-1;	SubName: Full=60S ribosomal protein L21-A {ECO:0000313|EMBL:JAT46885.1}; Flags: Fragment;	60S ribosomal protein L21	GO:0009507,chloroplast; GO:0022625,cytosolic large ribosomal subunit; GO:0022626,cytosolic ribosome; GO:0005730,nucleolus; GO:0003735,structural constituent of ribosome; GO:0006412,translation	Ribosomal protein L21e
Cluster-11324.0	1.86	3.88	6.2	1.07	0.16	0.71	6.09	3.83	3.2	0.08	0.24	0	23	48	88	14	2	9	79	46	39	1	4	0	K00083 cinnamyl-alcohol dehydrogenase [EC:1.1.1.195] | (RefSeq) probable cinnamyl alcohol dehydrogenase (A)	alcohol dehydrogenase [Klebsormidium nitens]	RecName: Full=Probable cinnamyl alcohol dehydrogenase 7/8; Short=CAD 7/8; EC=1.1.1.195;	SubName: Full=Alcohol dehydrogenase {ECO:0000313|EMBL:GAQ82944.1};	Alcohol dehydrogenase, class V	GO:0045551,cinnamyl-alcohol dehydrogenase activity; GO:0052747,sinapyl alcohol dehydrogenase activity; GO:0008270,zinc ion binding; GO:0009809,lignin biosynthetic process	Alcohol dehydrogenase GroES-like domain
Cluster-11330.0	1.53	2.03	2.52	0.17	0.14	0.07	2.29	2.01	0.96	0	0	0.04	42	56	79	5	4	2	66	54	26	0	0	1	--	--	--	--	--	--	--
Cluster-11335.0	0.55	0.45	0.69	0.18	0.4	0.42	0.31	0.27	0.5	2.07	1.28	1.53	17	14	24	6	13	13	10	8	15	66	53	46	K03063 26S proteasome regulatory subunit T3 | (RefSeq) 26S protease regulatory subunit 6B homolog (A)	Phototropic-responsive NPH3 family protein [Theobroma cacao]	RecName: Full=BTB/POZ domain-containing protein At5g48800;	SubName: Full=Phototropic-responsive NPH3 family protein {ECO:0000313|EMBL:EOX93937.1};	--	GO:0005886,plasma membrane; GO:0016567,protein ubiquitination	NPH3 family
Cluster-11339.0	1.17	0.29	2.03	0.28	0	0.14	2.09	1.83	2.23	0	0	0	8	2	16	2	0	1	15	12	15	0	0	0	K22071 ferredoxin-2, mitochondrial | (RefSeq) adrenodoxin-like ferredoxin 1 (A)	hypothetical protein H632_c1388p0 [Helicosporidium sp. ATCC 50920]	RecName: Full=Adrenodoxin-like protein 2, mitochondrial {ECO:0000303|PubMed:12714594}; AltName: Full=Mitochondrial ferredoxin 2 {ECO:0000303|PubMed:13677469}; Short=AtMFDX2 {ECO:0000303|PubMed:13677469}; Flags: Precursor;	SubName: Full=Ferredoxin, adrenodoxin-like protein {ECO:0000313|EMBL:OQR92869.1};	Ferredoxin	GO:0005739,mitochondrion; GO:0051537,2 iron, 2 sulfur cluster binding; GO:0009055,electron transfer activity; GO:0046872,metal ion binding	2Fe-2S iron-sulfur cluster binding domain
Cluster-11341.0	2.24	2.55	5.5	10.23	1.95	9.05	0	0.3	0.28	0	0.84	1.19	8	9	23	38	7	33	0	1	1	0	4	4	--	--	--	--	--	--	--
Cluster-11342.0	0.69	1.05	1.21	0.1	0.28	0.21	1.28	1.07	0.74	0.1	0.05	0.33	19	29	38	3	8	6	37	29	20	3	2	9	--	hypothetical protein COLO4_19160 [Corchorus olitorius]	RecName: Full=Protein ELF4-LIKE 1;	SubName: Full=Uncharacterized protein {ECO:0000313|EMBL:OMO90452.1};	--	GO:0005634,nucleus; GO:0042803,protein homodimerization activity; GO:0042753,positive regulation of circadian rhythm; GO:0048511,rhythmic process	Early Flowering 4 domain
Cluster-11355.0	0.3	0	0.4	0	0	0	2.18	3.81	2.32	0	0	0	2	0	3	0	0	0	15	24	15	0	0	0	--	predicted protein [Hordeum vulgare subsp. vulgare]	--	SubName: Full=Predicted protein {ECO:0000313|EMBL:BAJ95991.1};	--	GO:0016021,integral component of membrane	Membrane-associating domain
Cluster-11356.0	0.44	0	0.19	0.31	0	0	0.21	0.34	0.11	0.74	1.57	1.61	4	0	2	3	0	0	2	3	1	7	19	14	--	PREDICTED: uncharacterized protein LOC18593491 [Theobroma cacao]	--	SubName: Full=SH3 domain-binding protein 1, putative {ECO:0000313|EMBL:EOY12331.1};	--	--	--
Cluster-11360.0	1.56	1.14	3.88	0.59	0	0.2	1.19	1.07	1.37	0	0	0	15	11	43	6	0	2	12	10	13	0	0	0	K20523 SH3 domain-containing YSC84-like protein 1 | (RefSeq) SH3 domain-containing protein PJ696.02-like (A)	sh3 domain-containing protein [Quercus suber]	--	SubName: Full=SH3 domain-containing protein PJ696.02 {ECO:0000313|EMBL:JAT59254.1}; Flags: Fragment;	Uncharacterized conserved protein	--	Las17-binding protein actin regulator
Cluster-11374.0	0	0.21	0	1.17	0.8	0.4	1.17	0.22	1.25	4.45	4.29	8.16	0	1	0	6	4	2	6	1	6	23	28	38	--	hypothetical protein COLO4_33982 [Corchorus olitorius]	--	SubName: Full=Uncharacterized protein {ECO:0000313|EMBL:OMO59957.1};	--	--	--
Cluster-11381.0	0.47	0.46	0.2	0.66	0.18	0.55	1.11	1.09	2.08	1.57	2.11	1.38	10	10	5	15	4	12	25	23	44	35	61	29	--	--	--	--	--	--	--
Cluster-11384.0	0.99	0.31	0.47	0.65	0.66	0.6	0.15	0.08	0	5.27	5.34	4.95	13	4	7	9	9	8	2	1	0	72	94	63	K13418 somatic embryogenesis receptor kinase 1 [EC:2.7.10.1 2.7.11.1] | (RefSeq) LRR receptor kinase BAK1-like (A)	receptor protein kinase-like protein ZAR1 [Herrania umbratica]	RecName: Full=Receptor protein kinase-like protein ZAR1 {ECO:0000303|PubMed:27014878}; EC=2.7.11.1 {ECO:0000305}; AltName: Full=Protein ZYGOTIC ARREST 1 {ECO:0000303|PubMed:27014878}; Flags: Precursor;	SubName: Full=probable inactive leucine-rich repeat receptor-like protein kinase At1g66830 {ECO:0000313|RefSeq:XP_016707801.1};	--	GO:0009507,chloroplast; GO:0009570,chloroplast stroma; GO:0016021,integral component of membrane; GO:0009505,plant-type cell wall; GO:0005886,plasma membrane; GO:0090406,pollen tube; GO:0005524,ATP binding; GO:0016301,kinase activity; GO:0004674,protein serine/threonine kinase activity; GO:0046777,protein autophosphorylation; GO:0010070,zygote asymmetric cell division; GO:0010069,zygote asymmetri…	Leucine rich repeat N-terminal domain
Cluster-11387.0	12.59	11.57	8.96	4.33	4.11	2.66	6.15	9.46	6.96	2.78	2.79	4.41	121	111	99	44	41	26	62	88	66	28	36	41	K00059 3-oxoacyl-[acyl-carrier protein] reductase [EC:1.1.1.100] | (RefSeq) short-chain type dehydrogenase/reductase (A)	short-chain type dehydrogenase/reductase [Jatropha curcas]	RecName: Full=NADPH-dependent aldehyde reductase-like protein, chloroplastic {ECO:0000250|UniProtKB:Q9SQR2}; EC=1.1.1.- {ECO:0000250|UniProtKB:Q9SQR2}; Flags: Precursor;	SubName: Full=Uncharacterized protein {ECO:0000313|EMBL:KDP39714.1};	Reductases with broad range of substrate specificities	GO:0009507,chloroplast; GO:0016491,oxidoreductase activity	Enoyl-(Acyl carrier protein) reductase
Cluster-11389.0	0.92	0.87	1.69	0.13	0	0	0.96	0.56	0.79	0	0.07	0	20	19	42	3	0	0	22	12	17	0	2	0	--	zinc finger ccch domain-containing protein 14 [Quercus suber]	--	--	Nuclear polyadenylated RNA binding protein	--	RNA-binding, Nab2-type zinc finger
Cluster-11399.0	0.75	0.6	0.83	4.85	6.92	4.62	0.72	0.1	0.81	7.31	7.4	7.49	15	12	19	103	145	94	15	2	16	152	199	146	K22683 aspartyl protease family protein [EC:3.4.23.-] | (RefSeq) aspartyl protease family protein 2-like (A)	aspartyl protease family protein At5g10770 [Herrania umbratica]	RecName: Full=Aspartic proteinase NANA, chloroplast {ECO:0000303|PubMed:22987884}; EC=3.4.23.- {ECO:0000269|PubMed:22987884}; Flags: Precursor;	SubName: Full=Asp domain-containing protein {ECO:0000313|EMBL:GAV64886.1};	Aspartyl protease	GO:0009507,chloroplast; GO:0004190,aspartic-type endopeptidase activity; GO:0005975,carbohydrate metabolic process; GO:0010019,chloroplast-nucleus signaling pathway; GO:0007623,circadian rhythm; GO:0010492,maintenance of shoot apical meristem identity; GO:0030163,protein catabolic process; GO:0009744,response to sucrose	Xylanase inhibitor N-terminal
Cluster-11404.0	0	0.1	0	3.86	3.14	2.7	0.19	0.21	0	1.85	2.51	2.42	0	1	0	40	32	27	2	2	0	19	33	23	--	hypothetical protein COLO4_03996 [Corchorus olitorius]	--	SubName: Full=Uncharacterized protein {ECO:0000313|EMBL:OMP11142.1};	--	--	Arabidopsis protein of unknown function
Cluster-11412.0	0.46	0.61	1.13	0.1	0	0.18	1.02	0.73	0.43	0	0.03	0	13	17	36	3	0	5	30	20	12	0	1	0	K01885 glutamyl-tRNA synthetase [EC:6.1.1.17] | (RefSeq) hypothetical protein (A)	hypothetical protein EUTSA_v10003717mg [Eutrema salsugineum]	RecName: Full=Glutamate--tRNA ligase, cytoplasmic {ECO:0000305}; EC=6.1.1.17 {ECO:0000305}; AltName: Full=GluRSAt {ECO:0000303|PubMed:9765600}; AltName: Full=Glutamyl-tRNA synthetase {ECO:0000305}; Short=GluRS {ECO:0000305};	SubName: Full=Uncharacterized protein {ECO:0000313|EMBL:ESQ32177.1};	Glutamyl-tRNA synthetase	GO:0005829,cytosol; GO:0005524,ATP binding; GO:0004818,glutamate-tRNA ligase activity; GO:0006424,glutamyl-tRNA aminoacylation	tRNA synthetases class I (E and Q), catalytic domain
Cluster-11432.0	3.61	4.69	4.95	3.24	1.73	2.12	5.33	4.18	5.39	1.47	2.08	1.4	40	52	63	38	20	24	62	45	59	17	31	15	--	--	--	--	--	--	--
Cluster-11433.0	0.66	0.41	1.56	0.1	0	0.25	1.17	1.25	0.77	0.05	0.11	0	13	8	35	2	0	5	24	24	15	1	3	0	K18738 heterogeneous nuclear rnp K-like protein | (RefSeq) RNA-binding protein rnc1-like (A)	rna-binding protein rnc1 [Quercus suber]	RecName: Full=Protein BTR1 {ECO:0000303|PubMed:18762309}; AltName: Full=Binding to ToMV RNA 1 {ECO:0000303|PubMed:18762309};	SubName: Full=RNA-binding protein rnc1 {ECO:0000313|EMBL:JAT67213.1};	PolyC-binding proteins alphaCP-1 and related KH domain proteins	GO:0005737,cytoplasm; GO:0003729,mRNA binding; GO:0046719,regulation by virus of viral protein levels in host cell; GO:0009735,response to cytokinin; GO:0008380,RNA splicing	KH domain
Cluster-11441.0	0.46	0.46	0.97	0.13	0	0.1	0.64	0.65	0.4	0	0	0	13	13	31	4	0	3	19	18	11	0	0	0	--	stress response protein ish1 [Quercus suber]	--	SubName: Full=Uncharacterized protein {ECO:0000313|EMBL:JAG94001.1};	--	--	Putative stress-responsive nuclear envelope protein
Cluster-11444.0	1.72	0.71	2.87	0.07	0.08	0.08	0.82	0.89	1.91	0	0	0	22	9	42	1	1	1	11	11	24	0	0	0	--	hypothetical protein CFP56_12005 [Quercus suber]	--	SubName: Full=Uncharacterized protein {ECO:0000313|EMBL:JAT48180.1};	--	--	--
Cluster-11448.0	2.35	3.26	3.18	1.2	0.64	1.5	1.83	2.1	2.41	1.98	1.69	2.33	66	92	102	36	19	43	54	58	67	58	64	64	K09422 transcription factor MYB, plant | (RefSeq) transcription factor MYB108 (A)	hypothetical protein POPTR_0010s15970g [Populus trichocarpa]	RecName: Full=Transcription factor MYB2 {ECO:0000305}; AltName: Full=Myb-related protein 2 {ECO:0000305}; Short=OsMYB2 {ECO:0000303|PubMed:22301384};	SubName: Full=Uncharacterized protein {ECO:0000313|EMBL:EEF02231.2};	Transcription factor, Myb superfamily	GO:0005634,nucleus; GO:0000981,DNA-binding transcription factor activity, RNA polymerase II-specific; GO:0043565,sequence-specific DNA binding; GO:0001135,RNA polymerase II transcription regulator recruiting activity; GO:0044212,transcription regulatory region DNA binding; GO:0030154,cell differentiation; GO:1901002,positive regulation of response to salt stress; GO:1902584,positive regulation of…	Myb-like DNA-binding domain
Cluster-11448.1	1.13	1.7	0.99	0.31	0.47	0.32	1.16	1	1.23	4.89	3.26	4.17	14	21	14	4	6	4	15	12	15	63	54	50	K09422 transcription factor MYB, plant | (RefSeq) transcription factor MYB108 (A)	hypothetical protein POPTR_0010s15970g [Populus trichocarpa]	RecName: Full=Transcription factor MYB108; AltName: Full=Myb-related protein 108; Short=AtMYB108; AltName: Full=Protein BOTRYTIS-SUSCEPTIBLE 1;	SubName: Full=Uncharacterized protein {ECO:0000313|EMBL:EEF02231.2};	Transcription factor, Myb superfamily	GO:0005634,nucleus; GO:0003700,DNA-binding transcription factor activity; GO:0000981,DNA-binding transcription factor activity, RNA polymerase II-specific; GO:0043565,sequence-specific DNA binding; GO:0001135,RNA polymerase II transcription regulator recruiting activity; GO:0044212,transcription regulatory region DNA binding; GO:0030154,cell differentiation; GO:0006952,defense response; GO:000635…	Myb-like DNA-binding domain
Cluster-11449.0	1.28	1.23	1.87	0.4	0.09	0.33	1.13	1.22	0.67	0.09	0.07	0	27	26	45	9	2	7	25	25	14	2	2	0	--	--	--	--	--	--	--
Cluster-11480.0	1.02	1.44	2.16	0.4	0.03	0.17	1.11	1.59	1.43	0	0.03	0	29	41	70	12	1	5	33	44	40	0	1	0	--	--	--	--	--	--	--
Cluster-11498.0	0.57	0.78	0.53	6.02	7	5.55	0.37	0.47	0.65	7.68	8.61	8.93	16	22	17	179	206	158	11	13	18	223	324	244	K21437 ankyrin repeat domain-containing protein 13 | (RefSeq) ankyrin repeat domain-containing protein 13C (A)	PREDICTED: ankyrin repeat domain-containing protein 13C [Gossypium arboreum]	--	SubName: Full=Uncharacterized protein {ECO:0000313|EMBL:KJB67208.1};	Ankyrin repeat protein	--	GPCR-chaperone
Cluster-11502.0	0.33	0.22	0.87	0.52	0.47	0.27	0.47	0.17	0.5	1.59	1.23	1.58	6	4	18	10	9	5	9	3	9	30	30	28	K11253 histone H3 | (RefSeq) histone H3-like centromeric protein HTR12 (A)	histone H3-like centromeric protein HTR12 isoform X2 [Herrania umbratica]	RecName: Full=Histone H3-like centromeric protein HTR12; AltName: Full=Centromeric histone CENH3;	SubName: Full=Histone superfamily protein, putative isoform 1 {ECO:0000313|EMBL:EOX95749.1};	Histones H3 and H4	GO:0000785,chromatin; GO:0000775,chromosome, centromeric region; GO:0000777,condensed chromosome kinetochore; GO:0000786,nucleosome; GO:0005634,nucleus; GO:0031492,nucleosomal DNA binding; GO:0046982,protein heterodimerization activity; GO:0051301,cell division; GO:0034508,centromere complex assembly; GO:0009567,double fertilization forming a zygote and endosperm; GO:0051321,meiotic cell cycle; G…	Core histone H2A/H2B/H3/H4
Cluster-11503.0	1.36	1.44	4.02	0	0	0	1.01	1.87	0.69	0	0	0	18	19	61	0	0	0	14	24	9	0	0	0	K01637 isocitrate lyase [EC:4.1.3.1] | (RefSeq) isocitrate lyase-like (A)	predicted protein [Hordeum vulgare subsp. vulgare]	RecName: Full=Isocitrate lyase 1 {ECO:0000250|UniProtKB:P28297}; Short=ICL 1 {ECO:0000250|UniProtKB:P28297}; EC=4.1.3.1 {ECO:0000250|UniProtKB:P28297}; AltName: Full=Isocitrase 1 {ECO:0000250|UniProtKB:P28297}; AltName: Full=Isocitratsysase 1 {ECO:0000250|UniProtKB:P28297}; Flags: Fragment;	RecName: Full=Isocitrate lyase {ECO:0000256|PIRNR:PIRNR001362};	Isocitrate lyase	GO:0009514,glyoxysome; GO:0004451,isocitrate lyase activity; GO:0046872,metal ion binding; GO:0006097,glyoxylate cycle; GO:0006099,tricarboxylic acid cycle	Isocitrate lyase family
Cluster-11504.0	1.14	1.72	2.62	1.09	0.19	0	4.53	3.98	1.54	0	0	0	6	9	16	6	1	0	25	20	8	0	0	0	--	thiosulfate sulfurtransferase rdl2, mitochondrial [Quercus suber]	RecName: Full=Rhodanese-like/PpiC domain-containing protein 12, chloroplastic; AltName: Full=Sulfurtransferase 12; Short=AtStr12; Flags: Precursor;	SubName: Full=Uncharacterized protein {ECO:0000313|EMBL:EED96455.1}; Flags: Fragment;	Rhodanese-related sulfurtransferase	GO:0009507,chloroplast; GO:0016853,isomerase activity; GO:0009735,response to cytokinin	Rhodanese-like domain
Cluster-11521.0	1.72	2.96	9.52	0	0	0	14.2	8.98	12.2	0	0	0	3	5	20	0	0	0	26	14	21	0	0	0	--	--	--	--	--	--	--
Cluster-11523.0	0.95	1.91	2.71	0.13	0	0.13	0.52	0.71	0.69	0	0	0	7	14	23	1	0	1	4	5	5	0	0	0	--	--	--	SubName: Full=Aspartic protease {ECO:0000313|EMBL:OWY97935.1};	--	GO:0004190,aspartic-type endopeptidase activity	--
Cluster-11527.0	1.64	2.69	5.81	0.2	0	0	2.73	1.72	1.87	0	0	0	8	13	33	1	0	0	14	8	9	0	0	0	K02960 small subunit ribosomal protein S16e | (RefSeq) 40S ribosomal protein S16-A-like (A)	40s ribosomal protein s16-a [Quercus suber]	RecName: Full=40S ribosomal protein S16-1;	SubName: Full=40S ribosomal protein S16 {ECO:0000313|EMBL:JAT54566.1};	40S ribosomal protein S16	GO:0005618,cell wall; GO:0009507,chloroplast; GO:0005829,cytosol; GO:0022626,cytosolic ribosome; GO:0022627,cytosolic small ribosomal subunit; GO:0016020,membrane; GO:0009506,plasmodesma; GO:0042788,polysomal ribosome; GO:0003723,RNA binding; GO:0003735,structural constituent of ribosome; GO:0000462,maturation of SSU-rRNA from tricistronic rRNA transcript (SSU-rRNA, 5.8S rRNA, LSU-rRNA); GO:00064…	Ribosomal protein S9/S16
Cluster-11533.0	0.65	0.08	4.58	4.88	0.85	1.51	0.08	0.17	0.25	0.85	0.12	0.5	8	1	65	64	11	19	1	2	3	11	2	6	--	--	--	--	--	--	--
Cluster-11535.0	0.65	0.82	0.5	0	0	0	1.87	1.26	0.25	0	0	0	8	10	7	0	0	0	24	15	3	0	0	0	--	--	--	--	--	--	--
Cluster-11538.0	2.16	2.89	5.1	0	0	0	5	4.04	1.57	0	0	0	21	28	57	0	0	0	51	38	15	0	0	0	K07034 uncharacterized protein | (RefSeq) acetate permease A-like (A)	acetate permease a [Quercus suber]	--	SubName: Full=Ammonia transport outward protein 2 {ECO:0000313|EMBL:JAT49989.1};	--	GO:0016021,integral component of membrane	GPR1/FUN34/yaaH family
Cluster-11545.0	1.37	2.07	1.48	0.98	0.17	1.18	5.71	2.87	5.21	0.81	0.38	1.79	8	12	10	6	1	7	35	16	30	5	3	10	--	--	--	--	--	--	--
Cluster-11548.0	1.39	1.62	0.71	1.75	1.82	2.33	0.77	0.53	0.23	0.83	0.73	0.53	24	28	14	32	33	41	14	9	4	15	17	9	--	UPF0496 protein At2g18630-like [Durio zibethinus]	RecName: Full=UPF0496 protein At2g18630;	SubName: Full=Uncharacterized protein {ECO:0000313|EMBL:GAY42763.1};	--	GO:0016021,integral component of membrane; GO:0005777,peroxisome	Protein of unknown function (DUF677)
Cluster-11572.0	0.81	0.96	1.67	0	0.14	0.36	0.77	1.21	0.82	0	0	0	11	13	26	0	2	5	11	16	11	0	0	0	--	putative j domain-containing protein c4h3.01 [Quercus suber]	--	SubName: Full=Putative J domain-containing protein C3E7.11c {ECO:0000313|EMBL:JAT42717.1};	Molecular chaperone (DnaJ superfamily)	--	X-domain of DnaJ-containing
Cluster-11573.0	0.56	0.45	0.34	0.26	0.26	0.17	0.6	0.89	0.46	0.5	0.85	0.75	16	13	11	8	8	5	18	25	13	15	33	21	K15920 xylan 1,4-beta-xylosidase [EC:3.2.1.37] | (RefSeq) beta-xylosidase/alpha-L-arabinofuranosidase 2 (A)	beta-xylosidase/alpha-L-arabinofuranosidase 2-like isoform X1 [Herrania umbratica]	RecName: Full=Beta-xylosidase/alpha-L-arabinofuranosidase 2 {ECO:0000303|PubMed:17615411, ECO:0000312|EMBL:ABQ45228.1}; AltName: Full=Xylan 1,4-beta-xylosidase/Alpha-L-arabinofuranosidase 2; Short=MsXyl2 {ECO:0000303|PubMed:17615411}; Includes: RecName: Full=Beta-xylosidase; EC=3.2.1.37; AltName: Full=1,4-beta-D-xylan xylohydrolase {ECO:0000250|UniProtKB:P48792}; AltName: Full=Xylan 1,4-beta-xylo…	SubName: Full=Beta-D-xylosidase 4 {ECO:0000313|EMBL:EOX98858.1};	--	GO:0005578,NA; GO:0046556,alpha-L-arabinofuranosidase activity; GO:0009044,xylan 1,4-beta-xylosidase activity; GO:0045493,xylan catabolic process	Glycosyl hydrolase family 3 C-terminal domain
Cluster-11588.0	1.1	0.57	1.38	2.18	2.9	4.32	3.16	1.85	1.68	12.63	10.07	8.52	2	1	3	4	5	8	6	3	3	25	24	14	--	--	--	--	--	--	--
Cluster-11590.0	0.28	0.93	1.31	0.2	0.03	0.07	0.73	0.46	0.53	0	0	0	8	27	43	6	1	2	22	13	15	0	0	0	--	--	--	--	--	--	--
Cluster-11595.0	2.36	2.97	1.8	0.29	0.64	0.2	2.64	2.52	2.6	1.18	0.92	0.84	46	58	40	6	13	4	54	48	50	24	24	16	K20888 xyloglucan galactosyltransferase MUR3 [EC:2.4.1.-] | (RefSeq) xyloglucan galactosyltransferase KATAMARI1-like (A)	PREDICTED: probable xyloglucan galactosyltransferase GT14 [Theobroma cacao]	RecName: Full=Probable xyloglucan galactosyltransferase GT14 {ECO:0000305}; EC=2.4.1.- {ECO:0000305}; AltName: Full=Glycosyltransferase 14 {ECO:0000303|PubMed:15020758}; Short=AtGT14 {ECO:0000303|PubMed:15020758};	SubName: Full=Exostosin family protein, putative {ECO:0000313|EMBL:EOY05137.1};	Acetylglucosaminyltransferase EXT1/exostosin 1	GO:0005618,cell wall; GO:0000139,Golgi membrane; GO:0016021,integral component of membrane; GO:0016757,transferase activity, transferring glycosyl groups; GO:0006486,protein glycosylation	Exostosin family
Cluster-11599.0	0	0	0	0	0	0	3.52	3.15	3.63	0	0	0	0	0	0	0	0	0	34	28	33	0	0	0	K08907 light-harvesting complex I chlorophyll a/b binding protein 1 | (RefSeq) LHCSR3; stress-related chlorophyll a/b binding protein 3 (A)	stress-related chlorophyll a/b binding protein [Klebsormidium nitens]	RecName: Full=Chlorophyll a-b binding protein L1818, chloroplastic; Flags: Precursor;	RecName: Full=Chlorophyll a-b binding protein, chloroplastic {ECO:0000256|RuleBase:RU363080};	--	GO:0009535,chloroplast thylakoid membrane; GO:0016021,integral component of membrane; GO:0009522,photosystem I; GO:0009523,photosystem II; GO:0016168,chlorophyll binding; GO:0046872,metal ion binding; GO:0009765,photosynthesis, light harvesting; GO:0018298,protein-chromophore linkage	Chlorophyll A-B binding protein
Cluster-116.0	1.44	1.18	2.19	0	0	0	0.44	0.56	0.47	0	0	0	34	28	59	0	0	0	11	13	11	0	0	0	K03380 phenol 2-monooxygenase [EC:1.14.13.7] | (RefSeq) phenol 2-monooxygenase-like (A)	phenol hydroxylase [Quercus suber]	--	SubName: Full=Uncharacterized protein {ECO:0000313|EMBL:OQS03434.1};	Monooxygenase involved in coenzyme Q (ubiquinone) biosynthesis	GO:0071949,FAD binding	FAD binding domain
Cluster-11607.0	5.59	4.93	4.99	0.43	0.68	1.02	6.88	6.6	6.59	0.37	0.82	0.47	86	76	88	7	11	16	111	99	100	6	17	7	K00083 cinnamyl-alcohol dehydrogenase [EC:1.1.1.195] | (RefSeq) cinnamyl alcohol dehydrogenase 8 (A)	hypothetical protein B456_007G231800 [Gossypium raimondii]	RecName: Full=Probable mannitol dehydrogenase; EC=1.1.1.255; AltName: Full=NAD-dependent mannitol dehydrogenase;	SubName: Full=Uncharacterized protein {ECO:0000313|EMBL:KJB44043.1};	Alcohol dehydrogenase, class V	GO:0046029,mannitol dehydrogenase activity; GO:0008270,zinc ion binding	Alcohol dehydrogenase GroES-like domain
Cluster-11615.0	0.7	1.57	2.03	0.25	0	0.17	1.92	1.66	1.47	0	0.03	0	16	36	53	6	0	4	46	37	33	0	1	0	K08158 MFS transporter, DHA1 family, multidrug resistance protein | (RefSeq) caffeine resistance protein 5-like (A)	efflux pump atb [Quercus suber]	--	SubName: Full=Uncharacterized protein {ECO:0000313|EMBL:KXZ48094.1};	Synaptic vesicle transporter SVOP and related transporters (major facilitator superfamily)	GO:0016021,integral component of membrane; GO:0055085,transmembrane transport	Major Facilitator Superfamily
Cluster-11616.0	1.58	2.05	3.24	0.18	0.18	0.09	1.69	1.25	0.28	0	0.07	0	17	22	40	2	2	1	19	13	3	0	1	0	K15040 voltage-dependent anion channel protein 2 | (RefSeq) mitochondrial outer membrane protein porin-like (A)	mitochondrial outer membrane protein porin [Quercus suber]	RecName: Full=Mitochondrial outer membrane protein porin 2; AltName: Full=Voltage-dependent anion-selective channel protein 2; Short=OsVDAC2;	SubName: Full=Mitochondrial outer membrane protein porin {ECO:0000313|EMBL:JAT58430.1};	Porin/voltage-dependent anion-selective channel protein	GO:0005741,mitochondrial outer membrane; GO:0046930,pore complex; GO:0015288,porin activity; GO:0006811,ion transport	Eukaryotic porin
Cluster-11620.0	3.3	0.95	3.13	2.09	0	0.93	0	0.66	0.16	0.45	0	0	21	6	23	14	0	6	0	4	1	3	0	0	--	--	--	--	--	--	--
Cluster-11625.0	0	0	0	0	0	0	1.91	2.78	1.84	0	0	0	0	0	0	0	0	0	53	72	48	0	0	0	K03235 elongation factor 3 | (RefSeq) hypothetical protein (A)	hypothetical protein GPECTOR_307g838 [Gonium pectorale]	RecName: Full=ABC transporter F family member 1; Short=ABC transporter ABCF.1; Short=AtABCF1; AltName: Full=GCN20-type ATP-binding cassette protein GCN1;	SubName: Full=Elongation factor 3, putative {ECO:0000313|EMBL:GAY04869.1};	ATPase component of ABC transporters with duplicated ATPase domains/Translation elongation factor EF-3b	GO:0005886,plasma membrane; GO:0005524,ATP binding; GO:0016887,ATPase activity; GO:0005215,transporter activity	ABC transporter
Cluster-11627.0	8.33	9.6	9.45	0	0	0.96	2.34	0.54	2.99	0.45	1.86	0	17	19	23	0	0	2	5	1	6	1	5	0	--	--	--	--	--	--	--
Cluster-11629.0	0.09	1.02	0.81	0	0	0	1.15	1.24	1.41	0	0	0	1	11	10	0	0	0	13	13	15	0	0	0	K03120 transcription initiation factor TFIID TATA-box-binding protein | (RefSeq) TATA-box-binding protein 2 (A)	hypothetical protein PHYPA_006290 [Physcomitrella patens]	RecName: Full=TATA-box-binding protein 1; AltName: Full=TATA sequence-binding protein 1; Short=TBP-1; AltName: Full=TATA-binding factor 1; AltName: Full=TATA-box factor 1; AltName: Full=Transcription initiation factor TFIID TBP-1 subunit;	SubName: Full=TATA-box binding protein, component of TFIID and TFIIIB {ECO:0000313|EMBL:EDQ80794.1};	TATA-box binding protein (TBP), component of TFIID and TFIIIB	GO:0005634,nucleus; GO:0003677,DNA binding; GO:0006352,DNA-templated transcription, initiation	Transcription factor TFIID (or TATA-binding protein, TBP)
Cluster-11633.0	1.85	1.09	6.99	5.04	1.05	3.52	0.1	0.22	0.22	0.62	0.89	0.45	17	10	74	49	10	33	1	2	2	6	11	4	--	--	--	--	--	--	--
Cluster-11637.0	0.41	0.48	0.78	0	0	0	1.3	0.63	1.18	0	0	0	6	7	13	0	0	0	20	9	17	0	0	0	K00925 acetate kinase [EC:2.7.2.1] | (RefSeq) probable acetate kinase (A)	putative acetate kinase [Quercus suber]	--	RecName: Full=Probable acetate kinase {ECO:0000256|HAMAP-Rule:MF_03131}; EC=2.7.2.1 {ECO:0000256|HAMAP-Rule:MF_03131}; AltName: Full=Acetokinase {ECO:0000256|HAMAP-Rule:MF_03131};	--	GO:0005622,intracellular; GO:0008776,acetate kinase activity; GO:0005524,ATP binding; GO:0000287,magnesium ion binding; GO:0006085,acetyl-CoA biosynthetic process; GO:0006082,organic acid metabolic process	Acetokinase family
Cluster-11638.0	1.07	1.41	1.33	0.29	0	0.24	1.38	1.27	0.77	0	0	0.04	31	41	44	9	0	7	42	36	22	0	0	1	K13281 UV DNA damage endonuclease [EC:3.-.-.-] | (RefSeq) UV-damage endonuclease-like (A)	uv-damage endonuclease [Quercus suber]	--	SubName: Full=Putative UV-endonuclease UvdE {ECO:0000313|EMBL:GAQ85312.1};	--	GO:0004519,endonuclease activity; GO:0006289,nucleotide-excision repair; GO:0009411,response to UV	UV-endonuclease UvdE
Cluster-11645.0	0	0	0	0	0	0	4.47	1.89	2.11	0	0	0	0	0	0	0	0	0	36	14	16	0	0	0	K02872 large subunit ribosomal protein L13Ae | (RefSeq) hypothetical protein (A)	hypothetical protein SELMODRAFT_166650 [Selaginella moellendorffii]	RecName: Full=60S ribosomal protein L13a;	SubName: Full=60S ribosomal protein L13a {ECO:0000313|EMBL:CBJ25662.1};	60S ribosomal protein L13a	GO:0015934,large ribosomal subunit; GO:0003735,structural constituent of ribosome; GO:0006412,translation	Ribosomal protein L13
Cluster-11647.0	1.88	2.14	1.01	0	0.47	0	3.59	1.99	4.54	0	0	0	8	9	5	0	2	0	16	8	19	0	0	0	K02951 small subunit ribosomal protein S12e | (RefSeq) 40S ribosomal protein S12-like (A)	40s ribosomal protein s12 [Quercus suber]	RecName: Full=40S ribosomal protein S12;	RecName: Full=40S ribosomal protein S12 {ECO:0000256|RuleBase:RU000670};	40S ribosomal protein S12	GO:0005840,ribosome; GO:0003735,structural constituent of ribosome; GO:0006412,translation	Ribosomal protein L7Ae/L30e/S12e/Gadd45 family
Cluster-11649.0	1.1	0.67	1.52	0.21	0	0	5.26	11.88	14.56	0	0	0	5	3	8	1	0	0	25	51	65	0	0	0	--	--	--	--	--	--	--
Cluster-11651.0	0.45	1.01	2.01	0.26	0.11	0.39	1.44	1.43	1.08	0	0.04	0	8	18	41	5	2	7	27	25	19	0	1	0	K09494 T-complex protein 1 subunit beta | (RefSeq) probable T-complex protein 1 subunit beta (A)	putative t-complex protein 1 subunit beta [Quercus suber]	RecName: Full=T-complex protein 1 subunit beta {ECO:0000303|PubMed:11599560}; Short=TCP-1-beta {ECO:0000303|PubMed:11599560}; AltName: Full=CCT-beta {ECO:0000303|PubMed:11599560}; AltName: Full=Chaperonin CCT2 {ECO:0000305};	SubName: Full=Putative T-complex protein 1 subunit beta {ECO:0000313|EMBL:JAT65713.1};	Chaperonin complex component, TCP-1 beta subunit (CCT2)	GO:0046658,anchored component of plasma membrane; GO:0005618,cell wall; GO:0005832,chaperonin-containing T-complex; GO:0005829,cytosol; GO:0005524,ATP binding; GO:0044183,protein binding involved in protein folding; GO:0051082,unfolded protein binding; GO:0006458,'de novo' protein folding; GO:0061077,chaperone-mediated protein folding	TCP-1/cpn60 chaperonin family
Cluster-11654.0	0.72	0.81	0.46	1.3	0.86	2.06	1.23	0.68	1.16	3.39	3.3	2.4	15	17	11	29	19	44	27	14	24	74	93	49	K23877 xyloglucan O-acetyltransferase | (RefSeq) protein ALTERED XYLOGLUCAN 4-like (A)	hypothetical protein B456_004G135100 [Gossypium raimondii]	RecName: Full=Protein trichome birefringence-like 23;	SubName: Full=Uncharacterized protein {ECO:0000313|EMBL:KJB24245.1};	--	GO:0005794,Golgi apparatus; GO:0016021,integral component of membrane; GO:0016413,O-acetyltransferase activity; GO:0071554,cell wall organization or biogenesis	GDSL/SGNH-like Acyl-Esterase family found in Pmr5 and Cas1p
Cluster-11661.0	0	0	0	0	0	0.33	11.6	13.78	15.77	0.96	0.13	0	0	0	0	0	0	2	72	78	92	6	1	0	--	upf0591 membrane protein [Quercus suber]	--	SubName: Full=Uncharacterized protein {ECO:0000313|EMBL:JAG93401.1};	--	GO:0016021,integral component of membrane	Protein of unknown function (DUF1761)
Cluster-11669.0	0.52	0.39	0.34	0.3	0	0.06	0.92	0.99	0.39	0	0	0	8	6	6	5	0	1	15	15	6	0	0	0	K03106 signal recognition particle subunit SRP54 [EC:3.6.5.4] | (RefSeq) signal recognition particle 54 kDa protein homolog (A)	signal recognition particle 54 kda protein like [Quercus suber]	RecName: Full=Signal recognition particle 54 kDa protein 2; Short=SRP54;	RecName: Full=Signal recognition particle 54 kDa protein {ECO:0000256|RuleBase:RU364034};	Signal recognition particle, subunit Srp54	GO:0005786,signal recognition particle, endoplasmic reticulum targeting; GO:0008312,7S RNA binding; GO:0005525,GTP binding; GO:0003924,GTPase activity; GO:0006614,SRP-dependent cotranslational protein targeting to membrane	SRP54-type protein, GTPase domain
Cluster-11675.0	2.44	0.99	1.89	0.43	0.09	0	1.29	1.4	1.19	0	0	0	27	11	24	5	1	0	15	15	13	0	0	0	--	uncharacterized protein c2a9.02 [Quercus suber]	--	--	--	--	NAD dependent epimerase/dehydratase family
Cluster-11676.0	1.82	1.74	2.4	0	0	0.03	3.75	2.73	4.58	0	0	0	53	51	80	0	0	1	115	78	132	0	0	0	--	putative metal-nicotianamine transporter ysl7 [Quercus suber]	RecName: Full=Probable metal-nicotianamine transporter YSL16; AltName: Full=Protein YELLOW STRIPE LIKE 16; Short=OsYSL16;	SubName: Full=Oligopeptide transporter {ECO:0000313|EMBL:KOO26927.1};	--	GO:0016021,integral component of membrane; GO:0005886,plasma membrane; GO:0051980,iron-nicotianamine transmembrane transporter activity; GO:0010039,response to iron ion; GO:0048316,seed development	OPT oligopeptide transporter protein
Cluster-11679.0	1.17	3.69	2.6	0.48	0	0.49	1.27	0.87	0.17	0	0	0	7	22	18	3	0	3	8	5	1	0	0	0	--	--	--	--	--	--	--
Cluster-11680.0	0.2	0	0	0.18	0.06	0.06	0	0	0	1.62	1.02	0.67	3	0	0	3	1	1	0	0	0	26	21	10	K09391 transcription factor E2F7/8 | (RefSeq) E2F transcription factor-like E2FE (A)	E2F transcription factor-like E2FF [Durio zibethinus]	RecName: Full=E2F transcription factor-like E2FF; AltName: Full=DP-E2F-like protein 3; AltName: Full=E2F-like repressor E2L2;	SubName: Full=E2F transcription factor-like E2FF {ECO:0000313|EMBL:KHF99877.1};	Transcription factor E2F/dimerization partner (TDP)-like proteins	GO:0005737,cytoplasm; GO:0005634,nucleus; GO:0005667,transcription factor complex; GO:0003677,DNA binding; GO:0003700,DNA-binding transcription factor activity; GO:0007049,cell cycle; GO:0006351,transcription, DNA-templated	E2F/DP family winged-helix DNA-binding domain
Cluster-11688.0	0.89	0.72	3.07	1.53	1.39	1.92	5.43	3.91	4.87	0	0	0.74	5	4	20	9	8	11	32	21	27	0	0	4	--	--	--	--	--	--	--
Cluster-11695.0	0.21	0.63	0.64	0.6	1.52	1.14	1.51	0.98	1.17	2.31	3.22	3.59	2	6	7	6	15	11	15	9	11	23	41	33	--	hypothetical protein POPTR_0001s23940g [Populus trichocarpa]	RecName: Full=Non-specific lipid-transfer protein 8; Short=LTP 8; Flags: Precursor;	RecName: Full=Non-specific lipid-transfer protein {ECO:0000256|RuleBase:RU000628};	--	GO:0016020,membrane; GO:0008289,lipid binding; GO:0006869,lipid transport	Protease inhibitor/seed storage/LTP family
Cluster-11696.0	0	0	0	0	0.22	0	5.94	4.57	7.7	0	0	0	0	0	0	0	2	0	55	39	67	0	0	0	--	non-classical export protein 2 like 1 [Quercus suber]	--	--	--	--	Membrane-associating domain
Cluster-11699.0	1.35	1.56	1.92	2.75	4.02	3.49	1.42	1.24	1.51	6.21	5.72	4.46	19	22	31	41	59	50	21	17	21	91	108	61	--	hypothetical protein POPTR_001G003300v3 [Populus trichocarpa]	--	SubName: Full=Uncharacterized protein {ECO:0000313|EMBL:EEE83905.2};	--	GO:0009642,response to light intensity	--
Cluster-11704.0	3.24	0.98	3.36	0.31	0	0	1.39	3.38	1.81	0	0	0	20	6	24	2	0	0	9	20	11	0	0	0	K03236 translation initiation factor 1A | (RefSeq) eukaryotic translation initiation factor 1A-like (A)	eukaryotic translation initiation factor 1a [Quercus suber]	RecName: Full=Eukaryotic translation initiation factor 1A; Short=eIF-1A; AltName: Full=Eukaryotic translation initiation factor 4C; Short=eIF-4C;	SubName: Full=Eukaryotic translation initiation factor 1A, X-chromosomal {ECO:0000313|EMBL:JAT57944.1};	Translation initiation factor 1A (eIF-1A)	GO:0003743,translation initiation factor activity	Translation initiation factor 1A / IF-1
Cluster-11709.0	2.22	4.89	2.89	3.47	4.5	2.51	0.95	1.61	0.79	2.86	1.24	3.22	20	44	30	33	42	23	9	14	7	27	15	28	K20547 basic endochitinase B [EC:3.2.1.14] | (RefSeq) endochitinase CH25 (A)	PREDICTED: chitinase 10 [Theobroma cacao]	RecName: Full=Chitinase 10; EC=3.2.1.14; AltName: Full=Pathogenesis related (PR)-3 chitinase 10; Flags: Precursor;	SubName: Full=Class II chitinase {ECO:0000313|EMBL:EOX95466.1};	Predicted chitinase	GO:0004568,chitinase activity; GO:0016998,cell wall macromolecule catabolic process; GO:0006032,chitin catabolic process; GO:0000272,polysaccharide catabolic process	Chitinase class I
Cluster-11715.0	0.72	0.65	0.44	0.14	0.14	0	1.5	0.81	1.09	0	0	0	10	9	7	2	2	0	22	11	15	0	0	0	K06944 uncharacterized protein | (RefSeq) ribosome-interacting GTPase 1-like (A)	ribosome-interacting gtpase 1 [Quercus suber]	RecName: Full=Developmentally-regulated G-protein 3; Short=AtDRG3; AltName: Full=Developmentally-regulated G-protein 1; Short=AtDRG1;	SubName: Full=Uncharacterized protein {ECO:0000313|EMBL:KQK15100.1, ECO:0000313|EnsemblPlants:BRADI1G20620.1};	GTP-binding protein DRG1 (ODN superfamily)	GO:0005829,cytosol; GO:0019003,GDP binding; GO:0005525,GTP binding; GO:0003924,GTPase activity	C-terminal region of MMR_HSR1 domain
Cluster-11718.0	1.54	1.99	2.93	1.55	0.98	1.45	1.03	0.52	1.33	2.4	1.61	1.75	27	35	59	29	18	26	19	9	23	44	38	30	--	myocardial zonula adherens protein-like [Durio zibethinus]	--	SubName: Full=Uncharacterized protein {ECO:0000313|EMBL:GAV83248.1};	--	--	--
Cluster-11718.1	4.66	3	9.15	0	0.55	1.83	5.68	6.64	7.18	0.35	0	0.39	25	16	57	0	3	10	32	34	38	2	0	2	--	--	--	--	--	--	--
Cluster-11719.0	0	0.09	0.55	0	0	0	2.5	2.89	3.66	0	0	0	0	1	7	0	0	0	29	31	40	0	0	0	--	sur7 family protein pun1 [Quercus suber]	--	--	--	--	SUR7/PalI family
Cluster-11720.0	0.19	0.19	0.03	2.57	2.67	2.31	0.54	0.66	0.27	3.68	3.1	4.97	5	5	1	72	74	62	15	17	7	101	110	128	K01051 pectinesterase [EC:3.1.1.11] | (RefSeq) probable pectinesterase/pectinesterase inhibitor 58 (A)	trihelix transcription factor PTL-like [Durio zibethinus]	RecName: Full=Trihelix transcription factor PTL; AltName: Full=Trihelix DNA-binding protein PETAL LOSS;	SubName: Full=Duplicated homeodomain-like superfamily protein, putative {ECO:0000313|EMBL:EOY08130.1};	Transcription factor GT-2 and related proteins, contains trihelix DNA-binding/SANT domain	GO:0005634,nucleus; GO:0003677,DNA binding; GO:0003700,DNA-binding transcription factor activity; GO:0042803,protein homodimerization activity; GO:0048498,establishment of petal orientation; GO:0046621,negative regulation of organ growth; GO:0090428,perianth development; GO:0048441,petal development; GO:0009909,regulation of flower development; GO:0006355,regulation of transcription, DNA-template…	Myb/SANT-like DNA-binding domain
Cluster-11726.0	0.06	0.28	0	1.96	0.75	1.99	0.11	0	0.06	2.11	1.3	1.15	1	5	0	37	14	36	2	0	1	39	31	20	--	protein BREVIS RADIX-like [Durio zibethinus]	RecName: Full=Protein BREVIS RADIX; Short=AtBRX;	SubName: Full=DZC (Disease resistance/zinc finger/chromosome condensation-like region) domain containing protein {ECO:0000313|EMBL:EOY25311.1};	--	GO:0005634,nucleus; GO:0005886,plasma membrane; GO:0009734,auxin-activated signaling pathway; GO:0009736,cytokinin-activated signaling pathway; GO:0048527,lateral root development; GO:0009737,response to abscisic acid; GO:0048364,root development	Transcription factor regulating root and shoot growth via Pin3
Cluster-11727.0	3.4	2.58	2.77	1.53	1.34	0.44	1.34	0.91	0.75	2.9	2.75	2.89	46	35	43	22	19	6	19	12	10	41	50	38	K01674 carbonic anhydrase [EC:4.2.1.1] | (RefSeq) alpha carbonic anhydrase 7 (A)	PREDICTED: alpha carbonic anhydrase 7 [Theobroma cacao]	RecName: Full=Alpha carbonic anhydrase 7; Short=AtaCA7; Short=AtalphaCA7; EC=4.2.1.1; AltName: Full=Alpha carbonate dehydratase 7; Flags: Precursor;	SubName: Full=Alpha carbonic anhydrase 7 {ECO:0000313|EMBL:EOY34415.1};	Carbonic anhydrase	GO:0009570,chloroplast stroma; GO:0004089,carbonate dehydratase activity; GO:0008270,zinc ion binding; GO:0006730,one-carbon metabolic process	Eukaryotic-type carbonic anhydrase
Cluster-11727.1	0.15	0.29	1.26	2.07	0.71	1.57	0.55	0.3	0.59	2.9	2.71	3.17	1	2	10	15	5	11	4	2	4	21	25	21	K01674 carbonic anhydrase [EC:4.2.1.1] | (RefSeq) alpha carbonic anhydrase 7-like (A)	hypothetical protein MANES_11G147900 [Manihot esculenta]	RecName: Full=Alpha carbonic anhydrase 8; Short=AtaCA8; Short=AtalphaCA8; EC=4.2.1.1; AltName: Full=Alpha carbonate dehydratase 8; Flags: Precursor;	SubName: Full=Uncharacterized protein {ECO:0000313|EMBL:OAY38044.1};	Carbonic anhydrase	GO:0009570,chloroplast stroma; GO:0004089,carbonate dehydratase activity; GO:0046872,metal ion binding	Eukaryotic-type carbonic anhydrase
Cluster-11735.0	2.62	0.48	1.55	0	0	0.58	1.13	1.36	1.33	0	0	0	22	4	15	0	0	5	10	11	11	0	0	0	K11649 SWI/SNF related-matrix-associated actin-dependent regulator of chromatin subfamily C | (RefSeq) CHB3501; predicted protein (A)	hypothetical protein CFP56_01161 [Quercus suber]	--	SubName: Full=Uncharacterized protein {ECO:0000313|EMBL:EFJ49696.1};	--	GO:0015035,protein disulfide oxidoreductase activity	DSBA-like thioredoxin domain
Cluster-11749.0	3.71	7.11	3.1	4.18	4.99	4.15	6.07	1.77	3.77	13.12	17.71	22.13	7	13	7	8	9	8	12	3	7	27	44	38	--	--	--	--	--	--	--
Cluster-11751.0	0.82	0.33	0.77	0	0	0.22	0.89	1.52	1.11	0	0	0	15	6	16	0	0	4	17	27	20	0	0	0	--	--	--	--	--	--	--
Cluster-11752.0	2.5	2.21	1.61	2.57	1.75	2.78	0	0	0	0	0	0	53	47	39	58	39	60	0	0	0	0	0	0	--	uncharacterized protein LOC111304212 [Durio zibethinus]	--	SubName: Full=Uncharacterized protein {ECO:0000313|EMBL:KJB54073.1};	--	GO:0016021,integral component of membrane	--
Cluster-11756.0	0.03	0.13	0.24	0.44	0.35	0.66	0	0.07	0	4.77	3.81	4.83	1	4	8	14	11	20	0	2	0	147	152	140	K04374 cyclic AMP-dependent transcription factor ATF-4 | (RefSeq) basic leucine zipper 61-like (A)	PREDICTED: basic leucine zipper 61 [Citrus sinensis]	RecName: Full=Basic leucine zipper 61 {ECO:0000303|PubMed:11906833}; Short=AtbZIP61 {ECO:0000303|PubMed:11906833}; Short=bZIP protein 61;	SubName: Full=Uncharacterized protein {ECO:0000313|EMBL:ESR59983.1};	--	GO:0005634,nucleus; GO:0003677,DNA binding; GO:0003700,DNA-binding transcription factor activity; GO:0000977,RNA polymerase II regulatory region sequence-specific DNA binding; GO:0045893,positive regulation of transcription, DNA-templated; GO:0006351,transcription, DNA-templated	bZIP transcription factor
Cluster-11770.0	1.09	0.51	0.65	0	0	0.11	1.09	0.47	1.27	0	0	0.12	19	9	13	0	0	2	20	8	22	0	0	2	K08178 MFS transporter, SHS family, lactate transporter | (RefSeq) carboxylic acid transporter protein homolog (A)	carboxylic acid transporter protein like [Quercus suber]	--	SubName: Full=Carboxylic acid transporter {ECO:0000313|EMBL:JAT59113.1};	--	GO:0016021,integral component of membrane; GO:0005215,transporter activity; GO:0055085,transmembrane transport	Sugar (and other) transporter
Cluster-11781.0	11.99	8.89	18.83	1.61	0	1.62	9.07	4.06	12.59	0	0	0	29	21	54	4	0	4	23	9	30	0	0	0	K03676 glutaredoxin 3 | (RefSeq) glutaredoxin-like (A)	glutaredoxin [Quercus suber]	RecName: Full=Glutaredoxin;	SubName: Full=Uncharacterized protein {ECO:0000313|EMBL:JAG99194.1};	Glutaredoxin and related proteins	GO:0005737,cytoplasm; GO:0009055,electron transfer activity; GO:0015035,protein disulfide oxidoreductase activity; GO:0045454,cell redox homeostasis	Glutaredoxin
Cluster-11789.0	0.9	0.9	1.17	0.16	0.1	0.13	0.96	0.65	0.34	0	0.02	0.07	27	27	40	5	3	4	30	19	10	0	1	2	--	adenine phosphoribosyltransferase [Quercus suber]	--	SubName: Full=Uncharacterized protein {ECO:0000313|EMBL:EOD09958.1, ECO:0000313|EnsemblProtists:EOD09958};	--	GO:0050660,flavin adenine dinucleotide binding; GO:0016614,oxidoreductase activity, acting on CH-OH group of donors	FAD binding domain
Cluster-11792.0	1.04	0.73	0.82	1.78	2.21	2.15	1.79	3.23	1.9	4.88	4.28	4.1	10	7	9	18	22	21	18	30	18	49	55	38	--	--	--	--	--	--	--
Cluster-11804.0	1.45	8.85	2.83	3.44	2.1	3.68	1.15	3.76	1.1	0.58	1.26	1.88	12	73	27	30	18	31	10	30	9	5	14	15	--	--	--	--	--	--	--
Cluster-11805.0	1.98	0.69	2.58	0	0.19	0.1	0.75	0.51	0.3	0	0	0	20	7	30	0	2	1	8	5	3	0	0	0	--	hypothetical protein CFP56_52747 [Quercus suber]	--	--	--	--	--
Cluster-11816.0	0.67	0.83	0.12	0.35	0.13	0.59	1.14	0.95	1.08	0.29	0.4	0.44	20	25	4	11	4	18	36	28	32	9	16	13	K00799 glutathione S-transferase [EC:2.5.1.18] | (RefSeq) probable glutathione S-transferase (A)	probable glutathione S-transferase [Hevea brasiliensis]	RecName: Full=Probable glutathione S-transferase; EC=2.5.1.18; AltName: Full=Auxin-induced protein PCNT107;	SubName: Full=probable glutathione S-transferase parC {ECO:0000313|RefSeq:XP_010245130.1};	Glutathione S-transferase	GO:0004364,glutathione transferase activity; GO:0009734,auxin-activated signaling pathway	Glutathione S-transferase, N-terminal domain
Cluster-11829.0	0.55	1.1	1.23	0.15	0	0.23	0.67	0.48	0.16	0	0	0	7	14	18	2	0	3	9	6	2	0	0	0	K12872 pre-mRNA-splicing factor RBM22/SLT11 | (RefSeq) zinc finger CCCH domain-containing protein 4 (A)	pre-mrna-splicing factor cwc2 [Quercus suber]	RecName: Full=Zinc finger CCCH domain-containing protein 4; Short=AtC3H4;	SubName: Full=Pre-mRNA-splicing factor cwc2, putative {ECO:0000313|EMBL:EEY57533.1};	FOG: RRM domain	GO:0005634,nucleus; GO:0000974,Prp19 complex; GO:0071006,U2-type catalytic step 1 spliceosome; GO:0071007,U2-type catalytic step 2 spliceosome; GO:0003677,DNA binding; GO:0046872,metal ion binding; GO:0003729,mRNA binding; GO:0036002,pre-mRNA binding; GO:0017070,U6 snRNA binding; GO:0042742,defense response to bacterium; GO:0000387,spliceosomal snRNP assembly	Torus domain
Cluster-11830.0	1.55	1.51	4.41	0.79	0.16	0.54	1.44	1.2	1.45	0.08	0.03	0	37	36	120	20	4	13	36	28	34	2	1	0	K01895 acetyl-CoA synthetase [EC:6.2.1.1] | (RefSeq) acetyl-coenzyme A synthetase-like (A)	predicted protein [Hordeum vulgare subsp. vulgare]	RecName: Full=Acetyl-coenzyme A synthetase, chloroplastic/glyoxysomal; EC=6.2.1.1; AltName: Full=Acetate--CoA ligase; AltName: Full=Acetyl-CoA synthetase; Flags: Precursor;	RecName: Full=Acetyl-coenzyme A synthetase {ECO:0000256|RuleBase:RU361147}; EC=6.2.1.1 {ECO:0000256|RuleBase:RU361147};	Acyl-CoA synthetase	GO:0009507,chloroplast; GO:0009570,chloroplast stroma; GO:0005829,cytosol; GO:0009514,glyoxysome; GO:0003987,acetate-CoA ligase activity; GO:0016208,AMP binding; GO:0005524,ATP binding; GO:0006083,acetate metabolic process; GO:0019427,acetyl-CoA biosynthetic process from acetate; GO:0006631,fatty acid metabolic process	AMP-binding enzyme
Cluster-11832.0	2.69	8.23	4.45	4.38	0.87	3.02	0.61	0.66	0.52	0.49	0.67	0.53	21	64	40	36	7	24	5	5	4	4	7	4	K00600 glycine hydroxymethyltransferase [EC:2.1.2.1] | (RefSeq) serine hydroxymethyltransferase 3, chloroplastic-like (A)	cysteine-rich receptor-like protein kinase, partial [Trifolium pratense]	--	SubName: Full=Uncharacterized protein {ECO:0000313|EMBL:KYP39469.1};	FOG: Reverse transcriptase	--	--
Cluster-11841.0	1.5	0.7	1.74	0.09	0	0	0.48	0.41	1.02	0	0	0	15	7	20	1	0	0	5	4	10	0	0	0	K00467 lactate 2-monooxygenase [EC:1.13.12.4] | (RefSeq) uncharacterized lactate 2-monooxygenase PB1A11.03-like (A)	putative lactate 2-monooxygenase pb1a11.03 [Quercus suber]	RecName: Full=Peroxisomal (S)-2-hydroxy-acid oxidase GLO5; EC=1.1.3.15; AltName: Full=Glycolate oxidase 3; Short=AtGLO5; Short=GOX 3; AltName: Full=Short chain alpha-hydroxy acid oxidase GLO5;	SubName: Full=Uncharacterized protein {ECO:0000313|EnsemblProtists:PYU1_T011435};	Glycolate oxidase	GO:0005777,peroxisome; GO:0010181,FMN binding; GO:0052853,long-chain-(S)-2-hydroxy-long-chain-acid oxidase activity; GO:0052854,medium-chain-(S)-2-hydroxy-acid oxidase activity; GO:0052852,very-long-chain-(S)-2-hydroxy-acid oxidase activity; GO:0010204,defense response signaling pathway, resistance gene-independent; GO:0042742,defense response to bacterium; GO:0050665,hydrogen peroxide biosynthet…	FMN-dependent dehydrogenase
Cluster-11851.0	0.63	0.73	0.93	0.03	0.03	0.1	0.98	0.64	0.27	0	0.05	0	19	22	32	1	1	3	31	19	8	0	2	0	--	stress response protein nst1 [Quercus suber]	--	SubName: Full=Uncharacterized protein {ECO:0000313|EMBL:GAQ90337.1};	--	--	--
Cluster-11863.0	0.94	2.47	2.57	0.44	0.06	0.4	1.96	2.77	1.25	0	0	0	16	42	50	8	1	7	35	46	21	0	0	0	K00823 4-aminobutyrate aminotransferase [EC:2.6.1.19] | (RefSeq) uncharacterized protein LOC112005914 (A)	5-aminovalerate aminotransferase davt [Quercus suber]	RecName: Full=Acetylornithine aminotransferase, chloroplastic/mitochondrial; Short=ACOAT; EC=2.6.1.11; AltName: Full=Acetylornithine transaminase; Short=AOTA; AltName: Full=Protein HOPW1-1-INTERACTING 1; Flags: Precursor;	SubName: Full=Uncharacterized protein ALNC14_072280 {ECO:0000313|EMBL:CCA21085.1};	Acetylornithine aminotransferase	GO:0009507,chloroplast; GO:0009570,chloroplast stroma; GO:0005739,mitochondrion; GO:0005507,copper ion binding; GO:0042802,identical protein binding; GO:0003992,N2-acetyl-L-ornithine:2-oxoglutarate 5-aminotransferase activity; GO:0030170,pyridoxal phosphate binding; GO:0006526,arginine biosynthetic process; GO:0042742,defense response to bacterium; GO:0044419,interspecies interaction between orga…	Aminotransferase class-III
Cluster-11865.0	1.37	1.36	3.28	0.39	0.13	0.34	2.54	1.12	1.52	0	0.05	0	20	20	55	6	2	5	39	16	22	0	1	0	K19329 WW domain-containing oxidoreductase | (RefSeq) hypothetical protein (A)	predicted protein [Hordeum vulgare subsp. vulgare]	RecName: Full=Short-chain dehydrogenase TIC 32, chloroplastic; EC=1.1.1.-; AltName: Full=Translocon at the inner envelope membrane of chloroplasts 32; Short=PsTIC32;	SubName: Full=Predicted protein {ECO:0000313|EMBL:BAK05401.1};	Dehydrogenases with different specificities (related to short-chain alcohol dehydrogenases)	GO:0009706,chloroplast inner membrane; GO:0005516,calmodulin binding; GO:0016491,oxidoreductase activity; GO:0015031,protein transport	short chain dehydrogenase
Cluster-11866.0	1.76	1.76	5.19	1	0.23	0.58	3.13	3.28	3.09	0	0.17	0.12	15	15	51	9	2	5	28	27	26	0	2	1	K02993 small subunit ribosomal protein S7e | (RefSeq) 40S ribosomal protein S7-like (A)	40s ribosomal protein s7 [Quercus suber]	RecName: Full=40S ribosomal protein S7-1;	RecName: Full=40S ribosomal protein S7 {ECO:0000256|RuleBase:RU364105};	40S ribosomal protein S7	GO:0030686,90S preribosome; GO:0005618,cell wall; GO:0009507,chloroplast; GO:0005829,cytosol; GO:0022626,cytosolic ribosome; GO:0022627,cytosolic small ribosomal subunit; GO:0005886,plasma membrane; GO:0042788,polysomal ribosome; GO:0032040,small-subunit processome; GO:0003729,mRNA binding; GO:0003735,structural constituent of ribosome; GO:0002181,cytoplasmic translation; GO:0042274,ribosomal sma…	Ribosomal protein S7e
Cluster-11867.0	0.1	0	0	0	0	0	2.81	2.13	2.19	0	0	0	1	0	0	0	0	0	30	21	22	0	0	0	--	multistep phosphorelay regulator 1 [Quercus suber]	--	SubName: Full=Multistep phosphorelay regulator 1 {ECO:0000313|EMBL:JAT45798.1}; Flags: Fragment;	Two-component phosphorelay intermediate involved in MAP kinase cascade regulation	GO:0005622,intracellular; GO:0004871,NA; GO:0000160,phosphorelay signal transduction system	Hpt domain
Cluster-11872.0	0.83	0.83	1.01	0.16	0	0	1.5	1.62	1.26	0	0	0.09	10	10	14	2	0	0	19	19	15	0	0	1	K00616 transaldolase [EC:2.2.1.2] | (RefSeq) transaldolase-like (A)	transaldolase [Quercus suber]	--	RecName: Full=Transaldolase {ECO:0000256|RuleBase:RU000501}; EC=2.2.1.2 {ECO:0000256|RuleBase:RU000501}; Flags: Fragment;	Transaldolase	GO:0005737,cytoplasm; GO:0004801,sedoheptulose-7-phosphate:D-glyceraldehyde-3-phosphate glyceronetransferase activity; GO:0005975,carbohydrate metabolic process; GO:0006098,pentose-phosphate shunt	Transaldolase/Fructose-6-phosphate aldolase
Cluster-11873.0	2.8	1.6	3.07	0.22	0.11	0	1.25	0.55	1.02	0	0	0	47	27	59	4	2	0	22	9	17	0	0	0	--	hypothetical protein CFP56_69549 [Quercus suber]	--	--	--	--	--
Cluster-11880.0	0.4	0.4	1.03	0	0	0	4.39	5.05	4.66	0	0	0	2	2	6	0	0	0	23	24	23	0	0	0	--	--	--	--	--	--	--
Cluster-11882.0	0.92	0.84	0.73	2.69	2.2	1.61	0.76	1.59	0.64	5.09	5.05	4.86	22	20	20	68	55	39	19	37	15	126	162	113	K23877 xyloglucan O-acetyltransferase | (RefSeq) protein ALTERED XYLOGLUCAN 4 (A)	hypothetical protein MANES_05G003900 [Manihot esculenta]	RecName: Full=Protein trichome birefringence-like 6;	SubName: Full=Uncharacterized protein {ECO:0000313|EMBL:OAY48764.1};	--	GO:0005794,Golgi apparatus; GO:0016021,integral component of membrane; GO:0016413,O-acetyltransferase activity; GO:0071554,cell wall organization or biogenesis	GDSL/SGNH-like Acyl-Esterase family found in Pmr5 and Cas1p
Cluster-11888.0	0.98	1.43	2.56	0.76	0.09	0.09	1.53	1.56	0.63	0	0	0	11	16	33	9	1	1	18	17	7	0	0	0	K11147 dehydrogenase/reductase SDR family member 4 [EC:1.1.-.-] | (RefSeq) hypothetical protein (A)	putative oxidoreductase c4h3.08 [Quercus suber]	RecName: Full=Glucose and ribitol dehydrogenase; EC=1.1.1.-; AltName: Full=Carrot ABA-induced in somatic embryos 5 protein;	SubName: Full=Uncharacterized protein {ECO:0000313|EMBL:JAG97021.1};	Reductases with broad range of substrate specificities	GO:0016491,oxidoreductase activity	Enoyl-(Acyl carrier protein) reductase
Cluster-11889.0	1.66	3.15	3.94	6.16	5.11	6.32	0	0	0	0	0	0	8	15	22	31	25	31	0	0	0	0	0	0	--	--	--	--	--	--	--
Cluster-11890.0	0.18	0.59	1.35	0	0	0	1.92	1.03	2.1	0	0	0	3	10	26	0	0	0	34	17	35	0	0	0	--	hypothetical protein CFP56_12964 [Quercus suber]	--	--	--	--	Ferritin-like domain
Cluster-11892.0	0	0.44	0	0	0	0	4.07	10.28	7.36	0	0	0	0	1	0	0	0	0	10	22	17	0	0	0	--	--	--	--	--	--	--
Cluster-11899.0	0.04	0.08	0	0.04	0.04	0	1.16	1.68	2.81	0	0	0	1	2	0	1	1	0	29	39	66	0	0	0	K06617 raffinose synthase [EC:2.4.1.82] | (RefSeq) probable galactinol--sucrose galactosyltransferase 1 (A)	Cyclic nucleotide-binding domain [Macleaya cordata]	RecName: Full=Probable galactinol--sucrose galactosyltransferase 1; EC=2.4.1.82; AltName: Full=Protein SEED IMBIBITION 1; AltName: Full=Raffinose synthase 1;	SubName: Full=Cyclic nucleotide-binding domain {ECO:0000313|EMBL:OVA19713.1};	--	GO:0047274,galactinol-sucrose galactosyltransferase activity; GO:0005975,carbohydrate metabolic process	Raffinose synthase or seed imbibition protein Sip1
Cluster-11902.0	0.13	0.13	0.22	0.24	0	0.12	0.12	0.06	0.13	3.26	2.44	2.59	2	2	4	4	0	2	2	1	2	54	52	40	K01657 anthranilate synthase component I [EC:4.1.3.27] | (RefSeq) anthranilate synthase alpha subunit 1, chloroplastic (A)	hypothetical protein AQUCO_04500032v1 [Aquilegia coerulea]	RecName: Full=Anthranilate synthase alpha subunit 1, chloroplastic; EC=4.1.3.27; AltName: Full=Anthranilate synthase component 1-1; AltName: Full=Anthranilate synthase component I-1; AltName: Full=Protein A-METHYL TRYPTOPHAN RESISTANT 1; AltName: Full=Protein JASMONATE-INDUCED DEFECTIVE LATERAL ROOT 1; AltName: Full=Protein TRYPTOPHAN BIOSYNTHESIS 5; AltName: Full=Protein WEAK ETHYLENE INSENSITIV…	SubName: Full=Uncharacterized protein {ECO:0000313|EMBL:PIA32155.1};	Isochorismate synthase	GO:0005950,anthranilate synthase complex; GO:0009507,chloroplast; GO:0004049,anthranilate synthase activity; GO:0046872,metal ion binding; GO:0010600,regulation of auxin biosynthetic process; GO:0000162,tryptophan biosynthetic process	chorismate binding enzyme
Cluster-11904.0	2.63	4.35	3.15	3.5	2.98	2.25	4.71	3.89	4	7.99	9.41	5.97	8	13	11.25	11	9	7	15	11	12	26	38	17	K12893 splicing factor, arginine/serine-rich 4/5/6 | (RefSeq) splice factor, putative isoform 1 (A)	serine/arginine-rich splicing factor 6-like, partial [Herrania umbratica]	--	SubName: Full=Arginine/serine-rich zinc knuckle-containing protein 33, putative isoform 1 {ECO:0000313|EMBL:EOY08416.1};	--	GO:0003723,RNA binding; GO:0008270,zinc ion binding	RNA recognition motif. (a.k.a. RRM, RBD, or RNP domain)
Cluster-11908.0	0.51	0.94	2.68	0	0.08	0.25	1.3	2.37	0.35	0	0	0	6	11	36	0	1	3	16	27	4	0	0	0	--	--	--	--	--	--	--
Cluster-11915.0	0.39	0.49	1.29	0.06	0.06	0.03	0.9	0.4	0.43	0	0	0	12	15	45	2	2	1	29	12	13	0	0	0	K00698 chitin synthase [EC:2.4.1.16] | (RefSeq) chitin synthase D-like (A)	chitin synthase d [Quercus suber]	RecName: Full=Chitin synthase; EC=2.4.1.16; AltName: Full=Chitin-UDP acetyl-glucosaminyl transferase;	SubName: Full=Chitin synthase 1 {ECO:0000313|EMBL:JAT65124.1};	Chitin synthase/hyaluronan synthase (glycosyltransferases)	GO:0016021,integral component of membrane; GO:0005886,plasma membrane; GO:0004100,chitin synthase activity; GO:0071555,cell wall organization; GO:0006031,chitin biosynthetic process	Chitin synthase
Cluster-11916.0	0.03	0	0	1.76	1.56	2.25	0	0.17	0	3.59	4.3	4.46	1	0	0	57	50	70	0	5	0	114	177	133	K16279 E3 ubiquitin-protein ligase KEG [EC:2.7.11.1 2.3.2.27] | (RefSeq) E3 ubiquitin-protein ligase KEG (A)	ankyrin-2-like [Durio zibethinus]	RecName: Full=Potassium channel AKT2;	SubName: Full=ankyrin-3-like isoform X2 {ECO:0000313|RefSeq:XP_016672675.1};	FOG: Ankyrin repeat	GO:0005887,integral component of plasma membrane; GO:0005249,voltage-gated potassium channel activity; GO:0034765,regulation of ion transmembrane transport; GO:0042391,regulation of membrane potential	Ankyrin repeats (3 copies)
Cluster-11917.0	4.94	3.44	7.45	1.42	0.34	1.73	8.41	7.55	5.01	0.17	0.26	0.09	56	39	97	17	4	20	100	83.05	56	2	4	1	K02987 small subunit ribosomal protein S4e | (RefSeq) 40S ribosomal protein S4-like (A)	40S ribosomal protein S4 [Zea mays]	RecName: Full=40S ribosomal protein S4;	SubName: Full=40S ribosomal protein S4 {ECO:0000313|EMBL:JAT67746.1}; Flags: Fragment;	40S ribosomal protein S4	GO:0005840,ribosome; GO:0019843,rRNA binding; GO:0003735,structural constituent of ribosome; GO:0006412,translation	Ribosomal family S4e
Cluster-11917.1	9.8	11.77	24.8	2.95	1.01	4.05	14.92	18.7	8.2	0.49	0.39	0	57	68	167	18	6	24	91	103.95	47	3	3	0	K02987 small subunit ribosomal protein S4e | (RefSeq) 40S ribosomal protein S4-like (A)	40S ribosomal protein S4-like [Prunus avium]	RecName: Full=40S ribosomal protein S4;	SubName: Full=40S ribosomal protein S4 {ECO:0000313|EMBL:JAT67746.1}; Flags: Fragment;	40S ribosomal protein S4	GO:0005840,ribosome; GO:0019843,rRNA binding; GO:0003735,structural constituent of ribosome; GO:0006412,translation	Ribosomal family S4e
Cluster-11921.0	0.06	0.06	0.11	0	0	0	1.4	0.69	1.98	0	0	0	1	1	2	0	0	0	24	11	32	0	0	0	--	reticulon-like protein 1 [Quercus suber]	--	--	Reticulon	--	Reticulon
Cluster-11923.0	1.05	0.66	0.51	2.16	1.4	2.23	0.75	0.52	0.46	2.43	2.91	3.52	41	26	23	90	58	89	31	20	18	99	154	135	K01213 galacturan 1,4-alpha-galacturonidase [EC:3.2.1.67] | (RefSeq) probable polygalacturonase At1g80170 (A)	PREDICTED: probable polygalacturonase At1g80170 isoform X1 [Theobroma cacao]	RecName: Full=Probable polygalacturonase At1g80170; Short=PG; EC=3.2.1.15; AltName: Full=Pectinase At1g80170; Flags: Precursor;	SubName: Full=Pectin lyase-like superfamily protein {ECO:0000313|EMBL:EOY26498.1};	--	GO:0005576,extracellular region; GO:0009505,plant-type cell wall; GO:0004650,polygalacturonase activity; GO:0005975,carbohydrate metabolic process; GO:0071555,cell wall organization	Glycosyl hydrolases family 28
Cluster-11925.0	0.51	0.35	0.83	1.7	1.05	1.47	0.98	0.84	0.92	1.44	0.73	0.65	13	9	24	46	28	38	26	21	23	38	25	16	--	hypothetical protein CDL15_Pgr000672 [Punica granatum]	--	SubName: Full=Uncharacterized protein {ECO:0000313|EMBL:OWM67220.1};	Putative transcription factor HALR/MLL3, involved in embryonic development	--	--
Cluster-11926.0	0.21	0	0	0	0	0	3.27	1.81	5.21	0	0	0	1	0	0	0	0	0	16	8	24	0	0	0	--	--	--	--	--	--	--
Cluster-11933.0	0.36	0.45	1.31	0.18	0.06	0.29	0.59	0.86	0.26	0	0	0	11	14	46	6	2	9	19	26	8	0	0	0	K18748 protein SSD1 | (RefSeq) virulence protein SSD1-like (A)	virulence protein ssd1 [Quercus suber]	RecName: Full=Exosome complex exonuclease RRP44 homolog A {ECO:0000305}; Short=RRP44 homolog A {ECO:0000305}; EC=3.1.13.-; EC=3.1.26.-; AltName: Full=Protein EMBRYO DEFECTIVE 2763 {ECO:0000305}; AltName: Full=Ribosomal RNA-processing protein 44A {ECO:0000305}; Short=AtRRP44A {ECO:0000303|PubMed:24244451};	RecName: Full=DIS3-like exonuclease 2 {ECO:0000256|HAMAP-Rule:MF_03045}; EC=3.1.13.- {ECO:0000256|HAMAP-Rule:MF_03045};	Exosomal 3'-5' exoribonuclease complex, subunit Rrp44/Dis3	GO:0000178,exosome (RNase complex); GO:0005634,nucleus; GO:0004519,endonuclease activity; GO:0004527,exonuclease activity; GO:0046872,metal ion binding; GO:0003723,RNA binding; GO:0006364,rRNA processing	RNB domain
Cluster-11939.0	1.19	0.77	1.41	0.08	0.16	0.33	1.86	2.1	1.03	0.08	0	0	14	9	19	1	2	4	23	24	12	1	0	0	K00457 4-hydroxyphenylpyruvate dioxygenase [EC:1.13.11.27] | (RefSeq) 3-dehydroshikimate dehydratase-like (A)	3-dehydroshikimate dehydratase [Quercus suber]	--	--	--	--	Xylose isomerase-like TIM barrel
Cluster-11942.0	0.06	0.06	0.22	0	0	0.06	1.83	0.89	0.63	0	0	0	1	1	4	0	0	1	31	14	10	0	0	0	K17761 succinate-semialdehyde dehydrogenase, mitochondrial [EC:1.2.1.24] | (RefSeq) succinate-semialdehyde dehydrogenase, mitochondrial-like (A)	putative aldehyde dehydrogenase fus7 [Quercus suber]	RecName: Full=Succinate-semialdehyde dehydrogenase, mitochondrial; Short=At-SSADH1; EC=1.2.1.24; AltName: Full=Aldehyde dehydrogenase family 5 member F1; AltName: Full=NAD(+)-dependent succinic semialdehyde dehydrogenase; Flags: Precursor;	SubName: Full=Putative aldehyde dehydrogenase {ECO:0000313|EMBL:EOD42182.1};	Aldehyde dehydrogenase	GO:0009507,chloroplast; GO:0009570,chloroplast stroma; GO:0005759,mitochondrial matrix; GO:0005739,mitochondrion; GO:0005507,copper ion binding; GO:0051287,NAD binding; GO:0004777,succinate-semialdehyde dehydrogenase (NAD+) activity; GO:0009013,succinate-semialdehyde dehydrogenase [NAD(P)+] activity; GO:0009450,gamma-aminobutyric acid catabolic process; GO:0006540,glutamate decarboxylation to suc…	Aldehyde dehydrogenase family
Cluster-11961.0	1.86	2.11	1.29	0	0.24	0.36	0.47	0.13	0	0.35	0	0	15	17	12	0	2	3	4	1	0	3	0	0	--	--	--	--	--	--	--
Cluster-11964.0	1.36	0.1	2.27	0	0	0.1	3.68	2.16	1.91	0	0	0	13	1	25	0	0	1	37	20	18	0	0	0	--	hypothetical protein CFP56_60704 [Quercus suber]	--	SubName: Full=Uncharacterized protein {ECO:0000313|EMBL:GAQ90081.1};	--	--	--
Cluster-11965.0	1.66	2.08	0.54	2.55	1.8	2.65	0	0	0	0	0	0	16	20	6	26	18	26	0	0	0	0	0	0	--	--	--	--	--	--	--
Cluster-11967.1	1.77	2.54	1.95	0.65	0.81	1.14	4.19	4.75	2.97	1.77	1.32	0.95	23	33	29	9	11	15	57	60	38	24	23	12	K09422 transcription factor MYB, plant | (RefSeq) transcription factor MYB4-like (A)	transcription factor MYB36-like [Herrania umbratica]	RecName: Full=Transcription factor RAX2; AltName: Full=Myb-related protein 38; Short=AtMYB38; AltName: Full=Protein REGULATOR OF AXILLARY MERISTEMS 2;	SubName: Full=Myb domain protein 84, putative {ECO:0000313|EMBL:EOY29840.1};	Transcription factor, Myb superfamily	GO:0005634,nucleus; GO:0003700,DNA-binding transcription factor activity; GO:0000981,DNA-binding transcription factor activity, RNA polymerase II-specific; GO:0043565,sequence-specific DNA binding; GO:0001135,RNA polymerase II transcription regulator recruiting activity; GO:0044212,transcription regulatory region DNA binding; GO:0009785,blue light signaling pathway; GO:0030154,cell differentiatio…	Myb-like DNA-binding domain
Cluster-11976.0	0.39	0.26	0.54	0.67	0.37	0.76	0.43	0.43	0.16	2.21	2.23	1.36	12	8	19	22	12	24	14	13	5	71	93	41	K01534 Cd2+/Zn2+-exporting ATPase [EC:3.6.3.3 3.6.3.5] | (RefSeq) cadmium/zinc-transporting ATPase HMA3-like (A)	PREDICTED: receptor-like cytosolic serine/threonine-protein kinase RBK2 isoform X1 [Theobroma cacao]	RecName: Full=Receptor-like cytosolic serine/threonine-protein kinase RBK2; EC=2.7.11.1; AltName: Full=Protein ROP BINDING PROTEIN KINASES 2;	SubName: Full=Autophagy 18 H {ECO:0000313|EMBL:EOY11265.1};	Serine/threonine protein kinase	GO:0005737,cytoplasm; GO:0005634,nucleus; GO:0005886,plasma membrane; GO:0005524,ATP binding; GO:0051020,GTPase binding; GO:0004675,transmembrane receptor protein serine/threonine kinase activity; GO:0007166,cell surface receptor signaling pathway; GO:0006468,protein phosphorylation	Protein tyrosine kinase
Cluster-11983.0	0	0.12	0	0.11	0.34	0.46	0	0.12	0	2.77	3.03	3.49	0	1	0	1	3	4	0	1	0	25	35	29	--	uncharacterized protein LOC110426544 [Herrania umbratica]	--	SubName: Full=Uncharacterized protein {ECO:0000313|EMBL:EOY08886.1};	--	--	DUF761-associated sequence motif
Cluster-11984.0	2.74	2.43	6.26	0.15	0	0	2.46	1.51	3.27	0	0	0	17	15	45	1	0	0	16	9	20	0	0	0	--	hypothetical protein CFP56_70974 [Quercus suber]	--	--	--	--	Putative oxalocrotonate tautomerase enzyme
Cluster-12002.0	1	0.77	0.47	1.89	2.07	1.36	0.37	0.16	0.16	2.36	1.43	1.66	13	10	7	26	28	18	5	2	2	32	25	21	K09286 EREBP-like factor | (RefSeq) ethylene-responsive transcription factor RAP2-6 isoform X1 (A)	ethylene-responsive transcription factor ABR1 [Herrania umbratica]	RecName: Full=Ethylene-responsive transcription factor ERF112;	SubName: Full=Integrase-type DNA-binding superfamily protein, putative {ECO:0000313|EMBL:EOX92346.1};	--	GO:0005634,nucleus; GO:0003677,DNA binding; GO:0003700,DNA-binding transcription factor activity; GO:0009873,ethylene-activated signaling pathway; GO:0006351,transcription, DNA-templated	AP2 domain
Cluster-12003.0	2.81	6.28	2.91	0.1	0	0.32	0.21	0.34	0	0	0	0.45	26	58	31	1	0	3	2	3	0	0	0	4	--	--	--	--	--	--	--
Cluster-12004.0	0.32	0.06	0.45	0	0	0	1.48	1.99	2.04	0	0	0	5	1	8	0	0	0	24	30	31	0	0	0	K15102 solute carrier family 25 (mitochondrial phosphate transporter), member 3 | (RefSeq) mitochondrial phosphate carrier protein 2-like (A)	mitochondrial phosphate carrier protein 2 [Quercus suber]	RecName: Full=Mitochondrial phosphate carrier protein 2, mitochondrial; AltName: Full=Mitochondrial phosphate transporter 2; Short=MPT2; AltName: Full=Phosphate transporter 3;2; Flags: Precursor;	SubName: Full=Putative mitochondrial phosphate carrier protein {ECO:0000313|EMBL:JAT56945.1};	Mitochondrial phosphate carrier protein	GO:0016021,integral component of membrane; GO:0005743,mitochondrial inner membrane; GO:0015114,phosphate ion transmembrane transporter activity; GO:0006839,mitochondrial transport; GO:0009651,response to salt stress	Mitochondrial carrier protein
Cluster-12005.0	1.58	0.79	4.52	0	0.11	0.33	0.97	0.47	1.95	0	0	0	14	7	46	0	1	3	9	4	17	0	0	0	K06689 ubiquitin-conjugating enzyme E2 D [EC:2.3.2.23] | (RefSeq) ubiquitin-conjugating enzyme E2-16 kDa (A)	hypothetical protein CHLNCDRAFT_53431 [Chlorella variabilis]	RecName: Full=Ubiquitin-conjugating enzyme E2 30; EC=2.3.2.23; AltName: Full=E2 ubiquitin-conjugating enzyme 30; AltName: Full=Ubiquitin carrier protein 30;	SubName: Full=Ubiquitin-conjugating enzyme E2 {ECO:0000313|EMBL:JAT61431.1};	Ubiquitin-protein ligase	GO:0005524,ATP binding; GO:0004842,ubiquitin-protein transferase activity; GO:0006511,ubiquitin-dependent protein catabolic process	Ubiquitin-conjugating enzyme
Cluster-12014.0	2.42	1.08	3.99	5.86	2.33	4.94	0.26	0.46	0	1.63	0.67	0.37	27	12	51	69	27	56	3	5	0	19	10	4	K06630 14-3-3 protein epsilon | (RefSeq) 14-3-3 protein 9 (A)	predicted protein [Hordeum vulgare subsp. vulgare]	RecName: Full=14-3-3-like protein;	SubName: Full=14-3-3 protein zeta {ECO:0000313|EMBL:JAT59744.1};	Multifunctional chaperone (14-3-3 family)	GO:0019904,protein domain specific binding	14-3-3 protein
Cluster-12015.0	0.35	1.23	2.56	3.16	1.19	1.54	0.5	0.73	0.71	2.65	3.78	3.64	2	7	17	19	7	9	3	4	4	16	29	20	K10683 BRCA1-associated RING domain protein 1 | (RefSeq) BRCA1-associated RING domain protein 1 (A)	Brca1 associated ring domain, putative isoform 1 [Theobroma cacao]	RecName: Full=Protein BREAST CANCER SUSCEPTIBILITY 1 homolog {ECO:0000303|PubMed:12582233}; Short=AtBRCA1 {ECO:0000303|PubMed:12582233};	SubName: Full=Brca1 associated ring domain, putative isoform 1 {ECO:0000313|EMBL:EOX94358.1};	Transcriptional regulator BRCA1	GO:0070531,BRCA1-A complex; GO:0031436,BRCA1-BARD1 complex; GO:0005634,nucleus; GO:0005886,plasma membrane; GO:0046872,metal ion binding; GO:0004842,ubiquitin-protein transferase activity; GO:0071480,cellular response to gamma radiation; GO:0006310,DNA recombination; GO:0006281,DNA repair; GO:0000724,double-strand break repair via homologous recombination; GO:0045717,negative regulation of fatty …	zinc finger of C3HC4-type, RING
Cluster-12018.0	2.47	2.74	2.03	0.12	0	0.64	4.09	4.45	3.29	1.49	0.87	1.62	19	21	18	1	0	5	33	33	25	12	9	12	K13448 calcium-binding protein CML | (RefSeq) calmodulin-like protein 3 (A)	Calcium-binding EF-hand [Corchorus capsularis]	RecName: Full=Calmodulin-like protein 5; AltName: Full=Protein MULTICOPY SUPPRESSORS OF SNF4 DEFICIENCY IN YEAST 3;	SubName: Full=Calcium-binding EF-hand {ECO:0000313|EMBL:OMO78948.1};	Calmodulin and related proteins (EF-Hand superfamily)	GO:0012505,endomembrane system; GO:0031303,integral component of endosome membrane; GO:0005509,calcium ion binding	EF hand
Cluster-12022.0	3.86	6.28	1.38	0	0	0	10.54	9.88	14.58	0	0	0	7	11	3	0	0	0	20	16	26	0	0	0	--	hypothetical protein CFP56_53669 [Quercus suber]	--	--	--	--	--
Cluster-12027.0	2.41	2.22	7.44	0	0	0.1	3.45	3.01	2.45	0	0.3	0	24	22	85	0	0	1	36	29	24	0	4	0	--	putative opsin [Oryza sativa Indica Group]	--	SubName: Full=Putative opsin {ECO:0000313|EMBL:AAQ75384.1};	--	GO:0016021,integral component of membrane; GO:0005216,ion channel activity	Bacteriorhodopsin-like protein
Cluster-12029.0	0.77	0.94	0.52	5.42	3.49	6.04	0.62	0.87	0.42	12.52	10.55	12.15	26	32	20	196	125	209	22	29	14	442	483	404	K15333 tRNA guanosine-2'-O-methyltransferase [EC:2.1.1.34] | (RefSeq) uncharacterized protein LOC104224633 (A)	PREDICTED: subtilisin-like protease SBT3.6 [Theobroma cacao]	RecName: Full=Subtilisin-like protease SBT3.5 {ECO:0000303|PubMed:16193095}; EC=3.4.21.- {ECO:0000305}; AltName: Full=Subtilase subfamily 3 member 5 {ECO:0000303|PubMed:16193095}; Short=AtSBT3.5 {ECO:0000303|PubMed:16193095}; Flags: Precursor;	SubName: Full=Subtilase family protein, putative isoform 2 {ECO:0000313|EMBL:EOY23829.1};	--	GO:0005618,cell wall; GO:0005576,extracellular region; GO:0004252,serine-type endopeptidase activity; GO:0040008,regulation of growth	Subtilase family
Cluster-12032.0	0.24	0.12	0.37	0	0	0	1.4	1.57	1.12	0	0	0	4	2	7	0	0	0	24	25	18	0	0	0	K07300 Ca2+:H+ antiporter | (RefSeq) vacuolar calcium ion transporter-like (A)	vacuolar calcium ion transporter [Quercus suber]	RecName: Full=Vacuolar cation/proton exchanger 3; AltName: Full=Ca(2+)/H(+) exchanger 3; AltName: Full=OsCAX3;	SubName: Full=Calcium/proton exchanger {ECO:0000313|EMBL:ETW08395.1};	Ca2+/H+ antiporter VCX1 and related proteins	GO:0016021,integral component of membrane; GO:0009705,plant-type vacuole membrane; GO:0015369,calcium:proton antiporter activity	Sodium/calcium exchanger protein
Cluster-12034.0	1.21	2.7	4.32	0.13	0	0.4	3.98	3.77	4.64	0	0.1	0	9	20	37	1	0	3	31	27	34	0	1	0	--	hypothetical protein CFP56_60781 [Quercus suber]	--	--	--	--	--
Cluster-12046.0	3.57	4.97	9.89	0.39	0.13	0.41	5.41	5.23	2.53	0.03	0.08	0	103	144	326	12	4	12	164	148	72	1	3	0	K15363 fanconi-associated nuclease 1 [EC:3.1.21.- 3.1.4.1] | (RefSeq) fanconi-associated nuclease 1 homolog (A)	putative metal-nicotianamine transporter ysl7 [Quercus suber]	RecName: Full=Probable metal-nicotianamine transporter YSL12; AltName: Full=Protein YELLOW STRIPE LIKE 12; Short=OsYSL12;	SubName: Full=Uncharacterized protein {ECO:0000313|EMBL:KDP45817.1};	--	GO:0016021,integral component of membrane; GO:0005886,plasma membrane; GO:0022857,transmembrane transporter activity	OPT oligopeptide transporter protein
Cluster-12047.0	0.37	0.37	1.16	0	0	0	0.71	0.7	1.02	0	0.04	0	7	7	25	0	0	0	14	13	19	0	1	0	K11816 indole-3-pyruvate monooxygenase [EC:1.14.13.168] | (RefSeq) probable indole-3-pyruvate monooxygenase YUCCA8 (A)	baeyer-villiger monooxygenase [Quercus suber]	RecName: Full=Probable indole-3-pyruvate monooxygenase YUCCA5; EC=1.14.13.168; AltName: Full=Flavin-containing monooxygenase YUCCA5; AltName: Full=Protein SUPPRESSOR OF ER 1;	SubName: Full=Steroid monooxygenase {ECO:0000313|EMBL:BAM80902.1};	Flavin-containing monooxygenase	GO:0050660,flavin adenine dinucleotide binding; GO:0103075,indole-3-pyruvate monooxygenase activity; GO:0004497,monooxygenase activity; GO:0004499,N,N-dimethylaniline monooxygenase activity; GO:0050661,NADP binding; GO:0009851,auxin biosynthetic process	Pyridine nucleotide-disulphide oxidoreductase
Cluster-12048.0	0.57	0.49	4.69	3.85	0.78	2.48	0	0	0	0.94	0.79	0.25	7	6	66	50	10	31	0	0	0	12	13	3	--	--	--	--	--	--	--
Cluster-12053.0	0.16	0.15	0	0.12	0.2	0.13	0.22	0.18	0.13	2.32	1.9	2.67	6	6	0	5	8	5	9	7	5	93	99	101	K06678 condensin complex subunit 3 | (RefSeq) condensin complex subunit 3 (A)	condensin complex subunit 3 [Durio zibethinus]	--	SubName: Full=ARM repeat superfamily protein isoform 1 {ECO:0000313|EMBL:EOY03056.1};	Chromosome condensation complex Condensin, subunit G	GO:0000796,condensin complex; GO:0007076,mitotic chromosome condensation	Nuclear condensing complex subunits, C-term domain
Cluster-12055.0	1.7	2.45	1.42	0.99	0.62	0.75	1.96	1.92	1.47	1.67	1.15	1.44	47	68	45	29	18	21	57	52	40	48	43	39	--	uncharacterized protein LOC111288744 [Durio zibethinus]	--	SubName: Full=Uncharacterized protein {ECO:0000313|EMBL:EOX96055.1};	--	GO:0003676,nucleic acid binding; GO:0008270,zinc ion binding	--
Cluster-12057.0	5	3.37	7.89	0	0.41	0.82	0.4	1.54	1.06	0	0	0.44	24	16	44	0	2	4	2	7	5	0	0	2	K13448 calcium-binding protein CML | (RefSeq) probable calcium-binding protein CML44 (A)	PREDICTED: probable calcium-binding protein CML44 [Juglans regia]	RecName: Full=Probable calcium-binding protein CML44; AltName: Full=Calmodulin-like protein 44;	SubName: Full=probable calcium-binding protein CML44 {ECO:0000313|RefSeq:XP_018810053.1};	Calmodulin and related proteins (EF-Hand superfamily)	GO:0005509,calcium ion binding	EF hand
Cluster-12069.0	1.87	1.37	0.88	5.51	6.31	7.34	2.43	4.8	1.72	10.98	12.72	8.17	11	8	6	34	38	44	15	27	10	68	100	46	K16281 RING-H2 zinc finger protein RHA1 | (RefSeq) E3 ubiquitin-protein ligase RHA1B (A)	E3 ubiquitin-protein ligase RHA1B [Carica papaya]	RecName: Full=E3 ubiquitin-protein ligase RHA1B {ECO:0000305}; EC=2.3.2.27; AltName: Full=RING-H2 finger A1b {ECO:0000303|PubMed:9781696}; AltName: Full=RING-H2 zinc finger protein RHA1b {ECO:0000305}; AltName: Full=RING-type E3 ubiquitin transferase RHA1B {ECO:0000305};	SubName: Full=Zinc finger protein, putative {ECO:0000313|EMBL:EOX95903.1};	FOG: Predicted E3 ubiquitin ligase	GO:0046872,metal ion binding; GO:0061630,ubiquitin protein ligase activity; GO:0004842,ubiquitin-protein transferase activity; GO:0043161,proteasome-mediated ubiquitin-dependent protein catabolic process; GO:0016567,protein ubiquitination; GO:0046686,response to cadmium ion; GO:0010200,response to chitin	Ring finger domain
Cluster-12072.0	0.75	0.15	0.13	5.39	10	7.46	3.13	3.57	1.97	3.83	4.9	5.9	5	1	1	38	69	51	22	23	13	27	44	38	K16465 centrin-1 | (RefSeq) calcium-binding protein PBP1 (A)	calcium-binding protein PBP1 [Herrania umbratica]	RecName: Full=Calcium-binding protein PBP1; AltName: Full=KIC-related protein 2; AltName: Full=PINOID-binding protein 1;	SubName: Full=Ccd1, putative {ECO:0000313|EMBL:EOY12751.1};	Ca2+-binding protein (centrin/caltractin), EF-Hand superfamily protein	GO:0005509,calcium ion binding; GO:0009733,response to auxin	EF-hand domain pair
Cluster-12075.0	2.39	1.87	7.76	0.88	0.6	1.73	3.76	4.72	4.52	0.2	0.23	0.11	23	18	86	9	6	17	38	44	43	2	3	1	K02984 small subunit ribosomal protein S3Ae | (RefSeq) 40S ribosomal protein S1 (A)	40S ribosomal protein S3A [Klebsormidium nitens]	RecName: Full=40S ribosomal protein S3a {ECO:0000255|HAMAP-Rule:MF_03122}; AltName: Full=CYC07 protein;	RecName: Full=40S ribosomal protein S3a {ECO:0000256|HAMAP-Rule:MF_03122};	40S ribosomal protein S3A	GO:0005829,cytosol; GO:0005840,ribosome; GO:0003735,structural constituent of ribosome; GO:0002181,cytoplasmic translation	Ribosomal S3Ae family
Cluster-12079.0	0.25	1.02	0.43	1.21	0.75	3.94	0.72	0.8	0.76	7.57	11.12	10.88	1	4	2	5	3	16	3	3	3	32	59	41	K08900 mitochondrial chaperone BCS1 | (RefSeq) AAA-ATPase At3g50940 (A)	PREDICTED: AAA-ATPase At3g50940 [Theobroma cacao]	--	SubName: Full=p-loop containing nucleoside triphosphate hydrolases superfamily protein {ECO:0000313|EMBL:EOX90872.1};	--	GO:0005524,ATP binding; GO:0016787,hydrolase activity	Spectrin repeat
Cluster-12080.0	1.33	2.22	2.95	0.3	0.03	0.25	3.75	2.98	1.13	0.06	0	0	42	70	106	10	1	8	124	92	35	2	0	0	--	--	--	--	--	--	--
Cluster-12084.0	0.36	0.48	0.94	0	0	0	1.42	1.29	1.58	0	0	0.06	6	8	18	0	0	0	25	21	26	0	0	1	--	isoform 2 of periostin [Quercus suber]	--	SubName: Full=Transforming growth factor-beta-induced protein ig-h3 {ECO:0000313|EMBL:JAT51764.1}; Flags: Fragment;	Proteins containing Ca2+-binding EGF-like domains	--	Fasciclin domain
Cluster-12086.0	0.82	2.5	6.09	0	0	0	1.05	3.79	3.61	0	0	0	3	9	26	0	0	0	4	13	13	0	0	0	K11251 histone H2A | (RefSeq) histone H2A (A)	histone H2A [Cladophialophora psammophila CBS 110553]	RecName: Full=Histone H2A;	RecName: Full=Histone H2A {ECO:0000256|RuleBase:RU003767};	Histone 2A	GO:0000786,nucleosome; GO:0005634,nucleus; GO:0003677,DNA binding; GO:0046982,protein heterodimerization activity	C-terminus of histone H2A
Cluster-12103.0	0.45	1.04	1.3	0.09	0.19	0.29	1.65	0.91	0.7	0	0.04	0.05	9	21	30	2	4	6	35	18	14	0	1	1	K19366 spartin | (RefSeq) uncharacterized protein LOC112019149 (A)	isoform 2 of spartin [Quercus suber]	--	--	--	--	Senescence-associated protein
Cluster-12104.0	0.68	0.34	0.24	0	0	0	0.45	0.97	2.06	0.06	0	0	10	5	4	0	0	0	7	14	30	1	0	0	--	sulfite efflux pump ssu1 [Quercus suber]	--	SubName: Full=C4-dicarboxylate transporter/malic acid transport protein, TDT family {ECO:0000313|EMBL:EME27703.1};	--	GO:0016021,integral component of membrane; GO:0055085,transmembrane transport	Voltage-dependent anion channel
Cluster-1211.0	0	0	0	0	0	0	7	3.31	7.45	0.8	2.94	0.94	0	0	0	0	0	0	17	7	17	2	9	2	--	--	--	--	--	--	--
Cluster-12113.0	0.71	0.88	1.59	0.22	0	0.12	1.35	0.72	0.54	0.06	0	0	12	15	31	4	0	2	24	12	9	1	0	0	K02144 V-type H+-transporting ATPase subunit H | (RefSeq) V-type proton ATPase subunit H-like (A)	v-type proton atpase subunit h [Quercus suber]	--	SubName: Full=V-type proton ATPase subunit h-like protein {ECO:0000313|EMBL:KOO21609.1};	Vacuolar H+-ATPase V1 sector, subunit H	GO:0000221,vacuolar proton-transporting V-type ATPase, V1 domain; GO:0046961,proton-transporting ATPase activity, rotational mechanism; GO:0015991,ATP hydrolysis coupled proton transport	V-ATPase subunit H
Cluster-12120.0	0	0.56	0.45	7.52	0.57	10.65	0	0	0	1.5	0.83	2.4	0	1	1	14	1	20	0	0	0	3	2	4	--	--	--	--	--	--	--
Cluster-12130.0	2.01	2.53	2.73	0.66	0.25	0.34	2.66	2.24	2.56	0	0	0	23	29	36	8	3	4	32	25	29	0	0	0	K07874 Ras-related protein Rab-1A | (RefSeq) GTP-binding protein ypt1 (A)	small rab-related GTPase [Chlamydomonas reinhardtii]	RecName: Full=GTP-binding protein YPTC1;	SubName: Full=GTP-binding protein ypt1 {ECO:0000313|EMBL:JAT59790.1};	GTPase Rab1/YPT1, small G protein superfamily, and related GTP-binding proteins	GO:0005886,plasma membrane; GO:0005525,GTP binding; GO:0003924,GTPase activity; GO:0015031,protein transport	Ras family
Cluster-12134.0	1.46	0.78	2.88	0.28	0	0.1	1.11	1.21	1.19	0.09	0	0	15	8	34	3	0	1	12	12	12	1	0	0	K19329 WW domain-containing oxidoreductase | (RefSeq) short-chain dehydrogenase TIC 32, chloroplastic-like (A)	predicted protein [Hordeum vulgare subsp. vulgare]	RecName: Full=Short-chain dehydrogenase TIC 32, chloroplastic; EC=1.1.1.-; AltName: Full=Translocon at the inner envelope membrane of chloroplasts 32; Short=AtTIC32;	SubName: Full=Predicted protein {ECO:0000313|EMBL:BAK05401.1};	Dehydrogenases with different specificities (related to short-chain alcohol dehydrogenases)	GO:0009507,chloroplast; GO:0009941,chloroplast envelope; GO:0009706,chloroplast inner membrane; GO:0005886,plasma membrane; GO:0016491,oxidoreductase activity; GO:0015031,protein transport	short chain dehydrogenase
Cluster-12141.0	1.73	1.7	1.13	0.33	0	0.31	0.75	0.48	0.16	0.21	0.16	0.1	55	54	41	11	0	10	25	15	5	7	7	3	K19984 exocyst complex component 5 | (RefSeq) uncharacterized protein LOC112294431 (A)	formin-like protein 4 [Prunus persica]	RecName: Full=Formin-like protein 8; Short=AtFH8; Short=AtFORMIN-1; Flags: Precursor;	RecName: Full=Formin-like protein {ECO:0000256|RuleBase:RU361260};	Rho GTPase effector BNI1 and related formins	GO:0005911,cell-cell junction; GO:0016021,integral component of membrane; GO:0005886,plasma membrane; GO:0003779,actin binding; GO:0051015,actin filament binding; GO:0005522,profilin binding; GO:0045010,actin nucleation; GO:0009932,cell tip growth	Formin Homology 2 Domain
Cluster-12146.0	3.58	4.41	5.7	1.23	2.03	1.51	6.11	4.62	1.82	0.48	0	0	14	17	26	5	8	6	25	17	7	2	0	0	--	--	--	--	--	--	--
Cluster-12155.0	0.5	0.5	0.71	0	0	0.11	1.07	0.99	0.63	0	0	0	13	13	21	0	0	3	29	25	16	0	0	0	K14779 ATP-dependent RNA helicase DDX52/ROK1 [EC:3.6.4.13] | (RefSeq) PREDICTED: similar to Zinc finger protein 271 (Zinc finger protein 7) (HZF7) (Zinc finger protein ZNFphex133) (Epstein-Barr virus-induced zinc finger protein) (ZNF-EB) (CT-ZFP48) (Zinc finger protein (A)	PREDICTED: similar to Zinc finger protein 271 (Zinc finger protein 7) (HZF7) (Zinc finger protein ZNFphex133) (Epstein-Barr virus-induced zinc finger protein) (ZNF-EB) (CT-ZFP48) (Zinc finger protein [Bathycoccus prasinos]	--	SubName: Full=Zinc finger protein C25B8.19c {ECO:0000313|EMBL:JAT54838.1}; Flags: Fragment;	FOG: Zn-finger	GO:0003676,nucleic acid binding	Zinc finger, C2H2 type
Cluster-12160.0	1.42	2.1	1.14	2.79	3.15	3.07	0.65	1.69	1.1	5.25	4.27	4.67	25	37	23	52	58	55	12	29	19	96	101	80	K21625 cyclin-D-binding Myb-like transcription factor 1 | (RefSeq) cyclin-D-binding Myb-like transcription factor 1 (A)	RNA polymerase I termination factor [Durio zibethinus]	RecName: Full=Transcription factor MYB3R-5 {ECO:0000303|PubMed:11597504}; AltName: Full=Myb-related protein 3R-5 {ECO:0000303|PubMed:11597504};	SubName: Full=Cyclin-D-binding Myb-like transcription factor 1 isoform 1 {ECO:0000313|EMBL:EOY34439.1};	RNA polymerase I termination factor, Myb superfamily	GO:0005634,nucleus; GO:0003700,DNA-binding transcription factor activity; GO:0000981,DNA-binding transcription factor activity, RNA polymerase II-specific; GO:0043565,sequence-specific DNA binding; GO:0001135,RNA polymerase II transcription regulator recruiting activity; GO:0044212,transcription regulatory region DNA binding; GO:0030154,cell differentiation; GO:0008285,negative regulation of cell…	Myb-like DNA-binding domain
Cluster-12163.0	1.04	1.29	1.36	0.24	0.04	0.29	1.13	0.76	0.68	0	0.03	0.04	28	35	42	7	1	8	32	20	18	0	1	1	--	--	--	--	--	--	--
Cluster-12167.0	0.6	0.3	0.31	1.41	1.95	1.36	0.63	0.12	0.73	1.27	1.65	1.42	10	5	6	25	34	23	11	2	12	22	37	23	K10260 F-box and WD-40 domain protein 7 | (RefSeq) predicted protein (A)	hypothetical protein CCACVL1_00664 [Corchorus capsularis]	RecName: Full=E3 ubiquitin-protein ligase PUB23; EC=2.3.2.27; AltName: Full=Plant U-box protein 23; AltName: Full=RING-type E3 ubiquitin transferase PUB23 {ECO:0000305}; AltName: Full=U-box domain-containing protein 23;	RecName: Full=RING-type E3 ubiquitin transferase {ECO:0000256|SAAS:SAAS00702733}; EC=2.3.2.27 {ECO:0000256|SAAS:SAAS00702733};	--	GO:0005829,cytosol; GO:0004842,ubiquitin-protein transferase activity; GO:0006952,defense response; GO:0051865,protein autoubiquitination; GO:0016567,protein ubiquitination; GO:0010200,response to chitin; GO:0009414,response to water deprivation	U-box domain
Cluster-12170.0	0.19	0.52	0.42	1.88	2.19	2.62	0.6	0.42	0.71	3.25	2.42	3.26	5	14	13	54	62	72	17	11	19	91	88	86	--	PREDICTED: rop guanine nucleotide exchange factor 9-like isoform X1 [Gossypium hirsutum]	RecName: Full=Rop guanine nucleotide exchange factor 12 {ECO:0000303|PubMed:15980860}; Short=AtRopGEF12 {ECO:0000303|PubMed:15980860}; AltName: Full=Protein MATERNAL EFFECT EMBRYO ARREST 64; AltName: Full=Rho of plants guanine nucleotide exchange factor 12 {ECO:0000303|PubMed:15980860};	SubName: Full=rop guanine nucleotide exchange factor 9-like isoform X1 {ECO:0000313|RefSeq:XP_016720640.1};	--	GO:0005737,cytoplasm; GO:0005886,plasma membrane; GO:0090406,pollen tube; GO:0005089,Rho guanyl-nucleotide exchange factor activity; GO:0009793,embryo development ending in seed dormancy; GO:0009860,pollen tube growth; GO:0080092,regulation of pollen tube growth	PRONE (Plant-specific Rop nucleotide exchanger)
Cluster-12172.0	1.01	0.61	2.44	3.49	1	4.17	0.39	0.64	0	0	0.46	0.21	5	3	14	18	5	21	2	3	0	0	3	1	--	--	--	--	--	--	--
Cluster-12189.0	4.21	4.74	4.3	0.8	0.41	1.14	6.62	6.95	3.94	0	0.39	0.11	40	45	47	8	4	11	66	64	37	0	5	1	K17742 sorbose reductase [EC:1.1.1.289] | (RefSeq) probable NADP-dependent mannitol dehydrogenase (A)	l-xylulose reductase [Quercus suber]	RecName: Full=Tropinone reductase homolog At2g29370 {ECO:0000305}; EC=1.1.1.- {ECO:0000305};	SubName: Full=Short-chain dehydrogenase/reductase SDR {ECO:0000313|EMBL:EME31856.1};	Reductases with broad range of substrate specificities	GO:0016491,oxidoreductase activity	Enoyl-(Acyl carrier protein) reductase
Cluster-12190.0	10.57	7.85	9.65	4.81	9.14	6.82	4.69	4.52	5.43	1.93	4.86	3.31	73	54	77	35	65	48	34	30	37	14	45	22	K17769 mitochondrial import receptor subunit TOM22 | (RefSeq) mitochondrial import receptor subunit TOM9-2-like (A)	PREDICTED: mitochondrial import receptor subunit TOM9-2-like [Musa acuminata subsp. malaccensis]	RecName: Full=Mitochondrial import receptor subunit TOM9-2; AltName: Full=Mitochondrial import receptor subunit TOM22 homolog 2; AltName: Full=Translocase of outer membrane 22 kDa subunit homolog 2; AltName: Full=Translocase of outer membrane 9 kDa subunit TOM9-2;	SubName: Full=Mitochondrial outer membrane translocase complex, subunit Tom22, plant {ECO:0000313|EMBL:KVI09604.1};	Translocase of outer mitochondrial membrane complex, subunit TOM22	GO:0031307,integral component of mitochondrial outer membrane; GO:0005742,mitochondrial outer membrane translocase complex; GO:0005739,mitochondrion; GO:0009536,plastid; GO:0005774,vacuolar membrane; GO:0015450,P-P-bond-hydrolysis-driven protein transmembrane transporter activity; GO:0030150,protein import into mitochondrial matrix; GO:0045040,protein import into mitochondrial outer membrane; GO:…	Mitochondrial import receptor subunit Tom22
Cluster-12193.0	0.37	0.65	1.59	0.12	0.09	0.03	1.04	0.7	0.25	0	0	0	12	21	58	4	3	1	35	22	8	0	0	0	K14152 phosphoribosyl-ATP pyrophosphohydrolase / phosphoribosyl-AMP cyclohydrolase / histidinol dehydrogenase [EC:3.6.1.31 3.5.4.19 1.1.1.23] | (RefSeq) histidine biosynthesis trifunctional protein-like (A)	histidine biosynthesis trifunctional protein [Quercus suber]	RecName: Full=Histidinol dehydrogenase, chloroplastic; Short=HDH; EC=1.1.1.23; Flags: Precursor;	SubName: Full=histidinol dehydrogenase, chloroplastic isoform X2 {ECO:0000313|RefSeq:XP_018846002.1, ECO:0000313|RefSeq:XP_018846003.1};	Histidinol dehydrogenase	GO:0009570,chloroplast stroma; GO:0004399,histidinol dehydrogenase activity; GO:0051287,NAD binding; GO:0008270,zinc ion binding; GO:0000105,histidine biosynthetic process	Histidinol dehydrogenase
Cluster-12194.0	0.89	1.96	4.51	0.45	0	0.12	2.09	1.95	1.2	0	0	0	15	33	87	8	0	2	37	32	20	0	0	0	K07374 tubulin alpha | (RefSeq) tubulin alpha chain (A)	PREDICTED: tubulin alpha-1 chain [Acyrthosiphon pisum]	RecName: Full=Tubulin alpha chain;	RecName: Full=Tubulin alpha chain {ECO:0000256|RuleBase:RU000352};	Alpha tubulin	GO:0005737,cytoplasm; GO:0005874,microtubule; GO:0005525,GTP binding; GO:0003924,GTPase activity; GO:0005200,structural constituent of cytoskeleton; GO:0007017,microtubule-based process	Tubulin/FtsZ family, GTPase domain
Cluster-12206.0	0.61	1.37	1	0.36	0	0.22	0.73	1.72	0.77	0	0	0	8	18	15	5	0	3	10	22	10	0	0	0	K10773 endonuclease III [EC:4.2.99.18] | (RefSeq) DNA glycosylase (A)	DNA glycosylase, partial [Coccomyxa subellipsoidea C-169]	RecName: Full=Putative DNA glycosylase At3g47830 {ECO:0000305}; EC=3.2.2.- {ECO:0000305};	SubName: Full=DNA glycosylase {ECO:0000313|EMBL:EIE21580.1}; Flags: Fragment;	--	GO:0016798,hydrolase activity, acting on glycosyl bonds; GO:0006284,base-excision repair	HhH-GPD superfamily base excision DNA repair protein
Cluster-12208.0	0.06	0.06	0.03	0.82	0.3	1.07	0.18	0.16	0.03	1.98	2.36	3.09	2	2	1	28	10	35	6	5	1	66	102	97	--	--	--	--	--	--	--
Cluster-12216.0	1.52	1.59	2.32	0.32	0.04	0.37	1.34	1.94	1.15	0.04	0	0	40	42	70	9	1	10	37	50	30	1	0	0	--	putative na(+)/h(+) antiporter c3a11.09 [Quercus suber]	--	SubName: Full=Sodium hydrogen exchanger {ECO:0000313|EMBL:GAQ83708.1};	Na+/H+ antiporter	GO:0016021,integral component of membrane; GO:0015299,solute:proton antiporter activity	Sodium/hydrogen exchanger family
Cluster-12217.0	3.05	1.02	4.09	0.3	0	0.15	2.76	2.89	2.06	0	0.06	0	39	13	60	4	0	2	37	36	26	0	1	0	--	--	--	SubName: Full=Uncharacterized protein {ECO:0000313|EMBL:JAT59101.1};	--	--	--
Cluster-12226.0	0.29	0.44	0	5.83	4.54	4.44	0.14	0	0	0.56	1.75	0.76	2	3	0	42	32	31	1	0	0	4	16	5	--	hypothetical protein JCGZ_15146 [Jatropha curcas]	--	SubName: Full=Uncharacterized protein {ECO:0000313|EMBL:KDP45281.1};	--	--	--
Cluster-12235.0	1.83	2.2	5.5	2.37	1.17	2.24	3.55	2.89	2.08	0	0	0	24	29	83	33	16	30	49	37	27	0	0	0	K13953 alcohol dehydrogenase, propanol-preferring [EC:1.1.1.1] | (RefSeq) alcohol dehydrogenase 1-like (A)	predicted protein [Hordeum vulgare subsp. vulgare]	RecName: Full=Probable cinnamyl alcohol dehydrogenase 3 {ECO:0000305}; Short=OsCAD3 {ECO:0000303|PubMed:15452707}; EC=1.1.1.195 {ECO:0000305};	SubName: Full=Uncharacterized protein {ECO:0000313|EnsemblProtists:Phyra84285};	Alcohol dehydrogenase, class V	GO:0045551,cinnamyl-alcohol dehydrogenase activity; GO:0052747,sinapyl alcohol dehydrogenase activity; GO:0008270,zinc ion binding; GO:0009809,lignin biosynthetic process	Alcohol dehydrogenase GroES-like domain
Cluster-12245.0	0.57	0.76	1.25	0.12	0	0.09	0.63	0.84	0.61	0	0	0	18	24	45	4	0	3	21	26	19	0	0	0	K20715 phototropin [EC:2.7.11.1] | (RefSeq) phototropin (A)	putative LOV domain-containing protein [Cladophora glomerata]	RecName: Full=Phototropin-2; EC=2.7.11.1; AltName: Full=Non-phototropic hypocotyl protein 1B; Short=OsNPH1B;	SubName: Full=Putative LOV domain-containing protein {ECO:0000313|EMBL:AML78964.1};	--	GO:0005737,cytoplasm; GO:0005794,Golgi apparatus; GO:0005634,nucleus; GO:0005886,plasma membrane; GO:0005524,ATP binding; GO:0009882,blue light photoreceptor activity; GO:0010181,FMN binding; GO:0042802,identical protein binding; GO:0000155,phosphorelay sensor kinase activity; GO:0004674,protein serine/threonine kinase activity; GO:0007623,circadian rhythm; GO:0035556,intracellular signal transdu…	PAS domain
Cluster-12251.0	0.37	0.71	1.36	0	0	0.09	0.74	0.54	0.28	0	0	0	12	23	50	0	0	3	25	17	9	0	0	0	K12200 programmed cell death 6-interacting protein | (RefSeq) pH-response regulator protein palA/RIM20-like (A)	ph-response regulator protein pala/rim20 [Quercus suber]	RecName: Full=Vacuolar-sorting protein BRO1 {ECO:0000305}; AltName: Full=BRO domain-containing protein 1 {ECO:0000305}; Short=AtBRO1 {ECO:0000303|PubMed:26902184};	SubName: Full=ALG-2 interacting protein X {ECO:0000313|RefSeq:XP_014513876.1};	Predicted signal transduction protein	GO:0005737,cytoplasm; GO:0005829,cytosol; GO:0005770,late endosome; GO:0005771,multivesicular body; GO:0009506,plasmodesma; GO:0043621,protein self-association; GO:0043130,ubiquitin binding; GO:0036257,multivesicular body organization; GO:0015031,protein transport; GO:0007033,vacuole organization	BRO1-like domain
Cluster-12253.0	2.71	3.85	6.78	1.07	0.65	1.22	5.71	5.5	3.9	0	0	0	24	34	69	10	6	11	53	47	34	0	0	0	--	hypothetical protein CFP56_50433 [Quercus suber]	--	--	--	--	Glutathione-dependent formaldehyde-activating enzyme
Cluster-12258.0	1.48	1.86	0.88	6.65	6.18	7.12	1.14	1.12	0.39	2.02	1.42	2	31	39	21	148	136	152	25	23	8	44	40	41	K08145 MFS transporter, SP family, solute carrier family 2 (facilitated glucose transporter), member 8 | (RefSeq) sugar transporter ERD6-like 8 (A)	PREDICTED: sugar transporter ERD6-like 8 [Gossypium hirsutum]	RecName: Full=Sugar transporter ERD6-like 8;	SubName: Full=sugar transporter ERD6-like 8 {ECO:0000313|RefSeq:XP_016667856.1};	Predicted transporter (major facilitator superfamily)	GO:0016021,integral component of membrane; GO:0005634,nucleus; GO:0005355,glucose transmembrane transporter activity; GO:0005351,carbohydrate:proton symporter activity; GO:0046323,glucose import; GO:0035428,NA	Sugar (and other) transporter
Cluster-12268.0	0.34	0.74	1.06	3.11	2.77	2.31	1.73	2	2.25	1.55	1.35	2.07	5	11	18	49	43	35	27	29	33	24	27	30	--	zinc finger protein ZAT5-like [Herrania umbratica]	RecName: Full=Zinc finger protein ZAT5;	SubName: Full=Nucleic acid binding protein, putative {ECO:0000313|EMBL:EOY07971.1};	FOG: Zn-finger	GO:0005634,nucleus; GO:0003700,DNA-binding transcription factor activity; GO:0046872,metal ion binding; GO:0043565,sequence-specific DNA binding; GO:0006355,regulation of transcription, DNA-templated; GO:0006351,transcription, DNA-templated	C2H2-type zinc finger
Cluster-12269.0	3.55	4.43	4.32	0.2	0.62	0.41	3.59	2.86	2.97	0	0	0.44	17	21	24	1	3	2	18	13	14	0	0	2	K11086 small nuclear ribonucleoprotein B and B' | (RefSeq) hypothetical protein (A)	hypothetical protein EUTSA_v10001000mg [Eutrema salsugineum]	--	RecName: Full=Small nuclear ribonucleoprotein-associated protein {ECO:0000256|PIRNR:PIRNR037187};	U1 snRNP component	GO:0030529,NA; GO:0005634,nucleus; GO:0003723,RNA binding	LSM domain
Cluster-12274.0	0.12	1.78	1.75	0.45	0	0.12	1.69	3.06	0.72	0	0.09	0	1	15	17	4	0	1	15	25	6	0	1	0	K03031 26S proteasome regulatory subunit N12 | (RefSeq) 26S proteasome regulatory subunit rpn12-like (A)	26s proteasome regulatory subunit rpn12 [Quercus suber]	RecName: Full=26S proteasome non-ATPase regulatory subunit 8 homolog A; AltName: Full=26S proteasome regulatory subunit RPN12a {ECO:0000303|PubMed:14623884}; Short=AtRPN12a {ECO:0000303|PubMed:14623884}; AltName: Full=26S proteasome regulatory subunit S14 homolog A;	SubName: Full=26S proteasome non-ATPase regulatory subunit 8 {ECO:0000313|EMBL:JAT48941.1};	26S proteasome regulatory complex, subunit RPN12/PSMD8	GO:0009941,chloroplast envelope; GO:0005829,cytosol; GO:0005634,nucleus; GO:0000502,proteasome complex; GO:0008541,proteasome regulatory particle, lid subcomplex; GO:0048825,cotyledon development; GO:0009736,cytokinin-activated signaling pathway; GO:0009908,flower development; GO:0048366,leaf development; GO:0048528,post-embryonic root development; GO:0043248,proteasome assembly; GO:0043161,prote…	CSN8/PSMD8/EIF3K family
Cluster-12277.0	5.18	4.05	2.12	0.68	1.12	1.13	1.65	1.8	0.88	4.38	2.26	4.19	36	28	17	5	8	8	12	12	6	32	21	28	--	PREDICTED: uncharacterized protein LOC105784619 [Gossypium raimondii]	--	SubName: Full=Uncharacterized protein {ECO:0000313|EMBL:KJB81401.1};	--	--	Tup N-terminal
Cluster-12278.0	0.34	0.58	0.57	0.26	0.06	0.33	1.32	1.54	1.59	0.42	0.27	0.28	11	19	21	9	2	11	45	49	51	14	12	9	--	--	--	--	--	--	--
Cluster-12280.0	0.94	0.61	0.86	0.09	0	0	0.9	1.06	0.38	0	0	0	20	13	21	2	0	0	20	22	8	0	0	0	K08157 MFS transporter, DHA1 family, multidrug resistance protein | (RefSeq) uncharacterized MFS-type transporter C530.15c-like (A)	hypothetical protein GPECTOR_30g189 [Gonium pectorale]	--	SubName: Full=Uncharacterized protein {ECO:0000313|EMBL:KXZ48094.1};	Synaptic vesicle transporter SVOP and related transporters (major facilitator superfamily)	GO:0016021,integral component of membrane; GO:0055085,transmembrane transport	Major Facilitator Superfamily
Cluster-12283.0	0.54	0.18	1.11	0.09	0.17	0.09	2.25	0.84	1.65	0.26	0.68	0.37	6	2	14	1	2	1	26	9	18	3	10	4	K16282 E3 ubiquitin-protein ligase RHA2 [EC:2.3.2.27] | (RefSeq) E3 ubiquitin-protein ligase RHA2B-like (A)	Zinc finger, RING-type [Corchorus capsularis]	RecName: Full=E3 ubiquitin-protein ligase RHA2B {ECO:0000305}; EC=2.3.2.27; AltName: Full=RING-H2 finger A2b {ECO:0000303|PubMed:9781696}; AltName: Full=RING-H2 zinc finger protein RHA2b {ECO:0000305}; AltName: Full=RING-type E3 ubiquitin transferase RHA2B {ECO:0000305};	SubName: Full=Zinc finger, RING-type {ECO:0000313|EMBL:OMO97336.1};	FOG: Predicted E3 ubiquitin ligase	GO:0005737,cytoplasm; GO:0005634,nucleus; GO:0046872,metal ion binding; GO:0061630,ubiquitin protein ligase activity; GO:0004842,ubiquitin-protein transferase activity; GO:0009738,abscisic acid-activated signaling pathway; GO:0009789,positive regulation of abscisic acid-activated signaling pathway; GO:0043161,proteasome-mediated ubiquitin-dependent protein catabolic process; GO:0016567,protein ub…	Ring finger domain
Cluster-12286.0	0.49	0.89	0.78	0.09	0	0.18	0.91	0.78	0.53	0	0	0.03	16	29	29	3	0	6	31	25	17	0	0	1	K10597 ubiquitin conjugation factor E4 B [EC:2.3.2.27] | (RefSeq) Zinc finger, RING/FYVE/PHD-type (A)	ubiquitin conjugation factor e4 [Quercus suber]	RecName: Full=Probable ubiquitin conjugation factor E4; EC=2.3.2.27 {ECO:0000250|UniProtKB:P54860, ECO:0000250|UniProtKB:Q9ES00}; AltName: Full=Plant U-box protein 1; AltName: Full=RING-type E3 ubiquitin transferase E4; AltName: Full=U-box domain-containing protein 1; AltName: Full=Ubiquitin-fusion degradation protein 2-like; Short=UB fusion protein 2-like;	SubName: Full=Zinc finger, RING/FYVE/PHD-type {ECO:0000313|EMBL:CEG00607.1};	Ubiquitin fusion degradation protein-2	GO:0005829,cytosol; GO:0005634,nucleus; GO:0000151,ubiquitin ligase complex; GO:0034450,ubiquitin-ubiquitin ligase activity; GO:0000209,protein polyubiquitination; GO:0030433,ubiquitin-dependent ERAD pathway	Ubiquitin elongating factor core
Cluster-12293.0	0.69	0.13	1.71	0	0	0	1.8	1.68	1.6	0	0	0	11	2	31	0	0	0	30	26	25	0	0	0	--	hypothetical protein [Zoysia matrella]	--	SubName: Full=Uncharacterized protein {ECO:0000313|EMBL:AIN39823.1};	--	--	Domain of unknown function (DUF4452)
Cluster-12307.0	2.13	2.14	5.09	0.94	0	0	4.53	3.42	2.66	0	0	0	13	13	36	6	0	0	29	20	16	0	0	0	K01725 cyanate lyase [EC:4.2.1.104] | (RefSeq) cyanate hydratase-like (A)	cyanate hydratase [Quercus suber]	RecName: Full=Cyanate hydratase {ECO:0000255|HAMAP-Rule:MF_03139}; Short=Cyanase {ECO:0000255|HAMAP-Rule:MF_03139}; EC=4.2.1.104 {ECO:0000255|HAMAP-Rule:MF_03139}; AltName: Full=Cyanate hydrolase {ECO:0000255|HAMAP-Rule:MF_03139}; AltName: Full=Cyanate lyase {ECO:0000255|HAMAP-Rule:MF_03139};	RecName: Full=Cyanate hydratase {ECO:0000256|HAMAP-Rule:MF_03139}; Short=Cyanase {ECO:0000256|HAMAP-Rule:MF_03139}; EC=4.2.1.104 {ECO:0000256|HAMAP-Rule:MF_03139}; AltName: Full=Cyanate hydrolase {ECO:0000256|HAMAP-Rule:MF_03139}; AltName: Full=Cyanate lyase {ECO:0000256|HAMAP-Rule:MF_03139};	--	GO:0008824,cyanate hydratase activity; GO:0043565,sequence-specific DNA binding; GO:0009439,cyanate metabolic process	Cyanate lyase C-terminal domain
Cluster-12311.0	0.29	0.14	0.06	0.48	0.69	1.06	0	0.22	0.07	2.01	1.13	0.89	4	2	1	7	10	15	0	3	1	29	21	12	--	uncharacterized protein LOC110426769 [Herrania umbratica]	RecName: Full=Zinc finger protein ZAT9;	SubName: Full=C2H2-like zinc finger protein, putative {ECO:0000313|EMBL:EOY03617.1};	FOG: Zn-finger	GO:0005634,nucleus; GO:0003700,DNA-binding transcription factor activity; GO:0046872,metal ion binding; GO:0044212,transcription regulatory region DNA binding; GO:0006355,regulation of transcription, DNA-templated; GO:0006351,transcription, DNA-templated	C2H2-type zinc finger
Cluster-12312.0	0.42	0.64	1.54	1	1.49	1.95	0	0	0	0	0	0	6	9	25	15	22	28	0	0	0	0	0	0	K00600 glycine hydroxymethyltransferase [EC:2.1.2.1] | (RefSeq) serine hydroxymethyltransferase 3, chloroplastic-like (A)	Transposon TX1 uncharacterized [Cajanus cajan]	--	SubName: Full=Transposon TX1 uncharacterized {ECO:0000313|EMBL:KYP48573.1};	FOG: Reverse transcriptase	--	Endonuclease/Exonuclease/phosphatase family
Cluster-12317.0	0.83	0	1.51	2.1	0.55	2.35	0.47	0.17	0	0.16	0.31	0.09	10	0	21	27	7	29	6	2	0	2	5	1	K14753 guanine nucleotide-binding protein subunit beta-2-like 1 protein | (RefSeq) guanine nucleotide-binding protein subunit beta-like protein (A)	predicted protein [Physcomitrella patens]	RecName: Full=Guanine nucleotide-binding protein subunit beta-like protein;	SubName: Full=Guanine nucleotide-binding protein subunit beta-like protein {ECO:0000313|EMBL:JAT58722.1};	G protein beta subunit-like protein	GO:0005840,ribosome	WD domain, G-beta repeat
Cluster-12325.0	0.86	0.88	0.54	0.32	0.03	0.42	0.9	1.37	0.9	0.5	0.59	0.31	28	29	20	11	1	14	31	44	29	17	26	10	--	--	--	--	--	--	--
Cluster-12332.0	0.68	0.68	0.67	0	0	0	1.66	1.9	2.06	0	0	0	7	7	8	0	0	0	18	19	21	0	0	0	K07034 uncharacterized protein | (RefSeq) protein alcS-like (A)	protein alcs [Quercus suber]	--	SubName: Full=Uncharacterized protein {ECO:0000313|EMBL:OAE24668.1};	--	GO:0016021,integral component of membrane	GPR1/FUN34/yaaH family
Cluster-12333.0	0.17	0.26	0	1.37	2.29	0.92	0	0.26	0.34	2.85	4.18	6.84	2	3	0	17	28	11	0	3	4	35	66	78	K20716 mitogen-activated protein kinase kinase kinase 17/18 | (RefSeq) mitogen-activated protein kinase kinase kinase ANP1 (A)	hypothetical protein POPTR_0021s00300g, partial [Populus trichocarpa]	RecName: Full=Mitogen-activated protein kinase kinase kinase 18 {ECO:0000303|PubMed:26443375}; EC=2.7.11.25 {ECO:0000255|PROSITE-ProRule:PRU00159, ECO:0000269|PubMed:25680457, ECO:0000269|PubMed:26443375};	SubName: Full=Uncharacterized protein {ECO:0000313|EMBL:ERP48494.1}; Flags: Fragment;	MEKK and related serine/threonine protein kinases	GO:0005737,cytoplasm; GO:0005634,nucleus; GO:0005524,ATP binding; GO:0004709,MAP kinase kinase kinase activity; GO:0004672,protein kinase activity; GO:0004674,protein serine/threonine kinase activity; GO:0004702,NA; GO:0009738,abscisic acid-activated signaling pathway; GO:0032147,activation of protein kinase activity; GO:1902457,negative regulation of stomatal opening; GO:0009789,positive regulat…	Protein kinase domain
Cluster-12353.0	0.26	0.7	0.23	6.37	5.05	4.9	1.25	0.9	0.62	11.82	9.32	10.29	3	8	3	77	60	57	15	10	7	141	143	114	K01674 carbonic anhydrase [EC:4.2.1.1] | (RefSeq) alpha carbonic anhydrase 1, chloroplastic-like (A)	alpha carbonic anhydrase 1, chloroplastic-like [Durio zibethinus]	RecName: Full=Alpha carbonic anhydrase 1, chloroplastic; Short=AtaCA1; Short=AtalphaCA1; EC=4.2.1.1; AltName: Full=Alpha carbonate dehydratase 1; Flags: Precursor;	SubName: Full=Alpha carbonic anhydrase 1, putative {ECO:0000313|EMBL:EOY08259.1};	Carbonic anhydrase	GO:0009570,chloroplast stroma; GO:0005783,endoplasmic reticulum; GO:0004089,carbonate dehydratase activity; GO:0008270,zinc ion binding; GO:0006730,one-carbon metabolic process	Eukaryotic-type carbonic anhydrase
Cluster-12357.0	2.19	1.82	2.67	0.06	0.12	0.09	0.44	0.75	1.11	0.03	0	0	72	60	100	2	4	3	15	24	36	1	0	0	--	transcriptional regulator rpn4 [Quercus suber]	--	--	--	--	Zinc finger, C2H2 type
Cluster-12364.0	0.21	0	0.18	0.34	0.25	0.31	0.15	0.27	0.21	2.59	1.62	2.08	4	0	4	7	5	6	3	5	4	52	42	39	--	N-terminal nucleophile aminohydrolases superfamily protein isoform 1 [Theobroma cacao]	RecName: Full=TSL-kinase interacting protein 1; AltName: Full=Myb-related protein TKI1;	SubName: Full=N-terminal nucleophile aminohydrolases (Ntn hydrolases) superfamily protein isoform 1 {ECO:0000313|EMBL:EOX92333.1}; SubName: Full=N-terminal nucleophile aminohydrolases superfamily protein isoform 1 {ECO:0000313|EMBL:EOX92332.1};	--	GO:0005634,nucleus; GO:0003682,chromatin binding; GO:0003677,DNA binding; GO:0006355,regulation of transcription, DNA-templated; GO:0006351,transcription, DNA-templated	--
Cluster-12365.0	0.22	0.15	0.43	0.17	0.18	0	0.18	0.09	0.28	1.67	1.66	1.87	7	5	16	6	6	0	6	3	9	56	72	59	K22140 dynamin-like GTPase MGM1, mitochondrial | (RefSeq) protein msp1, mitochondrial-like (A)	PREDICTED: dynamin-related protein 5A isoform X1 [Populus euphratica]	RecName: Full=Dynamin-related protein 5A; AltName: Full=Protein ARC5-like;	SubName: Full=Dynamin related protein 5A isoform 1 {ECO:0000313|EMBL:EOY13030.1};	Vacuolar sorting protein VPS1, dynamin, and related proteins	GO:0009504,cell plate; GO:0005737,cytoplasm; GO:0005874,microtubule; GO:0009524,phragmoplast; GO:0005525,GTP binding; GO:0003924,GTPase activity; GO:0008017,microtubule binding; GO:0000911,cytokinesis by cell plate formation; GO:0000266,mitochondrial fission	Dynamin family
Cluster-12369.0	0.39	1	1.46	0.05	0	0.05	0.8	1.2	0.34	0	0	0	7	18	30	1	0	1	15	21	6	0	0	0	K08286 protein-serine/threonine kinase [EC:2.7.11.-] | (RefSeq) serine/threonine-protein kinase hal4-like (A)	serine/threonine-protein kinase hal4 [Quercus suber]	RecName: Full=CBL-interacting serine/threonine-protein kinase 6; EC=2.7.11.1; AltName: Full=SNF1-related kinase 3.14; AltName: Full=SOS2-like protein kinase PKS4; AltName: Full=SOS3-interacting protein 3;	SubName: Full=Serine/threonine-protein kinase hal4 {ECO:0000313|EMBL:JAT45558.1};	Checkpoint kinase and related serine/threonine protein kinases	GO:0005783,endoplasmic reticulum; GO:0005622,intracellular; GO:0005524,ATP binding; GO:0004674,protein serine/threonine kinase activity; GO:0010540,basipetal auxin transport; GO:0042538,hyperosmotic salinity response; GO:0035556,intracellular signal transduction; GO:0007275,multicellular organism development; GO:0018105,peptidyl-serine phosphorylation; GO:0018107,peptidyl-threonine phosphorylatio…	Protein kinase domain
Cluster-12371.0	0.75	0.94	1.42	0.07	0.04	0.19	0.68	0.77	0.64	0	0	0	19	24	41	2	1	5	18	19	16	0	0	0	--	--	--	SubName: Full=G1/S-specific cyclin pas1 {ECO:0000313|EMBL:JAT54579.1}; Flags: Fragment;	--	GO:0019901,protein kinase binding; GO:0000079,regulation of cyclin-dependent protein serine/threonine kinase activity	--
Cluster-12384.0	1.7	2.26	2.53	0.27	0.07	0.28	5.12	6.32	3.8	0.14	0.58	0.65	24	32	41	4	1	4	76	87	53	2	11	9	K12472 epidermal growth factor receptor substrate 15 | (RefSeq) GATA zinc finger domain-containing protein 14-like (A)	BURP domain-containing protein BNM2A-like isoform X1 [Herrania umbratica]	RecName: Full=BURP domain-containing protein BNM2C {ECO:0000303|PubMed:19714473}; Flags: Precursor;	SubName: Full=Uncharacterized protein {ECO:0000313|EMBL:EOX97316.1};	--	GO:0000326,protein storage vacuole	BURP domain
Cluster-12391.0	0	0	0.92	0	0	0	1.74	2.06	2.78	0	0	0	0	0	7	0	0	0	12	13	18	0	0	0	K09272 structure-specific recognition protein 1 | (RefSeq) FACT complex subunit SSRP1 (A)	non-histone chromosomal protein 6 [Quercus suber]	RecName: Full=FACT complex subunit SSRP1; AltName: Full=Facilitates chromatin transcription complex subunit SSRP1; AltName: Full=Recombination signal sequence recognition protein 1;	SubName: Full=Uncharacterized protein {ECO:0000313|EMBL:JAG92878.1};	HMG box-containing protein	GO:0005694,chromosome; GO:0005634,nucleus; GO:0003677,DNA binding; GO:0006281,DNA repair; GO:0006260,DNA replication; GO:0006355,regulation of transcription, DNA-templated; GO:0006351,transcription, DNA-templated	HMG (high mobility group) box
Cluster-12393.0	1.81	2.54	4.39	0	0	0.12	0.69	0.12	1.47	0.11	0	0	15	21	42	0	0	1	6	1	12	1	0	0	--	--	--	--	--	--	--
Cluster-12394.0	0.58	0.58	0.67	0	0	0.06	1.16	1.45	0.97	0	0	0	9	9	12	0	0	1	19	22	15	0	0	0	K01835 phosphoglucomutase [EC:5.4.2.2] | (RefSeq) phosphoglucomutase-like (A)	phosphoglucomutase [Quercus suber]	RecName: Full=Phosphoglucomutase, chloroplastic; Short=PGM; EC=5.4.2.2; AltName: Full=Glucose phosphomutase; Flags: Precursor;	SubName: Full=Predicted protein {ECO:0000313|EMBL:EDQ64832.1};	Phosphoglucomutase	GO:0048046,apoplast; GO:0009507,chloroplast; GO:0009941,chloroplast envelope; GO:0009570,chloroplast stroma; GO:0005829,cytosol; GO:0010319,stromule; GO:0000287,magnesium ion binding; GO:0004614,phosphoglucomutase activity; GO:0005975,carbohydrate metabolic process; GO:0009590,detection of gravity; GO:0019388,galactose catabolic process; GO:0006006,glucose metabolic process; GO:0005978,glycogen b…	Phosphoglucomutase/phosphomannomutase, alpha/beta/alpha domain III
Cluster-124.0	0.97	0.79	1.92	0.08	0	0	0.54	0.54	0.49	0	0	0	22	18	50	2	0	0	13	12	11	0	0	0	K03781 catalase [EC:1.11.1.6] | (RefSeq) catalase-1-like (A)	PREDICTED: LOW QUALITY PROTEIN: uncharacterized protein LOC105037748, partial [Elaeis guineensis]	RecName: Full=Catalase; EC=1.11.1.6;	SubName: Full=Predicted protein {ECO:0000313|EMBL:EDQ48479.1}; Flags: Fragment;	Catalase	GO:0005777,peroxisome; GO:0004096,catalase activity; GO:0020037,heme binding; GO:0046872,metal ion binding; GO:0042744,hydrogen peroxide catabolic process; GO:0006979,response to oxidative stress	Catalase
Cluster-12403.0	1.59	1.2	1.86	0.09	0.05	0.19	1.1	1.28	0.78	0	0	0	33	25	44	2	1	4	24	26	16	0	0	0	K01835 phosphoglucomutase [EC:5.4.2.2] | (RefSeq) phosphoglucomutase-like (A)	phosphoglucomutase [Quercus suber]	RecName: Full=Phosphoglucomutase, chloroplastic; Short=PGM; EC=5.4.2.2; AltName: Full=Glucose phosphomutase; Flags: Precursor;	SubName: Full=Alpha-D-phosphohexomutase superfamily {ECO:0000313|EMBL:OMO99768.1};	Phosphoglucomutase	GO:0048046,apoplast; GO:0009507,chloroplast; GO:0009941,chloroplast envelope; GO:0009570,chloroplast stroma; GO:0005829,cytosol; GO:0010319,stromule; GO:0000287,magnesium ion binding; GO:0004614,phosphoglucomutase activity; GO:0005975,carbohydrate metabolic process; GO:0009590,detection of gravity; GO:0019388,galactose catabolic process; GO:0006006,glucose metabolic process; GO:0005978,glycogen b…	Phosphoglucomutase/phosphomannomutase, alpha/beta/alpha domain I
Cluster-12407.0	1.36	1.36	3.22	0.21	0.22	0.15	1.01	0.54	1.76	0	0.11	0	18	18	49	3	3	2	14	7	23	0	2	0	K01624 fructose-bisphosphate aldolase, class II [EC:4.1.2.13] | (RefSeq) fructose-bisphosphate aldolase 1-like (A)	fructose-bisphosphate aldolase 1 [Quercus suber]	--	SubName: Full=Fructose-bisphosphate aldolase {ECO:0000313|EMBL:JAT54352.1};	Fructose 1,6-bisphosphate aldolase	GO:0004332,fructose-bisphosphate aldolase activity; GO:0008270,zinc ion binding; GO:0006096,glycolytic process	Fructose-bisphosphate aldolase class-II
Cluster-12412.0	0.46	0.26	0.49	0	0	0	1.27	0.68	1.09	0	0	0	9	5	11	0	0	0	26	13	21	0	0	0	--	uncharacterized protein c23c11.06c [Quercus suber]	--	SubName: Full=Uncharacterized protein {ECO:0000313|EMBL:ETV74350.1};	--	--	Region of unknown function (DUF2417)
Cluster-12418.0	0	0.69	2.29	0	0	0.33	7.72	6.54	10.61	0	0	0	0	2	8	0	0	1	24	18	31	0	0	0	K03676 glutaredoxin 3 | (RefSeq) glutaredoxin-like (A)	glutaredoxin [Quercus suber]	RecName: Full=Glutaredoxin;	SubName: Full=Uncharacterized protein {ECO:0000313|EMBL:JAG99194.1};	Glutaredoxin and related proteins	GO:0005737,cytoplasm; GO:0009055,electron transfer activity; GO:0015035,protein disulfide oxidoreductase activity; GO:0045454,cell redox homeostasis	Glutaredoxin
Cluster-12429.0	1.23	0.56	4.94	0	0	0	3.08	1.61	2.6	0	0	0	11	5	51	0	0	0	29	14	23	0	0	0	K11150 retinol dehydrogenase 8 [EC:1.1.1.-] | (RefSeq) NAD(P)-binding protein (A)	putative oxidoreductase [Quercus suber]	RecName: Full=NADPH-dependent pterin aldehyde reductase {ECO:0000303|PubMed:17550420}; EC=1.1.1.- {ECO:0000305|PubMed:17550420};	SubName: Full=3-oxoacyl-[acyl-carrier-protein] reductase, putative {ECO:0000313|EMBL:EEF24557.1}; EC=1.1.1.5 {ECO:0000313|EMBL:EEF24557.1}; Flags: Fragment;	Predicted dehydrogenase	GO:0005829,cytosol; GO:0016616,oxidoreductase activity, acting on the CH-OH group of donors, NAD or NADP as acceptor; GO:0006760,folic acid-containing compound metabolic process	short chain dehydrogenase
Cluster-12435.0	0.24	0.36	0.52	0	0	0	2.06	2.86	2.31	0	0	0	2	3	5	0	0	0	18	23	19	0	0	0	--	--	--	--	--	--	--
Cluster-12438.0	0	0.33	0	0.41	0.42	0.75	0.83	0.45	0.11	2.3	0.73	1.58	0	3	0	4	4	7	8	4	1	22	9	14	--	--	--	--	--	--	--
Cluster-12473.0	1.18	0.51	0.96	0.21	0	0.14	0.49	0.68	0.75	0	0	0	16	7	15	3	0	2	7	9	10	0	0	0	--	--	--	--	--	--	--
Cluster-12479.0	0.12	0.48	0.53	2.73	1.85	2.02	0.35	0.31	0.37	17.16	15.05	15.26	2	8	10	48	32	34	6	5	6	296	335	246	K13229 2,4-dihydroxy-1,4-benzoxazin-3-one-glucoside dioxygenase [EC:1.14.11.59] | (RefSeq) LOC109766943; DIBOA-glucoside dioxygenase BX6-like (A)	1-aminocyclopropane-1-carboxylate oxidase homolog 1-like [Durio zibethinus]	RecName: Full=1-aminocyclopropane-1-carboxylate oxidase homolog 3;	SubName: Full=2-oxoglutarate and Fe(II)-dependent oxygenase superfamily protein isoform 1 {ECO:0000313|EMBL:EOX94496.1};	Iron/ascorbate family oxidoreductases	GO:0046872,metal ion binding; GO:0016491,oxidoreductase activity	2OG-Fe(II) oxygenase superfamily
Cluster-12490.0	0.07	0.07	0	0.58	0.2	0.74	0.46	0.14	0	4.46	4.22	4.57	1	1	0	9	3	11	7	2	0	68	83	65	--	B3 domain-containing protein At3g19184-like isoform X1 [Durio zibethinus]	RecName: Full=B3 domain-containing protein At3g19184;	SubName: Full=Uncharacterized protein {ECO:0000313|EMBL:CCB56878.1};	--	GO:0005634,nucleus; GO:0003677,DNA binding; GO:0006355,regulation of transcription, DNA-templated; GO:0006351,transcription, DNA-templated	B3 DNA binding domain
Cluster-12491.0	1.01	1.43	1.22	0	0	0	3.66	3.4	3.89	0	0	0	5	7	7	0	0	0	19	16	19	0	0	0	--	hypothetical protein CFP56_11939 [Quercus suber]	--	--	--	--	C-terminal domain of Sin3a protein
Cluster-12495.0	0.27	0.77	0.32	0.5	0.38	0.56	0.16	0.27	0.27	1.91	3.06	2.3	8	23	11	16	12	17	5	8	8	59	123	67	K13429 chitin elicitor receptor kinase 1 | (RefSeq) chitin elicitor receptor kinase 1-like (A)	lysM domain receptor-like kinase 3 [Durio zibethinus]	RecName: Full=LysM domain receptor-like kinase 3; Short=LysM-containing receptor-like kinase 3; EC=2.7.11.-; Flags: Precursor;	SubName: Full=Uncharacterized protein {ECO:0000313|EMBL:OMO61703.1};	--	GO:0016021,integral component of membrane; GO:0005886,plasma membrane; GO:0005524,ATP binding; GO:0004675,transmembrane receptor protein serine/threonine kinase activity; GO:0009738,abscisic acid-activated signaling pathway; GO:0007166,cell surface receptor signaling pathway; GO:0006952,defense response; GO:0050832,defense response to fungus; GO:0045087,innate immune response; GO:0031348,negative…	LysM domain
Cluster-125.0	1.38	1.79	2.83	1	0.08	0.48	2.09	3.26	0.82	0.16	0.18	0	17	22	40	13	1	6	27	39	10	2	3	0	K12897 transformer-2 protein | (RefSeq) serine/arginine-rich splicing factor SR45a (A)	PREDICTED: serine/arginine-rich splicing factor SR45a isoform X2 [Eucalyptus grandis]	RecName: Full=Serine/arginine-rich splicing factor SR45a; Short=At-SR45A; Short=AtSR45a; AltName: Full=Protein TRANSFORMER2-like; Short=atTra2;	SubName: Full=Uncharacterized protein {ECO:0000313|EMBL:KCW53228.1};	FOG: RRM domain	GO:0016607,nuclear speck; GO:0005681,spliceosomal complex; GO:0003676,nucleic acid binding; GO:0006397,mRNA processing; GO:0043484,regulation of RNA splicing; GO:0009644,response to high light intensity; GO:0008380,RNA splicing	RNA recognition motif. (a.k.a. RRM, RBD, or RNP domain)
Cluster-12509.0	1.12	1.88	2.96	0.09	0.05	0.02	2.7	3.24	2.43	0	0	0	46	78	139	4	2	1	117	131	99	0	0	0	--	--	--	--	--	--	--
Cluster-12514.0	1.2	1.2	1.65	0.85	0.1	0.1	2	1.65	1.01	0	0	0.1	12	12	19	9	1	1	21	16	10	0	0	1	K03237 translation initiation factor 2 subunit 1 | (RefSeq) eukaryotic translation initiation factor 2 subunit alpha-like (A)	eukaryotic translation initiation factor 2 subunit alpha [Quercus suber]	RecName: Full=Eukaryotic translation initiation factor 2 subunit alpha homolog {ECO:0000305};	SubName: Full=Eukaryotic translation initiation factor 2 subunit alpha {ECO:0000313|EMBL:JAT42616.1};	Translation initiation factor 2, alpha subunit (eIF-2alpha)	GO:0005829,cytosol; GO:0033290,eukaryotic 48S preinitiation complex; GO:0005850,eukaryotic translation initiation factor 2 complex; GO:0005851,eukaryotic translation initiation factor 2B complex; GO:0043614,multi-eIF complex; GO:0005634,nucleus; GO:0005840,ribosome; GO:0003729,mRNA binding; GO:0043022,ribosome binding; GO:0003743,translation initiation factor activity; GO:0006413,translational in…	Eukaryotic translation initiation factor 2 alpha subunit
Cluster-12518.0	3.18	2.07	4.29	0.22	0	0.22	1.52	1.68	0.92	0	0	0	14	9	22	1	0	1	7	7	4	0	0	0	K03626 nascent polypeptide-associated complex subunit alpha | (RefSeq) nascent polypeptide-associated complex subunit alpha-like (A)	atp synthase subunit d, mitochondrial [Quercus suber]	--	SubName: Full=ATP synthase subunit d, mitochondrial {ECO:0000313|EMBL:JAT41612.1}; Flags: Fragment;	Mitochondrial F1F0-ATP synthase, subunit d/ATP7	GO:0000276,mitochondrial proton-transporting ATP synthase complex, coupling factor F(o); GO:0015078,proton transmembrane transporter activity; GO:0015986,ATP synthesis coupled proton transport	ATP synthase D chain, mitochondrial (ATP5H)
Cluster-12526.0	0.64	0.68	1.38	0.28	0.04	0.13	1.54	2	1.21	0.04	0	0	15	16	37	7	1	3	38	46	28	1	0	0	K11971 E3 ubiquitin-protein ligase RNF14 [EC:2.3.2.31] | (RefSeq) E3 ubiquitin-protein ligase itt1-like (A)	e3 ubiquitin-protein ligase itt1 [Quercus suber]	RecName: Full=Probable E3 ubiquitin-protein ligase ARI3; EC=2.3.2.27 {ECO:0000250|UniProtKB:Q9Y4X5}; AltName: Full=ARIADNE-like protein ARI3; AltName: Full=Protein ariadne homolog 3; AltName: Full=RING-type E3 ubiquitin transferase ARI3 {ECO:0000305};	RecName: Full=RING-type E3 ubiquitin transferase {ECO:0000256|SAAS:SAAS00970528}; EC=2.3.2.27 {ECO:0000256|SAAS:SAAS00970528};	Predicted E3 ubiquitin ligase	GO:0005737,cytoplasm; GO:0000151,ubiquitin ligase complex; GO:0046872,metal ion binding; GO:0031624,ubiquitin conjugating enzyme binding; GO:0061630,ubiquitin protein ligase activity; GO:0032436,positive regulation of proteasomal ubiquitin-dependent protein catabolic process; GO:0000209,protein polyubiquitination; GO:0042787,NA	IBR domain, a half RING-finger domain
Cluster-12532.0	1.1	2.03	3.84	0.32	0.33	0.83	2.58	1.31	1.12	0	0	0	13	24	52	4	4	10	32	15	13	0	0	0	K01626 3-deoxy-7-phosphoheptulonate synthase [EC:2.5.1.54] | (RefSeq) phospho-2-dehydro-3-deoxyheptonate aldolase, tyrosine-inhibited-like (A)	phospho-2-dehydro-3-deoxyheptonate aldolase, tyrosine-inhibited [Quercus suber]	--	SubName: Full=Uncharacterized protein {ECO:0000313|EMBL:EKX47025.1, ECO:0000313|EnsemblProtists:EKX47025};	--	GO:0003849,3-deoxy-7-phosphoheptulonate synthase activity; GO:0009073,aromatic amino acid family biosynthetic process	DAHP synthetase I family
Cluster-12544.0	0.23	0	0	0.95	0.97	0.53	0.07	0	0	3.56	1.67	3.27	3	0	0	13	13	7	1	0	0	48	29	41	K01051 pectinesterase [EC:3.1.1.11] | (RefSeq) probable pectinesterase 53 (A)	PREDICTED: probable pectinesterase 53 [Theobroma cacao]	RecName: Full=Probable pectinesterase 53; Short=PE 53; EC=3.1.1.11; AltName: Full=Pectin methylesterase 53; Short=AtPME53; Flags: Precursor;	RecName: Full=Pectinesterase {ECO:0000256|RuleBase:RU000589}; EC=3.1.1.11 {ECO:0000256|RuleBase:RU000589};	--	GO:0005618,cell wall; GO:0005737,cytoplasm; GO:0005576,extracellular region; GO:0045330,aspartyl esterase activity; GO:0030599,pectinesterase activity; GO:0042545,cell wall modification; GO:0045490,pectin catabolic process	Pectinesterase
Cluster-12545.0	3.3	1.47	9.35	0	0	0	2.33	3.68	4.09	0	0	0	27	12	88	0	0	0	20	29	33	0	0	0	K17742 sorbose reductase [EC:1.1.1.289] | (RefSeq) probable NADP-dependent mannitol dehydrogenase (A)	PREDICTED: 3-oxoacyl-[acyl-carrier-protein]	RecName: Full=3-oxoacyl-[acyl-carrier-protein] reductase 4; EC=1.1.1.100; AltName: Full=3-ketoacyl-acyl carrier protein reductase 4; Flags: Fragment;	SubName: Full=3-oxoacyl-[acyl-carrier-protein] reductase 4 {ECO:0000313|RefSeq:XP_010248881.1};	Reductases with broad range of substrate specificities	GO:0009507,chloroplast; GO:0102131,3-oxo-glutaryl-[acp] methyl ester reductase activity; GO:0102132,3-oxo-pimeloyl-[acp] methyl ester reductase activity; GO:0004316,3-oxoacyl-[acyl-carrier-protein] reductase (NADPH) activity; GO:0051287,NAD binding; GO:0006633,fatty acid biosynthetic process	Enoyl-(Acyl carrier protein) reductase
Cluster-12562.0	0.91	0.46	1.18	0	0	0.22	4.14	3.86	1.39	0	0	0	4	2	6	0	0	1	19	16	6	0	0	0	K02920 large subunit ribosomal protein L36e | (RefSeq) 60S ribosomal protein L36-like (A)	60s ribosomal protein l36 [Quercus suber]	RecName: Full=60S ribosomal protein L36-1;	RecName: Full=60S ribosomal protein L36 {ECO:0000256|RuleBase:RU000665}; Flags: Fragment;	60S ribosomal protein L36	GO:0022625,cytosolic large ribosomal subunit; GO:0003723,RNA binding; GO:0003735,structural constituent of ribosome; GO:0002181,cytoplasmic translation	Ribosomal protein L36e
Cluster-12564.0	1.23	1.24	0.46	0.84	0.17	0.52	1.01	3.14	1.79	3.18	3.29	1.84	7	7	3	5	1	3	6	17	10	19	25	10	--	--	--	--	--	--	--
Cluster-12567.0	0.94	1.56	2.79	0.44	0	0	2.16	2.73	2.53	0.52	0.41	0.32	12	20	41	6	0	0	29	34	32	7	7	4	K13811 3'-phosphoadenosine 5'-phosphosulfate synthase [EC:2.7.7.4 2.7.1.25] | (RefSeq) ATP sulfurylase 1, chloroplastic (A)	PREDICTED: ATP sulfurylase 1, chloroplastic [Malus domestica]	RecName: Full=ATP-sulfurylase 3, chloroplastic; EC=2.7.7.4; Flags: Precursor;	--	ATP sulfurylase (sulfate adenylyltransferase)	GO:0009507,chloroplast; GO:0009570,chloroplast stroma; GO:0004020,adenylylsulfate kinase activity; GO:0005524,ATP binding; GO:0004781,sulfate adenylyltransferase (ATP) activity; GO:0009970,cellular response to sulfate starvation; GO:0070814,hydrogen sulfide biosynthetic process; GO:0070206,protein trimerization; GO:0000103,sulfate assimilation	--
Cluster-12568.0	0.9	0.57	2.08	0.24	0.14	0.07	0.86	0.33	0.58	0	0	0	25	16	66	7	4	2	25	9	16	0	0	0	K03782 catalase-peroxidase [EC:1.11.1.21] | (RefSeq) catalase-peroxidase-like (A)	predicted protein [Hordeum vulgare subsp. vulgare]	RecName: Full=L-ascorbate peroxidase 5, peroxisomal; Short=AtAPx04; EC=1.11.1.11; Flags: Precursor;	RecName: Full=Catalase-peroxidase {ECO:0000256|RuleBase:RU003451}; EC=1.11.1.21 {ECO:0000256|RuleBase:RU003451};	--	GO:0009507,chloroplast; GO:0016021,integral component of membrane; GO:0005778,peroxisomal membrane; GO:0004130,cytochrome-c peroxidase activity; GO:0020037,heme binding; GO:0016688,L-ascorbate peroxidase activity; GO:0046872,metal ion binding; GO:0034599,cellular response to oxidative stress; GO:0042744,hydrogen peroxide catabolic process; GO:0000302,response to reactive oxygen species	Peroxidase
Cluster-12575.0	3.5	3.64	5.05	0.12	0	0.25	1.48	0.81	0.79	0	0.1	0	27	28	45	1	0	2	12	6	6	0	1	0	--	--	--	--	--	--	--
Cluster-12576.0	25.09	11.77	28.92	1.6	3.33	2.59	14.81	18.47	16.08	4.01	6.96	3.53	76	35	103	5	10	8	47	52	48	13	28	10	--	hypothetical protein CDL15_Pgr015075 [Punica granatum]	--	SubName: Full=Uncharacterized protein {ECO:0000313|EMBL:OWM78256.1};	--	--	Cotton fibre expressed protein
Cluster-12577.0	1.36	2.89	1.58	2.45	2.01	1.89	1.72	1.42	1.18	3.19	3.58	3.32	36	77	48	69	56	51	48	37	31	88	128	86	--	uncharacterized protein LOC100808667 precursor [Glycine max]	--	SubName: Full=Uncharacterized protein {ECO:0000313|EMBL:ACU19040.1, ECO:0000313|EnsemblPlants:GLYMA07G32960.1};	Selenoprotein	--	Sep15/SelM redox domain
Cluster-12581.0	3.3	5.56	5.22	4.25	3.88	4.17	0	0	0	0	0	0	28	47	51	38	34	36	0	0	0	0	0	0	--	protein IRX15-LIKE-like [Durio zibethinus]	RecName: Full=Protein IRREGULAR XYLEM 15; Short=AtIRX15;	SubName: Full=Uncharacterized protein {ECO:0000313|EMBL:EOX98317.1};	--	GO:0005794,Golgi apparatus; GO:0000139,Golgi membrane; GO:0016021,integral component of membrane; GO:0009834,plant-type secondary cell wall biogenesis; GO:0045492,xylan biosynthetic process	Polysaccharide biosynthesis
Cluster-12582.0	1.42	1.53	2.47	0.33	0.03	0.52	1.38	1.93	0.66	0	0.02	0	48	52	95	12	1	18	49	64	22	0	1	0	K09184 GATA-binding protein, other eukaryote | (RefSeq) GATA factor SREP-like (A)	suppressor of ferric uptake 1 [Quercus suber]	--	SubName: Full=Siderophore biosynthesis regulatory protein URBS1 {ECO:0000313|EMBL:JAT59860.1};	GATA-4/5/6 transcription factors	GO:0003700,DNA-binding transcription factor activity; GO:0043565,sequence-specific DNA binding; GO:0008270,zinc ion binding	GATA zinc finger
Cluster-12597.0	2.4	3.03	4.04	0.93	0.33	0.8	3.5	4.06	2.3	0.12	0.03	0	56	71	108	23	8	19	86	93	53	3	1	0	K00615 transketolase [EC:2.2.1.1] | (RefSeq) plastid transketolase (A)	sesquiterpene synthase [Aquilaria sinensis]	RecName: Full=Transketolase, chloroplastic; Short=TK; EC=2.2.1.1; Flags: Precursor;	SubName: Full=Uncharacterized protein {ECO:0000313|EMBL:EKX42763.1, ECO:0000313|EnsemblProtists:EKX42763};	Transketolase	GO:0009535,chloroplast thylakoid membrane; GO:0046872,metal ion binding; GO:0004802,transketolase activity; GO:0009051,pentose-phosphate shunt, oxidative branch; GO:0019253,reductive pentose-phosphate cycle	Transketolase, pyrimidine binding domain
Cluster-12598.0	1.2	3.37	2.62	0.78	0	0.37	3.15	2.77	1.82	0.14	0	0	16	45	40	11	0	5	44	36	24	2	0	0	K15110 solute carrier family 25 (mitochondrial 2-oxodicarboxylate transporter), member 21 | (RefSeq) mitochondrial 2-oxodicarboxylate carrier 2-like (A)	mitochondrial 2-oxodicarboxylate carrier 2 [Quercus suber]	RecName: Full=Mitochondrial succinate-fumarate transporter 1; Short=AtMSFC1;	SubName: Full=Mitochondrial 2-oxodicarboxylate carrier 2 {ECO:0000313|EMBL:JAT50544.1};	Mitochondrial oxodicarboxylate carrier protein	GO:0016021,integral component of membrane; GO:0005743,mitochondrial inner membrane; GO:0015141,succinate transmembrane transporter activity; GO:0015741,fumarate transport; GO:0006839,mitochondrial transport; GO:0015744,succinate transport	Mitochondrial carrier protein
Cluster-12606.0	1.04	2.22	4.63	0.12	0	0.26	2.85	2.16	2.24	0	0	0	8	17	41	1	0	2	23	16	17	0	0	0	--	--	--	--	--	--	--
Cluster-12613.0	6.76	5.84	7.72	0	0	0	18.14	17.38	18.68	0	0	0	157	136	205	0	0	0	442	395	428	0	0	0	--	--	--	--	--	--	--
Cluster-12614.0	0.03	0.18	0.1	0.72	0.67	1.19	0.03	0.24	0.06	2.98	2.48	2.72	1	6	4	26	24	41	1	8	2	105	113	90	--	PREDICTED: uncharacterized protein LOC18597762 isoform X3 [Theobroma cacao]	RecName: Full=Protein TRM32; AltName: Full=TON1-RECRUITING MOTIF protein 32;	SubName: Full=Uncharacterized protein {ECO:0000313|EMBL:EOY07530.1};	--	--	Domain of unknown function (DUF4378)
Cluster-12617.0	1.04	1.61	2.89	0.54	0.08	0.48	1.35	1.5	0.7	0.08	0.13	0.03	36	56	114	20	3	17	49	51	24	3	6	1	K00624 carnitine O-acetyltransferase [EC:2.3.1.7] | (RefSeq) carnitine O-acetyltransferase, mitochondrial-like (A)	carnitine o-acetyltransferase, mitochondrial [Quercus suber]	--	SubName: Full=Carnitine O-acetyltransferase, mitochondrial {ECO:0000313|EMBL:JAT53371.1};	Carnitine O-acyltransferase CRAT	GO:0016746,transferase activity, transferring acyl groups	Choline/Carnitine o-acyltransferase
Cluster-12619.0	0.04	0.04	0	0.33	0.33	0.42	0	0	0	1.01	1.18	1.39	1	1	0	9	9	11	0	0	0	27	41	35	K10891 fanconi anemia group D2 protein | (RefSeq) Fanconi anemia group D2 protein homolog (A)	Cellulose synthase like G3, putative [Theobroma cacao]	RecName: Full=Cellulose synthase-like protein G3; Short=AtCslG3; EC=2.4.1.-;	SubName: Full=Cellulose synthase like G3, putative {ECO:0000313|EMBL:EOY25083.1};	--	GO:0005794,Golgi apparatus; GO:0000139,Golgi membrane; GO:0016021,integral component of membrane; GO:0005886,plasma membrane; GO:0016760,cellulose synthase (UDP-forming) activity; GO:0016759,cellulose synthase activity; GO:0071555,cell wall organization; GO:0030244,cellulose biosynthetic process; GO:0009833,plant-type primary cell wall biogenesis	Cellulose synthase
Cluster-12620.0	0.22	0.15	1.5	0.14	0	0	1.07	1.38	0.83	0	0	0	3	2	23	2	0	0	15	18	11	0	0	0	--	--	--	--	--	--	SUR7/PalI family
Cluster-12626.0	0.41	0.65	0.62	0.22	0.03	0.14	0.76	0.69	0.24	0	0	0.06	14	22	24	8	1	5	27	23	8	0	0	2	K05545 tRNA-dihydrouridine synthase 4 [EC:1.3.1.90] | (RefSeq) tRNA-dihydrouridine(20a/20b) synthase [NAD(P)+]-like (A)	uncharacterized protein CFP56_50452 [Quercus suber]	RecName: Full=tRNA-dihydrouridine(47) synthase [NAD(P)(+)]-like; EC=1.3.1.-; AltName: Full=Zinc finger CCCH domain-containing protein 26; Short=OsC3H26; AltName: Full=tRNA-dihydrouridine synthase 3-like;	SubName: Full=Predicted protein {ECO:0000313|EMBL:BAK02466.1};	--	GO:0005773,vacuole; GO:0050660,flavin adenine dinucleotide binding; GO:0046872,metal ion binding; GO:0017150,tRNA dihydrouridine synthase activity	--
Cluster-12629.0	0.29	0.58	1.09	2.04	2.31	2.67	0.03	0	0.03	0.03	0	0	10	20	43	75	84	94	1	0	1	1	0	0	K23518 O-acetyl-ADP-ribose deacetylase [EC:3.1.1.106] | (RefSeq) uncharacterized protein LOC105649185 isoform X1 (A)	hypothetical protein SETIT_028710mg [Setaria italica]	RecName: Full=Probable WRKY transcription factor 41; AltName: Full=WRKY DNA-binding protein 41;	SubName: Full=Uncharacterized protein {ECO:0000313|EMBL:KQL24121.1, ECO:0000313|EnsemblPlants:Si028710m};	--	GO:0005634,nucleus; GO:0003700,DNA-binding transcription factor activity; GO:0043565,sequence-specific DNA binding; GO:0006351,transcription, DNA-templated	WRKY DNA -binding domain
Cluster-12633.0	0.97	1.12	1.17	0.74	0.27	0.95	1.6	2.03	1.97	0.73	0.62	0.99	37	43	51	30	11	37	64	76	74	29	32	37	K23541 Ca2+/H+ antiporter, TMEM165/GDT1 family | (RefSeq) pentatricopeptide repeat-containing protein At3g24000, mitochondrial-like (A)	PREDICTED: putative pentatricopeptide repeat-containing protein At5g13230, mitochondrial [Gossypium hirsutum]	RecName: Full=Putative pentatricopeptide repeat-containing protein At5g13230, mitochondrial; Flags: Precursor;	SubName: Full=putative pentatricopeptide repeat-containing protein At5g13230, mitochondrial {ECO:0000313|RefSeq:XP_016735910.1};	FOG: PPR repeat	GO:0043231,intracellular membrane-bounded organelle; GO:0005739,mitochondrion; GO:0004519,endonuclease activity; GO:0003723,RNA binding; GO:0008270,zinc ion binding; GO:0009451,RNA modification	PPR repeat family
Cluster-12634.0	0.7	1.87	2.63	0.11	0.23	0.11	1.11	1.57	0.35	0.22	0.17	0	6	16	26	1	2	1	10	13	3	2	2	0	K11092 U2 small nuclear ribonucleoprotein A' | (RefSeq) U2 small nuclear ribonucleoprotein A' (A)	U2 small nuclear ribonucleoprotein A [Trifolium pratense]	RecName: Full=U2 small nuclear ribonucleoprotein A'; Short=U2 snRNP A';	SubName: Full=Predicted protein {ECO:0000313|EMBL:EDP01213.1}; Flags: Fragment;	U2-associated snRNP A' protein	GO:0015030,Cajal body; GO:0009507,chloroplast; GO:0005737,cytoplasm; GO:0005829,cytosol; GO:0030529,NA; GO:0005730,nucleolus; GO:0005654,nucleoplasm; GO:0005634,nucleus; GO:0003723,RNA binding; GO:0000398,mRNA splicing, via spliceosome; GO:0009409,response to cold	Leucine-rich repeat
Cluster-12650.0	0	0.23	0	0	0	0	4.28	6.88	14.35	0	0	0	0	1	0	0	0	0	20	29	63	0	0	0	--	putative glutathione-dependent formaldehyde-activating enzyme [Quercus suber]	--	--	--	--	Glutathione-dependent formaldehyde-activating enzyme
Cluster-12655.0	1.54	1.71	2.53	0.21	0.09	0.09	1.76	1.89	1.33	0.04	0	0	34	38	64	5	2	2	41	41	29	1	0	0	K02145 V-type H+-transporting ATPase subunit A [EC:7.1.2.2] | (RefSeq) V-type proton ATPase catalytic subunit A-like (A)	predicted protein [Hordeum vulgare subsp. vulgare]	RecName: Full=V-type proton ATPase catalytic subunit A; Short=V-ATPase subunit A; EC=3.6.3.14; AltName: Full=BN59; AltName: Full=Tonoplast ATPase 70 kDa subunit; AltName: Full=V-ATPase 69 kDa subunit; AltName: Full=Vacuolar proton pump subunit alpha;	SubName: Full=V-type proton ATPase catalytic subunit A {ECO:0000313|EMBL:JAT58479.1};	Vacuolar H+-ATPase V1 sector, subunit A	GO:0033180,proton-transporting V-type ATPase, V1 domain; GO:0005524,ATP binding; GO:0046961,proton-transporting ATPase activity, rotational mechanism; GO:0015991,ATP hydrolysis coupled proton transport; GO:0046034,ATP metabolic process	ATP synthase alpha/beta family, nucleotide-binding domain
Cluster-12658.0	0.34	1.14	1.85	0	0.22	0.28	0.76	0.82	0.52	0.05	0.09	0	6	20	37	0	4	5	14	14	9	1	2	0	K08141 MFS transporter, SP family, general alpha glucoside:H+ symporter | (RefSeq) general alpha-glucoside permease-like (A)	alpha-glucosides permease mph2 [Quercus suber]	RecName: Full=Plastidic glucose transporter 4; Short=AtpGlcT;	SubName: Full=Uncharacterized protein {ECO:0000313|EMBL:JAG93612.1};	Predicted transporter (major facilitator superfamily)	GO:0009941,chloroplast envelope; GO:0009706,chloroplast inner membrane; GO:0016021,integral component of membrane; GO:0005355,glucose transmembrane transporter activity; GO:0005351,carbohydrate:proton symporter activity; GO:0046323,glucose import; GO:0035428,NA	Sugar (and other) transporter
Cluster-12668.0	0.08	0.31	0.24	1.4	1.27	1.62	0.75	0.56	0.12	4.49	5.18	4.46	2	8	7	38	34	42	20	14	3	119	178	111	K03063 26S proteasome regulatory subunit T3 | (RefSeq) 26S protease regulatory subunit 6B homolog (A)	hypothetical protein CCACVL1_04524 [Corchorus capsularis]	RecName: Full=BTB/POZ domain-containing protein At5g48800;	SubName: Full=Uncharacterized protein {ECO:0000313|EMBL:OMO97539.1};	--	GO:0005886,plasma membrane; GO:0016567,protein ubiquitination	NPH3 family
Cluster-12669.0	0	0.11	0	0	0	0	3.95	1.69	1.77	0.73	0.24	0.68	0	1	0	0	0	0	38	15	16	7	3	6	--	--	--	--	--	--	--
Cluster-12675.0	0.06	0.17	0.15	0.19	0.22	0.26	0.25	0.18	0	1.68	2.01	1.97	2	6	6	7	8	9	9	6	0	60	93	66	--	Uncharacterized protein TCM_042973 isoform 1 [Theobroma cacao]	--	SubName: Full=Uncharacterized protein isoform 1 {ECO:0000313|EMBL:EOY18370.1};	--	--	Domain of unknown function (DUF4378)
Cluster-12676.0	0	0	0	0	0	0	2.4	1.89	1.28	0	0	0	0	0	0	0	0	0	18	13	9	0	0	0	K00688 glycogen phosphorylase [EC:2.4.1.1] | (RefSeq) PHOB; starch phosphorylase (A)	hypothetical protein CEUSTIGMA_g1760.t1 [Chlamydomonas eustigma]	RecName: Full=Alpha-glucan phosphorylase, H isozyme; EC=2.4.1.1; AltName: Full=Starch phosphorylase H;	RecName: Full=Alpha-1,4 glucan phosphorylase {ECO:0000256|RuleBase:RU000587}; EC=2.4.1.1 {ECO:0000256|RuleBase:RU000587};	Glycogen phosphorylase	GO:0005737,cytoplasm; GO:0008184,glycogen phosphorylase activity; GO:0102250,linear malto-oligosaccharide phosphorylase activity; GO:0030170,pyridoxal phosphate binding; GO:0102499,SHG alpha-glucan phosphorylase activity; GO:0005975,carbohydrate metabolic process	Carbohydrate phosphorylase
Cluster-12677.0	2.11	2.11	1.34	4.99	3.69	6.03	2.65	1.78	2.92	1.93	1.64	2.38	22	22	16	55	40	64	29	18	30	21	23	24	K15032 mTERF domain-containing protein, mitochondrial | (RefSeq) transcription termination factor MTERF9, chloroplastic (A)	PREDICTED: transcription termination factor MTERF9, chloroplastic isoform X3 [Juglans regia]	RecName: Full=Transcription termination factor MTERF9, chloroplastic {ECO:0000305}; AltName: Full=Mitochondrial transcription termination factor 9 {ECO:0000303|PubMed:23087700}; AltName: Full=Protein TWIRT1 {ECO:0000303|PubMed:21599977}; Flags: Precursor;	SubName: Full=transcription termination factor MTERF9, chloroplastic isoform X3 {ECO:0000313|RefSeq:XP_018824993.1};	Mitochondrial transcription termination factor, mTERF	GO:0009507,chloroplast; GO:0003690,double-stranded DNA binding; GO:0019843,rRNA binding; GO:0003727,single-stranded RNA binding; GO:0009658,chloroplast organization; GO:0006353,DNA-templated transcription, termination; GO:0006355,regulation of transcription, DNA-templated; GO:0009651,response to salt stress; GO:0042255,ribosome assembly; GO:0008380,RNA splicing; GO:0048364,root development; GO:00…	mTERF
Cluster-12681.0	7.42	6.77	7.58	0.51	1.06	1.34	7.46	6.98	6.67	0.8	0.65	0.76	179	164	209	13	27	33	189	165	159	20	21	18	K13416 brassinosteroid insensitive 1-associated receptor kinase 1 [EC:2.7.10.1 2.7.11.1] | (RefSeq) BRASSINOSTEROID INSENSITIVE 1-associated receptor kinase 1-like isoform X1 (A)	PREDICTED: probable receptor-like protein kinase At1g11050 [Gossypium hirsutum]	RecName: Full=Probable receptor-like protein kinase At1g11050; EC=2.7.11.1; Flags: Precursor;	SubName: Full=probable receptor-like protein kinase At1g11050 {ECO:0000313|RefSeq:XP_016693688.1};	Serine/threonine protein kinase	GO:0016021,integral component of membrane; GO:0005886,plasma membrane; GO:0005524,ATP binding; GO:0004674,protein serine/threonine kinase activity	Protein kinase domain
Cluster-12691.0	0.34	0.52	1.64	0.82	1.18	1.35	1.15	1.08	1.22	2.13	4.77	3.42	2	3	11	5	7	8	7	6	7	13	37	19	--	--	--	--	--	--	--
Cluster-12693.0	0.27	0.62	0.51	0.33	0.07	0.12	1.71	1.84	2.14	0	0.12	0.04	7	16	15	9	2	3	46	46	54	0	4	1	--	Uncharacterized protein TCM_033765 [Theobroma cacao]	--	SubName: Full=Uncharacterized protein {ECO:0000313|EMBL:EOY14368.1};	--	--	--
Cluster-12698.0	0.89	0.22	0.13	0	0.14	0	0.98	0.3	1.07	0	0	0	12	3	2	0	2	0	14	4	14.29	0	0	0	--	isoform 2 of periostin [Quercus suber]	--	SubName: Full=Transforming growth factor-beta-induced protein ig-h3 {ECO:0000313|EMBL:JAT51764.1}; Flags: Fragment;	--	--	Fasciclin domain
Cluster-12704.0	1.05	2.11	6.71	0.67	0.23	0.23	4.24	3.39	2.49	0.22	0.26	0.24	9	18	66	6	2	2	38	28	21	2	3	2	K02985 small subunit ribosomal protein S3e | (RefSeq) 40S ribosomal protein S3-2-like (A)	predicted protein [Hordeum vulgare subsp. vulgare]	RecName: Full=40S ribosomal protein S3-1;	SubName: Full=Predicted protein {ECO:0000313|EMBL:BAK05398.1};	40S ribosomal protein S3	GO:0009507,chloroplast; GO:0005829,cytosol; GO:0022626,cytosolic ribosome; GO:0022627,cytosolic small ribosomal subunit; GO:0016020,membrane; GO:0005634,nucleus; GO:0009506,plasmodesma; GO:0005774,vacuolar membrane; GO:0005773,vacuole; GO:0003684,damaged DNA binding; GO:0003729,mRNA binding; GO:0008534,oxidized purine nucleobase lesion DNA N-glycosylase activity; GO:0003735,structural constituent…	Ribosomal protein S3, C-terminal domain
Cluster-12708.0	1.48	1.15	2.88	0	0	0.16	2.25	1.69	2.22	0	0	0	27	21	60	0	0	3	43	30	40	0	0	0	K02321 DNA polymerase alpha subunit B | (RefSeq) hypothetical protein (A)	hypothetical protein CHLNCDRAFT_134345 [Chlorella variabilis]	--	SubName: Full=Uncharacterized protein {ECO:0000313|EMBL:EFN55339.1};	--	--	--
Cluster-12713.0	1.58	3.21	2.65	4.41	4.66	5.24	2.23	0.25	0.51	3.16	0	3.12	13.21	26.81	25.58	38.94	40.42	44.68	19.6	1.99	4.22	27.71	0	25.25	K17469 sulfate transporter 2, low-affinity | (RefSeq) low affinity sulfate transporter 3 (A)	STAS domain / Sulfate transporter family isoform 2 [Theobroma cacao]	RecName: Full=Sulfate transporter 2.2; AltName: Full=AST56; AltName: Full=AtH14;	SubName: Full=STAS domain / Sulfate transporter family isoform 2 {ECO:0000313|EMBL:EOY16087.1};	Sulfate/bicarbonate/oxalate exchanger SAT-1 and related transporters (SLC26 family)	GO:0005887,integral component of plasma membrane; GO:0008271,secondary active sulfate transmembrane transporter activity; GO:0015116,sulfate transmembrane transporter activity; GO:0015293,symporter activity; GO:1902358,sulfate transmembrane transport	Sulfate permease family
Cluster-12719.0	3.13	2.81	3.15	0.68	0.54	1.1	1.15	1.49	1.3	0.08	0.42	0.33	39	35	45	9	7	14	15	18	16	1	7	4	--	--	--	--	--	--	--
Cluster-12727.0	0.41	2.32	0.59	0	0	0	3.24	3.81	1.24	0	0	0	3	17	5	0	0	0	25	27	9	0	0	0	K13811 3'-phosphoadenosine 5'-phosphosulfate synthase [EC:2.7.7.4 2.7.1.25] | (RefSeq) ATP sulfurylase 2 (A)	uncharacterized RNA-binding protein C17H9.04c-like isoform X2 [Durio zibethinus]	--	SubName: Full=uncharacterized RNA-binding protein C17H9.04c-like {ECO:0000313|RefSeq:XP_016755496.1};	RNA-binding Ran Zn-finger protein and related proteins	GO:0046872,metal ion binding	Zn-finger in Ran binding protein and others
Cluster-12728.0	0.83	0.72	0.63	0.34	0.15	0.15	0.94	1.16	0.68	0	0.04	0	16	14	14	7	3	3	19	22	13	0	1	0	K00953 FAD synthetase [EC:2.7.7.2] | (RefSeq) hypothetical protein (A)	uncharacterized protein CFP56_23821 [Quercus suber]	--	SubName: Full=Uncharacterized protein {ECO:0000313|EMBL:CCI47070.1};	3'-phosphoadenosine 5'-phosphosulfate sulfotransferase (PAPS reductase)/FAD synthetase and related enzymes	--	Probable molybdopterin binding domain
Cluster-12745.0	0.57	1.86	0.54	0.48	0.11	0.61	1.89	2.09	0.98	0.05	0	0	10	33	11	9	2	11	35	36	17	1	0	0	K17500 integrin-linked kinase-associated serine/threonine phosphatase 2C [EC:3.1.3.16] | (RefSeq) WAT1-related protein At3g18200 isoform X1 (A)	Nodulin MtN21 /EamA-like transporter family protein [Theobroma cacao]	RecName: Full=WAT1-related protein At4g08300;	RecName: Full=WAT1-related protein {ECO:0000256|RuleBase:RU363077};	--	GO:0016021,integral component of membrane; GO:0005886,plasma membrane; GO:0015171,amino acid transmembrane transporter activity; GO:0032973,amino acid export across plasma membrane; GO:0080144,amino acid homeostasis; GO:0043090,amino acid import	EamA-like transporter family
Cluster-12746.0	3.17	2	4.08	0	0	0	2.13	3.77	2.74	0	0	0.12	27	17	40	0	0	0	19	31	23	0	0	1	--	opsin-1 [Quercus suber]	--	SubName: Full=Putative opsin {ECO:0000313|EMBL:AAQ75384.1};	--	GO:0016021,integral component of membrane; GO:0005216,ion channel activity	Bacteriorhodopsin-like protein
Cluster-12749.0	0.75	0.89	0.88	2.81	2.62	3.93	1.75	1.79	2.24	2.38	1.79	1.59	26	31	35	104	96	139	64	61	77	86	84	54	--	--	--	--	--	--	--
Cluster-1275.0	0	0	0	0	0	0	9.6	7.99	13.35	0	0	0	0	0	0	0	0	0	26	19	34	0	0	0	--	--	--	--	--	--	--
Cluster-12750.0	2.74	5.59	11.65	0.86	0	0.1	4.06	2.93	1.75	0	0	0.21	27	55	132	9	0	1	42	28	17	0	0	2	--	--	--	--	--	--	--
Cluster-12754.0	1.66	2.37	1.17	0.89	0.45	0.77	1.73	1.87	1.04	0.45	0.65	0.16	21	30	17	12	6	10	23	23	13	6	11	2	--	ras guanine nucleotide exchange factor Q-like protein [Trema orientalis]	--	SubName: Full=Uncharacterized protein {ECO:0000313|EMBL:EXB55369.1};	--	--	--
Cluster-12757.0	8.56	7.35	8.88	0	0	0.65	4.77	5.29	3.38	1.17	0.99	0.46	77	66	92	0	0	6	45	46	30	11	12	4	--	--	--	--	--	--	--
Cluster-12759.0	1.04	1.66	0.81	1.67	2	1.22	1.68	2.89	2.42	0	0.46	0.11	10	16	9	17	20	12	17	27	23	0	6	1	--	hypothetical protein CRG98_014098 [Punica granatum]	RecName: Full=CASP-like protein 1F2; Short=RcCASPL1F2;	SubName: Full=Uncharacterized protein {ECO:0000313|EMBL:PKI65510.1};	--	GO:0016021,integral component of membrane; GO:0005886,plasma membrane	Domain of unknown function (DUF588)
Cluster-12761.0	0	1.35	0	1.28	1.75	0.65	0.85	0	0	1.89	3.33	3.97	0	6	0	6	8	3	4	0	0	9	20	17	--	--	--	--	--	--	--
Cluster-12768.0	2.53	2.21	2.62	5.8	4.67	5.02	5.92	6.36	6.3	7.39	8.45	8	48	42	57	117	93	97	118	118	118	146	216	148	--	uncharacterized protein LOC111295978 [Durio zibethinus]	--	SubName: Full=Proteasome inhibitor-related {ECO:0000313|EMBL:EOY07373.1};	--	GO:0000502,proteasome complex	--
Cluster-12770.0	0.75	0.25	1.59	2.75	0.64	2.53	0	0.09	0.17	0.48	0.37	0.17	9	3	22	35	8	31	0	1	2	6	6	2	--	--	--	--	--	--	--
Cluster-1278.0	0.75	0.52	1.16	0.16	0	0.11	0.83	0.41	0.23	0	0	0	13	9	23	3	0	2	15	7	4	0	0	0	--	hypothetical protein CFP56_53695 [Quercus suber]	--	SubName: Full=WSC domain protein {ECO:0000313|EMBL:OQR97564.1};	--	--	Domain of unknown function (DUF1996)
Cluster-12783.0	0.41	0.36	1.39	0.08	0.35	0.12	1.01	0.58	0.33	0	0.03	0.08	10	9	39	2	9	3	26	14	8	0	1	2	K04688 ribosomal protein S6 kinase beta [EC:2.7.11.1] | (RefSeq) hypothetical protein (A)	protein kinase c-like [Quercus suber]	RecName: Full=Serine/threonine-protein kinase AtPK2/AtPK19; EC=2.7.11.1; AltName: Full=Ribosomal-protein S6 kinase homolog 2;	SubName: Full=Predicted protein {ECO:0000313|EMBL:BAK00461.1};	Serine/threonine protein kinase	GO:0005737,cytoplasm; GO:0005634,nucleus; GO:0005524,ATP binding; GO:0016301,kinase activity; GO:0004672,protein kinase activity; GO:0004674,protein serine/threonine kinase activity; GO:0035556,intracellular signal transduction; GO:0045727,positive regulation of translation; GO:0006468,protein phosphorylation; GO:0009409,response to cold; GO:0009408,response to heat; GO:0009651,response to salt s…	Protein kinase domain
Cluster-12792.0	6.93	5.47	7.82	4.77	2.56	4.25	6.4	8.68	10.1	2.25	2.76	2.05	32	25	42	23	12	20	31	38	46	11	17	9	--	cyclin-dependent protein kinase inhibitor SMR2 [Herrania umbratica]	--	SubName: Full=Uncharacterized protein {ECO:0000313|EMBL:EOY33656.1};	--	--	--
Cluster-12802.0	3.28	5.24	8.97	2.02	0.94	0.19	5.51	7.69	1.76	0	0.58	0	17	27	54	11	5	1	30	38	9	0	4	0	K11187 peroxiredoxin 5, atypical 2-Cys peroxiredoxin [EC:1.11.1.15] | (RefSeq) Peroxiredoxin-5, mitochondrial (A)	putative peroxiredoxin pmp20 [Quercus suber]	RecName: Full=Peroxiredoxin-2E-1, chloroplastic; EC=1.11.1.15; AltName: Full=Peroxiredoxin IIE-1; AltName: Full=Thioredoxin peroxidase 2E-1; Flags: Precursor;	SubName: Full=Uncharacterized protein {ECO:0000313|EMBL:AFK44899.1};	Alkyl hydroperoxide reductase/peroxiredoxin	GO:0009570,chloroplast stroma; GO:0004601,peroxidase activity; GO:0051920,peroxiredoxin activity; GO:0045454,cell redox homeostasis	Redoxin
Cluster-12819.0	0.15	0.7	0.42	1.15	0.88	1.38	0.6	0.6	0	1.17	0.93	1.55	4	19	13	33	25	38	17	16	0	33	34	41	K17065 dynamin 1-like protein [EC:3.6.5.5] | (RefSeq) hypothetical protein (A)	dynamin-related protein 4C-like [Herrania umbratica]	RecName: Full=Dynamin-related protein 4C;	SubName: Full=Dynamin related protein 4C {ECO:0000313|EMBL:EOY09965.1};	Vacuolar sorting protein VPS1, dynamin, and related proteins	GO:0005737,cytoplasm; GO:0005874,microtubule; GO:0005525,GTP binding; GO:0003924,GTPase activity; GO:0008017,microtubule binding; GO:0000266,mitochondrial fission	Dynamin central region
Cluster-12838.0	0.16	0.24	0.83	0.07	0	0.08	0.91	0.82	0.64	1.45	1.65	1.72	2	3	12	1	0	1	12	10	8	19	28	21	K16818 phospholipase A1 [EC:3.1.1.32] | (RefSeq) DAD1; alpha/beta-Hydrolases superfamily protein (A)	Alpha/beta-Hydrolases superfamily protein, putative [Theobroma cacao]	RecName: Full=Phospholipase A1-IIgamma; EC=3.1.1.-; AltName: Full=DAD1-like seedling establishment-related lipase; Short=AtDSEL; Short=Phospholipase DSEL;	SubName: Full=Alpha/beta-Hydrolases superfamily protein, putative {ECO:0000313|EMBL:EOY28054.1};	Predicted lipase	GO:0005737,cytoplasm; GO:0047372,acylglycerol lipase activity; GO:0008970,phospholipase A1 activity; GO:0046340,diacylglycerol catabolic process; GO:0019915,lipid storage; GO:0052651,monoacylglycerol catabolic process; GO:0010187,negative regulation of seed germination	Lipase (class 3)
Cluster-12845.0	1.83	1.28	5.58	0.52	0.18	1.26	3.4	2.08	2.6	0	0.07	0	20	14	70	6	2	14	39	22	28	0	1	0	--	cytoskeletal signaling protein slm1 [Quercus suber]	--	--	--	--	Baculovirus polyhedron envelope protein, PEP, C terminus
Cluster-12858.0	2.33	1.48	3.94	0	0	0	3.83	4.41	3.07	0	0	0	33	21	64	0	0	0	57	61	43	0	0	0	--	hypothetical protein CFP56_20458 [Quercus suber]	--	SubName: Full=Uncharacterized protein {ECO:0000313|EMBL:JAG96899.1};	--	GO:0016021,integral component of membrane; GO:0005216,ion channel activity	Bacteriorhodopsin-like protein
Cluster-12867.0	0.31	0.89	0.41	0	0	0	1.54	2.14	1.85	0	0	0	6	17	9	0	0	0	31	40	35	0	0	0	--	n amino acid transport system protein [Quercus suber]	--	SubName: Full=Amino acid transporter, AAAP family {ECO:0000313|EMBL:EME30732.1};	--	GO:0016021,integral component of membrane	Transmembrane amino acid transporter protein
Cluster-12878.0	0.98	0.67	1.23	0.06	0	0.3	0.82	0.88	0.31	0	0	0	16	11	23	1	0	5	14	14	5	0	0	0	--	--	--	--	--	--	--
Cluster-12889.0	5.11	9.55	27.7	2.73	0	2.73	38.57	28.14	32.07	0	0.7	0	11	20	71	6	0	6	87	55	68	0	2	0	--	hypothetical protein CFP56_71740 [Quercus suber]	--	--	--	--	--
Cluster-1290.0	1.42	0.28	2.79	0.98	0	0.28	0.09	0.1	0	0.18	0.21	0	15	3	34	11	0	3	1	1	0	2	3	0	--	--	--	--	--	--	--
Cluster-12901.0	0.49	0.2	0.51	1.39	0.38	1.54	0.09	0	0	0.09	0.07	0.2	5	2	6	15	4	16	1	0	0	1	1	2	--	sex-determining region Y protein, partial [Carica papaya]	--	SubName: Full=Sex-determining region Y protein {ECO:0000313|EMBL:AAB58342.1}; Flags: Fragment;	Transcription factor TCF-4	GO:0005634,nucleus; GO:0003677,DNA binding; GO:0003700,DNA-binding transcription factor activity; GO:0030238,male sex determination	HMG (high mobility group) box
Cluster-12902.0	1.39	1.31	1.37	0.69	1.09	1.09	0	0	0	0	0	0	40	38	45	21	33	32	0	0	0	0	0	0	K22048 mechanosensitive ion channel protein 4/5/6/7/8/9/10 | (RefSeq) mechanosensitive ion channel protein 10-like (A)	PREDICTED: mechanosensitive ion channel protein 10-like [Malus domestica]	RecName: Full=Mechanosensitive ion channel protein 10; AltName: Full=Mechanosensitive channel of small conductance-like 10; AltName: Full=MscS-Like protein 10; Short=AtMSL10;	SubName: Full=mechanosensitive ion channel protein 10-like {ECO:0000313|RefSeq:XP_016682416.1};	Predicted mechanosensitive ion channel	GO:0016021,integral component of membrane; GO:0005886,plasma membrane; GO:0008381,mechanosensitive ion channel activity; GO:0006820,anion transport; GO:0050982,detection of mechanical stimulus; GO:0010150,leaf senescence; GO:0097468,programmed cell death in response to reactive oxygen species	Mechanosensitive ion channel
Cluster-12904.0	6.66	11.28	5.91	3.08	2.96	2.74	5.74	6.56	4.79	3.25	2.09	5.19	31	52	32	15	14	13	28	29	22	16	13	23	K13420 LRR receptor-like serine/threonine-protein kinase FLS2 [EC:2.7.11.1] | (RefSeq) LRR receptor-like serine/threonine-protein kinase FLS2 (A)	BRI1 like [Theobroma cacao]	RecName: Full=Serine/threonine-protein kinase BRI1-like 1; EC=2.7.11.1; AltName: Full=BRASSINOSTEROID INSENSITIVE 1-like protein 1; Flags: Precursor;	SubName: Full=BRI1 like {ECO:0000313|EMBL:EOY11825.1};	--	GO:0016021,integral component of membrane; GO:0005886,plasma membrane; GO:0005524,ATP binding; GO:0004674,protein serine/threonine kinase activity; GO:0005496,steroid binding	Leucine rich repeat N-terminal domain
Cluster-12907.0	2.15	0.79	2.16	0	0	0	4.1	4.45	6.2	0	0	0	19	7	22	0	0	0	38	38	54	0	0	0	--	--	--	--	--	--	--
Cluster-12908.0	0.68	1.35	2.18	0.21	0.04	0.41	2.41	1.54	0.99	0.11	0	0	18	36	66	6	1	11	67	40	26	3	0	0	K01694 tryptophan synthase [EC:4.2.1.20] | (RefSeq) tryptophan synthase-like (A)	tryptophan synthase [Quercus suber]	RecName: Full=Tryptophan synthase beta chain 2, chloroplastic; EC=4.2.1.20; Flags: Precursor;	SubName: Full=Tryptophan synthetase {ECO:0000313|EMBL:EWM22581.1};	Tryptophan synthase beta chain	GO:0009941,chloroplast envelope; GO:0009570,chloroplast stroma; GO:0004834,tryptophan synthase activity; GO:0000162,tryptophan biosynthetic process	Tryptophan synthase alpha chain
Cluster-12916.0	1.14	1.52	3.16	0.22	0.05	0.28	2.76	2.48	1.35	0	0	0	24	32	76	5	1	6	61	51	28	0	0	0	K08139 MFS transporter, SP family, sugar:H+ symporter | (RefSeq) high-affinity glucose transporter ght2-like (A)	high-affinity fructose transporter ght6 [Quercus suber]	RecName: Full=Sugar transport protein MST8 {ECO:0000305}; AltName: Full=Monosaccharide transporter 8 {ECO:0000303|PubMed:16730464}; Short=OsMST8 {ECO:0000303|PubMed:16730464}; AltName: Full=Sugar:proton symporter MST8 {ECO:0000305};	SubName: Full=Predicted protein {ECO:0000313|EMBL:BAK06801.1};	Predicted transporter (major facilitator superfamily)	GO:0016021,integral component of membrane; GO:0005355,glucose transmembrane transporter activity; GO:0005351,carbohydrate:proton symporter activity; GO:0046323,glucose import; GO:0035428,NA	Sugar (and other) transporter
Cluster-12918.0	0	0.24	0.36	0	0	0	1.87	2.52	1.9	0	0	0	0	3	5	0	0	0	24	30	23	0	0	0	K08157 MFS transporter, DHA1 family, multidrug resistance protein | (RefSeq) uncharacterized transporter C36.03c-like (A)	hypothetical protein GPECTOR_30g189 [Gonium pectorale]	--	SubName: Full=Uncharacterized protein {ECO:0000313|EMBL:KXZ48094.1};	Synaptic vesicle transporter SVOP and related transporters (major facilitator superfamily)	GO:0016021,integral component of membrane; GO:0055085,transmembrane transport	Major Facilitator Superfamily
Cluster-12924.0	0.18	0.39	0.74	0.1	0.13	0.17	0.5	0.58	0.29	0	0	0	5	11	24	3	4	5	15	16	8	0	0	0	K11855 ubiquitin carboxyl-terminal hydrolase 36/42 [EC:3.4.19.12] | (RefSeq) ubiquitin carboxyl-terminal hydrolase 17-like protein 18 (A)	PREDICTED: ubiquitin carboxyl-terminal hydrolase 17-like protein 18 [Pyrus x bretschneideri]	RecName: Full=Ubiquitin carboxyl-terminal hydrolase 25; EC=3.4.19.12; AltName: Full=Deubiquitinating enzyme 25; Short=AtUBP25; AltName: Full=Ubiquitin thioesterase 25; AltName: Full=Ubiquitin-specific-processing protease 25;	SubName: Full=Ubiquitin carboxyl-terminal hydrolase {ECO:0000313|EMBL:GAQ87963.1};	Ubiquitin carboxyl-terminal hydrolase	GO:0036459,thiol-dependent ubiquitinyl hydrolase activity; GO:0016579,protein deubiquitination; GO:0006511,ubiquitin-dependent protein catabolic process	Ubiquitin carboxyl-terminal hydrolase
Cluster-12926.0	1.84	1.86	6.08	0	0	0	21.73	34.68	42.99	0	0	0	11	11	42	0	0	0	136	198	253	0	0	0	--	--	--	--	--	--	--
Cluster-12930.0	1.04	1.57	2.09	3.14	0.51	2.55	0.66	0	0.18	3.61	2.33	1.99	6	9	14	19	3	15	4	0	1	22	18	11	--	--	--	--	--	--	--
Cluster-12931.0	0	0	0	2.95	2.47	3.05	0	0	0	0.4	1.16	1.62	0	0	0	22	18	22	0	0	0	3	11	11	--	--	--	--	--	--	--
Cluster-12942.0	1.63	2.37	1.23	0.85	0.47	1.01	1.72	2.06	1.82	2.29	3.03	3.65	65	95	56	36	20	41	72	81	72	95	163	143	K10606 E3 ubiquitin-protein ligase FANCL [EC:2.3.2.27] | (RefSeq) E3 ubiquitin-protein ligase FANCL (A)	E3 ubiquitin-protein ligase FANCL [Parasponia andersonii]	--	SubName: Full=Uncharacterized protein {ECO:0000313|EMBL:GAY50151.1};	Predicted E3 ubiquitin ligase	--	FANCL C-terminal domain
Cluster-12944.0	4.34	3.52	3.35	0.77	0.39	0.8	4.83	6.65	6.8	1.41	1.46	1.43	53	43	47	10	5	10	62	79	82	18	24	17	--	--	--	--	--	--	--
Cluster-12949.0	3.27	3.29	5.63	0	0	0	9.35	6.46	3.9	0.18	0	0	17	17	34	0	0	0	51	32	20	1	0	0	--	--	--	--	--	--	--
Cluster-12951.0	0	0.17	0.07	0.32	0.28	0.25	0.16	0.21	0.17	8.67	5.01	5.02	0	4	2	8	7	6	4	5	4	215	161	117	--	uncharacterized protein LOC111303335 [Durio zibethinus]	--	SubName: Full=Uncharacterized protein {ECO:0000313|EMBL:OMO52239.1};	--	--	--
Cluster-12953.0	4.65	2.85	4.48	2.08	1.87	3.04	0	0	0	0	0	0	36	22	40	17	15	24	0	0	0	0	0	0	--	--	--	--	--	--	--
Cluster-12960.0	0.27	0	0.08	2.42	1.14	2.42	0.17	0.09	0.09	2.53	2.18	1.6	3	0	1	28	13	27	2	1	1	29	32	17	K14292 trimethylguanosine synthase [EC:2.1.1.-] | (RefSeq) uncharacterized LOC107850838 (A)	WUSCHEL-related homeobox 4-like [Manihot esculenta]	RecName: Full=WUSCHEL-related homeobox 4;	SubName: Full=Uncharacterized protein {ECO:0000313|EMBL:OAY22962.1};	--	GO:0005634,nucleus; GO:0003677,DNA binding; GO:0051301,cell division; GO:0010087,phloem or xylem histogenesis; GO:0010067,procambium histogenesis; GO:0006355,regulation of transcription, DNA-templated; GO:0007165,signal transduction; GO:0006351,transcription, DNA-templated	Homeodomain
Cluster-12981.0	1.11	0.24	1.66	0	0	0	0.76	0.65	0.08	0	0.06	0	14	3	24	0	0	0	10	8	1	0	1	0	--	--	--	--	--	--	--
Cluster-12982.0	0.62	0.5	1.35	0.08	0.03	0.22	0.85	0.51	0.51	0.03	0	0	22	18	55	3	1	8	32	18	18	1	0	0	K01872 alanyl-tRNA synthetase [EC:6.1.1.7] | (RefSeq) alanine--tRNA ligase-like (A)	alanine--trna ligase [Quercus suber]	RecName: Full=Alanine--tRNA ligase {ECO:0000255|HAMAP-Rule:MF_03133}; EC=6.1.1.7 {ECO:0000255|HAMAP-Rule:MF_03133}; AltName: Full=Alanyl-tRNA synthetase {ECO:0000255|HAMAP-Rule:MF_03133}; Short=AlaRS {ECO:0000255|HAMAP-Rule:MF_03133}; Flags: Precursor;	RecName: Full=Alanine--tRNA ligase {ECO:0000256|HAMAP-Rule:MF_03133}; EC=6.1.1.7 {ECO:0000256|HAMAP-Rule:MF_03133}; AltName: Full=Alanyl-tRNA synthetase {ECO:0000256|HAMAP-Rule:MF_03133}; Short=AlaRS {ECO:0000256|HAMAP-Rule:MF_03133};	Alanyl-tRNA synthetase	GO:0009507,chloroplast; GO:0005829,cytosol; GO:0005739,mitochondrion; GO:0004813,alanine-tRNA ligase activity; GO:0016597,amino acid binding; GO:0005524,ATP binding; GO:0046872,metal ion binding; GO:0000049,tRNA binding; GO:0006419,alanyl-tRNA aminoacylation; GO:0046686,response to cadmium ion; GO:0006400,tRNA modification	tRNA synthetases class II (A)
Cluster-12991.0	0.64	1.23	2.8	0.11	0.08	0.06	0.77	0.97	0.62	0.03	0	0	23	44	114	4	3	2	29	34	22	1	0	0	--	uncharacterized protein c32a11.02c [Quercus suber]	--	SubName: Full=Predicted protein {ECO:0000313|EMBL:BAK00933.1};	--	--	Protein of unknown function (DUF4449)
Cluster-12994.0	0.37	1.39	0.93	0.12	0	0.2	0.98	0.63	0.62	0	0	0	9	34	26	3	0	5	25	15	15	0	0	0	K00764 amidophosphoribosyltransferase [EC:2.4.2.14] | (RefSeq) amidophosphoribosyltransferase-like (A)	amidophosphoribosyltransferase [Quercus suber]	RecName: Full=Amidophosphoribosyltransferase 1, chloroplastic; Short=AtATase1; Short=PRPP1; EC=2.4.2.14; AltName: Full=Glutamine phosphoribosylpyrophosphate amidotransferase 1; Short=AtGPRAT1; Flags: Precursor;	RecName: Full=Amidophosphoribosyltransferase {ECO:0000256|PIRNR:PIRNR000485}; Short=ATase {ECO:0000256|PIRNR:PIRNR000485}; EC=2.4.2.14 {ECO:0000256|PIRNR:PIRNR000485}; AltName: Full=Glutamine phosphoribosylpyrophosphate amidotransferase {ECO:0000256|PIRNR:PIRNR000485};	Glutamine phosphoribosylpyrophosphate amidotransferase	GO:0005618,cell wall; GO:0009570,chloroplast stroma; GO:0005829,cytosol; GO:0009536,plastid; GO:0009532,plastid stroma; GO:0004044,amidophosphoribosyltransferase activity; GO:0051536,iron-sulfur cluster binding; GO:0046872,metal ion binding; GO:0006189,'de novo' IMP biosynthetic process; GO:0006541,glutamine metabolic process; GO:0009116,nucleoside metabolic process; GO:0009113,purine nucleobase …	Glutamine amidotransferase domain
Cluster-12995.0	0.81	0	0.52	0.19	0	0	4.25	2.34	3.49	0	0	0	4	0	3	1	0	0	22	11	17	0	0	0	K17742 sorbose reductase [EC:1.1.1.289] | (RefSeq) probable NADP-dependent mannitol dehydrogenase (A)	putative nadp-dependent mannitol dehydrogenase [Quercus suber]	RecName: Full=3-oxoacyl-[acyl-carrier-protein] reductase 3, chloroplastic; EC=1.1.1.100; AltName: Full=3-ketoacyl-acyl carrier protein reductase 3; Flags: Precursor;	SubName: Full=2,3-dihydro-2,3-dihydroxybenzoate dehydrogenase {ECO:0000313|EMBL:BAM82566.1};	Reductases with broad range of substrate specificities	GO:0009507,chloroplast; GO:0102131,3-oxo-glutaryl-[acp] methyl ester reductase activity; GO:0102132,3-oxo-pimeloyl-[acp] methyl ester reductase activity; GO:0004316,3-oxoacyl-[acyl-carrier-protein] reductase (NADPH) activity; GO:0051287,NAD binding; GO:0006633,fatty acid biosynthetic process	Enoyl-(Acyl carrier protein) reductase
Cluster-12995.1	2.43	2.76	5.75	0	0	0.11	8.31	11.06	13.2	0	0	0	22	25	60	0	0	1	79.01	96.89	118	0	0	0	K17742 sorbose reductase [EC:1.1.1.289] | (RefSeq) probable NADP-dependent mannitol dehydrogenase (A)	putative nadp-dependent mannitol dehydrogenase [Quercus suber]	RecName: Full=3-oxoacyl-[acyl-carrier-protein] reductase, chloroplastic; EC=1.1.1.100; AltName: Full=3-ketoacyl-acyl carrier protein reductase; Flags: Precursor;	SubName: Full=Short-chain dehydrogenase/reductase SDR isoform 1 {ECO:0000313|EMBL:EME30103.1};	Reductases with broad range of substrate specificities	GO:0009507,chloroplast; GO:0102131,3-oxo-glutaryl-[acp] methyl ester reductase activity; GO:0102132,3-oxo-pimeloyl-[acp] methyl ester reductase activity; GO:0004316,3-oxoacyl-[acyl-carrier-protein] reductase (NADPH) activity; GO:0051287,NAD binding; GO:0006633,fatty acid biosynthetic process	Enoyl-(Acyl carrier protein) reductase
Cluster-12995.2	5.33	3.78	9.02	0.57	0.19	0.58	3.39	2.28	6.41	0	0	0	27	19	53	3	1	3	18	11	32	0	0	0	K17742 sorbose reductase [EC:1.1.1.289] | (RefSeq) probable NADP-dependent mannitol dehydrogenase (A)	putative nadp-dependent mannitol dehydrogenase [Quercus suber]	RecName: Full=3-oxoacyl-[acyl-carrier-protein] reductase 5, chloroplastic; EC=1.1.1.100; AltName: Full=3-ketoacyl-acyl carrier protein reductase 5; Flags: Precursor; Fragment;	SubName: Full=2,3-dihydro-2,3-dihydroxybenzoate dehydrogenase {ECO:0000313|EMBL:BAM82566.1};	Reductases with broad range of substrate specificities	GO:0009507,chloroplast; GO:0102131,3-oxo-glutaryl-[acp] methyl ester reductase activity; GO:0102132,3-oxo-pimeloyl-[acp] methyl ester reductase activity; GO:0004316,3-oxoacyl-[acyl-carrier-protein] reductase (NADPH) activity; GO:0051287,NAD binding; GO:0006633,fatty acid biosynthetic process	Enoyl-(Acyl carrier protein) reductase
Cluster-12995.3	4.66	3.47	6.09	0	0.62	0.61	5.93	2.7	5.36	0	0	0	15	11	23	0	2	2	19.99	8.11	17	0	0	0	K17742 sorbose reductase [EC:1.1.1.289] | (RefSeq) probable NADP-dependent mannitol dehydrogenase (A)	putative nadp-dependent mannitol dehydrogenase [Quercus suber]	RecName: Full=Tropinone reductase homolog At2g29300 {ECO:0000305}; EC=1.1.1.- {ECO:0000305};	SubName: Full=Short-chain dehydrogenase/reductase SDR {ECO:0000313|EMBL:EME31856.1};	Reductases with broad range of substrate specificities	GO:0016491,oxidoreductase activity	Enoyl-(Acyl carrier protein) reductase
Cluster-13016.0	5.16	7.94	11.81	2.62	0.18	1.78	8.2	6.11	5.13	0.09	0	0.1	54	83	142	29	2	19	90	62	53	1	0	1	K00799 glutathione S-transferase [EC:2.5.1.18] | (RefSeq) glutathione S-transferase U7-like (A)	glutathione S-transferase [Klebsormidium nitens]	RecName: Full=Probable glutathione S-transferase; EC=2.5.1.18; AltName: Full=Auxin-induced protein PCNT107;	SubName: Full=Glutathione S-transferase {ECO:0000313|EMBL:GAQ86786.1};	Glutathione S-transferase	GO:0004364,glutathione transferase activity; GO:0009734,auxin-activated signaling pathway	Glutathione S-transferase, N-terminal domain
Cluster-13040.0	0.34	0	0	0	0	0	4.81	5.79	5.79	0	0	0	1	0	0	0	0	0	15	16	17	0	0	0	K02898 large subunit ribosomal protein L26e | (RefSeq) 60S ribosomal protein L26-1 (A)	60S ribosomal protein L26-1 [Monoraphidium neglectum]	RecName: Full=60S ribosomal protein L26-1;	SubName: Full=60S ribosomal protein L26-1 {ECO:0000313|EMBL:KIZ00139.1};	60S ribosomal protein L26	GO:0009507,chloroplast; GO:0005829,cytosol; GO:0022625,cytosolic large ribosomal subunit; GO:0022626,cytosolic ribosome; GO:0016020,membrane; GO:0005730,nucleolus; GO:0005634,nucleus; GO:0005886,plasma membrane; GO:0042788,polysomal ribosome; GO:0005774,vacuolar membrane; GO:0003729,mRNA binding; GO:0003723,RNA binding; GO:0003735,structural constituent of ribosome; GO:0002181,cytoplasmic transla…	Ribosomal proteins L26 eukaryotic, L24P archaeal
Cluster-13041.0	1.33	0.35	2.47	2.68	0.09	2	0.25	0	0.09	0.08	0.33	0	15	4	32	32	1	23	3	0	1	1	5	0	--	hypothetical protein CEUSTIGMA_g13567.t1 [Chlamydomonas eustigma]	--	SubName: Full=Uncharacterized protein {ECO:0000313|EMBL:CBJ49282.1};	Uncharacterized conserved protein	--	Mago binding
Cluster-13048.0	0.4	0.6	1.59	0.19	0	0.1	0.67	0.67	0.61	0.05	0	0	8	12	36	4	0	2	14	13	12	1	0	0	K15082 DNA repair protein RAD7 | (RefSeq) DNA repair protein rhp7-like (A)	dna repair protein rhp7 [Quercus suber]	--	SubName: Full=Uncharacterized protein {ECO:0000313|EMBL:EFJ52453.1};	Leucine rich repeat proteins, some proteins contain F-box	--	Leucine Rich repeats (2 copies)
Cluster-13053.0	1.08	1	2.07	0.13	0.05	0.14	1.69	1.5	0.54	0.05	0	0.06	39	36	85	5	2	5	64	53	19	2	0	2	K06030 mitofusin 2 [EC:3.6.5.-] | (RefSeq) transmembrane GTPase fzo1-like (A)	transmembrane gtpase fzo1 [Quercus suber]	--	SubName: Full=Transmembrane GTPase fzo1 {ECO:0000313|EMBL:JAT57409.1};	Mitofusin 1 GTPase, involved in mitochondrila biogenesis	GO:0016021,integral component of membrane; GO:0005525,GTP binding; GO:0003924,GTPase activity	Dynamin family
Cluster-13054.0	0.29	0.69	1.2	0	0	0	4.21	3.75	5.47	0	0	0	3	7	14	0	0	0	45	37	55	0	0	0	K00065 2-dehydro-3-deoxy-D-gluconate 5-dehydrogenase [EC:1.1.1.127] | (RefSeq) uncharacterized protein LOC111992893 (A)	putative oxidoreductase c4h3.08 [Quercus suber]	RecName: Full=Glucose and ribitol dehydrogenase homolog; EC=1.1.1.-;	SubName: Full=Uncharacterized protein {ECO:0000313|EMBL:JAG97021.1};	Reductases with broad range of substrate specificities	GO:0016491,oxidoreductase activity	Enoyl-(Acyl carrier protein) reductase
Cluster-13064.0	0.87	0.59	1.67	0.4	0.16	0.53	1.23	1.21	0.95	0	0.02	0.05	35	24	77	17	7	22	52	48	38	0	1	2	K14708 solute carrier family 26 (sodium-independent sulfate anion transporter), member 11 | (RefSeq) sulfate permease 2-like (A)	sulfate permease 2 [Quercus suber]	RecName: Full=Sulfate transporter 3.1; AltName: Full=AST12; AltName: Full=AtST1;	SubName: Full=Putative sulfate permease C3H7.02 {ECO:0000313|EMBL:JAT48154.1};	Sulfate/bicarbonate/oxalate exchanger SAT-1 and related transporters (SLC26 family)	GO:0009507,chloroplast; GO:0005887,integral component of plasma membrane; GO:0008271,secondary active sulfate transmembrane transporter activity; GO:0015116,sulfate transmembrane transporter activity; GO:0015293,symporter activity; GO:0008272,sulfate transport	Sulfate permease family
Cluster-13074.0	0.69	1.43	1.89	0.24	0.06	0.25	1.52	1.31	0.6	0	0	0	22	46	69	8	2	8	51	41	19	0	0	0	--	--	--	--	--	--	--
Cluster-13076.0	4.73	3.25	3.16	0.77	0.78	0.73	3.24	2.73	2.92	0.57	0.33	0.38	64	44	49	11	11	10	46	36	39	8	6	5	K08726 soluble epoxide hydrolase / lipid-phosphate phosphatase [EC:3.3.2.10 3.1.3.76] | (RefSeq) uncharacterized protein LOC8071538 (A)	epoxide hydrolase a [Quercus suber]	--	SubName: Full=Epoxide hydrolase 2 {ECO:0000313|EMBL:EXC17237.1};	Soluble epoxide hydrolase	GO:0016787,hydrolase activity	alpha/beta hydrolase fold
Cluster-13079.0	0.83	1.39	1.53	2.89	2.94	3.18	2.38	1.43	1.13	5.14	4.76	4.49	9	15	19	33	33	35	27	15	12	58	69	47	--	--	--	--	--	--	--
Cluster-13084.0	0.78	0.13	2.04	0	0	0	1.12	2.44	5.03	0	0	0	6	1	18	0	0	0	9	18	38	0	0	0	K01061 carboxymethylenebutenolidase [EC:3.1.1.45] | (RefSeq) endo-1,3;1,4-beta-D-glucanase-like (A)	protein aim2 [Quercus suber]	RecName: Full=Endo-1,3;1,4-beta-D-glucanase; EC=3.2.1.-; Flags: Precursor;	SubName: Full=Uncharacterized protein {ECO:0000313|EnsemblPlants:Solyc09g064720.2.1};	Predicted hydrolase related to dienelactone hydrolase	GO:0005576,extracellular region; GO:0016787,hydrolase activity	Dienelactone hydrolase family
Cluster-13085.0	0.25	0.08	0	0.04	0.2	0.08	0.08	0.59	0.29	2.96	3.78	3.95	6	2	0	1	5	2	2	14	7	75	124	94	K14487 auxin responsive GH3 gene family | (RefSeq) probable indole-3-acetic acid-amido synthetase GH3.1 (A)	PREDICTED: probable indole-3-acetic acid-amido synthetase GH3.1 isoform X2 [Theobroma cacao]	RecName: Full=Probable indole-3-acetic acid-amido synthetase GH3.1; EC=6.3.2.-; AltName: Full=Auxin-responsive GH3-like protein 1; Short=AtGH3-1;	SubName: Full=Auxin-responsive GH3 family protein {ECO:0000313|EMBL:EOX91583.1};	--	GO:0016874,ligase activity; GO:0009733,response to auxin	GH3 auxin-responsive promoter
Cluster-13098.0	1.21	0.75	0.96	0.54	0.17	0.11	1.54	1	0.35	0.11	0	0	21	13	19	10	3	2	28	17	6	2	0	0	--	sphingolipid long chain base-responsive protein pil1 [Quercus suber]	--	SubName: Full=Sphingolipid long chain base-responsive protein PIL1 {ECO:0000313|EMBL:JAT63309.1}; Flags: Fragment;	--	--	Eisosome component PIL1
Cluster-13100.0	1.12	1.55	4.06	0.24	0	0.59	1.89	2.22	1.22	0	0	0	13	18	54	3	0	7	23	25	14	0	0	0	--	--	--	--	--	--	--
Cluster-13116.0	9.83	7.67	19.19	24.81	27.54	27.38	17.68	20.98	15.63	8.64	13.72	10.11	44	34	100	116	125	125	83	89	69	41	82	43	--	hypothetical protein CISIN_1g048553mg, partial [Citrus sinensis]	--	SubName: Full=Uncharacterized protein {ECO:0000313|EMBL:KDO45147.1}; Flags: Fragment;	--	--	--
Cluster-13120.0	3.85	1.68	6.93	0.48	0	0.33	2.71	1.92	3.39	0	0	0	23	10	48	3	0	2	17	11	20	0	0	0	--	hypothetical protein CFP56_46632 [Quercus suber]	--	SubName: Full=Uncharacterized protein {ECO:0000313|EMBL:EKX48185.1, ECO:0000313|EnsemblProtists:EKX48185};	--	--	Polyketide cyclase / dehydrase and lipid transport
Cluster-13123.0	0	0.59	0	0.98	0.71	1.44	0.56	0.31	0.89	2.24	3.4	3.36	0	4	0	7	5	10	4	2	6	16	31	22	--	--	--	--	--	--	--
Cluster-13125.0	0.5	0.56	0.35	0.34	0.09	0.23	5.2	5.6	3.51	2.31	2.67	2.62	15	17	12	11	3	7	164	165	104	72	108	77	K03006 DNA-directed RNA polymerase II subunit RPB1 [EC:2.7.7.6] | (RefSeq) LOW QUALITY PROTEIN: DNA-directed RNA polymerase II subunit 1-like (A)	PREDICTED: uncharacterized protein LOC104606252 [Nelumbo nucifera]	--	SubName: Full=uncharacterized protein LOC104606252 {ECO:0000313|RefSeq:XP_010269649.1};	FOG: Transposon-encoded proteins with TYA, reverse transcriptase, integrase domains in various combinations	GO:0003676,nucleic acid binding; GO:0008270,zinc ion binding	gag-polypeptide of LTR copia-type
Cluster-13125.1	1.09	1.24	2.1	4.78	3.06	2.45	2.23	1.12	1.58	9.32	10.43	10.98	14	16	31	65	41	32	30	14	20	125	180	137	--	Methyltransferase type 11 [Corchorus olitorius]	RecName: Full=Uncharacterized methyltransferase At1g78140, chloroplastic; EC=2.1.1.-; Flags: Precursor;	SubName: Full=Methyltransferase type 11 {ECO:0000313|EMBL:OMO94299.1};	--	GO:0009507,chloroplast; GO:0010287,plastoglobule; GO:0008168,methyltransferase activity	Methyltransferase domain
Cluster-13128.0	4.83	7.91	6.75	7.49	1.97	6.51	2.11	1.9	0.2	0	0.75	0.42	24	39	39	39	10	33	11	9	1	0	5	2	--	pentatricopeptide repeat-containing protein At4g21190 [Helianthus annuus]	RecName: Full=Pentatricopeptide repeat-containing protein At4g21190; AltName: Full=Protein EMBRYO DEFECTIVE 1417;	SubName: Full=Putative pentatricopeptide repeat protein {ECO:0000313|EMBL:OTF99001.1};	--	GO:0043231,intracellular membrane-bounded organelle; GO:0004519,endonuclease activity; GO:0003723,RNA binding; GO:0009451,RNA modification	--
Cluster-13130.0	0.39	0.63	1.69	0	0	0.14	0.87	0.86	0.39	0	0	0	11	18	55	0	0	4	26	24	11	0	0	0	--	--	--	--	--	--	--
Cluster-13135.0	1.16	1.68	1.57	2.57	0.92	2.03	1.45	1.63	1.09	3.43	3.11	3.24	42	61	65	99	35	75	55	58	39	129	152	115	K17925 sorting nexin-13 | (RefSeq) uncharacterized protein LOC111274526 isoform X1 (A)	uncharacterized protein LOC111274526 isoform X3 [Durio zibethinus]	--	SubName: Full=Phox-associated domain,Phox-like,Sorting nexin isoform 3 {ECO:0000313|EMBL:EOY26790.1};	Intermediate filament-like protein, sorting nexins, and related proteins containing PX (PhoX) domain(s)	GO:0016021,integral component of membrane; GO:0035091,phosphatidylinositol binding	PXA domain
Cluster-13145.0	0	0.06	0	0.69	0.69	1.29	0.03	0.12	0.03	1.8	1.84	1.64	0	2	0	25	25	45	1	4	1	64	85	55	K15333 tRNA guanosine-2'-O-methyltransferase [EC:2.1.1.34] | (RefSeq) uncharacterized protein LOC104224633 (A)	subtilisin-like protease SBT5.3 isoform X2 [Durio zibethinus]	RecName: Full=Subtilisin-like protease SBT5.4 {ECO:0000303|PubMed:16193095}; EC=3.4.21.- {ECO:0000305}; AltName: Full=Subtilase subfamily 5 member 4 {ECO:0000303|PubMed:16193095}; Short=AtSBT5.4 {ECO:0000303|PubMed:16193095}; Flags: Precursor;	SubName: Full=Uncharacterized protein {ECO:0000313|EMBL:CAN62337.1};	--	GO:0005783,endoplasmic reticulum; GO:0005886,plasma membrane; GO:0004252,serine-type endopeptidase activity; GO:0010074,maintenance of meristem identity; GO:0040008,regulation of growth	Fibronectin type-III domain
Cluster-13155.0	0.63	0.52	0.27	1.09	1.51	1.43	0.3	0.43	0.42	2.59	2.49	1.94	6	5	3	11	15	14	3	4	4	26	32	18	--	hypothetical protein POPTR_0017s06850g [Populus trichocarpa]	--	SubName: Full=Uncharacterized protein {ECO:0000313|EMBL:ABK92874.1};	--	GO:0016021,integral component of membrane	Protein of unknown function (DUF1218)
Cluster-13158.0	1.09	2.31	2.14	0.45	0.39	0.87	1.23	2.02	1.52	0.13	0.1	0.35	16	34	36	7	6	13	19	29	22	2	2	5	--	--	--	--	--	--	--
Cluster-13159.0	1.7	1.64	4.96	0.28	0	0.52	2.06	2.04	2.08	0	0	0	29	28	97	5	0	9	37	34	35	0	0	0	K01735 3-dehydroquinate synthase [EC:4.2.3.4] | (RefSeq) uncharacterized protein LOC112021767 (A)	2-epi-5-epi-valiolone synthase [Quercus suber]	RecName: Full=3-dehydroquinate synthase, chloroplastic; EC=4.2.3.4; Flags: Precursor;	SubName: Full=Chloroplast 3-dehydroquinate synthase {ECO:0000313|EMBL:ABF61768.1};	Pentafunctional AROM protein	GO:0009507,chloroplast; GO:0003856,3-dehydroquinate synthase activity; GO:0042802,identical protein binding; GO:0046872,metal ion binding; GO:0051287,NAD binding; GO:0009073,aromatic amino acid family biosynthetic process; GO:0009423,chorismate biosynthetic process; GO:0033587,shikimate biosynthetic process	3-dehydroquinate synthase
Cluster-13160.0	4.7	5.14	4.94	0.21	0.29	0.44	2.63	2.3	1.59	0.21	0.39	0.61	63	69	76	3	4	6	37	30	21	3	7	8	K00847 fructokinase [EC:2.7.1.4] | (RefSeq) probable fructokinase-7 isoform X1 (A)	PREDICTED: LEAF RUST 10 DISEASE-RESISTANCE LOCUS RECEPTOR-LIKE PROTEIN KINASE-like 1.2 [Gossypium arboreum]	RecName: Full=LEAF RUST 10 DISEASE-RESISTANCE LOCUS RECEPTOR-LIKE PROTEIN KINASE-like 2.1 {ECO:0000303|PubMed:12805585}; EC=2.7.11.1; AltName: Full=Probable receptor-like serine/threonine-protein kinase LRK10L-2.1 {ECO:0000305}; Flags: Precursor;	SubName: Full=LEAF RUST 10 DISEASE-RESISTANCE LOCUS RECEPTOR-LIKE PROTEIN KINASE-like 2.1 {ECO:0000313|RefSeq:XP_016668038.1};	Serine/threonine protein kinase	GO:0016021,integral component of membrane; GO:0005524,ATP binding; GO:0004674,protein serine/threonine kinase activity	Wall-associated receptor kinase C-terminal
Cluster-13161.0	0.64	0.64	1.12	0	0.09	0.09	1.67	1.52	0.19	0	0	0	7	7	14	0	1	1	19	16	2	0	0	0	K06210 nicotinamide mononucleotide adenylyltransferase [EC:2.7.7.1 2.7.7.18] | (RefSeq) nicotinamide/nicotinic acid mononucleotide adenylyltransferase 2-like (A)	nicotinamide/nicotinic acid mononucleotide adenylyltransferase 2 [Quercus suber]	RecName: Full=Nicotinamide/nicotinic acid mononucleotide adenylyltransferase {ECO:0000305}; Short=NMN/NaMN adenylyltransferase; EC=2.7.7.1; EC=2.7.7.18; AltName: Full=Nicotinamide mononucleotide adenylyltransferase; Short=NMN adenylyltransferase; AltName: Full=Nicotinate-nucleotide adenylyltransferase; Short=NaMN adenylyltransferase;	RecName: Full=Nicotinamide-nucleotide adenylyltransferase {ECO:0000256|RuleBase:RU362021}; EC=2.7.7.1 {ECO:0000256|RuleBase:RU362021}; EC=2.7.7.18 {ECO:0000256|RuleBase:RU362021}; AltName: Full=Nicotinate-nucleotide adenylyltransferase {ECO:0000256|RuleBase:RU362021};	Nicotinamide mononucleotide adenylyl transferase	GO:0005634,nucleus; GO:0005524,ATP binding; GO:0046872,metal ion binding; GO:0000309,nicotinamide-nucleotide adenylyltransferase activity; GO:0004515,nicotinate-nucleotide adenylyltransferase activity; GO:0034628,'de novo' NAD biosynthetic process from aspartate	Cytidylyltransferase-like
Cluster-13165.0	0.7	0.54	0.81	0.95	0.67	1.37	0.44	0.32	0.08	1.42	1.68	1.36	9	7	12	13	9	18	6	4	1	19	29	17	K20043 clathrin coat assembly protein AP180 | (RefSeq) putative clathrin assembly protein At5g35200 (A)	Zinc finger, Dof-type [Corchorus olitorius]	RecName: Full=Dof zinc finger protein DOF5.3; Short=AtDOF5.3;	SubName: Full=Zinc finger, Dof-type {ECO:0000313|EMBL:OMP02085.1};	--	GO:0005634,nucleus; GO:0003700,DNA-binding transcription factor activity; GO:0046872,metal ion binding; GO:0044212,transcription regulatory region DNA binding; GO:0006355,regulation of transcription, DNA-templated; GO:0048364,root development; GO:0006351,transcription, DNA-templated	Dof domain, zinc finger
Cluster-13181.0	0.73	1.13	2.59	0.45	0.28	0.25	1.39	1.3	1.15	0	0.05	0	20	31	81	13	8	7	40	35	31	0	2	0	K03380 phenol 2-monooxygenase [EC:1.14.13.7] | (RefSeq) phenol 2-monooxygenase-like (A)	3-hydroxybenzoate 4-monooxygenase [Quercus suber]	--	SubName: Full=von Willebrand factor, type A {ECO:0000313|EMBL:OMO95906.1};	Monooxygenase involved in coenzyme Q (ubiquinone) biosynthesis	GO:0016021,integral component of membrane; GO:0005524,ATP binding; GO:0003824,catalytic activity; GO:0071949,FAD binding	FAD binding domain
Cluster-13183.0	1.58	2.05	4.7	0.26	0.27	0	1.51	2.11	2.64	0	0	0	17	22	58	3	3	0	17	22	28	0	0	0	K00224 chloroplastic oxoene reductase [EC:1.3.1.-] | (RefSeq) putative quinone-oxidoreductase homolog, chloroplastic (A)	protein toxd [Quercus suber]	RecName: Full=Quinone-oxidoreductase homolog, chloroplastic; EC=1.-.-.-; AltName: Full=ceQORH;	SubName: Full=Predicted protein {ECO:0000313|EMBL:BAK03106.1};	Zinc-binding oxidoreductase	GO:0009706,chloroplast inner membrane; GO:0016491,oxidoreductase activity	Zinc-binding dehydrogenase
Cluster-13202.0	2.9	4.93	3.94	6.41	8.15	5.4	3.59	2.22	2.44	5.87	3.86	4.82	47	80	73	110	138	89	61	35	39	99	84	76	K00469 inositol oxygenase [EC:1.13.99.1] | (RefSeq) inositol oxygenase 2 (A)	inositol oxygenase 2-like [Herrania umbratica]	RecName: Full=Inositol oxygenase 2; EC=1.13.99.1; AltName: Full=Myo-inositol oxygenase 2; Short=AtMIOX2; Short=MI oxygenase 2;	SubName: Full=Myo-inositol oxygenase 2 isoform 1 {ECO:0000313|EMBL:EOY30574.1};	Aldehyde reductase	GO:0005737,cytoplasm; GO:0050113,inositol oxygenase activity; GO:0005506,iron ion binding; GO:0019310,inositol catabolic process; GO:0019853,L-ascorbic acid biosynthetic process	Myo-inositol oxygenase
Cluster-13205.0	0.71	0.52	0.96	0.08	0	0	0.83	0.64	0.36	0	0	0	26	19	40	3	0	0	32	23	13	0	0	0	--	--	--	--	--	--	Outer membrane protein TOM13
Cluster-13206.0	0.59	0.59	1.2	0	0	0.48	1.41	1.62	0.5	0	0	0	6	6	14	0	0	5	15	16	5	0	0	0	K16223 protein FLOWERING LOCUS T | (RefSeq) protein FLOWERING LOCUS T-like (A)	PREDICTED: protein MOTHER of FT and TFL1-like [Nelumbo nucifera]	RecName: Full=Protein MOTHER of FT and TFL1 homolog 1 {ECO:0000305}; Short=OsMFT1 {ECO:0000303|PubMed:16170456};	SubName: Full=protein MOTHER of FT and TFL1-like {ECO:0000313|RefSeq:XP_010277909.1};	Phosphatidylethanolamine binding protein	--	Phosphatidylethanolamine-binding protein
Cluster-13208.0	4.17	4.4	2.74	0.57	0	0.39	2.46	1.88	0.6	0	0.15	0	21	22	16	3	0	2	13	9	3	0	1	0	K13459 disease resistance protein RPS2 | (RefSeq) probable disease resistance protein At5g63020 (A)	heavy metal-associated isoprenylated plant protein 47-like [Herrania umbratica]	RecName: Full=Heavy metal-associated isoprenylated plant protein 47 {ECO:0000303|PubMed:21072340, ECO:0000303|PubMed:23368984}; Short=AtHIP47 {ECO:0000303|PubMed:21072340, ECO:0000303|PubMed:23368984}; Flags: Precursor;	SubName: Full=uncharacterized protein LOC107902164 {ECO:0000313|RefSeq:XP_016683874.1};	--	GO:0005737,cytoplasm; GO:0046914,transition metal ion binding; GO:0046916,cellular transition metal ion homeostasis; GO:0030001,metal ion transport	Heavy-metal-associated domain
Cluster-13209.0	0.53	0.39	0.55	0.68	0.32	0.67	0.55	0.45	0.44	7.31	5.26	6.21	11	8	13	15	7	14	12	9	9	157	146	125	K06627 cyclin-A | (RefSeq) cyclin-A1-1-like (A)	cyclin-A1-1-like [Durio zibethinus]	RecName: Full=Cyclin-A1-1; AltName: Full=G2/mitotic-specific cyclin-A1-1; Short=CycA1;1;	SubName: Full=Cyclin A1,1 isoform 1 {ECO:0000313|EMBL:EOY16382.1};	G2/Mitotic-specific cyclin A	GO:0005737,cytoplasm; GO:0005634,nucleus; GO:0007049,cell cycle; GO:0051301,cell division	Cyclin, N-terminal domain
Cluster-13213.0	3.17	3.19	5.48	0.34	0.52	0.35	3.7	3.14	3.04	0	0	0	18	18	36	2	3	2	22	17	17	0	0	0	K02962 small subunit ribosomal protein S17e | (RefSeq) 40S ribosomal protein S17 (A)	predicted protein [Hordeum vulgare subsp. vulgare]	RecName: Full=40S ribosomal protein S17-1;	SubName: Full=40S ribosomal protein S17-B {ECO:0000313|EMBL:JAT50820.1}; Flags: Fragment;	40S ribosomal protein S17	GO:0005829,cytosol; GO:0022627,cytosolic small ribosomal subunit; GO:0005730,nucleolus; GO:0005886,plasma membrane; GO:0003735,structural constituent of ribosome; GO:0000028,ribosomal small subunit assembly; GO:0006412,translation	Ribosomal S17
Cluster-13219.0	3.89	3.59	6.72	2.16	0.32	1.59	5.87	4.74	3.29	0	0.24	0	24	22	48	14	2	10	38	28	20	0	2	0	--	hypothetical protein CFP56_73960 [Quercus suber]	--	--	--	--	AhpC/TSA family
Cluster-13221.0	1.62	1.13	2.93	0.83	0.14	0.24	2.53	2.47	1.4	0	0	0	33	23	68	18	3	5	54	49	28	0	0	0	K00485 dimethylaniline monooxygenase (N-oxide forming) [EC:1.14.13.8] | (RefSeq) probable flavin-containing monooxygenase 1 (A)	predicted protein [Physcomitrella patens]	RecName: Full=Probable flavin-containing monooxygenase 1; EC=1.14.13.-;	SubName: Full=Uncharacterized protein {ECO:0000313|EMBL:EOD36290.1, ECO:0000313|EnsemblProtists:EOD36290};	Flavin-containing monooxygenase	GO:0050660,flavin adenine dinucleotide binding; GO:0004497,monooxygenase activity; GO:0004499,N,N-dimethylaniline monooxygenase activity; GO:0050661,NADP binding; GO:0071456,cellular response to hypoxia; GO:0009870,defense response signaling pathway, resistance gene-dependent; GO:0010204,defense response signaling pathway, resistance gene-independent; GO:0042742,defense response to bacterium; GO:…	Flavin-binding monooxygenase-like
Cluster-13232.0	1.83	0.2	2.04	0	0	0.1	0.78	1.47	0.93	0	0.08	0	18	2	23	0	0	1	8	14	9	0	1	0	K15296 alpha-soluble NSF attachment protein | (RefSeq) alpha-soluble NSF attachment protein-like isoform X1 (A)	PREDICTED: alpha-soluble NSF attachment protein-like isoform X1 [Musa acuminata subsp. malaccensis]	RecName: Full=Alpha-soluble NSF attachment protein; Short=Alpha-SNAP; AltName: Full=N-ethylmaleimide-sensitive factor attachment protein alpha;	SubName: Full=Uncharacterized protein {ECO:0000313|EnsemblPlants:GSMUA_Achr5P00900_001};	Protein required for fusion of vesicles in vesicular transport, alpha-SNAP	GO:0005622,intracellular; GO:0016020,membrane; GO:0006886,intracellular protein transport; GO:0016192,vesicle-mediated transport	Soluble NSF attachment protein, SNAP
Cluster-13243.0	2.44	2.44	2.02	0.3	0	0.1	5.15	4.81	7.4	1.21	1.26	0.77	23	23	22	3	0	1	51	44	69	12	16	7	--	--	--	--	--	--	--
Cluster-13246.0	7.38	6.76	12.9	0.36	0.25	0.12	4.97	5.14	4.51	0	0	0	58	53	117	3	2	1	41	39	35	0	0	0	--	--	--	--	--	--	--
Cluster-13247.0	4.74	3.64	6.16	9.13	9.46	5.33	5.05	3.48	2.82	7.96	8.42	8.25	34	26	51	69	70	39	38	24	20	60	81	57	--	PREDICTED: uncharacterized protein LOC18599293 [Theobroma cacao]	--	SubName: Full=Uncharacterized protein {ECO:0000313|EMBL:EOY09769.1};	--	--	--
Cluster-13248.0	0.54	1.04	2.18	0.21	0.06	0	1.02	0.61	0.45	0	0	0	17	33	79	7	2	0	34	19	14	0	0	0	--	putative transcriptional regulatory protein [Quercus suber]	--	--	--	--	Fungal Zn(2)-Cys(6) binuclear cluster domain
Cluster-13249.0	0.99	0.76	1.71	0	0	0	2.01	3.81	5.42	0	0	0	7	5.4	14	0	0	0	15	26	38	0	0	0	--	protein bli-3 [Quercus suber]	--	SubName: Full=uncharacterized protein LOC107944480 {ECO:0000313|RefSeq:XP_016733792.1};	--	GO:0048037,cofactor binding	Pyridoxamine 5'-phosphate oxidase like
Cluster-13254.0	6.95	3.07	7.07	0.98	1.03	0	0.95	0.55	3.53	0.46	0.75	0	14	6	17	2	2	0	2	1	7	1	2	0	--	--	--	--	--	--	--
Cluster-13256.0	0	0.12	0.11	0.63	0.41	0.54	0	0	0	4.23	5.82	6.09	0	2	2	11	7	9	0	0	0	72	128	97	--	--	--	--	--	--	--
Cluster-13257.0	0.25	0	0.22	0	0	0	1.21	1.71	2.06	0	0	0	2	0	2	0	0	0	10	13	16	0	0	0	--	--	--	--	--	--	--
Cluster-13258.0	5.21	4.45	5.4	2.68	0.97	2.16	2.82	2.92	1.91	1.81	2.12	1.65	97	83	115	53	19	41	55	53	35	35	53	30	--	--	--	--	--	--	--
Cluster-13261.0	1.14	0.96	0.84	0.09	0	0.18	2.39	2.99	3.89	0	0	0	25	21	21	2	0	4	55	64	84	0	0	0	--	--	--	--	--	--	--
Cluster-13263.0	3.89	5.4	6.27	4.45	4.31	4.05	2.4	3.08	2.09	2.51	2.31	2.49	34	47	63	41	39	36	22	26	18	23	27	21	--	uncharacterized protein LOC110672047 [Hevea brasiliensis]	--	SubName: Full=Uncharacterized protein {ECO:0000313|EMBL:EEE85732.2}; Flags: Fragment;	--	--	--
Cluster-13265.0	0	0	0	0	0	0	1.94	1.41	2.34	2.97	3.44	2.4	0	0	0	0	0	0	15	10	17	23	34	17	K16675 palmitoyltransferase ZDHHC9/14/18 [EC:2.3.1.225] | (RefSeq) probable protein S-acyltransferase 7 isoform X1 (A)	PREDICTED: probable protein S-acyltransferase 7 [Tarenaya hassleriana]	RecName: Full=Probable protein S-acyltransferase 7; EC=2.3.1.225; AltName: Full=Probable palmitoyltransferase At3g26935; AltName: Full=Zinc finger DHHC domain-containing protein At3g26935;	RecName: Full=S-acyltransferase {ECO:0000256|RuleBase:RU079119}; EC=2.3.1.225 {ECO:0000256|RuleBase:RU079119}; AltName: Full=Palmitoyltransferase {ECO:0000256|RuleBase:RU079119};	DHHC-type Zn-finger proteins	GO:0016021,integral component of membrane; GO:0005886,plasma membrane; GO:0019706,protein-cysteine S-palmitoyltransferase activity	--
Cluster-13266.0	1.01	0.79	2.83	0	0	0	1.24	1.78	0.44	0	0	0	14	11	45	0	0	0	18	24	6	0	0	0	K00122 formate dehydrogenase [EC:1.17.1.9] | (RefSeq) formate dehydrogenase-like (A)	formate dehydrogenase [Quercus suber]	RecName: Full=Formate dehydrogenase, mitochondrial {ECO:0000255|HAMAP-Rule:MF_03210, ECO:0000303|Ref.1}; Short=FDH {ECO:0000255|HAMAP-Rule:MF_03210}; EC=1.17.1.9 {ECO:0000255|HAMAP-Rule:MF_03210}; AltName: Full=NAD-dependent formate dehydrogenase {ECO:0000255|HAMAP-Rule:MF_03210, ECO:0000303|PubMed:8278546}; Flags: Precursor;	RecName: Full=Formate dehydrogenase, mitochondrial {ECO:0000256|HAMAP-Rule:MF_03210}; Short=FDH {ECO:0000256|HAMAP-Rule:MF_03210}; EC=1.17.1.9 {ECO:0000256|HAMAP-Rule:MF_03210}; AltName: Full=NAD-dependent formate dehydrogenase {ECO:0000256|HAMAP-Rule:MF_03210};	Glyoxylate/hydroxypyruvate reductase (D-isomer-specific 2-hydroxy acid dehydrogenase superfamily)	GO:0005739,mitochondrion; GO:0008863,formate dehydrogenase (NAD+) activity; GO:0051287,NAD binding; GO:0016616,oxidoreductase activity, acting on the CH-OH group of donors, NAD or NADP as acceptor	D-isomer specific 2-hydroxyacid dehydrogenase, NAD binding domain
Cluster-13268.0	0.81	0.97	1.45	0.31	0.21	0.29	1.7	1.05	0.6	0	0.08	0	30	36	61	12	8	11	66	38	22	0	4	0	K09499 T-complex protein 1 subunit eta | (RefSeq) probable T-complex protein 1 subunit eta (A)	putative t-complex protein 1 subunit eta [Quercus suber]	RecName: Full=T-complex protein 1 subunit eta {ECO:0000303|PubMed:11599560}; Short=TCP-1-eta {ECO:0000303|PubMed:11599560}; AltName: Full=CCT-eta {ECO:0000303|PubMed:11599560}; AltName: Full=Chaperonin CCT7 {ECO:0000303|PubMed:21868675};	SubName: Full=Putative T-complex protein 1 subunit eta {ECO:0000313|EMBL:JAT51875.1}; Flags: Fragment;	Chaperonin complex component, TCP-1 eta subunit (CCT7)	GO:0005832,chaperonin-containing T-complex; GO:0005829,cytosol; GO:0005524,ATP binding; GO:0044183,protein binding involved in protein folding; GO:0051082,unfolded protein binding; GO:0006458,'de novo' protein folding; GO:0061077,chaperone-mediated protein folding; GO:0046686,response to cadmium ion	TCP-1/cpn60 chaperonin family
Cluster-13278.0	1.06	0.82	3.87	1	0.11	0.12	1.57	2.31	0.71	0.11	0	0.24	9	7	38	9	1	1	14	19	6	1	0	2	K15028 translation initiation factor 3 subunit K | (RefSeq) eukaryotic translation initiation factor 3 subunit K-like (A)	eukaryotic translation initiation factor 3 subunit k [Quercus suber]	RecName: Full=Eukaryotic translation initiation factor 3 subunit K {ECO:0000255|HAMAP-Rule:MF_03010}; Short=eIF3k {ECO:0000255|HAMAP-Rule:MF_03010}; AltName: Full=eIF-3 p25 {ECO:0000255|HAMAP-Rule:MF_03010};	RecName: Full=Eukaryotic translation initiation factor 3 subunit K {ECO:0000256|HAMAP-Rule:MF_03010}; Short=eIF3k {ECO:0000256|HAMAP-Rule:MF_03010}; AltName: Full=eIF-3 p25 {ECO:0000256|HAMAP-Rule:MF_03010};	Uncharacterized conserved protein	GO:0005829,cytosol; GO:0005852,eukaryotic translation initiation factor 3 complex; GO:0043022,ribosome binding; GO:0003743,translation initiation factor activity; GO:0006446,regulation of translational initiation	CSN8/PSMD8/EIF3K family
Cluster-13285.0	0	0.65	3.33	0	0.21	0	4.11	4.77	1.75	0.2	0.16	0	0	3	18	0	1	0	20	21	8	1	1	0	--	--	--	--	--	--	--
Cluster-13288.0	1.14	2.3	14.83	0.65	0	0.67	4.55	5.28	6.68	0	0	0	5	10	76	3	0	3	21	22	29	0	0	0	K09568 FK506-binding protein 1 [EC:5.2.1.8] | (RefSeq) peptidyl-prolyl cis-trans isomerase-like (A)	peptidyl-prolyl cis-trans isomerase [Quercus suber]	RecName: Full=Peptidyl-prolyl cis-trans isomerase FKBP62; Short=PPIase FKBP62; EC=5.2.1.8; AltName: Full=70 kDa peptidyl-prolyl isomerase; AltName: Full=FK506-binding protein 62; Short=AtFKBP62; AltName: Full=Immunophilin FKBP62; AltName: Full=Peptidylprolyl isomerase ROF1; AltName: Full=Protein ROTAMASE FKBP 1; AltName: Full=Rotamase;	RecName: Full=Peptidylprolyl isomerase {ECO:0000256|PROSITE-ProRule:PRU00277}; EC=5.2.1.8 {ECO:0000256|PROSITE-ProRule:PRU00277};	FKBP-type peptidyl-prolyl cis-trans isomerase	GO:0005737,cytoplasm; GO:0005634,nucleus; GO:0005516,calmodulin binding; GO:0005528,FK506 binding; GO:0003755,peptidyl-prolyl cis-trans isomerase activity; GO:0070370,cellular heat acclimation; GO:0061077,chaperone-mediated protein folding	FKBP-type peptidyl-prolyl cis-trans isomerase
Cluster-13293.0	16.98	21.01	10.65	0.82	2.28	1.82	12.76	13.11	4.52	1.77	1.11	0.51	137	169	99	7	19	15	108	102	36	15	12	4	--	uncharacterized protein LOC111306442 [Durio zibethinus]	--	SubName: Full=Uncharacterized protein {ECO:0000313|EMBL:EOX94458.1};	--	--	Cotton fibre expressed protein
Cluster-13296.0	2.2	2.64	6.49	0.21	0	0	1.89	1.7	2.9	0	0	0	20	24	68	2	0	0	18	15	26	0	0	0	K00059 3-oxoacyl-[acyl-carrier protein] reductase [EC:1.1.1.100] | (RefSeq) predicted protein (A)	rhamnolipids biosynthesis 3-oxoacyl-[acyl-carrier-protein]	RecName: Full=Tropinone reductase {ECO:0000303|PubMed:18221363}; EC=1.1.1.206 {ECO:0000269|PubMed:18221363}; EC=1.1.1.236 {ECO:0000269|PubMed:18221363};	SubName: Full=Uncharacterized protein {ECO:0000313|EnsemblProtists:Phyra80529};	Reductases with broad range of substrate specificities	GO:0050356,tropine dehydrogenase activity; GO:0050358,tropinone reductase activity	short chain dehydrogenase
Cluster-13301.0	0.68	1.02	1.09	0.25	0	0.14	1.39	1.29	0.52	0	0.02	0.02	28	42	51	11	0	6	60	52	21	0	1	1	--	meiotically up-regulated gene 60 protein [Quercus suber]	--	--	Vigilin	--	KH domain
Cluster-13313.0	0.94	1.95	3.55	0.04	0	0.22	0.98	1.46	1.49	0	0	0	21	44	91	1	0	5	23	32	33	0	0	0	K08158 MFS transporter, DHA1 family, multidrug resistance protein | (RefSeq) caffeine resistance protein 5-like (A)	caffeine resistance protein 5 [Quercus suber]	--	SubName: Full=Uncharacterized protein {ECO:0000313|EMBL:KXZ48094.1};	Synaptic vesicle transporter SVOP and related transporters (major facilitator superfamily)	GO:0016021,integral component of membrane; GO:0055085,transmembrane transport	Major Facilitator Superfamily
Cluster-13316.0	1.48	0.8	2.56	0	0	0	1.7	0.87	1.38	0	0	0	35	19	69	0	0	0	42	20	32	0	0	0	K08157 MFS transporter, DHA1 family, multidrug resistance protein | (RefSeq) uncharacterized transporter C36.03c-like (A)	hypothetical protein GPECTOR_30g189 [Gonium pectorale]	--	SubName: Full=Uncharacterized protein {ECO:0000313|EMBL:KXZ48094.1};	Synaptic vesicle transporter SVOP and related transporters (major facilitator superfamily)	GO:0016021,integral component of membrane; GO:0055085,transmembrane transport	Major Facilitator Superfamily
Cluster-13319.0	1.19	1.54	1.63	0.67	0.79	0.43	1.06	0.93	1.2	0.27	0.38	0.28	30	39	47	18	21	11	28	23	30	7	13	7	--	XS domain-containing / XS zinc finger domain-containing protein-related-like protein [Theobroma cacao]	RecName: Full=Protein SUPPRESSOR OF GENE SILENCING 3 homolog; Short=OsSGS3;	SubName: Full=XS domain-containing / XS zinc finger domain-containing protein-related-like protein {ECO:0000313|EMBL:EOY27426.1};	--	GO:0005737,cytoplasm; GO:0005655,nucleolar ribonuclease P complex; GO:0031047,gene silencing by RNA; GO:0050688,regulation of defense response to virus	XS domain
Cluster-13321.0	13.96	6.69	18.12	0.75	0.1	0.2	14.06	7.1	10.41	0.1	0	0	140	67	209	8	1	2	148	69	103	1	0	0	--	predicted protein [Hordeum vulgare subsp. vulgare]	--	SubName: Full=Predicted protein {ECO:0000313|EMBL:BAJ95991.1};	--	GO:0016021,integral component of membrane	--
Cluster-13322.0	0	0.19	0.38	0.94	2.02	0.37	0.3	0	0.19	3.33	2.44	3.12	0	3	7	16	34	6	5	0	3	56	53	49	K22683 aspartyl protease family protein [EC:3.4.23.-] | (RefSeq) aspartyl protease family protein 2 (A)	PREDICTED: basic 7S globulin-like [Juglans regia]	RecName: Full=Basic 7S globulin; AltName: Full=SBg7S; Short=Bg; Contains: RecName: Full=Basic 7S globulin high kDa subunit; Contains: RecName: Full=Basic 7S globulin low kDa subunit; Flags: Precursor;	SubName: Full=basic 7S globulin-like {ECO:0000313|RefSeq:XP_018847416.1};	Aspartyl protease	GO:0004190,aspartic-type endopeptidase activity; GO:0042802,identical protein binding; GO:0045735,nutrient reservoir activity; GO:0030163,protein catabolic process; GO:0006508,proteolysis	Xylanase inhibitor C-terminal
Cluster-13326.0	0	0.09	0	0.18	0	0.37	0	0	0.38	1.25	0.21	1.25	0	1	0	2	0	4	0	0	4	14	3	13	--	--	--	--	--	--	--
Cluster-13329.0	0.4	0.44	0.82	1.74	1.03	1.68	0.5	0.42	0.44	1.67	1.7	2.23	19	21	45	89	52	82	25	20	21	83	110	105	K13430 serine/threonine-protein kinase PBS1 [EC:2.7.11.1] | (RefSeq) probable serine/threonine-protein kinase PBL7 (A)	PREDICTED: uncharacterized protein LOC18610709 [Theobroma cacao]	RecName: Full=Probable serine/threonine-protein kinase PBL5 {ECO:0000305}; EC=2.7.11.1 {ECO:0000305}; AltName: Full=PBS1-like protein 5 {ECO:0000303|PubMed:20413097}; AltName: Full=Serine/threonine-protein kinase RLCKVII {ECO:0000305};	SubName: Full=Uncharacterized protein {ECO:0000313|EMBL:EOX90757.1};	Serine/threonine protein kinase	GO:0005886,plasma membrane; GO:0005524,ATP binding; GO:0004675,transmembrane receptor protein serine/threonine kinase activity; GO:0007166,cell surface receptor signaling pathway; GO:0006952,defense response; GO:0006468,protein phosphorylation	Protein of unknown function (DUF632)
Cluster-13350.0	0.1	0	0.25	0	0	0.09	1.37	2.27	1.16	0	0	0	1	0	3	0	0	1	15	23	12	0	0	0	--	hypothetical protein CFP56_67347 [Quercus suber]	--	--	--	--	--
Cluster-13351.0	1.49	1.4	2.69	0.05	0.05	0.03	1.81	1.15	0.8	0.05	0	0	58	55	120	2	2	1	74	44	31	2	0	0	K10534 nitrate reductase (NAD(P)H) [EC:1.7.1.1 1.7.1.2 1.7.1.3] | (RefSeq) nitrate reductase [NAD(P)H]-like (A)	nitrate reductase [nadh]	RecName: Full=Nitrate reductase [NADH] 1; Short=NR1; EC=1.7.1.1;	RecName: Full=Nitrate reductase {ECO:0000256|PIRNR:PIRNR000233};	Sulfite oxidase, molybdopterin-binding component	GO:0005829,cytosol; GO:0020037,heme binding; GO:0030151,molybdenum ion binding; GO:0043546,molybdopterin cofactor binding; GO:0009703,nitrate reductase (NADH) activity; GO:0050464,nitrate reductase (NADPH) activity; GO:0042128,nitrate assimilation; GO:0006809,nitric oxide biosynthetic process	Oxidoreductase molybdopterin binding domain
Cluster-13356.0	5.41	6.47	8.92	0.23	0.39	0.08	9.29	10.11	7.97	0.08	0	0	66	79	125	3	5	1	119	120	96	1	0	0	K00002 alcohol dehydrogenase (NADP+) [EC:1.1.1.2] | (RefSeq) NADP-dependent alcohol dehydrogenase 7-like (A)	nadp-dependent alcohol dehydrogenase 6 [Quercus suber]	RecName: Full=Probable cinnamyl alcohol dehydrogenase 2; Short=CAD 2; EC=1.1.1.195;	SubName: Full=Mannitol dehydrogenase {ECO:0000313|EMBL:OWZ08716.1};	Alcohol dehydrogenase, class V	GO:0045551,cinnamyl-alcohol dehydrogenase activity; GO:0052747,sinapyl alcohol dehydrogenase activity; GO:0008270,zinc ion binding; GO:0009809,lignin biosynthetic process	Alcohol dehydrogenase GroES-like domain
Cluster-1336.0	0	0	0	0	0	0	5.72	6.85	3.93	0	0	0	0	0	0	0	0	0	17	18	11	0	0	0	K08770 ubiquitin C | (RefSeq) UBQ11; ubiquitin 11 (A)	PREDICTED: polyubiquitin 11, partial [Nicotiana tomentosiformis]	RecName: Full=Polyubiquitin 11; Contains: RecName: Full=Ubiquitin; Flags: Precursor;	SubName: Full=Polyubiquitin 11 {ECO:0000313|EMBL:JAU65148.1}; Flags: Fragment;	Ubiquitin and ubiquitin-like proteins	GO:0005737,cytoplasm; GO:0005634,nucleus; GO:0006511,ubiquitin-dependent protein catabolic process	Ubiquitin family
Cluster-13362.0	0.36	0.58	1.02	0	0	0	1.32	0.75	1.33	0	0	0	5	8	16	0	0	0	19	10	18	0	0	0	--	hypothetical protein CFP56_57621 [Quercus suber]	--	--	--	--	--
Cluster-13363.0	2.71	2.73	3.84	0.74	0	0.38	1.11	1.02	0.98	0	0	0	14	14	23	4	0	2	6	5	5	0	0	0	K00059 3-oxoacyl-[acyl-carrier protein] reductase [EC:1.1.1.100] | (RefSeq) short chain dehydrogenase mdpC-like (A)	putative oxidoreductase c4h3.08 [Quercus suber]	RecName: Full=Glucose and ribitol dehydrogenase; EC=1.1.1.-; AltName: Full=Carrot ABA-induced in somatic embryos 5 protein;	SubName: Full=Uncharacterized protein {ECO:0000313|EMBL:JAG97021.1};	Reductases with broad range of substrate specificities	GO:0016491,oxidoreductase activity	Enoyl-(Acyl carrier protein) reductase
Cluster-13365.0	0	0.04	0.19	0.1	0.1	0	0.1	0.22	0.07	2.24	2.92	2.23	0	1	6	3	3	0	3	6	2	65	110	61	K09391 transcription factor E2F7/8 | (RefSeq) E2F transcription factor-like E2FE (A)	PREDICTED: E2F transcription factor-like E2FE isoform X1 [Theobroma cacao]	RecName: Full=E2F transcription factor-like E2FE; AltName: Full=DP-E2F-like protein 1; AltName: Full=E2F-like repressor E2L3;	SubName: Full=DP-E2F-like 1 isoform 1 {ECO:0000313|EMBL:EOY20591.1};	Transcription factor E2F/dimerization partner (TDP)-like proteins	GO:0005634,nucleus; GO:0005667,transcription factor complex; GO:0003677,DNA binding; GO:0003700,DNA-binding transcription factor activity; GO:0042023,DNA endoreduplication; GO:0032876,negative regulation of DNA endoreduplication; GO:0006351,transcription, DNA-templated	E2F/DP family winged-helix DNA-binding domain
Cluster-13366.0	0	0	0	0.12	0.12	0.04	0	0	0	1.64	1.13	1.12	0	0	0	3	3	1	0	0	0	39	35	25	K19984 exocyst complex component 5 | (RefSeq) uncharacterized protein LOC112294431 (A)	formin-like protein 4 [Durio zibethinus]	RecName: Full=Formin-like protein 8; Short=AtFH8; Short=AtFORMIN-1; Flags: Precursor;	RecName: Full=Formin-like protein {ECO:0000256|RuleBase:RU361260};	Rho GTPase effector BNI1 and related formins	GO:0005911,cell-cell junction; GO:0016021,integral component of membrane; GO:0005886,plasma membrane; GO:0003779,actin binding; GO:0051015,actin filament binding; GO:0005522,profilin binding; GO:0045010,actin nucleation; GO:0009932,cell tip growth	Formin Homology 2 Domain
Cluster-13367.0	0.63	0.4	1.1	0.07	0.08	0.31	1.13	2.44	1.68	0	0	0.16	8	5	16	1	1	4	15	30	21	0	0	2	--	--	--	--	--	--	--
Cluster-13368.0	0	0.24	0.11	0.38	0.39	0.32	0.12	0.04	0	0.86	0.57	1.08	0	6	3	10	10	8	3	1	0	22	19	26	--	C2 calcium-dependent membrane targeting [Corchorus capsularis]	RecName: Full=Protein QUIRKY {ECO:0000303|PubMed:19180193};	SubName: Full=C2 calcium-dependent membrane targeting {ECO:0000313|EMBL:OMO67933.1};	--	GO:0016021,integral component of membrane; GO:0005886,plasma membrane; GO:0009506,plasmodesma; GO:0016757,transferase activity, transferring glycosyl groups; GO:0099402,plant organ development	C2 domain
Cluster-13375.0	0.06	0	0.03	0	0.03	0	1.24	1.58	2.01	0.03	0	0.03	2	0	1	0	1	0	42	50	64	1	0	1	K00083 cinnamyl-alcohol dehydrogenase [EC:1.1.1.195] | (RefSeq) hypothetical protein (A)	PREDICTED: probable mannitol dehydrogenase [Juglans regia]	RecName: Full=Probable mannitol dehydrogenase; EC=1.1.1.255; AltName: Full=NAD-dependent mannitol dehydrogenase;	SubName: Full=probable mannitol dehydrogenase {ECO:0000313|RefSeq:XP_018824904.1};	Alcohol dehydrogenase, class V	GO:0046029,mannitol dehydrogenase activity; GO:0008270,zinc ion binding	Zinc-binding dehydrogenase
Cluster-13379.0	1.58	1.11	2.9	0.22	0.28	0.52	1.22	1.49	0.53	0.06	0	0	27	19	57	4	5	9	22	25	9	1	0	0	K03240 translation initiation factor eIF-2B subunit epsilon | (RefSeq) translation initiation factor eIF-2B epsilon subunit isoform 1 (A)	ARM repeat superfamily protein [Klebsormidium nitens]	--	SubName: Full=Basic leucine zipper and W2 domain-containing protein 2 {ECO:0000313|EMBL:JAT40345.1};	Predicted translation factor, contains W2 domain	--	eIF4-gamma/eIF5/eIF2-epsilon
Cluster-13385.0	0.8	1.09	1.01	0.21	0	0.07	1.18	1.42	0.74	0.07	0	0	11	15	16	3	0	1	17	19	10	1	0	0	K00868 pyridoxine kinase [EC:2.7.1.35] | (RefSeq) pyridoxal kinase isoform X1 (A)	hypothetical protein PHYPA_014760 [Physcomitrella patens]	RecName: Full=Pyridoxal kinase; EC=2.7.1.35; AltName: Full=Protein SALT OVERLY SENSITIVE 4; AltName: Full=Pyridoxal kinase-like protein SOS4; AltName: Full=Pyridoxine kinase; Contains: RecName: Full=Pyridoxal kinase, N-terminally processed;	SubName: Full=Predicted protein {ECO:0000313|EMBL:EDQ71605.1};	Pyridoxal/pyridoxine/pyridoxamine kinase	GO:0005829,cytosol; GO:0005524,ATP binding; GO:0046872,metal ion binding; GO:0008478,pyridoxal kinase activity; GO:0042538,hyperosmotic salinity response; GO:0009443,pyridoxal 5'-phosphate salvage; GO:0008615,pyridoxine biosynthetic process; GO:0010054,trichoblast differentiation	Phosphomethylpyrimidine kinase
Cluster-13387.0	13.64	5.52	33.09	2.39	0.51	1.43	12.1	7.01	7.92	0	0	0	28	11	81	5	1	3	26	13	16	0	0	0	--	glucose-repressible gene protein [Quercus suber]	--	SubName: Full=Glucose-repressible gene protein {ECO:0000313|EMBL:JAT62563.1}; Flags: Fragment;	--	--	Glucose-repressible protein Grg1
Cluster-13391.0	0.87	0.47	1.34	0.25	0	0	1.21	0.27	0.74	0	0	0	13	7	23	4	0	0	19	4	11	0	0	0	K04499 RuvB-like protein 1 (pontin 52) | (RefSeq) ruvB-like protein 1 (A)	hypothetical protein AXG93_2646s1170 [Marchantia polymorpha subsp. ruderalis]	RecName: Full=RuvB-like protein 1; EC=3.6.4.12; AltName: Full=49 kDa TATA box-binding protein-interacting protein homolog; Short=AtTIP49a; AltName: Full=Ruv DNA-helicase-like protein;	RecName: Full=RuvB-like helicase {ECO:0000256|RuleBase:RU363048}; EC=3.6.4.12 {ECO:0000256|RuleBase:RU363048};	DNA helicase, TBP-interacting protein	GO:0009507,chloroplast; GO:0005829,cytosol; GO:0031011,Ino80 complex; GO:0035267,NuA4 histone acetyltransferase complex; GO:0005730,nucleolus; GO:0005634,nucleus; GO:0097255,R2TP complex; GO:0000812,Swr1 complex; GO:0005524,ATP binding; GO:0043141,ATP-dependent 5'-3' DNA helicase activity; GO:0004003,ATP-dependent DNA helicase activity; GO:0000492,box C/D snoRNP assembly; GO:0030154,cell differen…	TIP49 P-loop domain
Cluster-13393.0	0.91	0.32	0.47	0.3	0.05	0.16	1.07	0.76	0.92	0	0	0.05	17	6	10	6	1	3	21	14	17	0	0	1	K09495 T-complex protein 1 subunit gamma | (RefSeq) T-complex protein 1 subunit gamma-like (A)	predicted protein [Hordeum vulgare subsp. vulgare]	RecName: Full=T-complex protein 1 subunit gamma; Short=TCP-1-gamma; AltName: Full=CCT-gamma;	RecName: Full=T-complex protein 1 subunit gamma {ECO:0000256|RuleBase:RU004191};	Chaperonin complex component, TCP-1 gamma subunit (CCT3)	GO:0005737,cytoplasm; GO:0005524,ATP binding; GO:0051082,unfolded protein binding; GO:0006457,protein folding	TCP-1/cpn60 chaperonin family
Cluster-13408.0	2.72	2.91	4.55	0	0	0	1.14	2.49	1.38	0	0	0	16	17	31	0	0	0	7	14	8	0	0	0	--	--	--	--	--	--	Membrane-associating domain
Cluster-13418.0	0.92	0.72	3.83	0	0.2	0.1	1.76	1.59	1.56	0	0	0	9	7	43	0	2	1	18	15	15	0	0	0	K03030 26S proteasome regulatory subunit N11 | (RAP-DB) Os01g0267200; Similar to 26S proteasome non-ATPase regulatory subunit 14 (26S proteasome regulatory subunit rpn11). (A)	PREDICTED: 26S proteasome non-ATPase regulatory subunit 14 homolog [Oryza sativa Japonica Group]	RecName: Full=26S proteasome non-ATPase regulatory subunit 14 homolog; EC=3.4.19.-; AltName: Full=26S proteasome regulatory subunit RPN11; Short=AtRPN11;	SubName: Full=26S proteasome non-ATPase regulatory subunit 14 {ECO:0000313|EMBL:JAT66403.1}; Flags: Fragment;	26S proteasome regulatory complex, subunit RPN11	GO:0005829,cytosol; GO:0005634,nucleus; GO:0000502,proteasome complex; GO:0061578,Lys63-specific deubiquitinase activity; GO:0046872,metal ion binding; GO:0008237,metallopeptidase activity; GO:0030163,protein catabolic process; GO:0009651,response to salt stress	JAB1/Mov34/MPN/PAD-1 ubiquitin protease
Cluster-1342.0	0	0	0	0	0	0	8.03	5.3	13.88	0	0	0	0	0	0	0	0	0	24	14	39	0	0	0	--	hypothetical protein CHLRE_02g095098v5 [Chlamydomonas reinhardtii]	--	SubName: Full=Predicted protein {ECO:0000313|EMBL:EDO97737.1};	Uncharacterized conserved protein, contains ML domain	--	ML domain
Cluster-13432.0	1.41	0.43	1.07	0.23	0	0.06	0.64	0.57	0.31	0	0	0	23	7	20	4	0	1	11	9	5	0	0	0	K01647 citrate synthase [EC:2.3.3.1] | (RefSeq) 2-methylcitrate synthase, mitochondrial-like (A)	2-methylcitrate synthase, mitochondrial [Quercus suber]	RecName: Full=Citrate synthase, mitochondrial; EC=2.3.3.16; Flags: Precursor;	RecName: Full=Citrate synthase {ECO:0000256|RuleBase:RU000441};	Citrate synthase	GO:0005759,mitochondrial matrix; GO:0004108,citrate (Si)-synthase activity; GO:0006099,tricarboxylic acid cycle	Citrate synthase, C-terminal domain
Cluster-13438.0	0.67	0.7	1.39	0.14	0.06	0.35	1.31	1.46	0.39	0.03	0	0	23	24	54	5	2	12	47	49	13	1	0	0	K20246 L-histidine Nalpha-methyltransferase / hercynylcysteine S-oxide synthase [EC:2.1.1.44 1.14.99.51] | (RefSeq) ergothioneine biosynthesis protein 1-like (A)	ergothioneine biosynthesis protein 1 [Quercus suber]	--	SubName: Full=Meiotically up-regulated gene 158 protein {ECO:0000313|EMBL:JAT57159.1};	--	--	Sulfatase-modifying factor enzyme 1
Cluster-13450.0	1.91	1.84	1.45	0.46	0.29	0.3	1.06	1.01	0.69	0.18	0	0	31	30	27	8	5	5	18	16	11	3	0	0	K13416 brassinosteroid insensitive 1-associated receptor kinase 1 [EC:2.7.10.1 2.7.11.1] | (RefSeq) BRASSINOSTEROID INSENSITIVE 1-associated receptor kinase 1-like (A)	ATP binding protein, putative [Theobroma cacao]	RecName: Full=Putative receptor-like protein kinase At2g30940; EC=2.7.11.1;	SubName: Full=ATP binding protein, putative {ECO:0000313|EMBL:EOY23311.1};	Serine/threonine protein kinase	GO:0016021,integral component of membrane; GO:0005886,plasma membrane; GO:0005524,ATP binding; GO:0004675,transmembrane receptor protein serine/threonine kinase activity; GO:0007166,cell surface receptor signaling pathway; GO:0006468,protein phosphorylation	Protein tyrosine kinase
Cluster-13453.0	3.33	2.22	4.06	0.35	0.12	0.73	1.41	1.15	3.37	0.12	0.09	0	27	18	38	3	1	6	12	9	27	1	1	0	--	predicted protein [Hordeum vulgare subsp. vulgare]	--	SubName: Full=Predicted protein {ECO:0000313|EMBL:BAJ95991.1};	--	GO:0016021,integral component of membrane	Membrane-associating domain
Cluster-13457.0	0.25	0.17	1.84	0	0	0	1.29	1.56	1.62	0	0	0	3	2	25	0	0	0	16	18	19	0	0	0	--	hypothetical protein BVRB_022340 [Beta vulgaris subsp. vulgaris]	--	SubName: Full=Uncharacterized protein {ECO:0000313|EMBL:KMS94345.1};	--	--	--
Cluster-13461.0	0.45	0.91	1.19	0.06	0.12	0	0.62	0.33	0.72	0	0	0	7	14	21	1	2	0	10	5	11	0	0	0	--	--	--	--	--	--	--
Cluster-13462.0	0.26	0	1.78	1.25	2.32	1.53	0.49	0.28	0.26	2.2	4.48	3.84	1	0	8	5	9	6	2	1	1	9	23	14	--	hypothetical protein CCACVL1_23199 [Corchorus capsularis]	--	SubName: Full=Uncharacterized protein {ECO:0000313|EMBL:OMO61867.1};	--	--	--
Cluster-13466.0	3.2	2.2	3.05	9.28	6.84	5.89	3.05	2.27	3.75	11.19	10.88	10.13	32	22	35	98	71	60	32	22	37	117	146	98	--	PREDICTED: uncharacterized protein LOC108223081 [Daucus carota subsp. sativus]	--	SubName: Full=Transposon, En/Spm-like protein {ECO:0000313|EMBL:OMO58327.1};	--	GO:0016021,integral component of membrane	Transposase-associated domain
Cluster-13466.1	0.99	1.8	2.22	4.55	4.48	5.45	2.65	1.67	2.21	8.64	10.7	10.61	5	9	13	24	23	28	14	8	11	46	72	51	--	--	--	--	--	--	--
Cluster-13473.0	0.61	0.22	0.82	0.99	1.21	0.92	0.63	0.51	0.73	0.74	1.93	1.7	11	4	17	19	23	17	12	9	13	14	47	30	--	hypothetical protein POPTR_005G203800v3 [Populus trichocarpa]	--	SubName: Full=Uncharacterized protein {ECO:0000313|EMBL:EOX93151.1};	--	GO:0016021,integral component of membrane	--
Cluster-13474.0	1.69	0.44	1.03	2.5	2.74	1.8	0.42	0.53	0.45	0.56	0.55	0.68	23	6	16	36	39	25	6	7	6	8	10	9	K06892 feruloyl-CoA ortho-hydroxylase [EC:1.14.11.-] | (RefSeq) feruloyl CoA ortho-hydroxylase 2 (A)	Oxoglutarate/iron-dependent dioxygenase [Corchorus olitorius]	RecName: Full=Feruloyl CoA ortho-hydroxylase 1; EC=1.14.11.-;	SubName: Full=Oxoglutarate/iron-dependent dioxygenase {ECO:0000313|EMBL:OMP12010.1};	Iron/ascorbate family oxidoreductases	GO:0051213,dioxygenase activity; GO:0046872,metal ion binding; GO:0009805,coumarin biosynthetic process; GO:0010421,hydrogen peroxide-mediated programmed cell death; GO:0009699,phenylpropanoid biosynthetic process	2OG-Fe(II) oxygenase superfamily
Cluster-13475.0	1.79	3.23	4.95	1.08	0.21	0.63	3.63	3.24	1.82	0	0.21	0.07	25	45	79	16	3	9	53	44	25	0	4	1	K00467 lactate 2-monooxygenase [EC:1.13.12.4] | (RefSeq) uncharacterized lactate 2-monooxygenase PB1A11.03-like (A)	putative lactate 2-monooxygenase pb1a11.03 [Quercus suber]	RecName: Full=Peroxisomal (S)-2-hydroxy-acid oxidase GLO4; EC=1.1.3.15; AltName: Full=Glycolate oxidase 4; Short=GOX 4; Short=OsGLO4; AltName: Full=Short chain alpha-hydroxy acid oxidase GLO4;	SubName: Full=Peroxisomal (S)-2-hydroxy-acid oxidase, putative {ECO:0000313|EMBL:EEY54193.1};	Glycolate oxidase	GO:0005777,peroxisome; GO:0010181,FMN binding; GO:0008891,glycolate oxidase activity; GO:0052853,long-chain-(S)-2-hydroxy-long-chain-acid oxidase activity; GO:0052854,medium-chain-(S)-2-hydroxy-acid oxidase activity; GO:0052852,very-long-chain-(S)-2-hydroxy-acid oxidase activity; GO:0019048,modulation by virus of host morphology or physiology; GO:0009854,oxidative photosynthetic carbon pathway; G…	FMN-dependent dehydrogenase
Cluster-13483.0	0.59	0.6	0	10.57	11.83	10.66	5.46	5.81	4.61	3.36	4.88	5.38	3	3	0	56	61	55	29	28	23	18	33	26	--	hypothetical protein MANES_01G229900 [Manihot esculenta]	RecName: Full=Transcription factor UPBEAT1; AltName: Full=Basic helix-loop-helix protein 151; Short=AtbHLH151; Short=bHLH 151; AltName: Full=Transcription factor EN 146; AltName: Full=Transcription factor bHLH151; AltName: Full=bHLH transcription factor bHLH151;	SubName: Full=Uncharacterized protein {ECO:0000313|EMBL:OAY61949.1};	--	GO:0005634,nucleus; GO:0003677,DNA binding; GO:0003700,DNA-binding transcription factor activity; GO:0046983,protein dimerization activity; GO:0030154,cell differentiation; GO:2000280,regulation of root development; GO:0006355,regulation of transcription, DNA-templated; GO:0006351,transcription, DNA-templated	--
Cluster-13484.0	1.71	2.97	3.96	0.54	0	0	2.17	1.65	2.42	0	0	0	15	26	40	5	0	0	20	14	21	0	0	0	K00799 glutathione S-transferase [EC:2.5.1.18] | (RefSeq) uncharacterized protein LOC111983563 (A)	disulfide-bond oxidoreductase yfcg [Quercus suber]	RecName: Full=Probable glutathione S-transferase GSTF1; EC=2.5.1.18; AltName: Full=GST-I;	SubName: Full=Glutathione S-transferase {ECO:0000313|EMBL:EIE26576.1};	Glutathione S-transferase	GO:0005737,cytoplasm; GO:0004364,glutathione transferase activity; GO:0006749,glutathione metabolic process	Glutathione S-transferase, C-terminal domain
Cluster-13490.0	2.88	4.13	6.43	1.81	0.28	0.75	3.66	2.37	2.33	0.18	0	0.1	30	43	77	20	3	8	40	24	24	2	0	1	K14490 histidine-containing phosphotransfer peotein | (RefSeq) histidine-containing phosphotransfer protein 1-like (A)	multistep phosphorelay regulator 1 [Quercus suber]	--	SubName: Full=Multistep phosphorelay regulator 1 {ECO:0000313|EMBL:JAT45798.1}; Flags: Fragment;	Two-component phosphorelay intermediate involved in MAP kinase cascade regulation	GO:0005622,intracellular; GO:0004871,NA; GO:0000160,phosphorelay signal transduction system	Hpt domain
Cluster-13494.0	1.69	1.83	2.94	0.4	0.27	0.28	2.14	1.37	1.21	0	0	0	24	26	48	6	4	4	32	19	17	0	0	0	--	protein sfk1 [Quercus suber]	--	--	--	--	Frag1/DRAM/Sfk1 family
Cluster-13511.0	0.24	0.99	2.07	0.09	0.18	0.23	1.17	1.26	0.38	0.05	0.04	0.1	5	21	50	2	4	5	26	26	8	1	1	2	K01621 xylulose-5-phosphate/fructose-6-phosphate phosphoketolase [EC:4.1.2.9 4.1.2.22] | (RefSeq) uncharacterized protein LOC112018736 (A)	putative phosphoketolase [Quercus suber]	--	SubName: Full=Phosphoketolase {ECO:0000313|EMBL:EEC47950.1};	--	GO:0016832,aldehyde-lyase activity; GO:0005975,carbohydrate metabolic process	D-xylulose 5-phosphate/D-fructose 6-phosphate phosphoketolase
Cluster-13512.0	0	0.03	0	0.21	0.06	0.19	0.89	0.56	1.11	1.34	1.27	1.42	0	1	0	7	2	6	29	17	34	43	53	43	--	Uncharacterized protein TCM_043072 isoform 2 [Theobroma cacao]	--	SubName: Full=Uncharacterized protein isoform 2 {ECO:0000313|EMBL:EOY18536.1};	--	--	--
Cluster-13522.0	1.59	2.56	3.09	0.62	0.07	0.27	1.67	2.54	1.22	0	0.12	0	41	66	91	17	2	7	45	64	31	0	4	0	K17871 NADH:ubiquinone reductase (non-electrogenic) [EC:1.6.5.9] | (RefSeq) external alternative NADH-ubiquinone oxidoreductase, mitochondrial-like (A)	predicted protein [Hordeum vulgare subsp. vulgare]	RecName: Full=External alternative NAD(P)H-ubiquinone oxidoreductase B1, mitochondrial; EC=1.6.5.9; AltName: Full=External alternative NADH dehydrogenase NDB1; AltName: Full=NADH:ubiquinone reductase (non-electrogenic) NDB1; Flags: Precursor;	SubName: Full=Predicted protein {ECO:0000313|EMBL:BAK05629.1};	NADH-dehydrogenase (ubiquinone)	GO:0031314,extrinsic component of mitochondrial inner membrane; GO:0005758,mitochondrial intermembrane space; GO:0005739,mitochondrion; GO:0005777,peroxisome; GO:0005509,calcium ion binding; GO:0016491,oxidoreductase activity; GO:0055114,oxidation-reduction process	Pyridine nucleotide-disulphide oxidoreductase
Cluster-13522.1	5.82	7.24	10.52	0	0	0	22.61	17.25	14.34	0	0	0.45	14	17	30	0	0	0	57	38	34	0	0	1	--	--	--	--	--	--	--
Cluster-13523.0	0.86	0.55	3.68	0.44	0	0.31	2.16	1.85	0.55	0	0	0	11	7	54	6	0	4	29	23	7	0	0	0	--	Eukaryotic translation initiation factor 3 subunit H -like protein [Gossypium arboreum]	RecName: Full=Eukaryotic translation initiation factor 3 subunit H {ECO:0000255|HAMAP-Rule:MF_03007}; Short=eIF3h {ECO:0000255|HAMAP-Rule:MF_03007}; AltName: Full=Eukaryotic translation initiation factor 3 subunit 3 {ECO:0000255|HAMAP-Rule:MF_03007}; AltName: Full=eIF-3-gamma; AltName: Full=eIF3 p38 subunit;	RecName: Full=Eukaryotic translation initiation factor 3 subunit H {ECO:0000256|HAMAP-Rule:MF_03007}; Short=eIF3h {ECO:0000256|HAMAP-Rule:MF_03007};	Translation initiation factor 3, subunit h (eIF-3h)	GO:0005829,cytosol; GO:0005852,eukaryotic translation initiation factor 3 complex; GO:0042788,polysomal ribosome; GO:0003743,translation initiation factor activity; GO:0009738,abscisic acid-activated signaling pathway; GO:0045948,positive regulation of translational initiation; GO:0009737,response to abscisic acid; GO:0009733,response to auxin; GO:0009749,response to glucose; GO:0034286,response …	JAB1/Mov34/MPN/PAD-1 ubiquitin protease
Cluster-13529.0	0.87	1.38	2.1	0.19	0.05	0.2	1.46	1.83	1.45	0.05	0.08	0	17	27	47	4	1	4	30	35	28	1	2	0	K13260 isoflavone/4'-methoxyisoflavone 2'-hydroxylase [EC:1.14.14.90 1.14.14.89] | (RefSeq) cytochrome P450 81E8 (A)	PREDICTED: fumitremorgin C synthase-like [Pyrus x bretschneideri]	RecName: Full=Flavonoid 3'-monooxygenase; EC=1.14.13.21; AltName: Full=Cytochrome P450 75B1; AltName: Full=Flavonoid 3'-hydroxylase; Short=AtF3'H; AltName: Full=Protein TRANSPARENT TESTA 7;	SubName: Full=Cytochrome P450 {ECO:0000313|EMBL:EOY15779.1};	Cytochrome P450 CYP2 subfamily	GO:0005789,endoplasmic reticulum membrane; GO:0016021,integral component of membrane; GO:0016020,membrane; GO:0016711,flavonoid 3'-monooxygenase activity; GO:0020037,heme binding; GO:0005506,iron ion binding; GO:0009813,flavonoid biosynthetic process; GO:0009733,response to auxin; GO:0044550,secondary metabolite biosynthetic process	Cytochrome P450
Cluster-13533.0	0.62	0.86	1.28	0.35	0.48	0.12	1.29	1.66	1.75	0.12	0	0	5	7	12	3	4	1	11	13	14	1	0	0	--	PREDICTED: uncharacterized protein LOC100255767 [Vitis vinifera]	--	SubName: Full=Uncharacterized protein {ECO:0000313|EMBL:CCB60994.1};	--	--	Domain of unknown function (DUF4228)
Cluster-13536.0	10.25	7.44	11.59	0.54	0.69	0.84	1.63	1.93	3.03	0	0.64	0.44	72	52	94	4	5	6	12	13	21	0	6	3	K13435 serine/threonine-protein kinase Pto | (RefSeq) Pto; serine/threonine protein kinase Pto (A)	PREDICTED: receptor-like protein kinase FERONIA [Theobroma cacao]	RecName: Full=Receptor-like protein kinase FERONIA; EC=2.7.11.1; AltName: Full=Protein SIRENE; Flags: Precursor;	SubName: Full=receptor-like protein kinase FERONIA {ECO:0000313|RefSeq:XP_016694392.1};	Serine/threonine protein kinase	GO:0043680,filiform apparatus; GO:0016021,integral component of membrane; GO:0005622,intracellular; GO:0016020,membrane; GO:0005886,plasma membrane; GO:0009506,plasmodesma; GO:0005524,ATP binding; GO:0004672,protein kinase activity; GO:0004674,protein serine/threonine kinase activity; GO:0009738,abscisic acid-activated signaling pathway; GO:0009742,brassinosteroid mediated signaling pathway; GO:0…	Protein kinase domain
Cluster-13537.0	0.46	0.31	0.8	0.51	0.95	0.98	0.07	1.1	0.7	9.03	9.18	7.34	6	4	12	7	13	13	1	14	9	123	161	93	K10808 ribonucleoside-diphosphate reductase subunit M2 [EC:1.17.4.1] | (RefSeq) ribonucleoside-diphosphate reductase small chain (A)	ribonucleoside-diphosphate reductase small chain [Manihot esculenta]	RecName: Full=Ribonucleoside-diphosphate reductase small chain; EC=1.17.4.1; AltName: Full=Ribonucleoside-diphosphate reductase R2 subunit; AltName: Full=Ribonucleotide reductase small subunit;	SubName: Full=Uncharacterized protein {ECO:0000313|EMBL:OAY25540.1};	Ribonucleotide reductase, beta subunit	GO:0005737,cytoplasm; GO:0046872,metal ion binding; GO:0004748,ribonucleoside-diphosphate reductase activity, thioredoxin disulfide as acceptor; GO:0009263,deoxyribonucleotide biosynthetic process; GO:0006260,DNA replication	Ribonucleotide reductase, small chain
Cluster-13538.0	4.13	6.35	17.44	0	0	0.81	4.73	4.96	4.2	0.38	1.56	0	10	15	50	0	0	2	12	11	10	1	5	0	--	--	--	--	--	--	--
Cluster-13542.0	0.69	0.52	0.91	0.12	0.16	0	0.58	0.66	0.52	0.21	0.03	0	16	12	24	3	4	0	14	15	12	5	1	0	K01581 ornithine decarboxylase [EC:4.1.1.17] | (RefSeq) ornithine decarboxylase-like (A)	predicted protein [Hordeum vulgare subsp. vulgare]	RecName: Full=Ornithine decarboxylase; Short=ODC; EC=4.1.1.17;	SubName: Full=Predicted protein {ECO:0000313|EMBL:BAJ94555.1};	Ornithine decarboxylase	GO:0004586,ornithine decarboxylase activity; GO:0033387,putrescine biosynthetic process from ornithine	Pyridoxal-dependent decarboxylase, pyridoxal binding domain
Cluster-13556.0	0.45	0.27	0.08	1.02	1.56	1.33	0	0.28	0	9.31	6.84	10.04	5	3	1	12	18	15	0	3	0	108	102	108	K00020 3-hydroxyisobutyrate dehydrogenase [EC:1.1.1.31] | (RefSeq) 6-phosphogluconate dehydrogenase-like protein (A)	PREDICTED: protein EXORDIUM [Theobroma cacao]	RecName: Full=Protein EXORDIUM; Flags: Precursor;	SubName: Full=Phosphate-responsive 1 family protein {ECO:0000313|EMBL:EOY15967.1};	--	GO:0048046,apoplast; GO:0005618,cell wall; GO:0005615,extracellular space; GO:0005794,Golgi apparatus; GO:0009505,plant-type cell wall; GO:0009741,response to brassinosteroid	Phosphate-induced protein 1 conserved region
Cluster-13558.0	0	0	0	0	0	0	6.53	4.02	10.66	0	0	0.5	0	0	0	0	0	0	15	8	23	0	0	1	--	--	--	--	--	--	--
Cluster-13565.0	0.15	0.45	0.65	0.57	2.61	0.59	1.14	0.78	0.6	6.52	4.9	5.43	1	3	5	4	18	4	8	5	4	46	44	35	--	Clavata3/esr-related 43, putative [Theobroma cacao]	RecName: Full=CLAVATA3/ESR (CLE)-related protein 27; Contains: RecName: Full=CLE27p; Flags: Precursor;	SubName: Full=Clavata3/esr-related 43, putative {ECO:0000313|EMBL:EOY00178.1};	--	GO:0005615,extracellular space; GO:0045168,cell-cell signaling involved in cell fate commitment; GO:0007275,multicellular organism development	--
Cluster-13568.0	0.37	0.76	1.18	0.09	0.12	0	0.65	0.67	0.45	0	0.02	0	15	31	55	4	5	0	28	27	18	0	1	0	K01870 isoleucyl-tRNA synthetase [EC:6.1.1.5] | (RefSeq) isoleucine--tRNA ligase, cytoplasmic-like (A)	isoleucine--trna ligase, cytoplasmic [Quercus suber]	RecName: Full=Isoleucine--tRNA ligase, cytoplasmic {ECO:0000305}; EC=6.1.1.5 {ECO:0000305}; AltName: Full=Isoleucyl-tRNA synthetase {ECO:0000305}; Short=IleRS {ECO:0000305};	SubName: Full=Uncharacterized protein {ECO:0000313|EMBL:EKX54118.1, ECO:0000313|EnsemblProtists:EKX54118};	Isoleucyl-tRNA synthetase	GO:0005737,cytoplasm; GO:0005829,cytosol; GO:0002161,aminoacyl-tRNA editing activity; GO:0005524,ATP binding; GO:0004822,isoleucine-tRNA ligase activity; GO:0000049,tRNA binding; GO:0006428,isoleucyl-tRNA aminoacylation; GO:0046686,response to cadmium ion	tRNA synthetases class I (I, L, M and V)
Cluster-13582.0	0	0.16	0.48	0	0	0	2.08	0.8	1.74	0	0	0	0	2	7	0	0	0	28	10	22	0	0	0	K06199 fluoride exporter | (RefSeq) fluoride export protein 1-like (A)	fluoride export protein 1 [Quercus suber]	--	--	--	--	CrcB-like protein, Camphor Resistance (CrcB)
Cluster-13584.0	0	0	0	0.06	0.06	0	0	0	0	5.43	4.34	6.32	0	0	0	1	1	0	0	0	0	92	95	100	K20718 LRR receptor-like serine/threonine-protein kinase ERECTA [EC:2.7.11.1] | (RefSeq) LRR receptor-like serine/threonine-protein kinase ERECTA (A)	Leucine-rich repeat (LRR) family protein [Theobroma cacao]	RecName: Full=Protein TOO MANY MOUTHS {ECO:0000303|PubMed:11536724}; AltName: Full=Receptor-like protein 17 {ECO:0000303|PubMed:18434605}; Short=AtRLP17 {ECO:0000303|PubMed:18434605}; Flags: Precursor;	SubName: Full=Leucine-rich repeat (LRR) family protein {ECO:0000313|EMBL:EOY25842.1};	FOG: Leucine rich repeat	GO:0031225,anchored component of membrane; GO:0016021,integral component of membrane; GO:0016020,membrane; GO:0005886,plasma membrane; GO:0042277,peptide binding; GO:0004872,NA; GO:0008356,asymmetric cell division; GO:0009737,response to abscisic acid	Leucine rich repeat
Cluster-13586.0	0.89	0.48	2.39	0.15	0	0.16	2	0.75	1.23	0	0.12	0	11	6	34	2	0	2	26	9	15	0	2	0	--	isoform 2 of periostin [Quercus suber]	--	--	--	--	Fasciclin domain
Cluster-13591.0	0	0	0	0	0	0	0.96	2.76	2.05	0	0	0	0	0	0	0	0	0	8	21	16	0	0	0	--	--	--	--	--	--	--
Cluster-13594.0	0.15	0	0.53	1.64	1.23	0.89	0.43	0.23	0.15	2.17	2.31	3.03	2	0	8	23	17	12	6	3	2	30	41	39	K18789 xylogalacturonan beta-1,3-xylosyltransferase [EC:2.4.2.41] | (RefSeq) probable glycosyltransferase At5g20260 (A)	probable glycosyltransferase At5g11130 [Herrania umbratica]	RecName: Full=Probable glycosyltransferase At3g07620; EC=2.4.-.-;	SubName: Full=Exostosin family protein, putative isoform 1 {ECO:0000313|EMBL:EOY18006.1};	Acetylglucosaminyltransferase EXT1/exostosin 1	GO:0000139,Golgi membrane; GO:0016021,integral component of membrane; GO:0016757,transferase activity, transferring glycosyl groups; GO:0071555,cell wall organization; GO:0006486,protein glycosylation	Exostosin family
Cluster-13595.0	3.34	1.54	9.83	2.34	0.3	2.97	6.08	2.92	6.47	1.14	0.68	0.32	11	5	38	8	1	10	21	9	21	4	3	1	K02974 small subunit ribosomal protein S24e | (RefSeq) 40S ribosomal protein S24-like (A)	40s ribosomal protein s24 [Quercus suber]	RecName: Full=40S ribosomal protein S24-2;	RecName: Full=40S ribosomal protein S24 {ECO:0000256|RuleBase:RU004383}; Flags: Fragment;	40S ribosomal protein S24	GO:0005618,cell wall; GO:0022626,cytosolic ribosome; GO:0022627,cytosolic small ribosomal subunit; GO:0016020,membrane; GO:0042788,polysomal ribosome; GO:0003735,structural constituent of ribosome; GO:0000462,maturation of SSU-rRNA from tricistronic rRNA transcript (SSU-rRNA, 5.8S rRNA, LSU-rRNA); GO:0006412,translation	Ribosomal protein S24e
Cluster-1360.0	0	0	0	0	0	0	4.91	7.77	4.18	0	0	0	0	0	0	0	0	0	15	21	12	0	0	0	K05765 cofilin | (RefSeq) actin-depolymerizing factor (A)	actin-depolymerizing factor [Manihot esculenta]	RecName: Full=Actin-depolymerizing factor 1; Short=ADF-1; Short=ZmADF1; AltName: Full=ZmABP1;	SubName: Full=Uncharacterized protein {ECO:0000313|EMBL:EKX37730.1, ECO:0000313|EnsemblProtists:EKX37730};	Actin depolymerizing factor	GO:0015629,actin cytoskeleton; GO:0003779,actin binding; GO:0030042,actin filament depolymerization	Cofilin/tropomyosin-type actin-binding protein
Cluster-13612.0	17.9	15.82	16.86	2.04	1.53	2.11	10.23	11.91	8.71	0.95	2.67	2.68	125	110	136	15	11	15	75	80	60	7	25	18	--	Membrane lipoprotein, putative [Theobroma cacao]	--	SubName: Full=Membrane lipoprotein, putative {ECO:0000313|EMBL:EOY02178.1};	--	GO:0016021,integral component of membrane	--
Cluster-13631.0	0.84	0	0	0	0	0	2.79	6.39	6.78	0	0	0	2	0	0	0	0	0	7	14	16	0	0	0	K02976 small subunit ribosomal protein S26e | (RefSeq) 40S ribosomal protein S26-3-like (A)	uncharacterized protein LOC100499862 [Glycine max]	RecName: Full=40S ribosomal protein S26-3;	RecName: Full=40S ribosomal protein S26 {ECO:0000256|RuleBase:RU363128};	40s ribosomal protein S26	GO:0022626,cytosolic ribosome; GO:0022627,cytosolic small ribosomal subunit; GO:0016020,membrane; GO:0003729,mRNA binding; GO:0003735,structural constituent of ribosome; GO:0006412,translation	Ribosomal protein S26e
Cluster-13635.0	0.36	0.62	0.98	0.31	0.03	0.16	0.56	0.64	0.6	0	0	0	11	19	34	10	1	5	18	19	18	0	0	0	K13501 anthranilate synthase / indole-3-glycerol phosphate synthase / phosphoribosylanthranilate isomerase [EC:4.1.3.27 4.1.1.48 5.3.1.24] | (RefSeq) multifunctional tryptophan biosynthesis protein-like (A)	multifunctional tryptophan biosynthesis protein [Quercus suber]	RecName: Full=Tryptophan biosynthesis protein TRP1; Includes: RecName: Full=Indole-3-glycerol phosphate synthase; Short=IGPS; EC=4.1.1.48; Includes: RecName: Full=N-(5'-phospho-ribosyl)anthranilate isomerase; Short=PRAI; EC=5.3.1.24;	SubName: Full=Uncharacterized protein {ECO:0000313|EMBL:EQC39100.1};	Anthranilate synthase component II	GO:0004425,indole-3-glycerol-phosphate synthase activity; GO:0004640,phosphoribosylanthranilate isomerase activity; GO:0000162,tryptophan biosynthetic process	Indole-3-glycerol phosphate synthase
Cluster-13641.0	0.44	0.65	1.3	0.16	0	0.13	1.04	0.76	0.35	0	0.03	0	10	15	34	4	0	3	25	17	8	0	1	0	--	nitrogen assimilation transcription factor nit-4 [Quercus suber]	--	SubName: Full=Acetamidase regulatory protein {ECO:0000313|EMBL:JAT52643.1};	--	GO:0005634,nucleus; GO:0003677,DNA binding; GO:0008270,zinc ion binding; GO:0006351,transcription, DNA-templated	Fungal specific transcription factor domain
Cluster-13644.0	0.22	0.88	1.68	0	0	0	5.18	7.1	11.67	0	0	0	1	4	9	0	0	0	25	31	53	0	0	0	K02908 large subunit ribosomal protein L30e | (RefSeq) 60S ribosomal protein L30-like (A)	60s ribosomal protein l30 [Quercus suber]	RecName: Full=60S ribosomal protein L30;	SubName: Full=Uncharacterized protein {ECO:0000313|EMBL:JAG93044.1};	60S ribosomal protein L30	GO:0005840,ribosome; GO:0003735,structural constituent of ribosome; GO:0006412,translation	Ribosomal protein L7Ae/L30e/S12e/Gadd45 family
Cluster-13650.0	1.14	0.5	0.22	0.12	0.06	0.31	1.56	1.1	0.9	0	0	0	18	8	4	2	1	5	26	17	14	0	0	0	K02256 cytochrome c oxidase subunit 1 [EC:1.9.3.1] | (RefSeq) cox1; cytochrome c oxidase subunit 1 (A)	cytochrome c oxidase subunit 1 (mitochondrion) [Prasinoderma coloniale]	RecName: Full=Cytochrome c oxidase subunit 1; EC=1.9.3.1; AltName: Full=Cytochrome c oxidase polypeptide I;	RecName: Full=Cytochrome c oxidase subunit 1 {ECO:0000256|RuleBase:RU000369}; EC=1.9.3.1 {ECO:0000256|RuleBase:RU000369}; Flags: Fragment;	Cytochrome c oxidase, subunit I	GO:0016021,integral component of membrane; GO:0005743,mitochondrial inner membrane; GO:0005886,plasma membrane; GO:0045277,respiratory chain complex IV; GO:0004129,cytochrome-c oxidase activity; GO:0020037,heme binding; GO:0005506,iron ion binding; GO:0009060,aerobic respiration; GO:0015990,electron transport coupled proton transport; GO:0006119,oxidative phosphorylation	Cytochrome C and Quinol oxidase polypeptide I
Cluster-13653.0	3.13	10.51	7.2	1.51	3.46	5.52	3.58	6.38	3.18	14.07	10.84	8.01	10	33	27	5	11	18	12	19	10	48	46	24	--	--	--	--	--	--	--
Cluster-13654.0	0.57	0.99	1.54	0	0.14	0	1.01	0.44	0.29	0	0	0	8	14	25	0	2	0	15	6	4	0	0	0	K01749 hydroxymethylbilane synthase [EC:2.5.1.61] | (RefSeq) porphobilinogen deaminase-like (A)	porphobilinogen deaminase [Quercus suber]	RecName: Full=Porphobilinogen deaminase, chloroplastic; Short=PBG; EC=2.5.1.61; AltName: Full=Hydroxymethylbilane synthase; Short=HMBS; AltName: Full=Pre-uroporphyrinogen synthase; Flags: Precursor;	SubName: Full=Uncharacterized protein {ECO:0000313|EMBL:EFJ08660.1};	Porphobilinogen deaminase	GO:0009507,chloroplast; GO:0004418,hydroxymethylbilane synthase activity; GO:0015995,chlorophyll biosynthetic process; GO:0018160,peptidyl-pyrromethane cofactor linkage; GO:0006782,protoporphyrinogen IX biosynthetic process	Porphobilinogen deaminase, dipyromethane cofactor binding domain
Cluster-13656.0	1.24	4.52	0.51	1.85	0	1.21	7.12	0	5.05	12.99	12.31	3.46	2	7	1	3	0	2	12	0	8	23	26	5	--	--	--	--	--	--	--
Cluster-13660.0	2.53	0.68	2.62	0.32	0	0.17	0.96	0.18	1.71	0	0	0	15	4	18	2	0	1	6	1	10	0	0	0	--	hypothetical protein CFP56_54442 [Quercus suber]	--	--	--	--	Reactive mitochondrial oxygen species modulator 1
Cluster-13665.0	0.69	0.23	1.67	0.07	0.22	0.08	1.53	1.18	1.63	0	0	0.08	9	3	25	1	3	1	21	15	21	0	0	1	--	--	--	--	--	--	--
Cluster-13690.0	0	0.45	1.56	2.72	6.87	3.69	1.72	1.88	0.91	8.43	11.56	9.7	0	3	12	19	47	25	12	12	6	59	103	62	--	PREDICTED: uncharacterized protein LOC18613641 [Theobroma cacao]	--	SubName: Full=Uncharacterized protein {ECO:0000313|EMBL:EOX95196.1};	--	--	--
Cluster-13698.0	12.11	1.83	10.06	4.28	1.04	2.88	0.29	0.4	0.8	1.01	0.39	0.27	277	42	263	104	25	67	7	9	18	24	12	6	--	--	--	SubName: Full=Fatty acid-binding protein, muscle {ECO:0000313|EMBL:JAT47534.1}; Flags: Fragment;	Fatty acid-binding protein FABP	GO:0008289,lipid binding	Lipocalin / cytosolic fatty-acid binding protein family
Cluster-13701.0	2.43	1.74	2.69	0.34	0.31	0.32	1.67	1.86	1.95	0	0.03	0	68	49	86	10	9	9	49	51	54	0	1	0	K03782 catalase-peroxidase [EC:1.11.1.21] | (RefSeq) catalase-peroxidase-like (A)	predicted protein [Hordeum vulgare subsp. vulgare]	RecName: Full=L-ascorbate peroxidase 5, peroxisomal; Short=AtAPx04; EC=1.11.1.11; Flags: Precursor;	RecName: Full=Catalase-peroxidase {ECO:0000256|RuleBase:RU003451}; EC=1.11.1.21 {ECO:0000256|RuleBase:RU003451};	--	GO:0009507,chloroplast; GO:0016021,integral component of membrane; GO:0005778,peroxisomal membrane; GO:0004130,cytochrome-c peroxidase activity; GO:0020037,heme binding; GO:0016688,L-ascorbate peroxidase activity; GO:0046872,metal ion binding; GO:0034599,cellular response to oxidative stress; GO:0042744,hydrogen peroxide catabolic process; GO:0000302,response to reactive oxygen species	Peroxidase
Cluster-13709.0	3.05	1.23	2.91	0.07	0.07	0.14	1.59	1.56	0.73	0	0	0	42	17	46	1	1	2	23	21	10	0	0	0	K14347 solute carrier family 10 (sodium/bile acid cotransporter), member 7 | (RefSeq) Sodium/bile acid cotransporter 7-B (A)	Sodium/bile acid cotransporter 7-B [Monoraphidium neglectum]	RecName: Full=Probable sodium/metabolite cotransporter BASS4, chloroplastic; AltName: Full=Bile acid-sodium symporter family protein 4; Flags: Precursor;	SubName: Full=Sodium/bile acid cotransporter 7-B {ECO:0000313|EMBL:KIY95663.1};	Predicted Na+-dependent cotransporter	GO:0009941,chloroplast envelope; GO:0016021,integral component of membrane	SBF-like CPA transporter family (DUF4137)
Cluster-13711.0	5.59	4.76	4.31	0.36	0.26	0.27	6.94	7.74	5.5	0.21	0.33	0.06	102	87	90	7	5	5	133	138	99	4	8	1	K13989 Derlin-2/3 | (RefSeq) derlin-1 (A)	derlin-1 [Jatropha curcas]	RecName: Full=Derlin-1; AltName: Full=AtDerlin1-1;	RecName: Full=Derlin {ECO:0000256|RuleBase:RU363059};	Predicted membrane protein	GO:0005789,endoplasmic reticulum membrane; GO:0016021,integral component of membrane	Der1-like family
Cluster-13715.1	1	0	0.1	0.52	1.17	0.87	0.42	0.23	0.34	1.27	1.81	2.18	9	0	1	5	11	8	4	2	3	12	22	19	K08900 mitochondrial chaperone BCS1 | (RefSeq) AAA-ATPase ASD, mitochondrial-like (A)	AAA-ATPase ASD, mitochondrial-like [Herrania umbratica]	RecName: Full=AAA-ATPase At3g28510; EC=3.6.1.3 {ECO:0000250|UniProtKB:Q9FLD5};	SubName: Full=Uncharacterized protein {ECO:0000313|EMBL:OMP08363.1};	AAA+-type ATPase	GO:0005783,endoplasmic reticulum; GO:0016021,integral component of membrane; GO:0005524,ATP binding; GO:0016887,ATPase activity	ATPase family associated with various cellular activities (AAA)
Cluster-13720.0	0.4	0.2	0.22	0	0	0	0.86	1.13	0.82	0.05	0	0	8	4	5	0	0	0	18	22	16	1	0	0	K08150 MFS transporter, SP family, solute carrier family 2 (myo-inositol transporter), member 13 | (RefSeq) inositol transporter 1 (A)	quinate permease [Quercus suber]	RecName: Full=Sugar transport protein 9; AltName: Full=Hexose transporter 9;	SubName: Full=Predicted protein {ECO:0000313|EMBL:BAK00638.1};	Predicted transporter (major facilitator superfamily)	GO:0016021,integral component of membrane; GO:0005355,glucose transmembrane transporter activity; GO:0005351,carbohydrate:proton symporter activity; GO:0046323,glucose import; GO:0035428,NA	Sugar (and other) transporter
Cluster-13739.0	0.61	0.22	0.73	0	0.03	0	0.8	0.56	0.52	0	0	0	19	7	26	0	1	0	26	17	16	0	0	0	K14758 casein kinase I homolog HRR25 [EC:2.7.11.1] | (RefSeq) casein kinase I-like (A)	casein kinase i like hhp1 [Quercus suber]	RecName: Full=Casein kinase 1-like protein 12 {ECO:0000305}; EC=2.7.11.1 {ECO:0000305}; AltName: Full=Protein CASEIN KINASE I-LIKE 12 {ECO:0000303|PubMed:16126836};	SubName: Full=Casein kinase I hhp1 {ECO:0000313|EMBL:JAT44261.1};	Casein kinase (serine/threonine/tyrosine protein kinase)	GO:0005737,cytoplasm; GO:0005634,nucleus; GO:0005524,ATP binding; GO:0004674,protein serine/threonine kinase activity; GO:0006897,endocytosis; GO:0018105,peptidyl-serine phosphorylation; GO:0008360,regulation of cell shape	Protein kinase domain
Cluster-13748.0	0.1	0.17	0.3	0.41	0.27	0.57	0.37	0.2	0.22	1.44	1.5	1.38	4	7	14	18	12	24	16	8	9	62	84	56	--	TPR repeat-containing protein ZIP4 [Durio zibethinus]	RecName: Full=TPR repeat-containing protein ZIP4 {ECO:0000305}; AltName: Full=Protein SPO22 homolog {ECO:0000305}; Short=AtSPO22 {ECO:0000303|PubMed:17530928}; AltName: Full=Protein ZIP4 homolog {ECO:0000305}; Short=AtZIP4 {ECO:0000303|PubMed:18348867};	SubName: Full=Tetratricopeptide-like helical {ECO:0000313|EMBL:OMO59243.1};	--	GO:0009507,chloroplast; GO:0005694,chromosome; GO:0005634,nucleus; GO:0007143,female meiotic nuclear division; GO:0007140,male meiotic nuclear division; GO:0000712,resolution of meiotic recombination intermediates; GO:0071139,resolution of recombination intermediates; GO:0007129,synapsis	--
Cluster-13749.0	0.54	0.21	0.91	1.62	0.17	0.64	0.03	0	0	0.29	0.24	0.06	18	7	35	58	6	22	1	0	0	10	11	2	--	--	--	--	--	--	CUB domain
Cluster-13754.0	4.05	5.67	13.97	0.92	0.23	1.43	8.02	6.75	3.69	0	0.12	0	50	70	198	12	3	18	104	81	45	0	2	0	K00224 chloroplastic oxoene reductase [EC:1.3.1.-] | (RefSeq) chloroplast envelope quinone oxidoreductase homolog (A)	protein toxd [Quercus suber]	RecName: Full=Quinone-oxidoreductase homolog, chloroplastic; EC=1.-.-.-; AltName: Full=ceQORH;	SubName: Full=Zinc-type alcohol dehydrogenase-like protein C2E1P3.01 {ECO:0000313|EMBL:JAT40901.1};	Zinc-binding oxidoreductase	GO:0009706,chloroplast inner membrane; GO:0016491,oxidoreductase activity	Zinc-binding dehydrogenase
Cluster-13757.0	1.38	1.21	2.11	0	0.08	0.25	1.9	0.71	1.84	0	0	0	16	14	28	0	1	3	23	8	21	0	0	0	K00083 cinnamyl-alcohol dehydrogenase [EC:1.1.1.195] | (RefSeq) cinnamyl alcohol dehydrogenase 8 (A)	alcohol dehydrogenase [Quercus suber]	RecName: Full=Cinnamyl alcohol dehydrogenase 8; Short=AtCAD8; EC=1.1.1.195; AltName: Full=NAD-dependent mannitol dehydrogenase 2;	SubName: Full=Predicted protein {ECO:0000313|EMBL:BAJ88709.1};	Alcohol dehydrogenase, class V	GO:0047681,aryl-alcohol dehydrogenase (NADP+) activity; GO:0045551,cinnamyl-alcohol dehydrogenase activity; GO:0052747,sinapyl alcohol dehydrogenase activity; GO:0008270,zinc ion binding; GO:0009809,lignin biosynthetic process; GO:0009617,response to bacterium	Alcohol dehydrogenase GroES-like domain
Cluster-13766.0	1.19	1.58	3.07	0.16	0.05	0	1.89	0.99	0.52	0	0	0	21	28	62	3	1	0	35	17	9	0	0	0	K00101 L-lactate dehydrogenase (cytochrome) [EC:1.1.2.3] | (RefSeq) cytochrome b2, mitochondrial-like (A)	cytochrome b2, mitochondrial [Quercus suber]	RecName: Full=Peroxisomal (S)-2-hydroxy-acid oxidase GLO5; EC=1.1.3.15; AltName: Full=Glycolate oxidase 3; Short=AtGLO5; Short=GOX 3; AltName: Full=Short chain alpha-hydroxy acid oxidase GLO5;	SubName: Full=Cytochrome b2, mitochondrial {ECO:0000313|EMBL:OLP95092.1};	Glycolate oxidase	GO:0005777,peroxisome; GO:0010181,FMN binding; GO:0052853,long-chain-(S)-2-hydroxy-long-chain-acid oxidase activity; GO:0052854,medium-chain-(S)-2-hydroxy-acid oxidase activity; GO:0052852,very-long-chain-(S)-2-hydroxy-acid oxidase activity; GO:0010204,defense response signaling pathway, resistance gene-independent; GO:0042742,defense response to bacterium; GO:0050665,hydrogen peroxide biosynthet…	FMN-dependent dehydrogenase
Cluster-13778.0	3.32	5.25	5.42	1.45	1.85	2.38	7.9	7.01	7.11	1.58	1.81	2.51	26	41	49	12	15	19	65	53	55	13	19	19	--	uncharacterized protein LOC111308312 [Durio zibethinus]	--	SubName: Full=Late embryogenesis abundant protein Lea5, putative {ECO:0000313|EMBL:EOX98426.1};	--	GO:0006950,response to stress	Late embryogenesis abundant protein
Cluster-13779.0	2.01	2.65	3.05	4.05	1.22	4.81	0	0	0	0.12	0.38	0	16	21	28	34	10	39	0	0	0	1	4	0	--	--	--	--	--	--	--
Cluster-13780.0	3.8	3.61	9.38	0.17	0.23	0.82	4.58	3.83	2.94	0	0	0	64	61	181	3	4	14	81	63	49	0	0	0	--	--	--	SubName: Full=Aspartic protease {ECO:0000313|EMBL:JAT66783.1};	--	GO:0004190,aspartic-type endopeptidase activity	--
Cluster-13793.0	0.08	0	0.4	0	0	0	1.93	1.56	2.05	0	0	0	2	0	12	0	0	0	53	40	53	0	0	0	K08176 MFS transporter, PHS family, inorganic phosphate transporter | (RefSeq) MFS transporter, PHS family, inorganic phosphate transporter (A)	predicted protein, partial [Hordeum vulgare subsp. vulgare]	RecName: Full=Probable inorganic phosphate transporter 1-5; Short=OsPT5; Short=OsPht1;5; AltName: Full=H(+)/Pi cotransporter;	SubName: Full=Predicted protein {ECO:0000313|EMBL:BAK04298.1}; Flags: Fragment;	Inorganic phosphate transporter	GO:0005887,integral component of plasma membrane; GO:0005315,inorganic phosphate transmembrane transporter activity; GO:0015293,symporter activity; GO:0006817,phosphate ion transport	Sugar (and other) transporter
Cluster-13794.0	0	0	0	0	0	0	0	0	0.12	1.75	3.2	2.67	0	0	0	0	0	0	0	0	1	15	35	21	--	--	--	--	--	--	--
Cluster-13795.0	0.28	0.65	1.03	0.38	0.04	0	0.77	0.79	0.62	0.08	0	0	7	16	29	10	1	0	20	19	15	2	0	0	K06972 presequence protease [EC:3.4.24.-] | (RefSeq) hypothetical protein (A)	uncharacterized protein c3h1.02c [Quercus suber]	RecName: Full=Presequence protease 2, chloroplastic/mitochondrial; Short=AtPreP2; Short=PreP 2; EC=3.4.24.-; AltName: Full=Zinc metalloprotease 2; Short=AtZnMP2; Flags: Precursor;	SubName: Full=Metalloendopeptidase {ECO:0000313|EMBL:EME29242.1};	Predicted Zn2+-dependent endopeptidase, insulinase superfamily	GO:0009507,chloroplast; GO:0009570,chloroplast stroma; GO:0005759,mitochondrial matrix; GO:0005739,mitochondrion; GO:0046872,metal ion binding; GO:0008237,metallopeptidase activity; GO:0016485,protein processing	Peptidase M16 inactive domain
Cluster-13801.0	0.53	0.75	0.79	0	0.07	0.07	1.15	1.47	0.23	0	0	0	7	10	12	0	1	1	16	19	3	0	0	0	K04712 sphingolipid 4-desaturase/C4-monooxygenase [EC:1.14.19.17 1.14.18.5] | (RefSeq) sphingolipid delta(4)-desaturase-like (A)	sphingolipid delta(4)-desaturase [Quercus suber]	RecName: Full=Sphingolipid delta(4)-desaturase DES1-like; EC=1.14.19.17 {ECO:0000250|UniProtKB:Q9ZPH4};	SubName: Full=Uncharacterized protein {ECO:0000313|EnsemblPlants:OPUNC02G23260.1};	Fatty acid desaturase	GO:0005789,endoplasmic reticulum membrane; GO:0016021,integral component of membrane; GO:0042284,sphingolipid delta-4 desaturase activity; GO:0046513,ceramide biosynthetic process; GO:0006633,fatty acid biosynthetic process	Fatty acid desaturase
Cluster-13802.0	3.63	2.9	4.87	0.34	0.21	0.71	1.87	1.49	0.59	0	0.05	0	50	40	77	5	3	10	27	20	8	0	1	0	K01637 isocitrate lyase [EC:4.1.3.1] | (RefSeq) isocitrate lyase-like (A)	predicted protein [Hordeum vulgare subsp. vulgare]	RecName: Full=Isocitrate lyase {ECO:0000250|UniProtKB:P28297}; Short=ICL {ECO:0000250|UniProtKB:P28297}; EC=4.1.3.1 {ECO:0000250|UniProtKB:P28297}; AltName: Full=Isocitrase {ECO:0000250|UniProtKB:P28297}; AltName: Full=Isocitratsysase {ECO:0000250|UniProtKB:P28297};	SubName: Full=Isocitrate lyase {ECO:0000313|EMBL:JAT47345.1}; Flags: Fragment;	Isocitrate lyase	GO:0009514,glyoxysome; GO:0004451,isocitrate lyase activity; GO:0046872,metal ion binding; GO:0006097,glyoxylate cycle; GO:0006099,tricarboxylic acid cycle	Isocitrate lyase family
Cluster-13802.1	1.45	1.31	7.39	0.14	0.7	0.43	2.21	1.96	1.03	0.28	0	0	10	9	59	1	5	3	16	13	7	2	0	0	K01637 isocitrate lyase [EC:4.1.3.1] | (RefSeq) isocitrate lyase-like (A)	unknown, partial [Medicago truncatula]	RecName: Full=Isocitrate lyase {ECO:0000250|UniProtKB:P28297}; Short=ICL {ECO:0000250|UniProtKB:P28297}; EC=4.1.3.1 {ECO:0000250|UniProtKB:P28297}; AltName: Full=Isocitrase {ECO:0000250|UniProtKB:P28297}; AltName: Full=Isocitratsysase {ECO:0000250|UniProtKB:P28297};	SubName: Full=Isocitrate lyase {ECO:0000313|EMBL:JAT47345.1}; Flags: Fragment;	Isocitrate lyase	GO:0009514,glyoxysome; GO:0004451,isocitrate lyase activity; GO:0046872,metal ion binding; GO:0006097,glyoxylate cycle; GO:0006099,tricarboxylic acid cycle	Isocitrate lyase family
Cluster-13803.0	0.9	2.34	2.84	0.33	0.15	0.54	2.76	2.88	1.35	0	0.06	0.16	23	60	83	9	4	14	74	72	34	0	2	4	K00615 transketolase [EC:2.2.1.1] | (RefSeq) probable transketolase (A)	putative transketolase [Quercus suber]	RecName: Full=Transketolase, chloroplastic; Short=TK; EC=2.2.1.1; Flags: Precursor;	SubName: Full=Putative transketolase {ECO:0000313|EMBL:JAT56091.1}; Flags: Fragment;	Transketolase	GO:0009535,chloroplast thylakoid membrane; GO:0046872,metal ion binding; GO:0004802,transketolase activity; GO:0019253,reductive pentose-phosphate cycle	Transketolase, thiamine diphosphate binding domain
Cluster-13811.0	0.16	0.24	1.63	2.38	2.18	1.99	0.23	0	0.08	0.31	0.54	0.25	2	3	23	31	28	25	3	0	1	4	9	3	--	--	--	--	--	--	--
Cluster-13820.0	2.32	1.55	4.94	1.38	0	0.17	3.19	3.89	1.92	0	0	0.09	27	18	66	17	0	2	39	44	22	0	0	1	K00856 adenosine kinase [EC:2.7.1.20] | (RefSeq) predicted protein (A)	adenosine kinase [Quercus suber]	RecName: Full=Adenosine kinase; Short=AK; EC=2.7.1.20; AltName: Full=Adenosine 5'-phosphotransferase;	SubName: Full=Adenosine kinase {ECO:0000313|EMBL:JAT54415.1}; Flags: Fragment;	Possible pfkB family carbohydrate kinase	GO:0005829,cytosol; GO:0005634,nucleus; GO:0004001,adenosine kinase activity; GO:0005524,ATP binding; GO:0006169,adenosine salvage; GO:0044209,AMP salvage	pfkB family carbohydrate kinase
Cluster-13831.0	0	0	0	0	0	0	0.83	0.64	1.26	0.12	0.18	0.32	0	0	0	0	0	0	14	10	20	2	4	5	K12338 anthocyanidin 3-O-glucoside 5-O-glucosyltransferase [EC:2.4.1.298] | (RefSeq) UDP-Glycosyltransferase superfamily protein (A)	crocetin glucosyltransferase, chloroplastic-like [Durio zibethinus]	RecName: Full=Crocetin glucosyltransferase, chloroplastic; EC=2.4.1.271; AltName: Full=UDP-glucose glucosyltransferase 1; Short=GjUGT1; AltName: Full=UDP-glycosyltransferase 75L6; Flags: Precursor;	RecName: Full=Glycosyltransferase {ECO:0000256|RuleBase:RU362057}; EC=2.4.1.- {ECO:0000256|RuleBase:RU362057};	UDP-glucuronosyl and UDP-glucosyl transferase	GO:0009507,chloroplast; GO:0016758,transferase activity, transferring hexosyl groups; GO:0008152,metabolic process	UDP-glucoronosyl and UDP-glucosyl transferase
Cluster-13834.0	0.83	0.06	0.33	1.14	0.43	1.44	0	0	0	0.18	0.09	0.13	13	1	6	19	7	23	0	0	0	3	2	2	--	--	--	--	--	--	--
Cluster-13839.0	7.47	5.16	12.65	1.24	0.58	2.18	5.29	3.13	4.6	0	0	0.1	74	51	144	13	6	22	55	30	45	0	0	1	K07034 uncharacterized protein | (RefSeq) ammonia transport outward protein 2-like (A)	predicted protein [Physcomitrella patens]	--	SubName: Full=Uncharacterized protein {ECO:0000313|EMBL:OAE24667.1};	--	GO:0016021,integral component of membrane	GPR1/FUN34/yaaH family
Cluster-13844.0	0.78	1.17	1.84	0	0	0	2.1	2.65	1.73	0	0	0.05	16	24	43	0	0	0	45	53	35	0	0	1	K02256 cytochrome c oxidase subunit 1 [EC:1.9.3.1] | (RefSeq) cox1; cytochrome c oxidase subunit 1 (A)	cytochrome c oxidase subunit 1 (mitochondrion) [Picochlorum sp. 'soloecismus']	RecName: Full=Cytochrome c oxidase subunit 1; EC=1.9.3.1; AltName: Full=Cytochrome c oxidase polypeptide I;	RecName: Full=Cytochrome c oxidase subunit 1 {ECO:0000256|RuleBase:RU000369}; EC=1.9.3.1 {ECO:0000256|RuleBase:RU000369};	Cytochrome c oxidase, subunit I	GO:0016021,integral component of membrane; GO:0005743,mitochondrial inner membrane; GO:0005886,plasma membrane; GO:0045277,respiratory chain complex IV; GO:0004129,cytochrome-c oxidase activity; GO:0020037,heme binding; GO:0005506,iron ion binding; GO:0009060,aerobic respiration; GO:0015990,electron transport coupled proton transport; GO:0006119,oxidative phosphorylation	Cytochrome C and Quinol oxidase polypeptide I
Cluster-13854.0	0.87	1.96	2.04	0.26	0	0.13	1.57	1.59	1.25	0.09	0.07	0	19	43	51	6	0	3	36	34	27	2	2	0	K02433 aspartyl-tRNA(Asn)/glutamyl-tRNA(Gln) amidotransferase subunit A [EC:6.3.5.6 6.3.5.7] | (RefSeq) Glutamyl-tRNA(Gln) amidotransferase subunit A (A)	cral-trio domain-containing protein c3h8.02 [Quercus suber]	RecName: Full=Phosphatidylinositol/phosphatidylcholine transfer protein SFH4; AltName: Full=Protein SEC FOURTEEN HOMOLOGS 4; Short=AtSFH4;	SubName: Full=SEC14 protein {ECO:0000313|EMBL:BAM83510.1};	Phosphatidylinositol transfer protein PDR16 and related proteins	GO:0000139,Golgi membrane; GO:0005886,plasma membrane; GO:0015031,protein transport	CRAL/TRIO domain
Cluster-13862.0	0	0	0	0	0	0	13.3	13.76	12.28	15.5	17.26	16.12	0	0	0	0	0	0	129	123	112	150	214	144	--	--	--	--	--	--	--
Cluster-13863.0	0.84	0.42	0.92	0.15	0	0	0.75	0.8	0.32	0	0	0	16	8	20	3	0	0	15	15	6	0	0	0	K12883 nuclear cap-binding protein subunit 2 | (RefSeq) nuclear cap-binding protein subunit 2-like (A)	hypothetical protein [Zoysia matrella]	RecName: Full=Nuclear cap-binding protein subunit 2; AltName: Full=20 kDa nuclear cap-binding protein; AltName: Full=NCBP 20 kDa subunit; Short=CBP20;	RecName: Full=Nuclear cap-binding protein subunit 2 {ECO:0000256|RuleBase:RU364036}; AltName: Full=20 kDa nuclear cap-binding protein {ECO:0000256|RuleBase:RU364036};	Nuclear cap-binding protein complex, subunit CBP20 (RRM superfamily)	GO:0005737,cytoplasm; GO:0005846,nuclear cap binding complex; GO:0005634,nucleus; GO:0000339,RNA cap binding; GO:0031047,gene silencing by RNA; GO:0045292,mRNA cis splicing, via spliceosome; GO:0000398,mRNA splicing, via spliceosome	RNA recognition motif. (a.k.a. RRM, RBD, or RNP domain)
Cluster-13870.0	0.6	0.46	0.81	0	0	0	1.07	1.02	0.4	0	0	0.14	9	7	14	0	0	0	17	15	6	0	0	2	K23335 glucose-induced degradation protein 4 | (RefSeq) glucose-induced degradation protein 4 homolog (A)	predicted protein [Hordeum vulgare subsp. vulgare]	--	SubName: Full=Uncharacterized protein C17orf39 {ECO:0000313|EMBL:JAT54596.1};	Vacuolar import and degradation protein	--	Vacuolar import and degradation protein
Cluster-13889.0	2.16	0.87	2.99	0	0	0	2.19	2.39	3.06	0	0	0	15	6	24	0	0	0	16	16	21	0	0	0	--	--	--	--	--	--	--
Cluster-13892.0	1.12	0.76	1.21	1.35	0.17	0.4	0.17	0	0	0	0	0.09	25	17	31	32	4	9	4	0	0	0	0	2	--	--	--	--	--	--	--
Cluster-1390.0	0	0	0	0	0	0	3.73	4.56	4.63	0	0	0	0	0	0	0	0	0	12	13	14	0	0	0	K02964 small subunit ribosomal protein S18e | (RefSeq) 40S ribosomal protein S18 (A)	PREDICTED: 40S ribosomal protein S18 [Daucus carota subsp. sativus]	RecName: Full=40S ribosomal protein S18;	SubName: Full=Uncharacterized protein {ECO:0000313|EMBL:KZN10071.1};	Ribosomal protein S18	GO:0005618,cell wall; GO:0005829,cytosol; GO:0022626,cytosolic ribosome; GO:0022627,cytosolic small ribosomal subunit; GO:0016020,membrane; GO:0005730,nucleolus; GO:0005886,plasma membrane; GO:0009506,plasmodesma; GO:0005840,ribosome; GO:0015935,small ribosomal subunit; GO:0005774,vacuolar membrane; GO:0005773,vacuole; GO:0003729,mRNA binding; GO:0019843,rRNA binding; GO:0003735,structural consti…	Ribosomal protein S13/S18
Cluster-13912.0	0.81	2.1	1.83	0.15	0.31	0	0.77	1.25	0.25	0	0	0.08	10	26	26	2	4	0	10	15	3	0	0	1	K01673 carbonic anhydrase [EC:4.2.1.1] | (RefSeq) carbonic anhydrase-like (A)	beta type carbonic anhydrase [Lobosphaera incisa]	RecName: Full=Carbonic anhydrase; EC=4.2.1.1; AltName: Full=Carbonate dehydratase;	RecName: Full=Carbonic anhydrase {ECO:0000256|RuleBase:RU003956}; EC=4.2.1.1 {ECO:0000256|RuleBase:RU003956}; AltName: Full=Carbonate dehydratase {ECO:0000256|RuleBase:RU003956}; Flags: Fragment;	Predicted carbonic anhydrase involved in protection against oxidative damage	GO:0005737,cytoplasm; GO:0004089,carbonate dehydratase activity; GO:0008270,zinc ion binding; GO:0015976,carbon utilization	Carbonic anhydrase
Cluster-13922.0	0	1.25	0.64	19.28	25.81	17.99	0	0	0	15.65	15.26	20.17	0	5	3	81	105	74	0	0	0	67	82	77	K01426 amidase [EC:3.5.1.4] | (RefSeq) LOW QUALITY PROTEIN: uncharacterized protein LOC105643773 (A)	mavicyanin-like [Durio zibethinus]	RecName: Full=Uclacyanin 1 {ECO:0000303|PubMed:9761472}; Flags: Precursor;	SubName: Full=Uncharacterized protein {ECO:0000313|EMBL:KDP46298.1};	--	GO:0031225,anchored component of membrane; GO:0046658,anchored component of plasma membrane; GO:0009055,electron transfer activity; GO:0046872,metal ion binding	Plastocyanin-like domain
Cluster-13926.0	0.88	0.62	1.15	0	0	0.09	1.34	0.82	1.87	0	0.07	0	10	7	15	0	0	1	16	9	21	0	1	0	K13186 RNA-binding protein 3 | (RefSeq) glycine-rich RNA-binding protein 4, mitochondrial-like (A)	rna-binding protein 3 [Quercus suber]	RecName: Full=Glycine-rich RNA-binding protein 4, mitochondrial; Short=AtGR-RBP4; AltName: Full=AtRBG4; AltName: Full=Glycine-rich protein 4; Short=AtGRP4; AltName: Full=Mitochondrial RNA-binding protein 1b; Short=At-mRBP1b; Flags: Precursor;	SubName: Full=Glycine-rich RNA-binding protein 2, mitochondrial {ECO:0000313|EMBL:JAT60786.1}; Flags: Fragment;	FOG: RRM domain	GO:0005739,mitochondrion; GO:0003690,double-stranded DNA binding; GO:0003723,RNA binding; GO:0003697,single-stranded DNA binding; GO:1900864,mitochondrial RNA modification; GO:0009409,response to cold; GO:0006970,response to osmotic stress; GO:0009651,response to salt stress; GO:0009414,response to water deprivation	RNA recognition motif. (a.k.a. RRM, RBD, or RNP domain)
Cluster-13933.1	0.94	1.23	1.79	0	0	0	0.77	0.48	0.95	0	0	0	22	29	48	0	0	0	19	11	22	0	0	0	K01535 H+-transporting ATPase [EC:7.1.2.1] | (RefSeq) plasma membrane ATPase-like (A)	plasma membrane atpase 1 [Quercus suber]	RecName: Full=Plasma membrane ATPase 4; EC=3.6.3.6; AltName: Full=Proton pump 4;	RecName: Full=Plasma membrane ATPase {ECO:0000256|RuleBase:RU362083}; EC=3.6.3.6 {ECO:0000256|RuleBase:RU362083};	Plasma membrane H+-transporting ATPase	GO:0016021,integral component of membrane; GO:0005886,plasma membrane; GO:0005524,ATP binding; GO:0008553,proton-exporting ATPase activity, phosphorylative mechanism; GO:0046872,metal ion binding; GO:0006754,ATP biosynthetic process	haloacid dehalogenase-like hydrolase
Cluster-13934.0	1.77	1.55	3.53	0.57	0.32	0.16	2.64	2.32	1.18	0	0.16	0	32	28	73	11	6	3	50	41	21	0	4	0	K09580 protein disulfide-isomerase A1 [EC:5.3.4.1] | (RefSeq) protein disulfide-isomerase-like (A)	protein disulfide-isomerase [Quercus suber]	RecName: Full=Protein disulfide isomerase-like 1-2; Short=AtPDIL1-2; EC=5.3.4.1; AltName: Full=Protein disulfide-isomerase 2; Short=PDI 2; AltName: Full=Protein disulfide-isomerase 6; Short=AtPDI6; Flags: Precursor;	RecName: Full=Protein disulfide-isomerase {ECO:0000256|RuleBase:RU361130}; EC=5.3.4.1 {ECO:0000256|RuleBase:RU361130}; Flags: Fragment;	Protein disulfide isomerase (prolyl 4-hydroxylase beta subunit)	GO:0009507,chloroplast; GO:0009570,chloroplast stroma; GO:0005783,endoplasmic reticulum; GO:0005788,endoplasmic reticulum lumen; GO:0005794,Golgi apparatus; GO:0005886,plasma membrane; GO:0005774,vacuolar membrane; GO:0003756,protein disulfide isomerase activity; GO:0045454,cell redox homeostasis; GO:0010205,photoinhibition; GO:0006457,protein folding; GO:0046686,response to cadmium ion; GO:00349…	Thioredoxin
Cluster-13938.0	6.94	5.09	6.71	1.65	1.29	0.52	0	0	0	0	0	0	52	38	58	13	10	4	0	0	0	0	0	0	--	PREDICTED: protein LURP-one-related 10-like [Gossypium hirsutum]	RecName: Full=Protein LURP-one-related 15;	SubName: Full=protein LURP-one-related 10-like {ECO:0000313|RefSeq:XP_016667769.1};	--	GO:0009507,chloroplast; GO:0019904,protein domain specific binding	LURP-one-related
Cluster-13943.0	5.75	5.06	11.2	1.54	0	0.76	6.05	5.21	2.69	0.08	0.06	0	67	59	150	19	0	9	74	59	31	1	1	0	K00413 ubiquinol-cytochrome c reductase cytochrome c1 subunit | (RefSeq) cytochrome c1, heme protein, mitochondrial-like (A)	cytochrome c1, heme protein, mitochondrial [Quercus suber]	RecName: Full=Cytochrome c1-2, heme protein, mitochondrial; AltName: Full=Clone PC18I; AltName: Full=Complex III subunit 4-2; AltName: Full=Complex III subunit IV-2; AltName: Full=Cytochrome b-c1 complex subunit 4-2; AltName: Full=Ubiquinol-cytochrome-c reductase complex cytochrome c1 subunit 2; Short=Cytochrome c-1-2; Flags: Precursor; Fragment;	SubName: Full=Cytochrome c1, heme protein, mitochondrial {ECO:0000313|EMBL:JAT55339.1}; Flags: Fragment;	Cytochrome c1	GO:0016021,integral component of membrane; GO:0005743,mitochondrial inner membrane; GO:0070469,respiratory chain; GO:0009055,electron transfer activity; GO:0020037,heme binding; GO:0046872,metal ion binding	Cytochrome C1 family
Cluster-13946.0	4.76	7.04	4.93	0	0	0	5.93	6.04	3.89	0	0	0	36	53	43	0	0	0	47	44	29	0	0	0	--	PREDICTED: uncharacterized protein LOC18606470 [Theobroma cacao]	RecName: Full=BON1-associated protein 2; AltName: Full=Protein BON1-ASSOCIATED PROTEIN 1-LIKE;	SubName: Full=C2 calcium-dependent membrane targeting {ECO:0000313|EMBL:OMO79439.1};	--	GO:0016020,membrane; GO:0006952,defense response	C2 domain
Cluster-13965.0	0.37	0.21	0.44	0.86	0.2	0.49	0.08	0.08	0.04	0.68	0.77	1.06	9	5	12	22	5	12	2	2	1	17	25	25	K12309 beta-galactosidase [EC:3.2.1.23] | (Kazusa) Lj3g3v0323160.1; - (A)	hypothetical protein POPTR_017G017100v3 [Populus trichocarpa]	RecName: Full=Zinc finger protein MAGPIE {ECO:0000303|PubMed:17785527}; AltName: Full=Protein indeterminate-domain 3 {ECO:0000303|PubMed:16784536};	SubName: Full=Uncharacterized protein {ECO:0000313|EMBL:OAY35269.1};	FOG: Zn-finger	GO:0005634,nucleus; GO:0003700,DNA-binding transcription factor activity; GO:0046872,metal ion binding; GO:0044212,transcription regulatory region DNA binding; GO:0008356,asymmetric cell division; GO:0006355,regulation of transcription, DNA-templated; GO:0006351,transcription, DNA-templated	Zinc finger, C2H2 type
Cluster-13968.0	0	0	0.17	0	0	0	1.8	1.61	0.93	0	0	0	0	0	3	0	0	0	29	24	14	0	0	0	K03234 elongation factor 2 | (RefSeq) elongation factor 2 (A)	predicted protein [Hordeum vulgare subsp. vulgare]	RecName: Full=Elongation factor 2 {ECO:0000305}; Short=EF-2 {ECO:0000305}; AltName: Full=Protein LOW EXPRESSION OF OSMOTICALLY RESPONSIVE GENES 1 {ECO:0000303|PubMed:9401119};	RecName: Full=Succinate dehydrogenase [ubiquinone] iron-sulfur subunit, mitochondrial {ECO:0000256|RuleBase:RU361237}; EC=1.3.5.1 {ECO:0000256|RuleBase:RU361237};	Elongation factor 2	GO:0048046,apoplast; GO:0009507,chloroplast; GO:0005829,cytosol; GO:0016020,membrane; GO:0005730,nucleolus; GO:0005886,plasma membrane; GO:0009506,plasmodesma; GO:0005774,vacuolar membrane; GO:0005507,copper ion binding; GO:0005525,GTP binding; GO:0003924,GTPase activity; GO:0003729,mRNA binding; GO:0003746,translation elongation factor activity; GO:0009631,cold acclimation; GO:0009409,response t…	Elongation factor Tu GTP binding domain
Cluster-13979.0	1.12	0.96	1.38	0.38	0.19	0.45	0	0	0	0	0	0	22	19	31	8	4	9	0	0	0	0	0	0	--	--	--	--	--	--	--
Cluster-13983.0	1.59	1.8	3.04	0	0	0	1.72	1.75	2.04	0	0	0	15	17	33	0	0	0	17	16	19	0	0	0	--	decarboxylase novr [Quercus suber]	--	SubName: Full=Uncharacterized protein {ECO:0000313|EMBL:EGB10355.1};	Cytoskeletal protein Adducin	--	Class II Aldolase and Adducin N-terminal domain
Cluster-14014.0	1.09	1.56	3.47	0.19	0.17	0.23	2.14	1.75	1.17	0	0	0.06	37	53	134	7	6	8	76	58	39	0	0	2	--	--	--	--	--	--	--
Cluster-14015.0	1.66	2.52	3.13	0	0	0	0	0.41	0.2	0	0	0	25	38	54	0	0	0	0	6	3	0	0	0	--	hypothetical protein CDL12_13883 [Handroanthus impetiginosus]	RecName: Full=Cell number regulator 11; AltName: Full=ZmCNR11;	SubName: Full=Uncharacterized protein {ECO:0000313|EMBL:PIN13498.1};	--	GO:0016021,integral component of membrane	--
Cluster-14023.1	2.51	1.46	3.65	0	0	0	10.61	22.12	22.94	0	0	0	7	4	12	0	0	0	31	57	63	0	0	0	K02943 large subunit ribosomal protein LP2 | (RefSeq) 60S acidic ribosomal protein P2A (A)	60S acidic ribosomal protein P2A [Manihot esculenta]	RecName: Full=60S acidic ribosomal protein P2B;	SubName: Full=Uncharacterized protein {ECO:0000313|EMBL:JAG96453.1};	60S acidic ribosomal protein P2	GO:0022625,cytosolic large ribosomal subunit; GO:0032403,NA; GO:0003735,structural constituent of ribosome; GO:0006414,translational elongation	60s Acidic ribosomal protein
Cluster-14023.2	0	1.21	3.4	0	0	0	6.7	8.54	8.91	0	0	0	0	2	7	0	0	0	12	13	15	0	0	0	--	--	--	--	--	--	--
Cluster-14028.0	0.4	0.28	0.1	0.65	0.38	0.39	0.11	0.06	0.29	1.92	2.42	2.05	7	5	2	12	7	7	2	1	5	35	57	35	--	uncharacterized protein LOC111314483 isoform X1 [Durio zibethinus]	--	SubName: Full=Uncharacterized protein isoform 2 {ECO:0000313|EMBL:EOX93616.1};	--	GO:0003677,DNA binding	--
Cluster-14049.0	0	0.33	0.23	0.06	0.06	0.13	0.12	0.13	0	8.8	7.41	8.83	0	5	4	1	1	2	2	2	0	140	152	131	K15400 omega-hydroxypalmitate O-feruloyl transferase [EC:2.3.1.188] | (RefSeq) omega-hydroxypalmitate O-feruloyl transferase-like (A)	PREDICTED: omega-hydroxypalmitate O-feruloyl transferase [Theobroma cacao]	RecName: Full=Omega-hydroxypalmitate O-feruloyl transferase; EC=2.3.1.188; AltName: Full=Omega-hydroxyacid hydroxycinnamoyltransferase; AltName: Full=Protein ALIPHATIC SUBERIN FERULOYL TRANSFERASE;	SubName: Full=HXXXD-type acyl-transferase family protein {ECO:0000313|EMBL:EOY14843.1};	--	GO:0050734,hydroxycinnamoyltransferase activity; GO:0102406,omega-hydroxypalmitate O-sinapoyl transferase activity; GO:0052325,cell wall pectin biosynthetic process; GO:0010345,suberin biosynthetic process	Transferase family
Cluster-1405.0	3.34	2.09	1.08	0.53	1.89	2.46	3.31	3.9	3.52	0.13	0.1	0	24	15	9	4	14	18	25	27	25	1	1	0	--	hypothetical protein JCGZ_03304 [Jatropha curcas]	--	SubName: Full=Uncharacterized protein {ECO:0000313|EMBL:KDP21633.1};	--	--	--
Cluster-14051.0	0.16	0.66	1.07	0.15	0	0.16	1.64	0.84	1.08	0	0	0	2	8	15	2	0	2	21	10	13	0	0	0	K09478 short/branched chain acyl-CoA dehydrogenase [EC:1.3.99.12] | (RefSeq) short/branched chain specific acyl-CoA dehydrogenase, mitochondrial-like (A)	short/branched chain specific acyl-coa dehydrogenase, mitochondrial [Quercus suber]	RecName: Full=Isovaleryl-CoA dehydrogenase, mitochondrial; Short=IVD; EC=1.3.8.4; Flags: Precursor;	SubName: Full=Short/branched chain specific acyl-CoA dehydrogenase, mitochondrial {ECO:0000313|EMBL:JAT53500.1}; Flags: Fragment;	Short-chain acyl-CoA dehydrogenase	GO:0005759,mitochondrial matrix; GO:0005524,ATP binding; GO:0050660,flavin adenine dinucleotide binding; GO:0008470,isovaleryl-CoA dehydrogenase activity; GO:0006552,leucine catabolic process	Acyl-CoA dehydrogenase, C-terminal domain
Cluster-14054.0	0.1	0.8	0.26	1.04	0	0.1	4.09	4.22	3.03	0.38	1.19	0.72	1	8	3	11	0	1	43	41	30	4	16	7	--	--	--	--	--	--	--
Cluster-14057.0	5.19	5.3	9.39	6.45	9.48	6.58	0	0	0	0	0	0	48	49	100	63	91	62	0	0	0	0	0	0	--	--	--	--	--	--	--
Cluster-14057.1	4.67	5.57	4.28	7.19	3.17	5.71	0	0	0	0	0	0	12	14	13	19	8	15	0	0	0	0	0	0	--	--	--	--	--	--	--
Cluster-14063.0	0.39	0.26	0.8	0	0	0	1.37	1	0.53	0	0	0	6	4	14	0	0	0	22	15	8	0	0	0	K21820 unspecific peroxygenase [EC:1.11.2.1] | (RefSeq) aromatic peroxygenase-like (A)	aromatic peroxygenase [Quercus suber]	--	SubName: Full=Uncharacterized protein {ECO:0000313|EMBL:ETL90019.1}; Flags: Fragment;	--	GO:0016021,integral component of membrane; GO:0004601,peroxidase activity	Peroxidase, family 2
Cluster-14064.0	0.86	1.4	4.95	0.41	0.41	0.21	0.31	0.56	0.76	0	0	0	8	13	53	4	4	2	3	5	7	0	0	0	--	calcipressin-like protein [Quercus suber]	--	SubName: Full=Calcipressin-like protein {ECO:0000313|EMBL:JAT54290.1}; Flags: Fragment;	Calcineurin-mediated signaling pathway inhibitor DSCR1	GO:0005622,intracellular; GO:0003676,nucleic acid binding; GO:0019722,calcium-mediated signaling	Calcipressin
Cluster-14066.0	0.33	0	0	0	0	0.11	1.67	2.6	1.66	0.1	0.08	0.11	3	0	0	0	0	1	16	23	15	1	1	1	--	--	--	--	--	--	--
Cluster-14071.0	4.85	7.88	1.67	0.68	0.25	0.61	1.13	1.21	0.31	0.1	0.04	0	94	153	37	14	5	12	23	23	6	2	1	0	K15015 solute carrier family 32 (vesicular inhibitory amino acid transporter) | (RefSeq) hypothetical protein (A)	PREDICTED: vacuolar amino acid transporter 1 [Theobroma cacao]	RecName: Full=Amino acid transporter AVT1H {ECO:0000305}; Short=AtAvt1H {ECO:0000303|PubMed:27925655};	SubName: Full=Transmembrane amino acid transporter family protein {ECO:0000313|EMBL:EOY05359.1};	Amino acid transporters	GO:0016021,integral component of membrane; GO:0015171,amino acid transmembrane transporter activity; GO:0003333,amino acid transmembrane transport	Transmembrane amino acid transporter protein
Cluster-14076.0	0.99	2.16	0.85	0.16	0.16	0.16	1.73	1.03	0.5	6.57	4.43	4.13	6	13	6	1	1	1	11	6	3	42	36	24	--	--	--	--	--	--	--
Cluster-14078.1	5.26	4.71	4.5	4.71	6.74	6.25	2.73	3.23	2.24	9.54	7.7	6	57	51	56	54	76	69	31	34	24	108	112	63	K07870 mitochondrial Rho GTPase 1 [EC:3.6.5.-] | (RefSeq) MIRO-like protein (A)	PREDICTED: uncharacterized protein LOC18596113 [Theobroma cacao]	--	SubName: Full=Uncharacterized protein {ECO:0000313|EMBL:EOY27073.1};	--	GO:0016021,integral component of membrane	--
Cluster-14088.0	0.55	0.46	0.8	2.29	1.53	1.04	0.39	1.36	1.35	0.84	0.65	0.47	12	10	20	53	35	23	9	29	29	19	19	10	--	hypothetical protein CDL15_Pgr020473 [Punica granatum]	RecName: Full=PI-PLC X domain-containing protein At5g67130; Flags: Precursor;	SubName: Full=Uncharacterized protein {ECO:0000313|EMBL:OWM64506.1};	--	GO:0046658,anchored component of plasma membrane; GO:0005886,plasma membrane; GO:0008081,phosphoric diester hydrolase activity; GO:0006629,lipid metabolic process	--
Cluster-14094.0	3.15	2.21	4	0	0	0	2.76	3.07	3.97	0	0	0	37	26	54	0	0	0	34	35	46	0	0	0	K10256 omega-6 fatty acid desaturase / acyl-lipid omega-6 desaturase (Delta-12 desaturase) [EC:1.14.19.6 1.14.19.22] | (RefSeq) delta12 fatty acid desaturase (A)	predicted protein [Hordeum vulgare subsp. vulgare]	RecName: Full=Delta(12) fatty acid desaturase FAD2 {ECO:0000303|PubMed:11161042}; Short=CoFad2 {ECO:0000303|PubMed:11161042}; EC=1.14.19.- {ECO:0000305};	SubName: Full=Uncharacterized protein {ECO:0000313|EMBL:OSX80488.1};	--	GO:0016021,integral component of membrane; GO:0016717,oxidoreductase activity, acting on paired donors, with oxidation of a pair of donors resulting in the reduction of molecular oxygen to two molecules of water; GO:0006636,unsaturated fatty acid biosynthetic process	Fatty acid desaturase
Cluster-14103.0	0	0	0	0.28	0.66	1.06	0.09	0.2	0	1.13	1.68	2.03	0	0	0	3	7	11	1	2	0	12	23	20	K17500 integrin-linked kinase-associated serine/threonine phosphatase 2C [EC:3.1.3.16] | (RefSeq) WAT1-related protein At3g18200 isoform X1 (A)	Nodulin MtN21 /EamA-like transporter family protein [Theobroma cacao]	RecName: Full=WAT1-related protein At2g37460;	RecName: Full=WAT1-related protein {ECO:0000256|RuleBase:RU363077};	--	GO:0016021,integral component of membrane; GO:0005886,plasma membrane; GO:0015171,amino acid transmembrane transporter activity; GO:0032973,amino acid export across plasma membrane; GO:0080144,amino acid homeostasis; GO:0043090,amino acid import	EamA-like transporter family
Cluster-14107.0	1.15	0.4	1.11	0	0.06	0.11	0.44	0.83	0.18	0.06	0.17	0.06	20	7	22	0	1	2	8	14	3	1	4	1	--	protein FLX-like 4 [Jatropha curcas]	RecName: Full=Protein FLX-like 2; Short=AtFLXL2;	SubName: Full=Uncharacterized protein {ECO:0000313|EMBL:KDP38754.1};	--	GO:0030154,cell differentiation; GO:0009908,flower development	--
Cluster-14111.0	6.37	5.71	19.71	5.93	0.75	6.03	1.07	0	1.02	0.32	0.75	0.23	57	51	203	56	7	55	10	0	9	3	9	2	--	--	--	--	--	--	--
Cluster-14114.0	0.17	1.02	0.15	2.58	3.64	3.66	2.1	1.42	1.37	2.57	3.93	3.18	1	6	1	16	22	22	13	8	8	16	31	18	--	PREDICTED: cysteine-rich repeat secretory protein 60 [Ricinus communis]	RecName: Full=Cysteine-rich repeat secretory protein 60; AltName: Full=Plasmodesmata-located protein 7; Short=PDLP7; Flags: Precursor;	SubName: Full=DUF26 domain-containing protein 1, putative {ECO:0000313|EMBL:EEF31370.1};	--	GO:0016021,integral component of membrane; GO:0009506,plasmodesma; GO:0016032,viral process	Salt stress response/antifungal
Cluster-14119.0	5.07	1.79	5.22	0.65	1.19	0.27	1.7	1.85	1.11	0	0	0	37	13	44	5	9	2	13	13	8	0	0	0	K07304 peptide-methionine (S)-S-oxide reductase [EC:1.8.4.11] | (RefSeq) probable peptide methionine sulfoxide reductase (A)	putative peptide methionine sulfoxide reductase [Quercus suber]	RecName: Full=Peptide methionine sulfoxide reductase; EC=1.8.4.11; AltName: Full=Fruit-ripening protein E4; AltName: Full=Peptide-methionine (S)-S-oxide reductase; Short=Peptide Met(O) reductase; AltName: Full=Protein-methionine-S-oxide reductase;	SubName: Full=Peptide methionine sulfoxide reductase {ECO:0000313|EMBL:EIE19115.1};	Peptide methionine sulfoxide reductase	GO:0008113,peptide-methionine (S)-S-oxide reductase activity	Peptide methionine sulfoxide reductase
Cluster-1413.0	0	0	0	0	0	0	3.01	6.77	5.76	0	0	0	0	0	0	0	0	0	10	20	18	0	0	0	K20520 drebrin-like protein | (RefSeq) drebrin-like protein (A)	--	--	SubName: Full=Actin binding protein {ECO:0000313|EMBL:OAO15800.1};	Drebrins and related actin binding proteins	GO:0005622,intracellular; GO:0003779,actin binding	Cofilin/tropomyosin-type actin-binding protein
Cluster-14133.0	12.98	14.49	14.84	0.84	1.03	1.2	10.71	14.14	10.85	2.5	3.54	2.57	74	82	98	5	6	7	64	77	61	15	27	14	K01803 triosephosphate isomerase (TIM) [EC:5.3.1.1] | (RefSeq) triosephosphate isomerase, cytosolic (A)	elicitor-responsive protein 1 [Herrania umbratica]	RecName: Full=Elicitor-responsive protein 1; Short=OsERG1 {ECO:0000303|PubMed:23456295}; AltName: Full=17 kDa phloem protein; AltName: Full=Fungal elicitor immediate early-responsive gene 1 protein; Short=FIERG1; AltName: Full=RPP17;	SubName: Full=Uncharacterized protein {ECO:0000313|EMBL:ESR48784.1};	Predicted Ca2+-dependent phospholipid-binding protein	GO:0005737,cytoplasm; GO:0005886,plasma membrane; GO:0005544,calcium-dependent phospholipid binding; GO:0006952,defense response	C2 domain
Cluster-14137.0	1.62	2.18	0.62	0	0	0	3.09	3.59	6.76	0	0	0	9	12	4	0	0	0	18	19	37	0	0	0	K08738 cytochrome c | (RefSeq) cytochrome c (A)	cytochrome c [Quercus suber]	RecName: Full=Cytochrome c;	SubName: Full=Cytochrome c {ECO:0000313|EMBL:JAT57925.1};	Cytochrome c	GO:0005758,mitochondrial intermembrane space; GO:0070469,respiratory chain; GO:0009055,electron transfer activity; GO:0020037,heme binding; GO:0046872,metal ion binding	Cytochrome c
Cluster-14138.0	0.9	0.85	0.7	0.35	0.15	0.26	1.37	2.29	1.19	0	0.04	0	17	16	15	7	3	5	27	42	22	0	1	0	K00140 malonate-semialdehyde dehydrogenase (acetylating) / methylmalonate-semialdehyde dehydrogenase [EC:1.2.1.18 1.2.1.27] | (RefSeq) probable methylmalonate-semialdehyde dehydrogenase [acylating], mitochondrial (A)	calnexin like [Quercus suber]	RecName: Full=Methylmalonate-semialdehyde dehydrogenase [acylating], mitochondrial; Short=MM-ALDH; Short=MMSDH; Short=Malonate-semialdehyde dehydrogenase [acylating]; EC=1.2.1.27; AltName: Full=Aldehyde dehydrogenase family 6 member B2; Flags: Precursor;	SubName: Full=Methylmalonate-semialdehyde dehydrogenase, mitochondrial {ECO:0000313|EMBL:OQR96067.1};	Methylmalonate semialdehyde dehydrogenase	GO:0005739,mitochondrion; GO:0005507,copper ion binding; GO:0004491,methylmalonate-semialdehyde dehydrogenase (acylating) activity; GO:0006979,response to oxidative stress	Aldehyde dehydrogenase family
Cluster-14148.0	0.6	0.12	2.27	0	0	0.12	1.44	1.3	1.84	0	0	0	10	2	43	0	0	2	25	21	30	0	0	0	K01381 saccharopepsin [EC:3.4.23.25] | (RefSeq) vacuolar protease A-like (A)	putative aspartic-type endopeptidase opsb [Quercus suber]	RecName: Full=Procardosin-B {ECO:0000303|PubMed:8654427}; EC=3.4.23.-; Contains: RecName: Full=Cardosin-B heavy chain {ECO:0000303|PubMed:8654427}; AltName: Full=Cardosin-B 34 kDa subunit {ECO:0000303|PubMed:8654427}; Contains: RecName: Full=Cardosin-B light chain {ECO:0000303|PubMed:8654427}; AltName: Full=Cardosin-B 14 kDa subunit {ECO:0000303|PubMed:8654427}; Flags: Precursor;	SubName: Full=Uncharacterized protein {ECO:0000313|EMBL:EGB10172.1};	Aspartyl protease	GO:0005618,cell wall; GO:0005783,endoplasmic reticulum; GO:0031090,organelle membrane; GO:0000326,protein storage vacuole; GO:0005578,NA; GO:0004190,aspartic-type endopeptidase activity; GO:0006629,lipid metabolic process	Eukaryotic aspartyl protease
Cluster-14150.0	1.64	1.77	2.98	0.19	0.13	0.13	1.5	1.54	1.52	0	0	0	24	26	50	3	2	2	23	22	22	0	0	0	--	putative secreted protein [Quercus suber]	RecName: Full=PI-PLC X domain-containing protein At5g67130; Flags: Precursor;	SubName: Full=Uncharacterized protein {ECO:0000313|EMBL:KVI09048.1};	--	GO:0046658,anchored component of plasma membrane; GO:0005886,plasma membrane; GO:0008081,phosphoric diester hydrolase activity; GO:0006629,lipid metabolic process	--
Cluster-14155.0	0.19	0	0.8	0	0	0	1.77	2.72	5.08	0	0	0	1	0	5	0	0	0	10	14	27	0	0	0	--	--	--	--	--	--	--
Cluster-14168.0	1.14	1.49	1.68	2.98	3.11	1.89	5.09	4.15	6.03	0.84	1.11	1.9	13	17	22	36	37	22	61	46	68	10	17	21	--	uncharacterized protein LOC111290726 [Durio zibethinus]	--	SubName: Full=Tetratricopeptide repeat-like superfamily protein, putative {ECO:0000313|EMBL:EOY23961.1};	--	--	Tetratricopeptide repeat
Cluster-14177.0	0	0	0	1.39	2.63	2.16	0	0	0	4.42	2.5	2.82	0	0	0	14	26	21	0	0	0	44	32	26	K11094 U2 small nuclear ribonucleoprotein B'' | (RefSeq) U2 small nuclear ribonucleoprotein B''-like isoform X1 (A)	PREDICTED: uncharacterized protein LOC107911251 [Gossypium hirsutum]	--	SubName: Full=uncharacterized protein LOC107911251 {ECO:0000313|RefSeq:XP_016694613.1};	--	GO:0016021,integral component of membrane	Protein of unknown function (DUF3339)
Cluster-14178.0	0.82	0.51	1.57	0.05	0	0	0.98	0.52	0.88	0	0	0	16	10	35	1	0	0	20	10	17	0	0	0	K08157 MFS transporter, DHA1 family, multidrug resistance protein | (RefSeq) uncharacterized MFS-type transporter C530.15c-like (A)	efflux pump atb [Quercus suber]	--	SubName: Full=Uncharacterized protein {ECO:0000313|EMBL:KXZ48094.1};	Synaptic vesicle transporter SVOP and related transporters (major facilitator superfamily)	GO:0016021,integral component of membrane; GO:0055085,transmembrane transport	Major Facilitator Superfamily
Cluster-14179.0	0.48	0.16	0.21	0	0	0	1.37	1.81	1.14	0	0	0	6	2	3	0	0	0	18	22	14	0	0	0	K08150 MFS transporter, SP family, solute carrier family 2 (myo-inositol transporter), member 13 | (RefSeq) inositol transporter 4-like (A)	polyol transporter 5 [Quercus suber]	RecName: Full=Plastidic glucose transporter 4; Short=AtpGlcT;	SubName: Full=Uncharacterized protein {ECO:0000313|EMBL:JAG97147.1};	Predicted transporter (major facilitator superfamily)	GO:0009941,chloroplast envelope; GO:0009706,chloroplast inner membrane; GO:0016021,integral component of membrane; GO:0005355,glucose transmembrane transporter activity; GO:0005351,carbohydrate:proton symporter activity; GO:0046323,glucose import; GO:0035428,NA	Sugar (and other) transporter
Cluster-14180.0	0.07	0.07	0.12	0	0	0	1.56	1.75	1.15	0	0	0	1	1	2	0	0	0	23	24	16	0	0	0	--	protein rds1 [Quercus suber]	--	--	--	--	Ferritin-like domain
Cluster-14208.0	1.26	1.35	1.96	0.13	0	0.32	1.33	0.62	1.61	0	0.03	0	27	29	48	3	0	7	30	13	34	0	1	0	K00963 UTP--glucose-1-phosphate uridylyltransferase [EC:2.7.7.9] | (RefSeq) probable UTP--glucose-1-phosphate uridylyltransferase (A)	putative utp--glucose-1-phosphate uridylyltransferase [Quercus suber]	RecName: Full=UTP--glucose-1-phosphate uridylyltransferase 1; EC=2.7.7.9; AltName: Full=UDP-glucose pyrophosphorylase 1; Short=AtUGP1 {ECO:0000303|PubMed:20435647}; Short=UDPGP 1; Short=UGPase 1;	RecName: Full=UTP--glucose-1-phosphate uridylyltransferase {ECO:0000256|PIRNR:PIRNR000806}; EC=2.7.7.9 {ECO:0000256|PIRNR:PIRNR000806};	UDP-glucose pyrophosphorylase	GO:0005829,cytosol; GO:0005886,plasma membrane; GO:0003983,UTP:glucose-1-phosphate uridylyltransferase activity; GO:0052543,callose deposition in cell wall; GO:0005977,glycogen metabolic process; GO:0009555,pollen development; GO:0010942,positive regulation of cell death; GO:0046686,response to cadmium ion; GO:0009651,response to salt stress; GO:0006011,UDP-glucose metabolic process	UTP--glucose-1-phosphate uridylyltransferase
Cluster-14213.0	2.91	0.27	1.83	2.26	0.64	1.17	0.25	0.41	0.4	0.25	0.1	0	22	2	16	18	5	9	2	3	3	2	1	0	--	--	--	--	--	--	--
Cluster-14214.0	7.89	8.02	10.87	0	0	0	2.32	6.82	3.08	0.85	0.46	0.97	26	26	42	0	0	0	8	21	10	3	2	3	--	PR5-like receptor kinase [Theobroma cacao]	--	SubName: Full=PR5-like receptor kinase {ECO:0000313|EMBL:EOY13495.1};	--	GO:0016021,integral component of membrane; GO:0005524,ATP binding; GO:0030247,polysaccharide binding; GO:0004672,protein kinase activity	Wall-associated receptor kinase galacturonan-binding
Cluster-14215.0	2.43	2.45	2.19	0.34	0.74	0.67	1.88	1.92	1.28	0.81	0.94	0.53	75	76	77	11	24	21	61	58	39	26	39	16	K13466 EIX receptor 1/2 | (RefSeq) receptor-like protein EIX2 (A)	LRR receptor-like serine/threonine-protein kinase FLS2 [Herrania umbratica]	RecName: Full=Receptor-like protein EIX2 {ECO:0000305}; AltName: Full=EIX receptor 2 {ECO:0000312|EMBL:AAR28378.1}; Flags: Precursor;	SubName: Full=Disease resistance family protein / LRR family protein, putative {ECO:0000313|EMBL:EOY22770.1};	FOG: Leucine rich repeat	GO:0016021,integral component of membrane; GO:0005886,plasma membrane; GO:0050832,defense response to fungus	Leucine rich repeat
Cluster-14222.0	0.25	0	1.73	3.88	2.76	4.71	0.72	1.07	1.03	3.57	1.9	1.34	1	0	8	16	11	19	3	4	4	15	10	5	--	uncharacterized protein LOC111293053 [Durio zibethinus]	--	SubName: Full=Uncharacterized protein {ECO:0000313|EMBL:ESW09571.1};	--	--	--
Cluster-14223.0	2.43	1.05	7.66	0.17	0	0.68	1.66	2.18	2.47	0	0	0	14	6	51	1	0	4	10	12	14	0	0	0	K02993 small subunit ribosomal protein S7e | (RefSeq) 40S ribosomal protein S7-like (A)	40s ribosomal protein s7 [Quercus suber]	RecName: Full=40S ribosomal protein S7-3;	RecName: Full=40S ribosomal protein S7 {ECO:0000256|RuleBase:RU364105};	40S ribosomal protein S7	GO:0030686,90S preribosome; GO:0005829,cytosol; GO:0022626,cytosolic ribosome; GO:0022627,cytosolic small ribosomal subunit; GO:0016020,membrane; GO:0005730,nucleolus; GO:0005886,plasma membrane; GO:0009506,plasmodesma; GO:0042788,polysomal ribosome; GO:0032040,small-subunit processome; GO:0003729,mRNA binding; GO:0003735,structural constituent of ribosome; GO:0002181,cytoplasmic translation; GO:…	Ribosomal protein S7e
Cluster-14228.0	0	0	0	0.28	0.21	0.73	0	0	0	10.85	12.57	10.8	0	0	0	4	3	10	0	0	0	152	227	141	--	uncharacterized protein LOC111310536 [Durio zibethinus]	--	SubName: Full=uncharacterized protein LOC107916784 {ECO:0000313|RefSeq:XP_016701643.1};	--	GO:0016021,integral component of membrane	--
Cluster-14247.0	0.98	0.43	0.86	0.15	0.1	0.11	0.67	0.22	0.77	0	0	0	18	8	18	3	2	2	13	4	14	0	0	0	K14504 xyloglucan:xyloglucosyl transferase TCH4 [EC:2.4.1.207] | (RefSeq) probable xyloglucan endotransglucosylase/hydrolase protein 23 (A)	putative glycosidase crf2 [Quercus suber]	RecName: Full=Putative xyloglucan endotransglucosylase/hydrolase protein 13; Short=At-XTH13; Short=XTH-13; EC=2.4.1.207; Flags: Precursor;	SubName: Full=Putative glycosidase crf2 {ECO:0000313|EMBL:JAT62392.1};	--	GO:0048046,apoplast; GO:0005618,cell wall; GO:0004553,hydrolase activity, hydrolyzing O-glycosyl compounds; GO:0016762,xyloglucan:xyloglucosyl transferase activity; GO:0042546,cell wall biogenesis; GO:0071555,cell wall organization; GO:0010411,xyloglucan metabolic process	Glycosyl hydrolases family 16
Cluster-14250.0	1.19	1.35	0.9	0.71	1.3	2.49	1.14	2.17	1.06	5.82	5.12	2.64	8	9	7	5	9	17	8	14	7	41	46	17	--	--	--	--	--	--	--
Cluster-14255.0	3.93	1.71	9.59	0	0	0	2.14	1.8	0.57	0	0	0	14	6	40	0	0	0	8	6	2	0	0	0	K02964 small subunit ribosomal protein S18e | (RefSeq) 40S ribosomal protein S18-like (A)	40s ribosomal protein s18 [Quercus suber]	RecName: Full=40S ribosomal protein S18;	SubName: Full=40S ribosomal protein S18 {ECO:0000313|EMBL:JAT64843.1};	Ribosomal protein S18	GO:0005618,cell wall; GO:0005829,cytosol; GO:0022626,cytosolic ribosome; GO:0022627,cytosolic small ribosomal subunit; GO:0016020,membrane; GO:0005730,nucleolus; GO:0005886,plasma membrane; GO:0009506,plasmodesma; GO:0005840,ribosome; GO:0015935,small ribosomal subunit; GO:0005774,vacuolar membrane; GO:0005773,vacuole; GO:0003729,mRNA binding; GO:0019843,rRNA binding; GO:0003735,structural consti…	Ribosomal protein S13/S18
Cluster-14257.0	0.52	1.04	1.94	0.37	0	0.38	1.21	1.6	0.3	0.03	0.02	0.03	16	32	68	12	0	12	39	48	9	1	1	1	--	putative phosphatase spac5h10.03 [Quercus suber]	--	--	Predicted phosphoglycerate mutase	--	Histidine phosphatase superfamily (branch 1)
Cluster-14263.0	3.06	1.13	4.82	0	0.22	0.44	2.91	1.76	2.75	0	0	0	27	10	49	0	2	4	27	15	24	0	0	0	K02891 large subunit ribosomal protein L22e | (RefSeq) 60S ribosomal protein L22-like (A)	60s ribosomal protein l22 [Quercus suber]	RecName: Full=60S ribosomal protein L22-2;	SubName: Full=60s ribosomal protein l22 {ECO:0000313|EMBL:KOO32083.1};	60S ribosomal protein L22	GO:0005829,cytosol; GO:0022625,cytosolic large ribosomal subunit; GO:0022626,cytosolic ribosome; GO:0005730,nucleolus; GO:0005886,plasma membrane; GO:0009506,plasmodesma; GO:0042788,polysomal ribosome; GO:0003729,mRNA binding; GO:0003723,RNA binding; GO:0003735,structural constituent of ribosome; GO:0002181,cytoplasmic translation	Ribosomal L22e protein family
Cluster-14265.0	0.94	0.94	1.96	0.09	0	0	1.34	1.45	0.86	0	0	0	10	10	24	1	0	0	15	15	9	0	0	0	K11153 retinol dehydrogenase 12 [EC:1.1.1.300] | (RefSeq) uncharacterized oxidoreductase C736.13-like (A)	putative oxidoreductase [Quercus suber]	RecName: Full=Short-chain dehydrogenase TIC 32, chloroplastic; EC=1.1.1.-; AltName: Full=Translocon at the inner envelope membrane of chloroplasts 32; Short=PsTIC32;	SubName: Full=Uncharacterized protein {ECO:0000313|EMBL:KDO32785.1};	Dehydrogenases with different specificities (related to short-chain alcohol dehydrogenases)	GO:0009706,chloroplast inner membrane; GO:0005516,calmodulin binding; GO:0016491,oxidoreductase activity; GO:0015031,protein transport	short chain dehydrogenase
Cluster-14290.0	1.51	2.93	3.57	12.18	13.26	13.89	1.36	1.12	1.78	3.05	3.05	3.28	18	35	49	154	165	169	17	13	21	38	49	38	K19037 E3 ubiquitin-protein ligase ATL23 [EC:2.3.2.27] | (RefSeq) E3 ubiquitin-protein ligase ATL23 (A)	PREDICTED: E3 ubiquitin-protein ligase ATL23 [Theobroma cacao]	RecName: Full=E3 ubiquitin-protein ligase ATL23; EC=2.3.2.27 {ECO:0000269|PubMed:15644464, ECO:0000269|PubMed:16339806}; AltName: Full=RING-H2 finger protein ATL23; AltName: Full=RING-type E3 ubiquitin transferase ATL23 {ECO:0000305};	SubName: Full=RING/U-box superfamily protein {ECO:0000313|EMBL:EOY15114.1};	FOG: Predicted E3 ubiquitin ligase	GO:0016021,integral component of membrane; GO:0046872,metal ion binding; GO:0061630,ubiquitin protein ligase activity; GO:0004842,ubiquitin-protein transferase activity; GO:0043161,proteasome-mediated ubiquitin-dependent protein catabolic process; GO:0016567,protein ubiquitination	Ring finger domain
Cluster-14292.0	0.47	1.4	1.13	0.63	0.3	0.1	0.3	0.21	0.11	1.59	2.04	1.28	9	27	25	13	6	2	6	4	2	32	53	24	K10661 E3 ubiquitin-protein ligase MARCH6 [EC:2.3.2.27] | (RefSeq) probable E3 ubiquitin ligase SUD1 isoform X1 (A)	PREDICTED: uncharacterized protein LOC18609734 [Theobroma cacao]	RecName: Full=Probable E3 ubiquitin ligase SUD1; EC=2.3.2.27; AltName: Full=Protein ECERIFERUM 9; AltName: Full=Protein SUPPRESSOR OF DRY2 DEFFECTS 1; Short=AtSUD1; AltName: Full=RING-type E3 ubiquitin transferase SUD1 {ECO:0000305}; AltName: Full=RING/U-box domain-containing protein;	SubName: Full=RING/FYVE/PHD zinc finger superfamily protein isoform 1 {ECO:0000313|EMBL:EOY00895.1};	Protein involved in mRNA turnover and stability	GO:0030176,integral component of endoplasmic reticulum membrane; GO:1904264,NA; GO:0004842,ubiquitin-protein transferase activity; GO:0008270,zinc ion binding; GO:0042335,cuticle development; GO:0010143,cutin biosynthetic process; GO:0008299,isoprenoid biosynthetic process; GO:1900490,positive regulation of hydroxymethylglutaryl-CoA reductase (NADPH) activity; GO:0009414,response to water depriva…	Protein of unknown function (DUF3675)
Cluster-14297.0	3.55	3.42	3.93	0	0	0	2.84	1.33	1.01	0.14	0.11	0.29	25	24	32	0	0	0	21	9	7	1	1	2	--	formin-2-like [Herrania umbratica]	--	SubName: Full=Uncharacterized protein {ECO:0000313|EMBL:EMJ07602.1};	--	--	--
Cluster-14298.0	0	0	0	2.33	0.87	0.43	0	0.23	0	3.97	1.33	3.03	0	0	0	11	4	2	0	1	0	19	8	13	--	uncharacterized protein LOC110612156 [Manihot esculenta]	--	SubName: Full=Uncharacterized protein {ECO:0000313|EMBL:OAY53919.1};	--	--	--
Cluster-14299.0	1.07	3.09	6.23	0.24	0.12	0.25	3.73	4.08	1.47	0	0.09	0.06	17	49	113	4	2	4	62	63	23	0	2	1	--	--	--	SubName: Full=Polycystin-2 {ECO:0000313|EMBL:OLQ04098.1};	--	GO:0016021,integral component of membrane; GO:0005509,calcium ion binding; GO:0008236,serine-type peptidase activity; GO:0046856,phosphatidylinositol dephosphorylation	--
Cluster-14301.0	2.01	0.34	3.79	0	0.32	0.33	1.28	0.69	1.47	0.43	0	0	18	3	39	0	3	3	12	6	13	4	0	0	K17742 sorbose reductase [EC:1.1.1.289] | (RefSeq) probable NADP-dependent mannitol dehydrogenase (A)	putative nadp-dependent mannitol dehydrogenase [Quercus suber]	RecName: Full=Tropinone reductase homolog At2g29170 {ECO:0000305}; EC=1.1.1.- {ECO:0000305};	SubName: Full=2,3-dihydro-2,3-dihydroxybenzoate dehydrogenase {ECO:0000313|EMBL:BAM82566.1};	Reductases with broad range of substrate specificities	GO:0016491,oxidoreductase activity	Enoyl-(Acyl carrier protein) reductase
Cluster-14303.0	1.15	0.5	0.57	0.63	2.25	1.94	0.47	0.52	1	2.82	3.57	2.23	7	3	4	4	14	12	3	3	6	18	29	13	K20729 protein EPIDERMAL PATTERNING FACTOR 1/2 | (RefSeq) protein EPIDERMAL PATTERNING FACTOR 2 isoform X1 (A)	protein epidermal patterning factor 2 [Quercus suber]	RecName: Full=Protein EPIDERMAL PATTERNING FACTOR 2 {ECO:0000303|PubMed:19435754}; Contains: RecName: Full=MEPF2 {ECO:0000303|PubMed:22241782}; Flags: Precursor;	SubName: Full=Membrane lipoprotein {ECO:0000313|EMBL:EOY17456.1};	--	GO:0005576,extracellular region; GO:0019901,protein kinase binding; GO:0010052,guard cell differentiation; GO:2000122,negative regulation of stomatal complex development; GO:0090626,plant epidermis morphogenesis; GO:0010374,stomatal complex development	Epidermal patterning factor proteins
Cluster-14306.0	0.7	0.56	0.55	0.99	0.94	1.58	2.86	3.3	2.05	1.61	0.68	1.36	10	8	9	15	14	23	43	46	29	24	13	19	--	ricin B-like lectin R40C1 [Asparagus officinalis]	RecName: Full=Ricin B-like lectin R40C1 {ECO:0000305}; AltName: Full=Osr40c1 {ECO:0000303|PubMed:9265787};	SubName: Full=Uncharacterized protein {ECO:0000313|EnsemblPlants:ORUFI07G27600.2};	--	GO:0030246,carbohydrate binding	--
Cluster-14308.0	0.31	0.43	0.6	0.06	0.06	0.12	0.89	1.02	0.44	0	0	0	5	7	11	1	1	2	15	16	7	0	0	0	--	septation protein imp2 [Quercus suber]	--	SubName: Full=Uncharacterized protein {ECO:0000313|EMBL:GAY06023.1};	Predicted proline-serine-threonine phosphatase-interacting protein (PSTPIP)	--	SH3 domain
[truncated: 27,134 more rows]
