# Supplementary material for: Integrated Metabolome and Transcriptome Analyses Reveal Dissimilarities in the Anthocyanin Synthesis Pathway Between Different Developmental Leaf Color Transitions in Hopea hainanensis (Dipterocarpaceae)
Source: Front Plant Sci. 2022 Mar 3;13:830413. doi: 10.3389/fpls.2022.830413 (PMC8928120; doi:10.3389/fpls.2022.830413)
Supplement: Supplementary file 5 [file Table_5.XLSX]

## Sheet: Table S5
Table S5. DEGs in four comparison groups
RL vs GL	ID	GL-1_fpkm	GL-2_fpkm	GL-3_fpkm	RL-1_fpkm	RL-2_fpkm	RL-3_fpkm	GL-1_count	GL-2_count	GL-3_count	RL-1_count	RL-2_count	RL-3_count	log2FoldChange	pvalue	padj	regulated	KEGG	NR	Swissprot	Tremble	KOG	GO	Pfam
RL vs GL	Cluster-15967.17999	9.05	9.08	10.4	206.43	204.51	195.73	168	169	221	4023	3710	3587	4.38274	0	0	up	--	--	--	--	--	--	--
RL vs GL	Cluster-15967.30129	1356.86	1695.66	1407.33	21.59	19.85	24.44	5575	6886	6744	92.99	76.99	99	-6.12098	0	0	down	K13415 protein brassinosteroid insensitive 1 [EC:2.7.10.1 2.7.11.1] | (RefSeq) systemin receptor SR160-like (A)	probable leucine-rich repeat receptor-like protein kinase At1g35710 [Durio zibethinus]	RecName: Full=MDIS1-interacting receptor like kinase 2 {ECO:0000303|PubMed:26863186}; Short=AtMIK2 {ECO:0000303|PubMed:26863186}; AltName: Full=Probable LRR receptor-like serine/threonine-protein kinase At4g08850; EC=2.7.11.1 {ECO:0000305}; Flags: Precursor;	SubName: Full=Leucine-rich repeat receptor-like protein kinase family protein, putative {ECO:0000313|EMBL:EOY19677.1};	--	GO:0016021,integral component of membrane; GO:0016020,membrane; GO:0005886,plasma membrane; GO:0009506,plasmodesma; GO:0090406,pollen tube; GO:0005524,ATP binding; GO:0004674,protein serine/threonine kinase activity	Protein kinase domain
RL vs GL	Cluster-15967.30740	1097.21	1297.93	1198.16	37.16	38.22	42.58	13786	16315	17275	490.01	467.01	528	-4.95508	0	0	down	K20718 LRR receptor-like serine/threonine-protein kinase ERECTA [EC:2.7.11.1] | (RefSeq) LRR receptor-like serine/threonine-protein kinase ERL1 (A)	MDIS1-interacting receptor like kinase 2-like [Herrania umbratica]	RecName: Full=MDIS1-interacting receptor like kinase 2 {ECO:0000303|PubMed:26863186}; Short=AtMIK2 {ECO:0000303|PubMed:26863186}; AltName: Full=Probable LRR receptor-like serine/threonine-protein kinase At4g08850; EC=2.7.11.1 {ECO:0000305}; Flags: Precursor;	SubName: Full=Leucine-rich repeat receptor-like protein kinase family protein, putative {ECO:0000313|EMBL:EOY19677.1};	--	GO:0016021,integral component of membrane; GO:0016020,membrane; GO:0005886,plasma membrane; GO:0009506,plasmodesma; GO:0090406,pollen tube; GO:0005524,ATP binding; GO:0004674,protein serine/threonine kinase activity	Leucine rich repeat
RL vs GL	Cluster-15967.31434	839.85	960.44	931.32	19.12	20.52	18.71	2096	2342	2751	50	47	46	-5.61009	2.78134e-291	2.98925e-287	down	K13420 LRR receptor-like serine/threonine-protein kinase FLS2 [EC:2.7.11.1] | (RefSeq) LRR receptor-like serine/threonine-protein kinase FLS2 (A)	Leucine-rich repeat receptor-like protein kinase family protein, putative [Theobroma cacao]	RecName: Full=MDIS1-interacting receptor like kinase 2 {ECO:0000303|PubMed:26863186}; Short=AtMIK2 {ECO:0000303|PubMed:26863186}; AltName: Full=Probable LRR receptor-like serine/threonine-protein kinase At4g08850; EC=2.7.11.1 {ECO:0000305}; Flags: Precursor;	SubName: Full=Leucine-rich repeat receptor-like protein kinase family protein, putative {ECO:0000313|EMBL:EOY19675.1};	--	GO:0016021,integral component of membrane; GO:0016020,membrane; GO:0005886,plasma membrane; GO:0009506,plasmodesma; GO:0090406,pollen tube; GO:0005524,ATP binding; GO:0004674,protein serine/threonine kinase activity	Leucine rich repeat
RL vs GL	Cluster-15967.32199	178.04	211.07	196.39	14.35	14.04	13.29	2422.99	2875	3065	205.01	186.09	178.59	-3.83663	5.47403e-265	4.70657e-261	down	K13420 LRR receptor-like serine/threonine-protein kinase FLS2 [EC:2.7.11.1] | (RefSeq) probable LRR receptor-like serine/threonine-protein kinase At3g47570 (A)	LOW QUALITY PROTEIN: probable leucine-rich repeat receptor-like protein kinase At1g35710 [Durio zibethinus]	RecName: Full=Probable leucine-rich repeat receptor-like protein kinase At1g35710; EC=2.7.11.1; Flags: Precursor;	SubName: Full=Kinase family protein with leucine-rich repeat domain {ECO:0000313|EMBL:EOY19712.1};	--	GO:0016021,integral component of membrane; GO:0005524,ATP binding; GO:0004674,protein serine/threonine kinase activity	Leucine rich repeat
RL vs GL	Cluster-15967.18102	16.53	19.84	12.91	1121.33	1186.8	1137.63	31	36	29	2202.04	1996	2100	6.07162	1.26452e-257	9.06029e-254	up	K10355 actin, other eukaryote | (RefSeq) actin-1-like (A)	Actin-7 [Capsicum chinense]	RecName: Full=Actin-11;	SubName: Full=Actin-7 {ECO:0000313|EMBL:PHU00511.1};	Actin and related proteins	GO:0009941,chloroplast envelope; GO:0009570,chloroplast stroma; GO:0005856,cytoskeleton; GO:0005739,mitochondrion; GO:0005886,plasma membrane; GO:0009506,plasmodesma; GO:0005524,ATP binding; GO:0005200,structural constituent of cytoskeleton	--
RL vs GL	Cluster-15967.7066	49.25	69.49	59.8	0.33	0.35	0.54	2686	3809	3719	19	19	29	-7.20984	5.33196e-254	3.27458e-250	down	K11797 PH-interacting protein | (RefSeq) bromodomain and WD repeat-containing protein 1-like isoform X1 (A)	uncharacterized protein LOC110422142 isoform X1 [Herrania umbratica]	--	SubName: Full=WD40/YVTN repeat-like-containing domain,Bromodomain isoform 1 {ECO:0000313|EMBL:EOY06689.1};	Uncharacterized conserved protein, contains WD40 repeat and BROMO domains	--	Bromodomain
RL vs GL	Cluster-15967.15609	0.56	0.83	1.11	34.89	35.52	33.07	23	34	52	1500	1429	1337	5.33495	8.18526e-199	4.39856e-195	up	K19026 spatacsin | (RefSeq) uncharacterized LOC107760795 (A)	hypothetical protein TSUD_388800 [Trifolium subterraneum]	RecName: Full=Putative ribonuclease H protein At1g65750; EC=3.1.26.4;	SubName: Full=LINE-1 reverse transcriptase like {ECO:0000313|EMBL:KHN25562.1}; EC=3.1.27.- {ECO:0000313|EMBL:KHN25562.1};	FOG: Reverse transcriptase	GO:0046872,metal ion binding; GO:0003676,nucleic acid binding; GO:0004523,RNA-DNA hybrid ribonuclease activity	Reverse transcriptase (RNA-dependent DNA polymerase)
RL vs GL	Cluster-15967.13971	0.42	0.26	0.52	16.47	17.3	18.37	36	22	50	1471	1449	1543	5.41347	8.67174e-197	4.1422e-193	up	K03006 DNA-directed RNA polymerase II subunit RPB1 [EC:2.7.7.6] | (RefSeq) LOW QUALITY PROTEIN: DNA-directed RNA polymerase II subunit 1-like (A)	Retrovirus-related Pol polyprotein from transposon TNT 1-94 [Cajanus cajan]	RecName: Full=Retrovirus-related Pol polyprotein from transposon TNT 1-94; Includes: RecName: Full=Protease; EC=3.4.23.-; Includes: RecName: Full=Reverse transcriptase; EC=2.7.7.49; Includes: RecName: Full=Endonuclease;	SubName: Full=Retrovirus-related Pol polyprotein from transposon TNT 1-94 {ECO:0000313|EMBL:KYP53032.1};	FOG: Transposon-encoded proteins with TYA, reverse transcriptase, integrase domains in various combinations	GO:0004190,aspartic-type endopeptidase activity; GO:0004519,endonuclease activity; GO:0003676,nucleic acid binding; GO:0003964,RNA-directed DNA polymerase activity; GO:0008270,zinc ion binding; GO:0015074,DNA integration	Reverse transcriptase (RNA-dependent DNA polymerase)
RL vs GL	Cluster-15967.7397	11.63	14.65	15.83	189.13	198.05	192.67	93.99	118.05	147.41	1603.57	1543.94	1536.27	3.74985	2.84414e-188	1.2227e-184	up	K15078 structure-specific endonuclease subunit SLX1 [EC:3.6.1.-] | (RefSeq) putative disease resistance protein RGA1 (A)	hypothetical protein POPTR_014G002200v3 [Populus trichocarpa]	RecName: Full=Disease resistance protein TAO1 {ECO:0000305}; AltName: Full=Protein TARGET OF AVRB OPERATION 1 {ECO:0000303|PubMed:18424557};	SubName: Full=protein SUPPRESSOR OF npr1-1, CONSTITUTIVE 1-like {ECO:0000313|RefSeq:XP_016704168.1};	--	GO:0043531,ADP binding; GO:0005524,ATP binding; GO:0042742,defense response to bacterium; GO:0009816,defense response to bacterium, incompatible interaction; GO:0007165,signal transduction	Leucine rich repeat
RL vs GL	Cluster-15967.18340	17.36	19.51	21.98	158.65	178.75	159.31	232	261	336.98	2226.01	2325.96	2102.01	3.04836	1.81105e-166	7.07791e-163	up	K20890 xylan alpha-glucuronosyltransferase [EC:2.4.1.-] | (RefSeq) UDP-glucuronate:xylan alpha-glucuronosyltransferase 1-like (A)	PGG domain-containing protein, partial [Cephalotus follicularis]	RecName: Full=Ankyrin repeat-containing protein ITN1; AltName: Full=Protein INCREASED TOLERANCE TO NACL {ECO:0000303|PubMed:18643991};	SubName: Full=PGG domain-containing protein {ECO:0000313|EMBL:GAV73196.1}; Flags: Fragment;	FOG: Ankyrin repeat	GO:0016021,integral component of membrane; GO:0005634,nucleus; GO:0005886,plasma membrane; GO:0034613,cellular protein localization; GO:0009651,response to salt stress; GO:0007165,signal transduction	Domain of unknown function
RL vs GL	Cluster-15967.8823	54.54	73.62	52.92	1.4	1.63	2.38	1369	1854	1518	37	40	59	-5.0887	1.23729e-163	4.43257e-160	down	K04799 flap endonuclease-1 [EC:3.-.-.-] | (RefSeq) flap endonuclease 1 (A)	PREDICTED: putative AP2/ERF and B3 domain-containing protein Os01g0140700 [Gossypium raimondii]	RecName: Full=Flap endonuclease 1 {ECO:0000255|HAMAP-Rule:MF_03140}; Short=FEN-1 {ECO:0000255|HAMAP-Rule:MF_03140}; EC=3.1.-.- {ECO:0000255|HAMAP-Rule:MF_03140}; AltName: Full=Flap structure-specific endonuclease 1 {ECO:0000255|HAMAP-Rule:MF_03140};	SubName: Full=Uncharacterized protein {ECO:0000313|EMBL:KJB13202.1};	5'-3' exonuclease	GO:0005739,mitochondrion; GO:0005730,nucleolus; GO:0005654,nucleoplasm; GO:0003677,DNA binding; GO:0004519,endonuclease activity; GO:0004527,exonuclease activity; GO:0046872,metal ion binding; GO:0006281,DNA repair; GO:0006260,DNA replication	B3 DNA binding domain
RL vs GL	Cluster-15967.19502	32.5	34.33	33.57	0.61	1.38	0.95	1007	1068	1188	20	42	29	-5.12414	7.28817e-154	2.41014e-150	down	K14411 RNA-binding protein Musashi | (RefSeq) heterogeneous nuclear ribonucleoprotein A2 homolog 2 (A)	PREDICTED: 60 kDa jasmonate-induced protein-like isoform X2 [Populus euphratica]	RecName: Full=Ribosome-inactivating protein charybdin; EC=3.2.2.22; AltName: Full=rRNA N-glycosidase;	SubName: Full=Uncharacterized protein {ECO:0000313|EMBL:ERP50124.1}; Flags: Fragment;	--	GO:0030598,rRNA N-glycosylase activity; GO:0090729,toxin activity; GO:0006952,defense response; GO:0017148,negative regulation of translation	Ribosome inactivating protein
RL vs GL	Cluster-15967.21576	145.43	173.69	157.44	18.01	19.15	21.06	1629.04	1944.99	2025.74	211.74	208.23	232.79	-3.06023	3.64691e-152	1.11986e-148	down	K01183 chitinase [EC:3.2.1.14] | (RefSeq) chitinase-3-like protein 2 (A)	cysteine-rich receptor-like protein kinase 26 isoform X2 [Durio zibethinus]	RecName: Full=Cysteine-rich receptor-like protein kinase 29; Short=Cysteine-rich RLK29; EC=2.7.11.-; Flags: Precursor;	SubName: Full=Uncharacterized protein {ECO:0000313|EMBL:OMO64955.1};	--	GO:0016021,integral component of membrane; GO:0005886,plasma membrane; GO:0005773,vacuole; GO:0005524,ATP binding; GO:0004674,protein serine/threonine kinase activity; GO:0006468,protein phosphorylation; GO:0009737,response to abscisic acid	Protein tyrosine kinase
RL vs GL	Cluster-15967.30492	96.77	127.01	119.68	4.57	4.32	2.38	949.64	1244.84	1350.68	47.02	41.02	23.08	-4.95742	5.01313e-152	1.43676e-148	down	--	hypothetical protein glysoja_022631, partial [Glycine soja]	--	SubName: Full=Uncharacterized protein {ECO:0000313|EMBL:KYP59654.1};	--	--	--
RL vs GL	Cluster-15967.25933	198.55	233.44	226.91	32.75	37.69	37.16	2433.96	2862.52	3192.65	421.35	449.23	449.56	-2.64185	3.97996e-147	1.06936e-143	down	K05391 cyclic nucleotide gated channel, plant | (RefSeq) cyclic nucleotide-gated ion channel 1-like (A)	wall-associated receptor kinase 2-like [Manihot esculenta]	RecName: Full=Wall-associated receptor kinase 2; EC=2.7.11.-; Flags: Precursor;	SubName: Full=Uncharacterized protein {ECO:0000313|EMBL:OAY37469.1};	--	GO:0005623,cell; GO:0016021,integral component of membrane; GO:0005524,ATP binding; GO:0005509,calcium ion binding; GO:0030247,polysaccharide binding; GO:0004674,protein serine/threonine kinase activity; GO:0007166,cell surface receptor signaling pathway; GO:0009992,cellular water homeostasis; GO:0009311,oligosaccharide metabolic process; GO:0009751,response to salicylic acid; GO:0009826,unidimen…	Protein kinase domain
RL vs GL	Cluster-15967.18730	259.6	280.58	264.3	38.71	35.03	36.41	1466.25	1573.94	1729.86	229.32	189.04	202.86	-2.90533	3.09259e-145	7.82062e-142	down	--	hypothetical protein B456_010G146100 [Gossypium raimondii]	RecName: Full=Cysteine-rich receptor-like protein kinase 26; Short=Cysteine-rich RLK26; EC=2.7.11.-; Flags: Precursor;	SubName: Full=Uncharacterized protein {ECO:0000313|EMBL:KJB66598.1};	--	GO:0016021,integral component of membrane; GO:0005886,plasma membrane; GO:0005524,ATP binding; GO:0004674,protein serine/threonine kinase activity; GO:0042742,defense response to bacterium; GO:0006468,protein phosphorylation	Salt stress response/antifungal
RL vs GL	Cluster-15967.17885	1.25	0.72	0.52	77.66	77.51	85.79	19	11	9	1235	1145	1283	6.58879	1.74356e-142	4.1642e-139	up	--	--	--	--	--	--	--
RL vs GL	Cluster-15967.17679	0.93	1.21	1.37	97.31	111.18	105.92	10	13	17	1101	1163	1127	6.44781	4.46998e-140	1.01139e-136	up	K10355 actin, other eukaryote | (RefSeq) actin-1-like (A)	actin, partial [Solanum lycopersicum]	RecName: Full=Actin;	SubName: Full=Actin {ECO:0000313|EMBL:BAN08538.1}; Flags: Fragment;	Actin and related proteins	GO:0005737,cytoplasm; GO:0005856,cytoskeleton; GO:0005524,ATP binding	Actin
RL vs GL	Cluster-15967.15217	352.38	383.71	369.63	102.77	106.86	102.4	16175	17696.7	19355	4953	4821	4641	-1.84669	7.64158e-140	1.64256e-136	down	K13459 disease resistance protein RPS2 | (RefSeq) disease resistance protein At4g27190-like isoform X1 (A)	probable WRKY transcription factor 41 [Durio zibethinus]	RecName: Full=Probable WRKY transcription factor 30; AltName: Full=WRKY DNA-binding protein 30;	SubName: Full=WRKY transcription factor 12 {ECO:0000313|EMBL:ACV92014.1};	Nuclear pore complex component (sc Seh1)	GO:0005737,cytoplasm; GO:0005634,nucleus; GO:0003700,DNA-binding transcription factor activity; GO:0043565,sequence-specific DNA binding; GO:0044212,transcription regulatory region DNA binding; GO:0042542,response to hydrogen peroxide; GO:0010193,response to ozone; GO:0009751,response to salicylic acid; GO:0006351,transcription, DNA-templated	WRKY DNA -binding domain
RL vs GL	Cluster-15967.21028	7.85	11.98	7.74	124.93	138.31	129.42	69.94	106.56	79.41	1167.9	1191.2	1137.8	3.80731	5.6936e-139	1.16556e-135	up	K18195 rhamnogalacturonan endolyase [EC:4.2.2.23] | (RefSeq) probable LRR receptor-like serine/threonine-protein kinase At3g47570 (A)	PREDICTED: probable LRR receptor-like serine/threonine-protein kinase At3g47570 [Citrus sinensis]	RecName: Full=Probable LRR receptor-like serine/threonine-protein kinase At3g47570; EC=2.7.11.1; Flags: Precursor;	SubName: Full=Uncharacterized protein {ECO:0000313|EMBL:GAY68581.1};	--	GO:0016021,integral component of membrane; GO:0005886,plasma membrane; GO:0005524,ATP binding; GO:0004674,protein serine/threonine kinase activity	Protein kinase domain
RL vs GL	Cluster-15967.26791	208.71	300.36	208.92	16.37	14.92	18.84	1396.71	2000.47	1615.72	114.95	95.89	124.4	-3.87031	6.02783e-134	1.17789e-130	down	K12818 ATP-dependent RNA helicase DHX8/PRP22 [EC:3.6.4.13] | (RefSeq) NB-ARC domain disease resistance protein, putative (A)	Disease resistance protein [Corchorus capsularis]	RecName: Full=Putative disease resistance RPP13-like protein 1;	SubName: Full=Disease resistance protein {ECO:0000313|EMBL:OMP11184.1};	Apoptotic ATPase	GO:0005886,plasma membrane; GO:0043531,ADP binding; GO:0005524,ATP binding; GO:0009626,plant-type hypersensitive response; GO:0007165,signal transduction	NB-ARC domain
RL vs GL	Cluster-15967.20742	0.6	0.67	0.12	125.55	128.13	150.83	9	10	2	1961.44	1858.86	2215.85	8.20461	2.93124e-132	5.47887e-129	up	--	--	--	--	--	--	--
RL vs GL	Cluster-15967.30240	944.89	1052.16	1026.26	230.89	240.49	240.97	3353.88	3680.82	4264.01	859.12	800.25	843.18	-2.13393	1.68606e-131	3.02016e-128	down	K13415 protein brassinosteroid insensitive 1 [EC:2.7.10.1 2.7.11.1] | (RefSeq) protein BRASSINOSTEROID INSENSITIVE 1-like (A)	MDIS1-interacting receptor like kinase 2-like [Durio zibethinus]	RecName: Full=Probable leucine-rich repeat receptor-like protein kinase At1g35710; EC=2.7.11.1; Flags: Precursor;	SubName: Full=probable LRR receptor-like serine/threonine-protein kinase At4g08850 isoform X2 {ECO:0000313|RefSeq:XP_016699808.1, ECO:0000313|RefSeq:XP_016699809.1};	--	GO:0016021,integral component of membrane; GO:0005524,ATP binding; GO:0004674,protein serine/threonine kinase activity	Protein tyrosine kinase
RL vs GL	Cluster-15967.20242	0.29	0.39	0.54	16.65	15.13	14.52	15	20	32	902	768	740	5.20994	3.81371e-126	6.55806e-123	up	K19026 spatacsin | (RefSeq) uncharacterized LOC107760795 (A)	PREDICTED: uncharacterized protein LOC109329191 [Lupinus angustifolius]	RecName: Full=Putative ribonuclease H protein At1g65750; EC=3.1.26.4;	SubName: Full=Retrovirus-related Pol polyprotein LINE-1 {ECO:0000313|EMBL:KYP44439.1};	FOG: Reverse transcriptase	GO:0046872,metal ion binding; GO:0003676,nucleic acid binding; GO:0004523,RNA-DNA hybrid ribonuclease activity	Reverse transcriptase (RNA-dependent DNA polymerase)
RL vs GL	Cluster-15967.25123	149.18	196.44	183.23	29.56	30.59	33.2	3599.96	4756	5054.23	749	723	791	-2.52235	6.50274e-126	1.0752e-122	down	--	hypothetical protein CCACVL1_19851 [Corchorus capsularis]	--	SubName: Full=Uncharacterized protein {ECO:0000313|EMBL:OMO68759.1};	--	--	--
RL vs GL	Cluster-15967.34842	411.13	515.05	477.23	0.93	1.03	2.23	1684	2085	2280	4	4	9	-8.43267	1.90871e-117	3.03909e-114	down	--	--	--	--	--	--	--
RL vs GL	Cluster-15967.11158	0.52	0.91	0.34	20.67	20.36	17.78	20	35	15	827	762	668.86	5.04075	3.54663e-113	5.44534e-110	up	--	F-box protein SKIP14-like [Durio zibethinus]	RecName: Full=F-box protein SKIP14; AltName: Full=SKP1-interacting partner 14;	SubName: Full=Ribonuclease inhibitor, putative isoform 1 {ECO:0000313|EMBL:EOY02665.1};	--	GO:0005829,cytosol; GO:0005634,nucleus; GO:0009788,negative regulation of abscisic acid-activated signaling pathway; GO:0016567,protein ubiquitination	F-box-like
RL vs GL	Cluster-15967.8166	5.39	7.06	7.95	88.09	89.62	96.05	45.86	60	77.94	786.99	737	806.94	3.70886	1.89361e-111	2.80711e-108	up	K19613 leucine-rich repeat protein SHOC2 | (RefSeq) putative disease resistance RPP13-like protein 1 (A)	disease resistance protein RGA2-like [Durio zibethinus]	RecName: Full=Putative disease resistance RPP13-like protein 1;	SubName: Full=Disease resistance protein {ECO:0000313|EMBL:OMO87958.1};	Apoptotic ATPase	GO:0005886,plasma membrane; GO:0043531,ADP binding; GO:0005524,ATP binding; GO:0009626,plant-type hypersensitive response; GO:0007165,signal transduction	Leucine rich repeat
RL vs GL	Cluster-15967.10970	85.56	103.67	88.38	18.53	19.65	15.38	3510	4272	4137	798	792	623	-2.39575	4.26518e-110	6.11201e-107	down	K03549 KUP system potassium uptake protein | (RefSeq) hypothetical protein (A)	hypothetical protein CICLE_v10018938mg [Citrus clementina]	RecName: Full=Potassium transporter 5; Short=AtHAK1; Short=AtHAK5; Short=AtPOT5;	RecName: Full=Potassium transporter {ECO:0000256|RuleBase:RU321113};	--	GO:0016021,integral component of membrane; GO:0016020,membrane; GO:0005886,plasma membrane; GO:0015079,potassium ion transmembrane transporter activity; GO:0009674,potassium:sodium symporter activity; GO:0010107,potassium ion import	K+ potassium transporter
RL vs GL	Cluster-15967.29102	15.85	18.76	16.63	110.88	98.82	114.59	227	269	273	1667	1379	1620	2.63802	8.49433e-110	1.17797e-106	up	--	--	--	--	--	--	--
RL vs GL	Cluster-15967.28385	16.34	24.14	15.53	135.92	146.28	138.59	275.67	408	300	2407	2409.08	2308.08	2.88749	9.7348e-105	1.30781e-101	up	--	Retrovirus-related Pol polyprotein from transposon TNT 1-94 [Cajanus cajan]	RecName: Full=Retrovirus-related Pol polyprotein from transposon TNT 1-94; Includes: RecName: Full=Protease; EC=3.4.23.-; Includes: RecName: Full=Reverse transcriptase; EC=2.7.7.49; Includes: RecName: Full=Endonuclease;	SubName: Full=Retrovirus-related Pol polyprotein from transposon TNT 1-94 {ECO:0000313|EMBL:KYP66486.1};	FOG: Transposon-encoded proteins with TYA, reverse transcriptase, integrase domains in various combinations	GO:0004190,aspartic-type endopeptidase activity; GO:0004519,endonuclease activity; GO:0003676,nucleic acid binding; GO:0003964,RNA-directed DNA polymerase activity; GO:0008270,zinc ion binding; GO:0015074,DNA integration	--
RL vs GL	Cluster-15967.7855	0.43	0.68	0.19	34.17	31.29	31.72	10	16	5	842	719	735	6.2429	6.36281e-103	8.289e-100	up	K16578 CLIP-associating protein 1/2 | (RefSeq) CLIP-associated protein-like (A)	Putative ribonuclease H protein At1g65750 family [Cajanus cajan]	--	SubName: Full=Putative ribonuclease H protein At1g65750 family {ECO:0000313|EMBL:KYP55132.1};	FOG: Reverse transcriptase	GO:0016021,integral component of membrane	zinc-binding in reverse transcriptase
RL vs GL	Cluster-15967.32508	178.98	198.42	187.55	46.06	44.46	43.55	1770	1960.02	2133	478	426	425	-2.10444	6.33922e-102	8.01538e-99	down	K05391 cyclic nucleotide gated channel, plant | (RefSeq) cyclic nucleotide-gated ion channel 1-like (A)	PREDICTED: wall-associated receptor kinase 5-like, partial [Citrus sinensis]	RecName: Full=Wall-associated receptor kinase-like 2; EC=2.7.11.-; Flags: Precursor;	SubName: Full=Uncharacterized protein {ECO:0000313|EMBL:EEE86823.2};	--	GO:0016021,integral component of membrane; GO:0009505,plant-type cell wall; GO:0005886,plasma membrane; GO:0005524,ATP binding; GO:0005509,calcium ion binding; GO:0030247,polysaccharide binding; GO:0004674,protein serine/threonine kinase activity; GO:0007166,cell surface receptor signaling pathway; GO:0046777,protein autophosphorylation	Protein kinase domain
RL vs GL	Cluster-15967.17014	34.54	29.08	30.26	148.53	183.69	184.49	903	763	904	4077	4706	4762	2.43519	2.26956e-99	2.78767e-96	up	K05681 ATP-binding cassette, subfamily G (WHITE), member 2 | (RefSeq) ABC transporter G family member 5 (A)	PREDICTED: ABC transporter G family member 5-like [Gossypium hirsutum]	RecName: Full=ABC transporter G family member 5; Short=ABC transporter ABCG.5; Short=AtABCG5; AltName: Full=White-brown complex homolog protein 5; Short=AtWBC5;	SubName: Full=ABC transporter G family member 5-like {ECO:0000313|RefSeq:XP_016751205.1};	Transporter, ABC superfamily (Breast cancer resistance protein)	GO:0016021,integral component of membrane; GO:0005886,plasma membrane; GO:0005524,ATP binding; GO:0042626,ATPase activity, coupled to transmembrane movement of substances	ABC-2 type transporter
RL vs GL	Cluster-15967.27816	192.32	223.22	214.06	46.72	52.3	52.69	2267	2631.35	2897	578	599	613	-2.08042	6.65266e-99	7.94438e-96	down	K16225 probable WRKY transcription factor 52 | (RefSeq) LOW QUALITY PROTEIN: disease resistance protein RRS1-like (A)	DNA-binding WRKY [Corchorus olitorius]	RecName: Full=Probable WRKY transcription factor 41; AltName: Full=WRKY DNA-binding protein 41;	SubName: Full=DNA-binding WRKY {ECO:0000313|EMBL:OMP02964.1};	--	GO:0005634,nucleus; GO:0003700,DNA-binding transcription factor activity; GO:0043565,sequence-specific DNA binding; GO:0006351,transcription, DNA-templated	WRKY DNA -binding domain
RL vs GL	Cluster-15967.26963	156.13	184.76	181.93	31.87	34.08	27.42	1170.15	1379.77	1573.14	250.58	245.99	202.76	-2.51738	9.48437e-99	1.10198e-95	down	K15078 structure-specific endonuclease subunit SLX1 [EC:3.6.1.-] | (RefSeq) putative disease resistance protein RGA3 (A)	PREDICTED: putative disease resistance protein RGA1 [Gossypium arboreum]	RecName: Full=Putative disease resistance protein RGA4; AltName: Full=RGA4-blb;	SubName: Full=putative disease resistance protein RGA3 {ECO:0000313|RefSeq:XP_016714133.1};	Apoptotic ATPase	GO:0043531,ADP binding; GO:0005524,ATP binding; GO:0006952,defense response	Rx N-terminal domain
RL vs GL	Cluster-15967.5043	218.67	269.56	212.67	42.54	47.5	49.66	2806	3461	3131	573	593	629.01	-2.353	6.02491e-98	6.67417e-95	down	K13420 LRR receptor-like serine/threonine-protein kinase FLS2 [EC:2.7.11.1] | (RefSeq) LRR receptor-like serine/threonine-protein kinase FLS2 (A)	PREDICTED: probable leucine-rich repeat receptor-like protein kinase At1g35710 [Ipomoea nil]	RecName: Full=Probable leucine-rich repeat receptor-like protein kinase At1g35710; EC=2.7.11.1; Flags: Precursor;	SubName: Full=Uncharacterized protein {ECO:0000313|EMBL:GAY50358.1};	--	GO:0016021,integral component of membrane; GO:0005524,ATP binding; GO:0004674,protein serine/threonine kinase activity	Leucine rich repeat
RL vs GL	Cluster-15967.6780	93.81	135.49	99.8	4.75	7.53	5.8	623	895.45	766.07	33.11	48	38	-4.22494	6.05472e-98	6.67417e-95	down	K06883 uncharacterized protein | (RefSeq) LOW QUALITY PROTEIN: uncharacterized protein LOC104799061 (A)	cysteine-rich receptor-like protein kinase 10 isoform X1 [Momordica charantia]	RecName: Full=Cysteine-rich receptor-like protein kinase 10; Short=Cysteine-rich RLK10; EC=2.7.11.-; AltName: Full=Receptor-like protein kinase 4; Flags: Precursor;	SubName: Full=cysteine-rich receptor-like protein kinase 29 isoform X1 {ECO:0000313|RefSeq:XP_018808512.1};	--	GO:0016021,integral component of membrane; GO:0005886,plasma membrane; GO:0005524,ATP binding; GO:0004674,protein serine/threonine kinase activity; GO:0042742,defense response to bacterium; GO:0006468,protein phosphorylation	Protein tyrosine kinase
RL vs GL	Cluster-15967.9576	0.89	1.22	0.63	30.76	30.98	33.85	16	22	13	582.55	546	602.99	5.12137	7.23613e-96	7.77703e-93	up	K01193 beta-fructofuranosidase [EC:3.2.1.26] | (RefSeq) LOC109747879; beta-fructofuranosidase, insoluble isoenzyme 3-like (A)	PREDICTED: UPF0481 protein At3g47200-like isoform X2 [Juglans regia]	RecName: Full=UPF0481 protein At3g47200;	SubName: Full=UPF0481 protein At3g47200-like isoform X2 {ECO:0000313|RefSeq:XP_018860406.1, ECO:0000313|RefSeq:XP_018860407.1};	--	GO:0016021,integral component of membrane; GO:0005886,plasma membrane	Plant protein of unknown function
RL vs GL	Cluster-15967.12039	198.63	222.07	209.06	66.64	64.72	58.42	5479	6148	6588	1930	1750	1591	-1.75355	7.46188e-96	7.82406e-93	down	K22133 oxalate---CoA ligase [EC:6.2.1.8] | (RefSeq) oxalate--CoA ligase (A)	PREDICTED: oxalate--CoA ligase [Theobroma cacao]	RecName: Full=Oxalate--CoA ligase {ECO:0000305}; EC=6.2.1.8 {ECO:0000269|PubMed:22447686}; AltName: Full=4-coumarate--CoA ligase isoform 8; Short=At4CL8; AltName: Full=4-coumarate--CoA ligase-like 10; AltName: Full=Acyl-activating enzyme 3 {ECO:0000303|PubMed:22447686}; AltName: Full=Adenosine monophosphate binding protein 3; Short=AtMPBP3; AltName: Full=Oxalyl-CoA synthetase;	SubName: Full=AMP-dependent synthetase and ligase family protein isoform 1 {ECO:0000313|EMBL:EOY24699.1};	Acyl-CoA synthetase	GO:0048046,apoplast; GO:0009507,chloroplast; GO:0009570,chloroplast stroma; GO:0005737,cytoplasm; GO:0009506,plasmodesma; GO:0005524,ATP binding; GO:0050203,oxalate-CoA ligase activity; GO:0050832,defense response to fungus; GO:0033611,oxalate catabolic process; GO:0010030,positive regulation of seed germination; GO:0046686,response to cadmium ion; GO:0009735,response to cytokinin; GO:0010214,see…	AMP-binding enzyme
RL vs GL	Cluster-15967.30344	108.28	130.07	112.35	18.69	15.41	16.12	817.01	978	978	148	112.01	120	-2.8333	6.67842e-91	6.83584e-88	down	K13459 disease resistance protein RPS2 | (RefSeq) probable disease resistance protein At1g61300 (A)	PREDICTED: probable disease resistance protein At4g27220 [Gossypium arboreum]	RecName: Full=Probable disease resistance protein At5g63020; AltName: Full=pNd11;	SubName: Full=probable disease resistance protein At1g52660 {ECO:0000313|RefSeq:XP_016683937.1};	Apoptotic ATPase	GO:0005886,plasma membrane; GO:0043531,ADP binding; GO:0005524,ATP binding; GO:0006952,defense response; GO:0007165,signal transduction	NB-ARC domain
RL vs GL	Cluster-15967.20113	14.53	16.39	16.21	73.36	88.58	106.42	616	698	784	3266	3690	4455	2.49065	1.53442e-87	1.53406e-84	up	--	MATH and LRR domain-containing protein PFE0570w, putative isoform 1 [Theobroma cacao]	RecName: Full=Protein LNK4 {ECO:0000303|PubMed:23818596}; AltName: Full=Night light-inducible and clock-regulated 4 {ECO:0000303|PubMed:23818596};	SubName: Full=MATH and LRR domain-containing protein PFE0570w, putative isoform 1 {ECO:0000313|EMBL:EOY19634.1};	--	GO:0006355,regulation of transcription, DNA-templated; GO:0080167,response to karrikin; GO:0006351,transcription, DNA-templated	--
RL vs GL	Cluster-15967.31431	7.35	7.01	4.27	117.18	101.25	120.95	37	35	25	619.08	485.35	600.92	4.16409	1.71186e-86	1.67257e-83	up	K20890 xylan alpha-glucuronosyltransferase [EC:2.4.1.-] | (RefSeq) UDP-glucuronate:xylan alpha-glucuronosyltransferase 1-like (A)	PGG domain-containing protein, partial [Cephalotus follicularis]	--	SubName: Full=PGG domain-containing protein {ECO:0000313|EMBL:GAV73196.1}; Flags: Fragment;	FOG: Ankyrin repeat	GO:0016021,integral component of membrane	Survival protein SurE
RL vs GL	Cluster-15967.13880	118.94	124.19	125.73	44.34	42.51	38.58	8589.56	9017.14	10350.3	3362.18	3021.69	2751.21	-1.57756	1.91745e-86	1.8318e-83	down	K17506 protein phosphatase 1L [EC:3.1.3.16] | (RefSeq) hypothetical protein (A)	Methyltransferase FkbM [Corchorus olitorius]	RecName: Full=Probable protein phosphatase 2C 65; Short=AtPP2C65; EC=3.1.3.16;	SubName: Full=Methyltransferase FkbM {ECO:0000313|EMBL:OMO97670.1};	--	GO:0046872,metal ion binding; GO:0004722,protein serine/threonine phosphatase activity	Methyltransferase FkbM domain
RL vs GL	Cluster-15967.15284	0.36	0.18	0.16	11.62	12.62	13.15	16	8	8	550	559	585	5.76203	4.14815e-86	3.86809e-83	up	K11593 eukaryotic translation initiation factor 2C | (RefSeq) protein argonaute 1A-like (A)	uncharacterized protein LOC8077820 [Sorghum bicolor]	RecName: Full=Retrovirus-related Pol polyprotein from transposon RE1; AltName: Full=Retro element 1 {ECO:0000303|PubMed:10689195}; Short=AtRE1 {ECO:0000303|PubMed:10689195}; Includes: RecName: Full=Protease RE1; EC=3.4.23.-; Includes: RecName: Full=Reverse transcriptase RE1; EC=2.7.7.49; Includes: RecName: Full=Endonuclease RE1;	SubName: Full=Uncharacterized protein {ECO:0000313|EMBL:JAD52058.1};	FOG: Transposon-encoded proteins with TYA, reverse transcriptase, integrase domains in various combinations	GO:0004190,aspartic-type endopeptidase activity; GO:0004519,endonuclease activity; GO:0046872,metal ion binding; GO:0003676,nucleic acid binding; GO:0003964,RNA-directed DNA polymerase activity; GO:0015074,DNA integration; GO:0006310,DNA recombination	Integrase core domain
RL vs GL	Cluster-15967.23191	73.06	73.8	72.6	17.14	18.68	17.39	1440.04	1458.48	1637.35	354.65	359.93	338.44	-2.06984	4.2289e-86	3.86809e-83	down	K05391 cyclic nucleotide gated channel, plant | (RefSeq) cyclic nucleotide-gated ion channel 1-like (A)	PREDICTED: wall-associated receptor kinase 2-like isoform X1 [Populus euphratica]	RecName: Full=Wall-associated receptor kinase 2; EC=2.7.11.-; Flags: Precursor;	SubName: Full=Kinase, putative {ECO:0000313|EMBL:EEF34808.1};	--	GO:0005623,cell; GO:0016021,integral component of membrane; GO:0005524,ATP binding; GO:0005509,calcium ion binding; GO:0030247,polysaccharide binding; GO:0004674,protein serine/threonine kinase activity; GO:0007166,cell surface receptor signaling pathway; GO:0009992,cellular water homeostasis; GO:0009311,oligosaccharide metabolic process; GO:0009751,response to salicylic acid; GO:0009826,unidimen…	Wall-associated receptor kinase galacturonan-binding
RL vs GL	Cluster-15967.12709	100.39	99.3	104.67	27.15	25.72	26.76	1691	1676	2019	480	423	445	-1.96015	2.23093e-85	1.99807e-82	down	K13457 disease resistance protein RPM1 | (RefSeq) disease resistance protein RPM1 (A)	Nbs-lrr resistance protein, putative [Theobroma cacao]	RecName: Full=Disease resistance protein RPM1; AltName: Full=Resistance to Pseudomonas syringae protein 3;	SubName: Full=Nbs-lrr resistance protein, putative {ECO:0000313|EMBL:EOY25256.1};	Apoptotic ATPase	GO:0012505,endomembrane system; GO:0019897,extrinsic component of plasma membrane; GO:0005886,plasma membrane; GO:0043531,ADP binding; GO:0005524,ATP binding; GO:0000166,nucleotide binding; GO:0009626,plant-type hypersensitive response; GO:0007165,signal transduction	Leucine Rich repeats (2 copies)
RL vs GL	Cluster-15967.37963	0.72	1.78	0.57	34.67	39.57	32.83	11	27	10	552.79	586.07	492.28	5.11972	2.39517e-85	2.1014e-82	up	K20718 LRR receptor-like serine/threonine-protein kinase ERECTA [EC:2.7.11.1] | (RefSeq) LRR receptor-like serine/threonine-protein kinase ERL1 (A)	MDIS1-interacting receptor like kinase 2-like [Herrania umbratica]	RecName: Full=MDIS1-interacting receptor like kinase 2 {ECO:0000303|PubMed:26863186}; Short=AtMIK2 {ECO:0000303|PubMed:26863186}; AltName: Full=Probable LRR receptor-like serine/threonine-protein kinase At4g08850; EC=2.7.11.1 {ECO:0000305}; Flags: Precursor;	SubName: Full=Leucine-rich repeat receptor-like protein kinase family protein, putative {ECO:0000313|EMBL:EOY19677.1};	--	GO:0016021,integral component of membrane; GO:0016020,membrane; GO:0005886,plasma membrane; GO:0009506,plasmodesma; GO:0090406,pollen tube; GO:0005524,ATP binding; GO:0004674,protein serine/threonine kinase activity	Leucine rich repeat
RL vs GL	Cluster-15967.21462	85.96	94.44	96.42	30.39	28.12	27.97	3085	3404	3950	1145	991	991	-1.69994	1.16652e-84	1.00297e-81	down	K01728 pectate lyase [EC:4.2.2.2] | (RefSeq) pectate lyase 1-like (A)	PREDICTED: uncharacterized protein LOC18606879 [Theobroma cacao]	--	SubName: Full=Uncharacterized protein {ECO:0000313|EMBL:OMO87851.1};	--	GO:0016021,integral component of membrane	Domain of unknown function (DUF4220)
RL vs GL	Cluster-15967.6293	9.02	11.34	9.5	0.96	0.87	1.03	537.62	679.41	645.54	60	51	60.54	-3.40105	2.14018e-83	1.80404e-80	down	K20659 lupeol synthase [EC:5.4.99.41] | (RefSeq) lupeol synthase-like (A)	similar to reverse transcriptase (Pfam: transcript_fact.hmm, score: 72.31) [Arabidopsis thaliana]	RecName: Full=Lupeol synthase 1; Short=AtLUP1; EC=4.2.1.128; EC=5.4.99.41; AltName: Full=Lupan-3-beta,20-diol synthase;	SubName: Full=F21E10.5 protein {ECO:0000313|EMBL:AAC13599.1};	FOG: Reverse transcriptase	GO:0042300,beta-amyrin synthase activity; GO:0102245,lupan-3beta,20-diol synthase activity; GO:0042299,lupeol synthase activity	Reverse transcriptase (RNA-dependent DNA polymerase)
RL vs GL	Cluster-15967.13889	22.46	25.79	23.7	142.14	138.31	121.85	150	171.46	182.95	996	887	803	2.44958	2.69652e-79	2.2293e-76	up	--	hypothetical protein TorRG33x02_153100 [Trema orientalis]	--	SubName: Full=Uncharacterized protein {ECO:0000313|EMBL:EMT04791.1, ECO:0000313|EnsemblPlants:EMT04791};	--	GO:0016021,integral component of membrane	Protein of unknown function, DUF594
RL vs GL	Cluster-15967.28859	371.69	358.7	388.41	90.78	111.81	110.57	5636	5447	6749	1445	1653	1655	-1.86397	7.4769e-79	6.06475e-76	down	K00521 ferric-chelate reductase [EC:1.16.1.7] | (RefSeq) ferric reduction oxidase 7, chloroplastic-like (A)	No apical meristem (NAM) protein [Corchorus capsularis]	RecName: Full=NAC domain-containing protein 90; Short=ANAC090;	SubName: Full=No apical meristem (NAM) protein {ECO:0000313|EMBL:OMO91774.1};	--	GO:0005634,nucleus; GO:0003677,DNA binding; GO:0003700,DNA-binding transcription factor activity; GO:0006351,transcription, DNA-templated	No apical meristem (NAM) protein
RL vs GL	Cluster-15967.12311	134.77	173.51	176.48	45.04	44.22	42.22	3369	4352	5042	1182	1083	1042	-1.903	1.67308e-78	1.33195e-75	down	K13466 EIX receptor 1/2 | (RefSeq) receptor-like protein EIX2 (A)	probable LRR receptor-like serine/threonine-protein kinase At4g36180 [Durio zibethinus]	RecName: Full=Receptor-like protein EIX1 {ECO:0000305}; AltName: Full=EIX receptor 1 {ECO:0000312|EMBL:AAR28377.1}; Flags: Precursor;	SubName: Full=Disease resistance family protein / LRR family protein, putative {ECO:0000313|EMBL:EOY06185.1};	FOG: Leucine rich repeat	GO:0016021,integral component of membrane; GO:0005886,plasma membrane; GO:0050832,defense response to fungus	Leucine rich repeat
RL vs GL	Cluster-15967.31490	187.66	191.27	181.94	38.55	41.13	47.8	1384.9	1406.32	1549.53	298.53	292.18	348.06	-2.17072	1.12126e-76	8.76421e-74	down	K08900 mitochondrial chaperone BCS1 | (RefSeq) AAA-ATPase At2g18193-like (A)	PREDICTED: AAA-ATPase At2g18193-like isoform X1 [Citrus sinensis]	RecName: Full=AAA-ATPase At2g18193; EC=3.6.1.3 {ECO:0000250|UniProtKB:Q9FLD5};	SubName: Full=Uncharacterized protein {ECO:0000313|EMBL:GAY42650.1};	AAA+-type ATPase	GO:0005783,endoplasmic reticulum; GO:0016021,integral component of membrane; GO:0005524,ATP binding; GO:0016887,ATPase activity	Domain associated at C-terminal with AAA
RL vs GL	Cluster-15967.35131	1.64	0.71	3.02	121.3	121.13	120.9	7	3	15	542	488	508	5.98623	4.05852e-76	3.11564e-73	up	--	--	--	--	--	--	--
RL vs GL	Cluster-15967.13845	30.4	41.45	36.06	9.17	9.93	9.21	3332	4569	4503	1055	1072	997	-1.94832	1.68996e-75	1.27458e-72	down	K09264 MADS-box transcription factor, plant | (RefSeq) MADS-box transcription factor 23 (A)	PREDICTED: MADS-box transcription factor 23 [Theobroma cacao]	RecName: Full=MADS-box transcription factor 27; AltName: Full=OsMADS27; AltName: Full=RMADS218;	SubName: Full=AGAMOUS-like 16 {ECO:0000313|EMBL:EOX98615.1};	MADS box transcription factor	GO:0005634,nucleus; GO:0003700,DNA-binding transcription factor activity; GO:0046983,protein dimerization activity; GO:0000977,RNA polymerase II regulatory region sequence-specific DNA binding; GO:0045944,positive regulation of transcription by RNA polymerase II; GO:0006351,transcription, DNA-templated	K-box region
RL vs GL	Cluster-15967.37934	39.1	45.5	36.67	4.59	4.34	4.43	527.2	614	567	65	57	59	-3.20669	5.75687e-75	4.21344e-72	down	--	receptor like protein 30-like, partial [Hevea brasiliensis]	--	SubName: Full=Receptor like protein 15, putative {ECO:0000313|EMBL:EOY25681.1};	--	GO:0016021,integral component of membrane	Leucine Rich repeats (2 copies)
RL vs GL	Cluster-15967.30486	223.46	253.2	224.29	56.82	55.4	39.64	1993.56	2254.4	2303.73	531.96	477.82	348.94	-2.23868	5.78258e-75	4.21344e-72	down	K08900 mitochondrial chaperone BCS1 | (RefSeq) AAA-ATPase At3g50940 (A)	PREDICTED: putative cell division cycle ATPase [Populus euphratica]	RecName: Full=AAA-ATPase At2g18193; EC=3.6.1.3 {ECO:0000250|UniProtKB:Q9FLD5};	SubName: Full=AAA-type ATPase family protein {ECO:0000313|EMBL:EEE90715.1};	AAA+-type ATPase	GO:0005783,endoplasmic reticulum; GO:0016021,integral component of membrane; GO:0005524,ATP binding; GO:0016887,ATPase activity	ATPase family associated with various cellular activities (AAA)
RL vs GL	Cluster-15967.13812	10.73	14.76	15.47	59.17	65.78	65.75	354	489	583	2050	2130	2142	2.19912	8.98558e-75	6.43817e-72	up	--	uncharacterized protein LOC110611410 [Manihot esculenta]	--	SubName: Full=Uncharacterized protein {ECO:0000313|EMBL:OAY61609.1};	--	--	PDDEXK-like family of unknown function
RL vs GL	Cluster-15967.20628	146.81	158.4	148.62	52.58	55.39	49.3	4042	4377	4675	1520	1495	1340	-1.55258	1.22294e-74	8.61871e-72	down	K18999 RNA polymerase II C-terminal domain phosphatase-like 3/4 [EC:3.1.3.16] | (RefSeq) RNA polymerase II C-terminal domain phosphatase-like 4 (A)	FT-interacting protein 1-like [Hevea brasiliensis]	RecName: Full=FT-interacting protein 1 {ECO:0000303|PubMed:22529749};	SubName: Full=Synaptotagmin, putative {ECO:0000313|EMBL:EEF50507.1};	--	GO:0005783,endoplasmic reticulum; GO:0005789,endoplasmic reticulum membrane; GO:0016021,integral component of membrane; GO:0009506,plasmodesma; GO:0009511,plasmodesmatal endoplasmic reticulum; GO:0008565,protein transporter activity; GO:0016757,transferase activity, transferring glycosyl groups; GO:0034613,cellular protein localization; GO:0009908,flower development; GO:0048574,long-day photoperi…	Plant phosphoribosyltransferase C-terminal
RL vs GL	Cluster-15967.7991	118.8	112.59	130.91	35.59	32.02	30.85	2048	1945	2584	644	539	525	-1.9056	1.84886e-74	1.28198e-71	down	K09286 EREBP-like factor | (RefSeq) ethylene-responsive transcription factor 9-like (A)	ethylene-responsive transcription factor ERF109-like [Manihot esculenta]	RecName: Full=Ethylene-responsive transcription factor ERF109;	SubName: Full=Uncharacterized protein {ECO:0000313|EMBL:OAY38958.1};	--	GO:0005634,nucleus; GO:0003677,DNA binding; GO:0003700,DNA-binding transcription factor activity; GO:0051301,cell division; GO:0050832,defense response to fungus; GO:0009873,ethylene-activated signaling pathway; GO:0010087,phloem or xylem histogenesis; GO:0010200,response to chitin; GO:0006351,transcription, DNA-templated	AP2 domain
RL vs GL	Cluster-15967.2949	2.31	2.47	2.72	22.46	22.06	20.61	55	59	74	562	515	485	3.09414	2.14468e-74	1.46349e-71	up	K21435 ankyrin repeat domain-containing protein 6 | (RefSeq) ankyrin repeat-containing protein ITN1-like (A)	ankyrin repeat-containing protein bda1 [Quercus suber]	RecName: Full=Ankyrin repeat-containing protein BDA1 {ECO:0000305}; AltName: Full=Protein BIAN DA 1 {ECO:0000303|PubMed:22740615};	SubName: Full=ankyrin repeat-containing protein At2g01680-like {ECO:0000313|RefSeq:XP_010269813.1};	FOG: Ankyrin repeat	GO:0016021,integral component of membrane; GO:0005886,plasma membrane; GO:0045087,innate immune response; GO:0009751,response to salicylic acid	Ankyrin repeats (3 copies)
RL vs GL	Cluster-15967.19287	14.85	12.48	14.88	60.05	65.73	70.82	350	295	401	1486	1517	1648	2.19452	5.2814e-74	3.54761e-71	up	K16292 KDEL-tailed cysteine endopeptidase [EC:3.4.22.-] | (RefSeq) senescence-specific cysteine protease SAG39-like (A)	senescence-specific cysteine protease SAG12-like [Herrania umbratica]	RecName: Full=Senescence-specific cysteine protease SAG12 {ECO:0000305}; EC=3.4.22.- {ECO:0000305}; AltName: Full=Cysteine proteinase SAG12 {ECO:0000305}; AltName: Full=Protein SENESCENCE-ASSOCIATED GENE 12 {ECO:0000303|Ref.6}; Flags: Precursor;	SubName: Full=Senescence-associated gene 12, putative {ECO:0000313|EMBL:EOY28019.1};	Cysteine proteinase Cathepsin L	GO:0005615,extracellular space; GO:0005764,lysosome; GO:0010282,senescence-associated vacuole; GO:0004197,cysteine-type endopeptidase activity; GO:0007568,aging; GO:0009817,defense response to fungus, incompatible interaction; GO:0080187,floral organ senescence; GO:0010150,leaf senescence; GO:0009626,plant-type hypersensitive response; GO:0010623,programmed cell death involved in cell development…	Papain family cysteine protease
RL vs GL	Cluster-15967.5150	17.04	22.14	18.89	2.4	2.29	2.21	500	652	633	74	66	64	-3.0923	1.05115e-73	6.95214e-71	down	--	hypothetical protein CCACVL1_29842 [Corchorus capsularis]	--	SubName: Full=Uncharacterized protein {ECO:0000313|EMBL:OMO51340.1};	FOG: Transposon-encoded proteins with TYA, reverse transcriptase, integrase domains in various combinations	--	--
RL vs GL	Cluster-15967.8099	258.54	258.74	267.47	93.24	90.21	89.62	3024.44	3026.86	3592.68	1144.82	1025.31	1034.79	-1.5517	2.58479e-73	1.68364e-70	down	--	uncharacterized protein LOC111312100 [Durio zibethinus]	--	SubName: Full=Methyltransferases {ECO:0000313|EMBL:EOY07052.1};	--	GO:0016021,integral component of membrane; GO:0008168,methyltransferase activity	Methyltransferase domain
RL vs GL	Cluster-15967.37283	81.86	95.83	91.28	11.01	10.18	12.18	484.21	563.37	625.24	68.31	57.62	71.05	-3.04462	7.22569e-73	4.6363e-70	down	--	--	--	--	--	--	--
RL vs GL	Cluster-15967.23506	153.03	201.78	132.7	0.93	1.06	2.25	615.17	801.34	622.44	3.9	4	8.93	-6.87642	2.38448e-71	1.50748e-68	down	K03013 DNA-directed RNA polymerases I, II, and III subunit RPABC1 | (RefSeq) DNA-directed RNA polymerase V subunit 5C (A)	putative disease resistance protein RGA4 [Manihot esculenta]	RecName: Full=Putative disease resistance RPP13-like protein 1;	SubName: Full=Uncharacterized protein {ECO:0000313|EMBL:OAY46618.1};	Apoptotic ATPase	GO:0005886,plasma membrane; GO:0043531,ADP binding; GO:0005524,ATP binding; GO:0009626,plant-type hypersensitive response; GO:0007165,signal transduction	Rx N-terminal domain
RL vs GL	Cluster-15967.13176	210.56	208.59	233.76	75.06	73.76	75.36	3394	3368	4316	1270	1160	1199	-1.56816	1.32711e-70	8.26845e-68	down	K13416 brassinosteroid insensitive 1-associated receptor kinase 1 [EC:2.7.10.1 2.7.11.1] | (RefSeq) BRASSINOSTEROID INSENSITIVE 1-associated receptor kinase 1-like (A)	PREDICTED: rust resistance kinase Lr10 [Vitis vinifera]	RecName: Full=Rust resistance kinase Lr10 {ECO:0000312|EMBL:AAC49629.1}; EC=2.7.11.1; AltName: Full=Probable receptor-like serine/threonine-protein kinase LRK10; Flags: Precursor;	SubName: Full=Uncharacterized protein {ECO:0000313|EMBL:CCB46649.1};	--	GO:0016021,integral component of membrane; GO:0005886,plasma membrane; GO:0005524,ATP binding; GO:0004674,protein serine/threonine kinase activity	Protein kinase domain
RL vs GL	Cluster-15967.20682	152.65	214.09	181.74	15.07	13.63	13.2	367.41	502.95	518.45	38	30.02	31.3	-3.76883	1.72271e-70	1.05799e-67	down	K19613 leucine-rich repeat protein SHOC2 | (RefSeq) putative disease resistance protein RGA1 (A)	putative disease resistance protein RGA4 isoform X1 [Herrania umbratica]	--	SubName: Full=LRR and NB-ARC domains-containing disease resistance protein, putative {ECO:0000313|EMBL:EOY04756.1};	--	GO:0043531,ADP binding; GO:0006952,defense response	Leucine rich repeat
RL vs GL	Cluster-15967.16595	3.44	3.43	4.24	21	25.53	25.05	108	108	152	692	786	776	2.66248	5.66132e-70	3.42789e-67	up	K00921 1-phosphatidylinositol-3-phosphate 5-kinase [EC:2.7.1.150] | (RefSeq) putative 1-phosphatidylinositol-3-phosphate 5-kinase FAB1D (A)	Forms aploid and binucleate cells 1a, putative [Theobroma cacao]	RecName: Full=Putative 1-phosphatidylinositol-3-phosphate 5-kinase FAB1D; Short=Phosphatidylinositol 3-phosphate 5-kinase; EC=2.7.1.150; AltName: Full=Phosphatidylinositol 3-phosphate 5-kinase type III; Short=PIPkin-III; Short=Type III PIP kinase; AltName: Full=Protein FORMS APLOID AND BINUCLEATE CELLS 1D;	SubName: Full=Forms aploid and binucleate cells 1a, putative {ECO:0000313|EMBL:EOY17457.1};	Phosphatidylinositol-4-phosphate 5-kinase and related FYVE finger-containing proteins	GO:0005829,cytosol; GO:0010008,endosome membrane; GO:0000285,1-phosphatidylinositol-3-phosphate 5-kinase activity; GO:0005524,ATP binding; GO:0046854,phosphatidylinositol phosphorylation; GO:0042147,retrograde transport, endosome to Golgi	TCP-1/cpn60 chaperonin family
RL vs GL	Cluster-15967.35371	13.89	17.19	14.75	1.28	2.06	1.59	495	615	600	48	72	56	-3.2406	7.41072e-70	4.42482e-67	down	--	--	--	--	--	--	--
RL vs GL	Cluster-15967.22265	225.89	259.43	267.81	55.66	61.3	51.7	842	954	1167	217.5	214.71	190	-2.20617	1.76113e-69	1.03714e-66	down	K08900 mitochondrial chaperone BCS1 | (RefSeq) putative cell division cycle ATPase (A)	hypothetical protein CISIN_1g011935mg [Citrus sinensis]	RecName: Full=AAA-ATPase At2g18193; EC=3.6.1.3 {ECO:0000250|UniProtKB:Q9FLD5};	SubName: Full=Uncharacterized protein {ECO:0000313|EMBL:KDO71008.1};	AAA+-type ATPase	GO:0005783,endoplasmic reticulum; GO:0016021,integral component of membrane; GO:0005524,ATP binding; GO:0016887,ATPase activity	Domain associated at C-terminal with AAA
RL vs GL	Cluster-15967.27874	128.49	173.46	156.2	32.18	31.14	25.58	838.62	1126.39	1178.53	220.32	195.04	164.71	-2.39887	1.09852e-68	6.38182e-66	down	K12818 ATP-dependent RNA helicase DHX8/PRP22 [EC:3.6.4.13] | (RefSeq) NB-ARC domain disease resistance protein, putative (A)	NB-ARC domain-containing disease resistance protein, putative [Theobroma cacao]	RecName: Full=Putative disease resistance RPP13-like protein 1;	SubName: Full=NB-ARC domain-containing disease resistance protein, putative {ECO:0000313|EMBL:EOX96604.1};	Apoptotic ATPase	GO:0005886,plasma membrane; GO:0043531,ADP binding; GO:0005524,ATP binding; GO:0009626,plant-type hypersensitive response; GO:0007165,signal transduction	Leucine rich repeat
RL vs GL	Cluster-15967.23927	121.84	121.33	128.93	46.64	49.65	47.89	6192	6196	7473	2489	2481	2403	-1.38949	1.58299e-68	9.07368e-66	down	K15631 molybdenum cofactor sulfurtransferase [EC:2.8.1.9] | (RefSeq) molybdenum cofactor sulfurase-like (A)	PREDICTED: uncharacterized protein LOC18605473 [Theobroma cacao]	--	SubName: Full=Pyridoxal phosphate-dependent transferases superfamily protein {ECO:0000313|EMBL:EOY23056.1};	Molybdenum cofactor sulfurase	GO:0016740,transferase activity	Aminotransferase class-V
RL vs GL	Cluster-15967.12038	30.08	31.3	33.05	7.52	6.06	5.95	830	867	1042	218	164	162	-2.29513	2.87915e-68	1.62861e-65	down	K19791 iron transport multicopper oxidase | (RefSeq) L-ascorbate oxidase homolog (A)	PREDICTED: L-ascorbate oxidase homolog [Theobroma cacao]	RecName: Full=L-ascorbate oxidase homolog; EC=1.10.3.-; Flags: Precursor;	SubName: Full=SKU5 similar 5 {ECO:0000313|EMBL:EOX97536.1};	Multicopper oxidases	GO:0005576,extracellular region; GO:0005507,copper ion binding; GO:0016491,oxidoreductase activity	Multicopper oxidase
RL vs GL	Cluster-15967.34512	49.05	53.42	55.35	5.38	4.75	6.44	417	453	542	48	39	54	-3.28175	7.83077e-68	4.37201e-65	down	--	unnamed protein product, partial [Vitis vinifera]	RecName: Full=Wall-associated receptor kinase 5; EC=2.7.11.-; Flags: Precursor;	SubName: Full=Uncharacterized protein {ECO:0000313|EMBL:KDP42937.1};	--	GO:0016021,integral component of membrane; GO:0005524,ATP binding; GO:0005509,calcium ion binding; GO:0030247,polysaccharide binding; GO:0004674,protein serine/threonine kinase activity; GO:0007166,cell surface receptor signaling pathway	--
RL vs GL	Cluster-15967.22478	21.13	28.39	27.6	104.92	111.52	121.49	287	386	430	1496	1475	1629	2.10709	1.12447e-67	6.19757e-65	up	K13509 lysophosphatidate acyltransferase [EC:2.3.1.51] | (RefSeq) 1-acyl-sn-glycerol-3-phosphate acyltransferase-like isoform X1 (A)	Phospholipid/glycerol acyltransferase [Corchorus olitorius]	RecName: Full=1-acyl-sn-glycerol-3-phosphate acyltransferase; Short=1-AGP acyltransferase; Short=1-AGPAT; EC=2.3.1.51; AltName: Full=Lysophosphatidic acid acyltransferase; Short=LPAAT;	RecName: Full=1-acyl-sn-glycerol-3-phosphate acyltransferase {ECO:0000256|RuleBase:RU361267}; EC=2.3.1.51 {ECO:0000256|RuleBase:RU361267};	--	GO:0016021,integral component of membrane; GO:0003841,1-acylglycerol-3-phosphate O-acyltransferase activity; GO:0008654,phospholipid biosynthetic process	Acyltransferase
RL vs GL	Cluster-15967.12319	130.05	119.94	121.16	40.82	43.01	38.65	3241	2999	3451	1068	1050	951	-1.62532	1.01076e-66	5.50035e-64	down	K03283 heat shock 70kDa protein 1/2/6/8 | (RefSeq) heat shock cognate 70 kDa protein 2-like (A)	F-box protein At5g07610-like [Hevea brasiliensis]	--	SubName: Full=Uncharacterized protein {ECO:0000313|EMBL:OAY23805.1};	--	--	--
RL vs GL	Cluster-15967.20931	27.79	27.22	32.04	132.82	131.72	150.81	209	204	278	1048	954	1119	2.21989	1.05059e-66	5.64562e-64	up	--	hypothetical protein CCACVL1_14435 [Corchorus capsularis]	--	SubName: Full=Uncharacterized protein {ECO:0000313|EMBL:OMO78360.1};	--	--	--
RL vs GL	Cluster-15967.14653	61.76	54.35	51.46	186.5	191.42	187.62	1163	1026	1109	3687	3523	3488	1.72771	2.58093e-66	1.3698e-63	up	--	uncharacterized protein LOC110423015 [Herrania umbratica]	--	SubName: Full=Uncharacterized protein {ECO:0000313|EMBL:ESR36135.1};	--	--	--
RL vs GL	Cluster-15967.32148	144.32	194.21	183.1	31.7	38.2	30.14	738	985.01	1086.96	170	185.99	152.01	-2.42269	1.51754e-65	7.95596e-63	down	K15078 structure-specific endonuclease subunit SLX1 [EC:3.6.1.-] | (RefSeq) putative disease resistance protein RGA3 (A)	LRR and NB-ARC domains-containing disease resistance protein, putative [Theobroma cacao]	RecName: Full=Putative disease resistance protein RGA4; AltName: Full=RGA4-blb;	SubName: Full=LRR and NB-ARC domains-containing disease resistance protein, putative {ECO:0000313|EMBL:EOY04639.1};	Apoptotic ATPase	GO:0043531,ADP binding; GO:0005524,ATP binding; GO:0006952,defense response	Leucine rich repeat
RL vs GL	Cluster-15967.14243	36.14	36.09	39.8	9.72	9.06	7.89	960	962	1208	271	236	207	-2.09366	1.54108e-65	7.98204e-63	down	K13459 disease resistance protein RPS2 | (RefSeq) disease resistance protein At4g27190 (A)	PREDICTED: probable WRKY transcription factor 30 [Theobroma cacao]	RecName: Full=Probable WRKY transcription factor 53; AltName: Full=WRKY DNA-binding protein 53;	SubName: Full=WRKY DNA-binding protein 30, putative {ECO:0000313|EMBL:EOY23457.1};	--	GO:0009507,chloroplast; GO:0005634,nucleus; GO:0003677,DNA binding; GO:0003700,DNA-binding transcription factor activity; GO:0043565,sequence-specific DNA binding; GO:0009816,defense response to bacterium, incompatible interaction; GO:0010150,leaf senescence; GO:0045893,positive regulation of transcription, DNA-templated; GO:0031347,regulation of defense response; GO:0010200,response to chitin; G…	WRKY DNA -binding domain
RL vs GL	Cluster-15967.37990	92.84	119.25	114.53	16.56	14.59	13.87	448.74	571.22	643.42	83.97	67	66.11	-2.89637	9.76864e-65	4.99945e-62	down	K19041 E3 ubiquitin-protein ligase RNF38/44 [EC:2.3.2.27] | (RefSeq) RING-H2 finger protein ATL20-like (A)	Uncharacterized protein TCM_043627 [Theobroma cacao]	RecName: Full=Putative RING-H2 finger protein ATL21A; EC=2.3.2.27 {ECO:0000305}; AltName: Full=RING-type E3 ubiquitin transferase ATL21A {ECO:0000305}; Flags: Precursor;	SubName: Full=Uncharacterized protein {ECO:0000313|EMBL:EOY19018.1};	--	GO:0016021,integral component of membrane; GO:0046872,metal ion binding; GO:0030247,polysaccharide binding; GO:0061630,ubiquitin protein ligase activity; GO:0043161,proteasome-mediated ubiquitin-dependent protein catabolic process	Wall-associated receptor kinase galacturonan-binding
RL vs GL	Cluster-15967.20704	104.46	110.42	125.58	33.86	33.52	30.18	1399	1480	1929	476	437	399	-1.83017	6.68383e-64	3.38045e-61	down	K00020 3-hydroxyisobutyrate dehydrogenase [EC:1.1.1.31] | (RefSeq) 6-phosphogluconate dehydrogenase-like protein (A)	protein EXORDIUM-like [Herrania umbratica]	RecName: Full=Protein EXORDIUM; Flags: Precursor;	SubName: Full=Phosphate-responsive 1 family protein {ECO:0000313|EMBL:EOY15966.1};	--	GO:0048046,apoplast; GO:0005618,cell wall; GO:0005615,extracellular space; GO:0005794,Golgi apparatus; GO:0009505,plant-type cell wall; GO:0009741,response to brassinosteroid	Phosphate-induced protein 1 conserved region
RL vs GL	Cluster-15967.22311	88.39	85.2	98.55	25.45	21.78	23.54	1221	1178	1561	369	293	321	-1.96969	6.98625e-64	3.49231e-61	down	K09286 EREBP-like factor | (RefSeq) ethylene-responsive transcription factor 9-like (A)	Redox responsive transcription factor 1, putative [Theobroma cacao]	RecName: Full=Ethylene-responsive transcription factor ERF109;	SubName: Full=Redox responsive transcription factor 1, putative {ECO:0000313|EMBL:EOX98256.1};	--	GO:0005634,nucleus; GO:0003677,DNA binding; GO:0003700,DNA-binding transcription factor activity; GO:0051301,cell division; GO:0050832,defense response to fungus; GO:0009873,ethylene-activated signaling pathway; GO:0010087,phloem or xylem histogenesis; GO:0010200,response to chitin; GO:0006351,transcription, DNA-templated	AP2 domain
RL vs GL	Cluster-15967.31920	132.43	144.21	134.97	38.97	41.49	35.42	1114	1210	1308	344	337	294	-1.86121	2.23885e-63	1.1063e-60	down	--	C2 calcium/lipid-binding plant phosphoribosyltransferase family protein isoform 2 [Theobroma cacao]	RecName: Full=FT-interacting protein 1 {ECO:0000303|PubMed:22529749};	SubName: Full=C2 calcium/lipid-binding plant phosphoribosyltransferase family protein isoform 2 {ECO:0000313|EMBL:EOX96002.1};	--	GO:0005783,endoplasmic reticulum; GO:0005789,endoplasmic reticulum membrane; GO:0016021,integral component of membrane; GO:0009506,plasmodesma; GO:0009511,plasmodesmatal endoplasmic reticulum; GO:0008565,protein transporter activity; GO:0016757,transferase activity, transferring glycosyl groups; GO:0034613,cellular protein localization; GO:0009908,flower development; GO:0048574,long-day photoperi…	C2 domain
RL vs GL	Cluster-15967.22173	85.58	93.2	83.34	17.01	22.46	18.26	892.13	970.78	998.59	186.04	227	187.83	-2.21481	2.80094e-63	1.36832e-60	down	K19041 E3 ubiquitin-protein ligase RNF38/44 [EC:2.3.2.27] | (RefSeq) RING-H2 finger protein ATL20-like (A)	Kinase superfamily protein, putative [Theobroma cacao]	RecName: Full=Rust resistance kinase Lr10 {ECO:0000312|EMBL:AAC49629.1}; EC=2.7.11.1; AltName: Full=Probable receptor-like serine/threonine-protein kinase LRK10; Flags: Precursor;	SubName: Full=Kinase superfamily protein, putative {ECO:0000313|EMBL:EOY23503.1};	--	GO:0016021,integral component of membrane; GO:0005886,plasma membrane; GO:0005524,ATP binding; GO:0004674,protein serine/threonine kinase activity	Protein tyrosine kinase
RL vs GL	Cluster-15967.20632	11.84	13.32	13.31	72.54	78.45	85.71	91	102	118	585	581	650	2.58866	3.43213e-63	1.65784e-60	up	--	hypothetical protein CISIN_1g044572mg [Citrus sinensis]	--	SubName: Full=Uncharacterized protein {ECO:0000313|EMBL:KDO43316.1};	--	GO:0008173,RNA methyltransferase activity; GO:0006396,RNA processing	--
RL vs GL	Cluster-15967.7747	51.02	50.93	48.91	15.71	16.01	14.85	1482	1485	1623	479	456	426	-1.71983	7.8606e-63	3.75475e-60	down	K15015 solute carrier family 32 (vesicular inhibitory amino acid transporter) | (RefSeq) uncharacterized protein LOC107609646 isoform X1 (A)	PREDICTED: IQ domain-containing protein IQM1 [Theobroma cacao]	RecName: Full=IQ domain-containing protein IQM1 {ECO:0000305}; AltName: Full=IQ motif-containing protein 1 {ECO:0000303|Ref.6};	SubName: Full=Calmodulin-binding family protein {ECO:0000313|EMBL:EOY30405.1};	--	GO:0005737,cytoplasm; GO:0005634,nucleus; GO:0005516,calmodulin binding; GO:0010119,regulation of stomatal movement	--
RL vs GL	Cluster-15967.8010	481.52	429.89	451.65	160.19	173.84	163.24	7829	7002	8411	2734	2758	2620	-1.48307	2.06834e-62	9.7712e-60	down	--	zinc finger protein ZAT10-like [Durio zibethinus]	RecName: Full=Zinc finger protein ZAT10; AltName: Full=Salt-tolerance zinc finger;	SubName: Full=zinc finger protein ZAT10-like {ECO:0000313|RefSeq:XP_016749356.1};	FOG: Zn-finger	GO:0005634,nucleus; GO:0003700,DNA-binding transcription factor activity; GO:0046872,metal ion binding; GO:0043565,sequence-specific DNA binding; GO:0035264,multicellular organism growth; GO:0045892,negative regulation of transcription, DNA-templated; GO:0010117,photoprotection; GO:0015979,photosynthesis; GO:0009737,response to abscisic acid; GO:0010200,response to chitin; GO:0009409,response to …	C2H2-type zinc finger
RL vs GL	Cluster-15967.5156	0.04	0.13	0.15	44.54	43.97	50.8	1	3	4	1114	1026	1195	8.7449	2.24932e-62	1.05107e-59	up	--	hypothetical protein KK1_002215, partial [Cajanus cajan]	--	SubName: Full=Uncharacterized protein {ECO:0000313|EMBL:KYP55988.1}; Flags: Fragment;	--	GO:0016021,integral component of membrane	--
RL vs GL	Cluster-15967.21380	11.51	14.47	7.28	181.41	135.1	108.56	53	66	39	876	590	493	3.64556	5.55123e-62	2.5661e-59	up	--	--	--	--	--	--	--
RL vs GL	Cluster-15967.20265	276.29	281.77	303.38	44.41	62.71	48.2	588	583	769	99	121	101	-2.55046	1.95297e-61	8.93173e-59	down	--	PREDICTED: protein EXORDIUM [Theobroma cacao]	RecName: Full=Protein EXORDIUM-like 1; AltName: Full=PHOSPHATE-INDUCED 1; Flags: Precursor;	SubName: Full=Phosphate-responsive 1 family protein {ECO:0000313|EMBL:EOY15966.1};	--	GO:0048046,apoplast; GO:0005615,extracellular space; GO:0005794,Golgi apparatus; GO:0009505,plant-type cell wall; GO:0040007,growth; GO:0001666,response to hypoxia	Phosphate-induced protein 1 conserved region
RL vs GL	Cluster-15967.38715	2.28	3.82	4.53	27.26	28.88	31.8	47	79.16	107.04	590.72	583.1	648.04	3.02265	5.85284e-61	2.64856e-58	up	K13420 LRR receptor-like serine/threonine-protein kinase FLS2 [EC:2.7.11.1] | (RefSeq) probable LRR receptor-like serine/threonine-protein kinase At3g47570 (A)	PREDICTED: probable LRR receptor-like serine/threonine-protein kinase At3g47570 [Nicotiana attenuata]	RecName: Full=LRR receptor-like serine/threonine-protein kinase GSO1 {ECO:0000303|PubMed:18088309}; EC=2.7.11.1 {ECO:0000255|PROSITE-ProRule:PRU00159}; AltName: Full=Protein GASSHO 1 {ECO:0000303|PubMed:18088309}; AltName: Full=Protein SCHENGEN 3 {ECO:0000303|PubMed:25233277}; Flags: Precursor;	SubName: Full=Uncharacterized protein {ECO:0000313|EMBL:ESR49579.1};	--	GO:0048226,Casparian strip; GO:0016021,integral component of membrane; GO:0005886,plasma membrane; GO:0005524,ATP binding; GO:0004674,protein serine/threonine kinase activity; GO:0071555,cell wall organization; GO:0009793,embryo development ending in seed dormancy; GO:0035987,endodermal cell differentiation; GO:0045184,establishment of protein localization; GO:0090558,plant epidermis development;…	Leucine rich repeat
RL vs GL	Cluster-15967.49087	0.3	0.86	0.84	9.19	9.49	9.17	13	38	42	425	411	399	3.78097	6.19535e-61	2.77436e-58	up	K19026 spatacsin | (RefSeq) uncharacterized LOC107760795 (A)	LINE-1 reverse transcriptase like, partial [Glycine soja]	RecName: Full=Putative ribonuclease H protein At1g65750; EC=3.1.26.4;	SubName: Full=Retrovirus-related Pol polyprotein LINE-1 {ECO:0000313|EMBL:KYP44439.1};	FOG: Reverse transcriptase	GO:0046872,metal ion binding; GO:0003676,nucleic acid binding; GO:0004523,RNA-DNA hybrid ribonuclease activity	Reverse transcriptase (RNA-dependent DNA polymerase)
RL vs GL	Cluster-15967.34757	43.87	49.01	43.49	0.72	0.65	0.44	403.68	450.23	460.53	7	5.78	4	-6.239	5.80351e-60	2.57209e-57	down	--	--	--	--	--	--	--
RL vs GL	Cluster-15967.17832	119.73	162.06	147.96	17.03	16.73	23.24	449.32	600.09	649.03	67	59	86	-2.95553	6.62339e-60	2.90551e-57	down	--	--	--	--	--	--	--
RL vs GL	Cluster-15967.18652	4.99	5.16	3.81	37.09	37.47	38.11	57	59	50	445	416	430	2.991	4.61857e-59	2.00558e-56	up	K15078 structure-specific endonuclease subunit SLX1 [EC:3.6.1.-] | (RefSeq) putative disease resistance protein RGA3 (A)	disease resistance protein RGA2-like [Durio zibethinus]	RecName: Full=Disease resistance protein RGA2; AltName: Full=Blight resistance protein RPI; AltName: Full=RGA2-blb;	SubName: Full=Cc-nbs-lrr resistance protein, putative {ECO:0000313|EMBL:EOY04543.1};	Apoptotic ATPase	GO:0043531,ADP binding; GO:0005524,ATP binding; GO:0006952,defense response	Rx N-terminal domain
RL vs GL	Cluster-15967.6099	613.86	722.9	612.07	183.34	237.4	201.36	3342.12	3907.1	3864.1	1046.97	1233.35	1081.34	-1.68728	5.72903e-59	2.46291e-56	down	K13420 LRR receptor-like serine/threonine-protein kinase FLS2 [EC:2.7.11.1] | (RefSeq) receptor kinase-like protein Xa21 isoform X1 (A)	MDIS1-interacting receptor like kinase 2-like [Durio zibethinus]	RecName: Full=Probable leucine-rich repeat receptor-like protein kinase At1g35710; EC=2.7.11.1; Flags: Precursor;	SubName: Full=Kinase family protein with leucine-rich repeat domain {ECO:0000313|EMBL:EOY19712.1};	--	GO:0016021,integral component of membrane; GO:0005524,ATP binding; GO:0004674,protein serine/threonine kinase activity	Leucine rich repeat
RL vs GL	Cluster-15967.16098	145.51	163.01	148.05	50.18	55.55	57.56	3541	3980	4118	1281.99	1324	1383	-1.50634	7.49265e-59	3.1892e-56	down	K13424 WRKY transcription factor 33 | (RefSeq) tcw10; probable WRKY transcription factor 33 (A)	PREDICTED: probable WRKY transcription factor 33 [Theobroma cacao]	RecName: Full=Probable WRKY transcription factor 33; AltName: Full=WRKY DNA-binding protein 33;	SubName: Full=DNA-binding WRKY {ECO:0000313|EMBL:OMO85052.1};	--	GO:0005634,nucleus; GO:0003700,DNA-binding transcription factor activity; GO:0043565,sequence-specific DNA binding; GO:0044212,transcription regulatory region DNA binding; GO:0010120,camalexin biosynthetic process; GO:0070370,cellular heat acclimation; GO:0034605,cellular response to heat; GO:0042742,defense response to bacterium; GO:0050832,defense response to fungus; GO:0010508,positive regulat…	WRKY DNA -binding domain
RL vs GL	Cluster-15967.25007	199	188.88	214.73	54	45.02	55.24	1205	1137	1505	343	261	330	-2.00152	1.61937e-58	6.82516e-56	down	--	PREDICTED: uncharacterized protein LOC108486450 [Gossypium arboreum]	--	SubName: Full=Fimbrial {ECO:0000313|EMBL:KHF99125.1};	--	--	--
RL vs GL	Cluster-15967.27240	18.85	17.96	17.91	58.11	68.59	74.05	575	550	624	1861	2052	2230	1.85228	3.72525e-58	1.55484e-55	up	K12133 MYB-related transcription factor LHY | (RefSeq) uncharacterized protein LOC112280611 (A)	protein REVEILLE 7-like isoform X2 [Durio zibethinus]	RecName: Full=Protein REVEILLE 7; AltName: Full=Early-phytochrome-responsive 1; AltName: Full=MYB-related transcription factor EPR1;	SubName: Full=Uncharacterized protein {ECO:0000313|EMBL:OMO95805.1}; Flags: Fragment;	Zuotin and related molecular chaperones (DnaJ superfamily), contains DNA-binding domains	GO:0005634,nucleus; GO:0003677,DNA binding; GO:0003700,DNA-binding transcription factor activity; GO:0007623,circadian rhythm; GO:0006355,regulation of transcription, DNA-templated; GO:0046686,response to cadmium ion; GO:0009723,response to ethylene; GO:0009651,response to salt stress; GO:0006351,transcription, DNA-templated	Myb-like DNA-binding domain
RL vs GL	Cluster-15967.6768	197.07	168.99	193.25	65.42	66.14	66.98	5308	4568	5947	1850	1746	1781	-1.51943	4.00758e-58	1.6566e-55	down	K15104 solute carrier family 25 (mitochondrial oxoglutarate transporter), member 11 | (RefSeq) mitochondrial uncoupling protein 5 (A)	mitochondrial uncoupling protein 5-like [Herrania umbratica]	RecName: Full=Mitochondrial uncoupling protein 5; Short=AtPUMP5; AltName: Full=Mitochondrial dicarboxylate carrier 1;	SubName: Full=Dicarboxylate carrier 2 {ECO:0000313|EMBL:EOX98703.1};	Mitochondrial oxoglutarate/malate carrier proteins	GO:0016021,integral component of membrane; GO:0005743,mitochondrial inner membrane; GO:0015297,antiporter activity; GO:0005310,dicarboxylic acid transmembrane transporter activity; GO:0015140,malate transmembrane transporter activity; GO:0015131,oxaloacetate transmembrane transporter activity; GO:0017077,oxidative phosphorylation uncoupler activity; GO:0015141,succinate transmembrane transporter …	Mitochondrial carrier protein
RL vs GL	Cluster-15967.17198	473.49	455.82	467.8	202.15	205.65	191.23	11414	11024	12890	5116	4855	4551	-1.24698	4.40409e-58	1.80316e-55	down	K15172 transcription elongation factor SPT5 | (RefSeq) hypothetical protein (A)	zinc finger CCCH domain-containing protein 29-like [Durio zibethinus]	RecName: Full=Zinc finger CCCH domain-containing protein 29; Short=AtC3H29; AltName: Full=AtSZF2;	SubName: Full=Zinc finger family protein {ECO:0000313|EMBL:EOY17761.1};	CCCH-type Zn-finger protein	GO:0005634,nucleus; GO:0003677,DNA binding; GO:0003700,DNA-binding transcription factor activity; GO:0046872,metal ion binding; GO:0050832,defense response to fungus; GO:0006355,regulation of transcription, DNA-templated; GO:0010200,response to chitin; GO:0009409,response to cold	Zinc finger domain
RL vs GL	Cluster-15967.21597	46.34	58.62	55.05	16.39	15.67	17.11	1591	2021	2158	591	528	580	-1.72203	4.53681e-58	1.83997e-55	down	K15015 solute carrier family 32 (vesicular inhibitory amino acid transporter) | (RefSeq) uncharacterized protein LOC107609646 isoform X1 (A)	IQ domain-containing protein IQM1-like [Durio zibethinus]	RecName: Full=IQ domain-containing protein IQM1 {ECO:0000305}; AltName: Full=IQ motif-containing protein 1 {ECO:0000303|Ref.6};	SubName: Full=Calmodulin-binding family protein {ECO:0000313|EMBL:EEF03296.1};	--	GO:0005737,cytoplasm; GO:0005634,nucleus; GO:0005516,calmodulin binding; GO:0010119,regulation of stomatal movement	IQ calmodulin-binding motif
RL vs GL	Cluster-15967.3078	24.73	30.45	24.76	2.04	0.79	0.78	323	398	371	28	10	10	-4.48064	5.08632e-58	2.04356e-55	down	K03327 multidrug resistance protein, MATE family | (RefSeq) hypothetical protein (A)	PREDICTED: G-type lectin S-receptor-like serine/threonine-protein kinase CES101 isoform X2 [Ziziphus jujuba]	RecName: Full=G-type lectin S-receptor-like serine/threonine-protein kinase CES101; EC=2.7.11.1; AltName: Full=Protein CALLUS EXPRESSION OF RBCS 101; Flags: Precursor;	SubName: Full=Uncharacterized protein {ECO:0000313|EMBL:OMO66736.1};	--	GO:0016021,integral component of membrane; GO:0005886,plasma membrane; GO:0005524,ATP binding; GO:0005516,calmodulin binding; GO:0030246,carbohydrate binding; GO:0004674,protein serine/threonine kinase activity; GO:0045087,innate immune response; GO:0006468,protein phosphorylation; GO:0009620,response to fungus	D-mannose binding lectin
RL vs GL	Cluster-15967.31755	121.13	116.53	113.89	44.45	42.94	39.6	2832	2733	3044	1091	983	914	-1.49455	6.69411e-58	2.66463e-55	down	--	cytochrome b561 and DOMON domain-containing protein At5g35735 [Herrania umbratica]	RecName: Full=Cytochrome b561 and DOMON domain-containing protein At5g47530; AltName: Full=Protein b561A.tha10; Flags: Precursor;	SubName: Full=Auxin-responsive family protein, putative {ECO:0000313|EMBL:EOX93423.1};	Predicted membrane protein, contains DoH and Cytochrome b-561/ferric reductase transmembrane domains	GO:0016021,integral component of membrane; GO:0046872,metal ion binding; GO:0055114,oxidation-reduction process	Protein of unknown function (DUF568)
RL vs GL	Cluster-15967.32473	116.69	116.19	119.36	37.85	38.18	38.64	1322	1316	1553	450	420	432	-1.64839	7.07519e-58	2.79048e-55	down	--	WRKY protein 13, partial [Gossypium hirsutum]	RecName: Full=Probable WRKY transcription factor 53; AltName: Full=WRKY DNA-binding protein 53;	SubName: Full=WRKY protein 13 {ECO:0000313|EMBL:AJT43300.1}; Flags: Fragment;	--	GO:0009507,chloroplast; GO:0005634,nucleus; GO:0003677,DNA binding; GO:0003700,DNA-binding transcription factor activity; GO:0043565,sequence-specific DNA binding; GO:0009816,defense response to bacterium, incompatible interaction; GO:0010150,leaf senescence; GO:0045893,positive regulation of transcription, DNA-templated; GO:0031347,regulation of defense response; GO:0010200,response to chitin; G…	WRKY DNA -binding domain
RL vs GL	Cluster-15967.28788	146.28	147.3	183.56	30.61	24.53	26.74	588	585	861	129	93	106	-2.58653	7.34188e-58	2.86934e-55	down	K00020 3-hydroxyisobutyrate dehydrogenase [EC:1.1.1.31] | (RefSeq) 6-phosphogluconate dehydrogenase-like protein (A)	PREDICTED: LOW QUALITY PROTEIN: protein EXORDIUM-like [Populus euphratica]	RecName: Full=Protein EXORDIUM; Flags: Precursor;	SubName: Full=Uncharacterized protein {ECO:0000313|EMBL:EEE94370.1};	--	GO:0048046,apoplast; GO:0005618,cell wall; GO:0005615,extracellular space; GO:0005794,Golgi apparatus; GO:0009505,plant-type cell wall; GO:0009741,response to brassinosteroid	Phosphate-induced protein 1 conserved region
RL vs GL	Cluster-15967.11369	240.06	233.71	294.09	88.92	90.75	91.81	8429	8241	11788	3278	3128	3183	-1.52127	8.52597e-58	3.30209e-55	down	K23541 Ca2+/H+ antiporter, TMEM165/GDT1 family | (RefSeq) pentatricopeptide repeat-containing protein At4g21065-like (A)	PREDICTED: pentatricopeptide repeat-containing protein At5g39680 [Gossypium raimondii]	RecName: Full=Pentatricopeptide repeat-containing protein At5g39680; AltName: Full=Protein EMBRYO DEFECTIVE 2744;	SubName: Full=Uncharacterized protein {ECO:0000313|EMBL:KJB40839.1};	FOG: PPR repeat	GO:0043231,intracellular membrane-bounded organelle; GO:0004519,endonuclease activity; GO:0003723,RNA binding; GO:0008270,zinc ion binding; GO:0009451,RNA modification	DYW family of nucleic acid deaminases
RL vs GL	Cluster-15967.9431	159.25	167.09	176.71	27.23	28.93	28.96	452	465	591	81	76	81	-2.62071	1.82525e-57	7.00601e-55	down	--	protein EXORDIUM-like [Durio zibethinus]	RecName: Full=Protein EXORDIUM; Flags: Precursor;	SubName: Full=Phosphate-responsive 1 family protein {ECO:0000313|EMBL:EOY15966.1};	--	GO:0048046,apoplast; GO:0005618,cell wall; GO:0005615,extracellular space; GO:0005794,Golgi apparatus; GO:0009505,plant-type cell wall; GO:0009741,response to brassinosteroid	Phosphate-induced protein 1 conserved region
RL vs GL	Cluster-15967.27043	54.34	45.53	52.79	9.29	10.6	8.26	680	570	758	122	129	102	-2.4711	2.73344e-57	1.03992e-54	down	--	zinc finger protein ZAT10-like [Herrania umbratica]	RecName: Full=Zinc finger protein ZAT10; AltName: Full=Salt-tolerance zinc finger;	SubName: Full=Zinc finger, C2H2-like protein {ECO:0000313|EMBL:OMO63360.1};	FOG: Zn-finger	GO:0005634,nucleus; GO:0003700,DNA-binding transcription factor activity; GO:0046872,metal ion binding; GO:0043565,sequence-specific DNA binding; GO:0035264,multicellular organism growth; GO:0045892,negative regulation of transcription, DNA-templated; GO:0010117,photoprotection; GO:0015979,photosynthesis; GO:0009737,response to abscisic acid; GO:0010200,response to chitin; GO:0009409,response to …	C2H2-type zinc finger
RL vs GL	Cluster-15967.10665	2.56	3.36	4.45	22.23	24.04	23.19	63	83	125	574	579	563	2.71553	6.64063e-57	2.50422e-54	up	K17500 integrin-linked kinase-associated serine/threonine phosphatase 2C [EC:3.1.3.16] | (RefSeq) WAT1-related protein At3g18200-like (A)	PREDICTED: WAT1-related protein At1g09380 [Theobroma cacao]	RecName: Full=WAT1-related protein At1g09380;	RecName: Full=WAT1-related protein {ECO:0000256|RuleBase:RU363077};	--	GO:0016021,integral component of membrane; GO:0005886,plasma membrane; GO:0022857,transmembrane transporter activity	EamA-like transporter family
RL vs GL	Cluster-15967.29057	485.37	466.34	515.5	194.51	190.84	170.72	3786	3626	4637	1592	1435	1314	-1.43437	1.09667e-56	4.09963e-54	down	--	PREDICTED: germin-like protein subfamily T member 2 [Nicotiana sylvestris]	RecName: Full=Germin-like protein subfamily T member 2; Flags: Precursor;	SubName: Full=germin-like protein subfamily T member 2 {ECO:0000313|RefSeq:XP_009768843.1};	--	GO:0048046,apoplast; GO:0005618,cell wall; GO:0030145,manganese ion binding; GO:0045735,nutrient reservoir activity	Cupin
RL vs GL	Cluster-15967.17298	99.08	97.59	99.53	38.05	37.65	34.83	2242	2215	2575	904	834	778	-1.44711	1.71098e-56	6.34096e-54	down	--	hypothetical protein COLO4_25636 [Corchorus olitorius]	RecName: Full=Nematode resistance protein-like HSPRO2; AltName: Full=AKINbetagamma-interacting protein 2; AltName: Full=Ortholog of sugar beet HS1 PRO-1 protein 2; AltName: Full=Protein Hs1pro-2;	SubName: Full=Uncharacterized protein {ECO:0000313|EMBL:OMO76244.1};	--	GO:0005737,cytoplasm; GO:0020037,heme binding; GO:0046872,metal ion binding; GO:0009816,defense response to bacterium, incompatible interaction; GO:0006979,response to oxidative stress; GO:0009751,response to salicylic acid; GO:0019441,tryptophan catabolic process to kynurenine	Hs1pro-1 protein C-terminus
RL vs GL	Cluster-15967.21531	31.37	39.05	34.32	0.39	0.12	0.06	538	671	674	7	2	1	-7.52084	9.5278e-56	3.50086e-53	down	--	hypothetical protein VIGAN_04155000 [Vigna angularis var. angularis]	--	SubName: Full=Uncharacterized protein {ECO:0000313|EMBL:BAT84238.1};	--	--	--
RL vs GL	Cluster-15967.34754	71.35	84.92	83.41	239.5	252.1	256.13	469.27	555.77	634.17	1652.64	1591.47	1662.1	1.60726	2.34276e-55	8.53519e-53	up	K16224 senescence-induced receptor-like serine/threonine-protein kinase | (RefSeq) FRK1; FLG22-induced receptor-like kinase 1 (A)	isoform 2 of probable lrr receptor-like protein kinase [Quercus suber]	RecName: Full=LRR receptor-like serine/threonine-protein kinase IOS1 {ECO:0000303|PubMed:21711359}; EC=2.7.11.- {ECO:0000255|PROSITE-ProRule:PRU00159}; AltName: Full=Protein IMPAIRED OOMYCETE SUSCEPTIBILITY 1 {ECO:0000303|PubMed:21711359}; Flags: Precursor;	SubName: Full=Leucine-rich repeat transmembrane protein kinase protein, putative {ECO:0000313|EMBL:EOY26976.1};	--	GO:0016021,integral component of membrane; GO:0005886,plasma membrane; GO:0090406,pollen tube; GO:0005524,ATP binding; GO:0042803,protein homodimerization activity; GO:0004674,protein serine/threonine kinase activity; GO:0009738,abscisic acid-activated signaling pathway; GO:0002229,defense response to oomycetes; GO:0009788,negative regulation of abscisic acid-activated signaling pathway; GO:19022…	Protein kinase domain
RL vs GL	Cluster-15967.4942	81	91.95	83.59	23.51	24.09	27.96	1221	1388	1444	372	354	416	-1.78859	1.03058e-54	3.72308e-52	down	K13459 disease resistance protein RPS2 | (RefSeq) disease resistance protein At4g27190-like (A)	disease resistance protein At4g27190-like [Herrania umbratica]	RecName: Full=Probable WRKY transcription factor 50; AltName: Full=WRKY DNA-binding protein 50;	SubName: Full=Uncharacterized protein {ECO:0000313|EMBL:EOX96981.1};	--	GO:0005634,nucleus; GO:0003700,DNA-binding transcription factor activity; GO:0043565,sequence-specific DNA binding; GO:0050832,defense response to fungus; GO:0009867,jasmonic acid mediated signaling pathway; GO:0006351,transcription, DNA-templated	Leucine rich repeat
RL vs GL	Cluster-15967.37805	14.86	18.8	13.81	90.39	84.76	91.83	93	117	100	593.51	508.46	567.01	2.46199	3.18667e-54	1.14162e-51	up	K16224 senescence-induced receptor-like serine/threonine-protein kinase | (RefSeq) FRK1; FLG22-induced receptor-like kinase 1 (A)	probable LRR receptor-like serine/threonine-protein kinase At1g05700 [Durio zibethinus]	RecName: Full=LRR receptor-like serine/threonine-protein kinase IOS1 {ECO:0000303|PubMed:21711359}; EC=2.7.11.- {ECO:0000255|PROSITE-ProRule:PRU00159}; AltName: Full=Protein IMPAIRED OOMYCETE SUSCEPTIBILITY 1 {ECO:0000303|PubMed:21711359}; Flags: Precursor;	SubName: Full=Leucine-rich repeat transmembrane protein kinase protein, putative {ECO:0000313|EMBL:EOY26982.1};	--	GO:0016021,integral component of membrane; GO:0005886,plasma membrane; GO:0090406,pollen tube; GO:0005524,ATP binding; GO:0042803,protein homodimerization activity; GO:0004674,protein serine/threonine kinase activity; GO:0009738,abscisic acid-activated signaling pathway; GO:0002229,defense response to oomycetes; GO:0009788,negative regulation of abscisic acid-activated signaling pathway; GO:19022…	Leucine Rich repeats (2 copies)
RL vs GL	Cluster-15967.23297	10.13	15.09	11.74	99.77	118.83	107.35	35.06	51.44	47.59	361.91	385	366.2	3.09505	3.69198e-54	1.31172e-51	up	K20181 vacuolar protein sorting-associated protein 18 | (RefSeq) vacuolar sorting-associated-like protein (A)	hypothetical protein POPTR_0005s15510g [Populus trichocarpa]	RecName: Full=Probable LRR receptor-like serine/threonine-protein kinase At3g47570; EC=2.7.11.1; Flags: Precursor;	SubName: Full=Uncharacterized protein {ECO:0000313|EMBL:ERP61235.1};	--	GO:0016021,integral component of membrane; GO:0005886,plasma membrane; GO:0005524,ATP binding; GO:0004674,protein serine/threonine kinase activity	Protein kinase domain
RL vs GL	Cluster-15967.23273	124.09	137.66	139.68	55.81	48.77	51.09	3181	3541	4092	1502	1225	1293	-1.3889	5.3614e-54	1.88923e-51	down	--	calmodulin-binding protein 60 B-like [Durio zibethinus]	RecName: Full=Calmodulin-binding protein 60 G {ECO:0000303|PubMed:11782485};	SubName: Full=Uncharacterized protein {ECO:0000313|EMBL:KJB26328.1};	--	GO:0005634,nucleus; GO:0005516,calmodulin binding; GO:0003700,DNA-binding transcription factor activity; GO:0043565,sequence-specific DNA binding; GO:0009738,abscisic acid-activated signaling pathway; GO:0071456,cellular response to hypoxia; GO:0071219,cellular response to molecule of bacterial origin; GO:0042742,defense response to bacterium; GO:0009816,defense response to bacterium, incompatibl…	Calmodulin binding protein-like
RL vs GL	Cluster-15967.9848	1.81	1.71	2.34	37.5	30.86	24.37	20.14	19	29.82	436.85	332.49	267	3.94383	5.74265e-54	2.00713e-51	up	K15078 structure-specific endonuclease subunit SLX1 [EC:3.6.1.-] | (RefSeq) putative disease resistance protein RGA1 (A)	Disease resistance protein [Corchorus capsularis]	RecName: Full=Disease resistance protein RGA2; AltName: Full=Blight resistance protein RPI; AltName: Full=RGA2-blb;	SubName: Full=Disease resistance protein {ECO:0000313|EMBL:OMO87958.1};	Apoptotic ATPase	GO:0043531,ADP binding; GO:0005524,ATP binding; GO:0006952,defense response	Leucine Rich repeats (2 copies)
RL vs GL	Cluster-15967.46871	0.02	0.1	0	41.68	40.14	46.65	1	4	0	1831	1650	1927	10.118	6.55903e-54	2.27397e-51	up	--	hypothetical protein CCACVL1_09317, partial [Corchorus capsularis]	--	SubName: Full=Uncharacterized protein {ECO:0000313|EMBL:OMO87017.1}; Flags: Fragment;	--	--	Domain of unknown function (DUF4216)
RL vs GL	Cluster-15967.25771	34.11	41.55	39.54	5.36	4.85	4.92	334.33	406.73	445.72	55.11	46.01	47.59	-2.9538	6.83211e-54	2.3497e-51	down	K13459 disease resistance protein RPS2 | (RefSeq) probable disease resistance protein At1g61300 (A)	probable disease resistance protein At1g61300 [Durio zibethinus]	RecName: Full=Disease resistance protein SUMM2 {ECO:0000305}; AltName: Full=Disease resistance protein At1g12280 {ECO:0000305}; AltName: Full=Protein SUPPRESSOR OF MKK1 MKK2 2 {ECO:0000303|PubMed:22423965};	SubName: Full=LRR and NB-ARC domains-containing disease resistance protein, putative {ECO:0000313|EMBL:EOY12806.1};	Apoptotic ATPase	GO:0005886,plasma membrane; GO:0043531,ADP binding; GO:0005524,ATP binding; GO:0006952,defense response; GO:0007165,signal transduction	NB-ARC domain
RL vs GL	Cluster-15967.16544	16.03	8.64	12.26	193.58	188.69	207.88	26.02	13.5	24	329	270.92	332	3.90076	5.31184e-53	1.81235e-50	up	K10572 inositol-pentakisphosphate 2-kinase [EC:2.7.1.158] | (RefSeq) inositol-pentakisphosphate 2-kinase (A)	PREDICTED: FK506-binding protein 4-like [Fragaria vesca subsp. vesca]	RecName: Full=Heavy metal-associated isoprenylated plant protein 39 {ECO:0000303|PubMed:21072340, ECO:0000303|PubMed:23368984}; Short=AtHIP39 {ECO:0000303|PubMed:21072340, ECO:0000303|PubMed:23368984}; Flags: Precursor;	SubName: Full=Uncharacterized protein {ECO:0000313|EMBL:CBI34387.3};	Copper chaperone	GO:0005737,cytoplasm; GO:0046914,transition metal ion binding; GO:0046916,cellular transition metal ion homeostasis; GO:0030001,metal ion transport	Heavy-metal-associated domain
RL vs GL	Cluster-15967.12811	76.83	96.63	93.62	28.54	30.88	29.22	1582	1995	2205	617	622	594	-1.61355	5.43857e-53	1.84098e-50	down	K01537 Ca2+-transporting ATPase [EC:3.6.3.8] | (RefSeq) calcium-transporting ATPase 12, plasma membrane-type-like (A)	ATPase E1-E2 type family protein / haloacid dehalogenase-like hydrolase family protein [Theobroma cacao]	RecName: Full=Calcium-transporting ATPase 12, plasma membrane-type; EC=3.6.3.8; AltName: Full=Ca(2+)-ATPase isoform 12;	RecName: Full=Calcium-transporting ATPase {ECO:0000256|RuleBase:RU361146}; EC=3.6.3.8 {ECO:0000256|RuleBase:RU361146};	Calcium transporting ATPase	GO:0005887,integral component of plasma membrane; GO:0043231,intracellular membrane-bounded organelle; GO:0005524,ATP binding; GO:0005388,calcium-transporting ATPase activity; GO:0005516,calmodulin binding; GO:0046872,metal ion binding	Cation transporting ATPase, C-terminus
RL vs GL	Cluster-15967.30410	110.61	129.77	124.39	2.21	0	2.68	335	386	443	7	0	8	-6.23721	6.90771e-53	2.32002e-50	down	--	--	--	--	--	--	--
RL vs GL	Cluster-15967.28911	43.38	55.52	51.55	6.63	8.12	11.31	722.94	927.09	984	115.99	132.1	185.99	-2.55281	8.85387e-53	2.9506e-50	down	K03860 phosphatidylinositol glycan, class Q | (RefSeq) N-acetylglucosaminyl-phosphatidylinositol biosynthetic protein gpi1-like (A)	BURP domain protein RD22-like [Durio zibethinus]	RecName: Full=BURP domain-containing protein 3; Short=OsBURP03; Flags: Precursor;	SubName: Full=Polygalacturonase, putative {ECO:0000313|EMBL:EOY32801.1};	--	--	BURP domain
RL vs GL	Cluster-15967.29822	0.57	0.08	0.5	31.88	28.38	28.78	7	1	7	411	339	349	6.23178	1.11769e-52	3.69611e-50	up	--	--	--	--	--	--	--
RL vs GL	Cluster-15967.8040	62.49	75.35	84.31	17.41	18.61	20.62	930	1123	1438	272	270	303	-1.9955	1.21095e-52	3.97396e-50	down	K06883 uncharacterized protein | (RefSeq) LOW QUALITY PROTEIN: uncharacterized protein LOC104799061 (A)	Cysteine-rich RLK 29, putative [Theobroma cacao]	RecName: Full=Cysteine-rich receptor-like protein kinase 15; Short=Cysteine-rich RLK15; EC=2.7.11.-; Flags: Precursor;	SubName: Full=Cysteine-rich RLK 29, putative {ECO:0000313|EMBL:EOY28559.1};	--	GO:0016021,integral component of membrane; GO:0005886,plasma membrane; GO:0005524,ATP binding; GO:0004674,protein serine/threonine kinase activity; GO:0006468,protein phosphorylation	--
RL vs GL	Cluster-15967.5107	75.52	95.99	85.12	23.29	20.8	20.77	721.82	916.19	935.97	233.65	192.48	195.93	-2.0117	1.70187e-52	5.54268e-50	down	K13420 LRR receptor-like serine/threonine-protein kinase FLS2 [EC:2.7.11.1] | (RefSeq) probable LRR receptor-like serine/threonine-protein kinase At3g47570 (A)	probable LRR receptor-like serine/threonine-protein kinase At3g47570 [Manihot esculenta]	RecName: Full=Receptor kinase-like protein Xa21 {ECO:0000303|PubMed:22735448}; EC=2.7.11.1 {ECO:0000250|UniProtKB:Q1MX30, ECO:0000255|PROSITE-ProRule:PRU00159}; Contains: RecName: Full=Receptor kinase-like protein Xa21, processed {ECO:0000303|PubMed:22735448}; Flags: Precursor;	SubName: Full=Uncharacterized protein {ECO:0000313|EMBL:OAY24969.1};	--	GO:0032541,cortical endoplasmic reticulum; GO:0005789,endoplasmic reticulum membrane; GO:0016021,integral component of membrane; GO:0005634,nucleus; GO:1990578,perinuclear endoplasmic reticulum membrane; GO:0005886,plasma membrane; GO:0005524,ATP binding; GO:0004674,protein serine/threonine kinase activity; GO:0006952,defense response	Leucine rich repeat
RL vs GL	Cluster-15967.6429	149.18	137.71	148.85	60.33	59.27	52.93	4993	4628	5688	2120	1947	1749	-1.36104	2.3885e-52	7.72042e-50	down	K13436 pto-interacting protein 1 [EC:2.7.11.1] | (RefSeq) PTI1-like tyrosine-protein kinase 1 (A)	serine/threonine-protein kinase-like protein CCR4 [Herrania umbratica]	RecName: Full=Serine/threonine-protein kinase-like protein CCR4; EC=2.7.11.1; AltName: Full=CRINKLY 4-related kinase 1; Short=AtCRK1; AltName: Full=Protein CRINKLY 4 RELATED 4; Short=AtCCR4; Flags: Precursor;	SubName: Full=CRINKLY4 related 4, putative {ECO:0000313|EMBL:EOY17390.1};	Serine/threonine protein kinase	GO:0016021,integral component of membrane; GO:0005524,ATP binding; GO:0042803,protein homodimerization activity; GO:0004672,protein kinase activity; GO:0004674,protein serine/threonine kinase activity	Protein tyrosine kinase
RL vs GL	Cluster-15967.5494	12.27	15.09	12.57	0.12	0.08	0.05	468	578	547	5	3	2	-7.28167	6.94853e-52	2.22923e-49	down	K20178 vacuolar protein sorting-associated protein 8 | (RefSeq) uncharacterized LOC107864957 (A)	PREDICTED: uncharacterized protein LOC104807150 isoform X6 [Tarenaya hassleriana]	RecName: Full=Putative ribonuclease H protein At1g65750; EC=3.1.26.4;	SubName: Full=Non-LTR retroelement reverse transcriptase-like protein {ECO:0000313|EMBL:BAB09379.1};	FOG: Reverse transcriptase	GO:0046872,metal ion binding; GO:0003676,nucleic acid binding; GO:0004523,RNA-DNA hybrid ribonuclease activity	Reverse transcriptase (RNA-dependent DNA polymerase)
RL vs GL	Cluster-15967.6386	75.8	97.78	82.79	22.82	28.12	24.45	1420.7	1837	1775.94	449.04	515	452.42	-1.79027	1.29026e-51	4.10876e-49	down	K13459 disease resistance protein RPS2 | (RefSeq) disease resistance protein At4g27190-like (A)	disease resistance protein At4g27190-like [Herrania umbratica]	--	SubName: Full=Uncharacterized protein {ECO:0000313|EMBL:EOX96991.1};	--	GO:0005634,nucleus; GO:0043531,ADP binding; GO:0003700,DNA-binding transcription factor activity; GO:0043565,sequence-specific DNA binding; GO:0006952,defense response; GO:0006351,transcription, DNA-templated	Leucine rich repeat
RL vs GL	Cluster-15967.23709	59.03	67.43	73.26	23.54	22.36	22.1	1450	1662	2057	607	538	536	-1.57646	1.76784e-51	5.58819e-49	down	--	uncharacterized protein LOC111284640 [Durio zibethinus]	--	SubName: Full=Uncharacterized protein isoform 1 {ECO:0000313|EMBL:EOY29474.1};	--	--	N-terminal C2 in EEIG1 and EHBP1 proteins
RL vs GL	Cluster-15967.24411	7.29	11.44	10.79	0.85	1.24	0.52	342	539	577	42	57	24	-3.52025	1.878e-51	5.89308e-49	down	K01768 adenylate cyclase [EC:4.6.1.1] | (RefSeq) LOW QUALITY PROTEIN: uncharacterized protein LOC107911085 (A)	hypothetical protein VITISV_013624 [Vitis vinifera]	RecName: Full=Retrovirus-related Pol polyprotein from transposon TNT 1-94; Includes: RecName: Full=Protease; EC=3.4.23.-; Includes: RecName: Full=Reverse transcriptase; EC=2.7.7.49; Includes: RecName: Full=Endonuclease;	SubName: Full=Uncharacterized protein {ECO:0000313|EMBL:CAN77122.1};	FOG: Transposon-encoded proteins with TYA, reverse transcriptase, integrase domains in various combinations	GO:0004190,aspartic-type endopeptidase activity; GO:0004519,endonuclease activity; GO:0003676,nucleic acid binding; GO:0003964,RNA-directed DNA polymerase activity; GO:0008270,zinc ion binding; GO:0015074,DNA integration	Reverse transcriptase (RNA-dependent DNA polymerase)
RL vs GL	Cluster-15967.6951	187.91	249.01	214.76	57.28	62.98	48.38	815.06	1068.57	1085.11	260.53	258.48	206.93	-1.99334	3.78652e-51	1.17958e-48	down	K15078 structure-specific endonuclease subunit SLX1 [EC:3.6.1.-] | (RefSeq) putative disease resistance protein RGA3 (A)	LOW QUALITY PROTEIN: putative disease resistance protein RGA1 [Durio zibethinus]	RecName: Full=Putative disease resistance protein RGA4; AltName: Full=RGA4-blb;	SubName: Full=Cc-nbs-lrr resistance protein, putative {ECO:0000313|EMBL:EOY04543.1};	Apoptotic ATPase	GO:0043531,ADP binding; GO:0005524,ATP binding; GO:0006952,defense response	NB-ARC domain
RL vs GL	Cluster-15967.11471	326.32	293.11	327.19	113.98	123.21	122.53	3489	3132	4020	1279	1278	1293	-1.42696	4.33337e-51	1.34023e-48	down	--	probable WRKY transcription factor 46 [Durio zibethinus]	RecName: Full=Probable WRKY transcription factor 30; AltName: Full=WRKY DNA-binding protein 30;	SubName: Full=WRKY DNA-binding protein 46, putative {ECO:0000313|EMBL:EOX95753.1};	--	GO:0005737,cytoplasm; GO:0005634,nucleus; GO:0003700,DNA-binding transcription factor activity; GO:0043565,sequence-specific DNA binding; GO:0044212,transcription regulatory region DNA binding; GO:0042542,response to hydrogen peroxide; GO:0010193,response to ozone; GO:0009751,response to salicylic acid; GO:0006351,transcription, DNA-templated	--
RL vs GL	Cluster-15967.16991	91.37	104.31	90.68	36.46	37.66	34.46	2404	2754	2726	1007	971	895	-1.42244	5.94981e-51	1.82702e-48	down	K13424 WRKY transcription factor 33 | (RefSeq) probable WRKY transcription factor 26 (A)	WRKY family transcription factor [Theobroma cacao]	RecName: Full=WRKY transcription factor 6 {ECO:0000303|PubMed:11722756}; AltName: Full=WRKY DNA-binding protein 6 {ECO:0000303|PubMed:11722756}; Short=AtWRKY6 {ECO:0000303|PubMed:11722756};	SubName: Full=WRKY family transcription factor {ECO:0000313|EMBL:EOY28756.1};	--	GO:0005634,nucleus; GO:0003700,DNA-binding transcription factor activity; GO:0043565,sequence-specific DNA binding; GO:0044212,transcription regulatory region DNA binding; GO:0080169,cellular response to boron-containing substance deprivation; GO:0016036,cellular response to phosphate starvation; GO:0009873,ethylene-activated signaling pathway; GO:0045892,negative regulation of transcription, DNA…	WRKY DNA -binding domain
RL vs GL	Cluster-15967.26387	11.4	13.53	13.41	38.94	39.73	38.57	366.97	437.37	493	1316.35	1255	1225.97	1.59104	7.12252e-51	2.17161e-48	up	--	sodium/hydrogen exchanger 8-like isoform X3 [Spinacia oleracea]	RecName: Full=Sodium/hydrogen exchanger 8; AltName: Full=Na(+)/H(+) exchanger 8; Short=NHE-8; AltName: Full=Protein SALT OVERLY SENSITIVE 1B;	SubName: Full=Uncharacterized protein {ECO:0000313|EMBL:PKI46824.1};	Sodium/hydrogen exchanger protein	GO:0009941,chloroplast envelope; GO:0016021,integral component of membrane; GO:0005886,plasma membrane; GO:0015386,potassium:proton antiporter activity; GO:0010352,lithium ion export across the plasma membrane; GO:0071805,potassium ion transmembrane transport; GO:0051453,regulation of intracellular pH; GO:0006814,sodium ion transport	Sodium/hydrogen exchanger family
RL vs GL	Cluster-15967.47833	23.16	25.11	26.44	5.46	4.67	5.94	537	584	701	133	106	136	-2.23876	7.3412e-51	2.22252e-48	down	K03122 transcription initiation factor TFIIA large subunit | (RefSeq) uncharacterized protein LOC114825099 (A)	hypothetical protein CUMW_287550 [Citrus unshiu]	--	SubName: Full=Uncharacterized protein {ECO:0000313|EMBL:GAY33412.1};	--	--	PB1 domain
RL vs GL	Cluster-15967.16313	4.16	3.71	3.75	21.05	17.97	16.81	143	128	147	759	606	570	2.24095	7.72577e-51	2.32259e-48	up	--	5'(3')-deoxyribonucleotidase [Corchorus capsularis]	--	SubName: Full=5'(3')-deoxyribonucleotidase {ECO:0000313|EMBL:OMO67079.1};	--	GO:0008253,5'-nucleotidase activity; GO:0009264,deoxyribonucleotide catabolic process	--
RL vs GL	Cluster-15967.23799	738.31	663.41	674.81	274	282.19	234.21	10076	9062	10561	3925	3750	3155	-1.42424	7.91497e-51	2.36295e-48	down	--	zinc finger protein ZAT10-like [Hevea brasiliensis]	RecName: Full=Zinc finger protein ZAT10; AltName: Full=Salt-tolerance zinc finger;	SubName: Full=zinc finger protein ZAT10-like {ECO:0000313|RefSeq:XP_016749356.1};	FOG: Zn-finger	GO:0005634,nucleus; GO:0003700,DNA-binding transcription factor activity; GO:0046872,metal ion binding; GO:0043565,sequence-specific DNA binding; GO:0035264,multicellular organism growth; GO:0045892,negative regulation of transcription, DNA-templated; GO:0010117,photoprotection; GO:0015979,photosynthesis; GO:0009737,response to abscisic acid; GO:0010200,response to chitin; GO:0009409,response to …	C2H2-type zinc finger
RL vs GL	Cluster-15967.21639	32.44	38.09	35.26	9.88	9.56	9.62	704	829	875	225	203	206	-1.88735	1.12787e-50	3.34393e-48	down	--	--	--	--	--	--	--
RL vs GL	Cluster-15967.12944	180.42	202.52	177.3	70.03	79.28	64.37	7344	8281	8235	2993	3170	2587	-1.41346	1.46343e-50	4.30911e-48	down	K00454 lipoxygenase [EC:1.13.11.12] | (RefSeq) linoleate 13S-lipoxygenase 3-1, chloroplastic (A)	PREDICTED: linoleate 13S-lipoxygenase 3-1, chloroplastic [Theobroma cacao]	RecName: Full=Lipoxygenase 3, chloroplastic; Short=AtLOX3; EC=1.13.11.12; Flags: Precursor;	RecName: Full=Lipoxygenase {ECO:0000256|RuleBase:RU003975}; EC=1.13.11.- {ECO:0000256|RuleBase:RU003975};	--	GO:0009507,chloroplast; GO:0016165,linoleate 13S-lipoxygenase activity; GO:0046872,metal ion binding; GO:0009901,anther dehiscence; GO:0048653,anther development; GO:0034440,lipid oxidation; GO:0031408,oxylipin biosynthetic process; GO:0009555,pollen development; GO:0009620,response to fungus; GO:0009644,response to high light intensity; GO:0009753,response to jasmonic acid; GO:0009611,response t…	Lipoxygenase
RL vs GL	Cluster-15967.47336	0.36	0.4	0.24	11.83	13.29	12.49	8	9	6	277	290	275	5.23067	1.48273e-50	4.33622e-48	up	K10956 protein transport protein SEC61 subunit alpha | (RefSeq) preprotein translocase subunit SECY, chloroplastic (A)	PREDICTED: COBRA-like protein 10 [Theobroma cacao]	RecName: Full=COBRA-like protein 11; Flags: Precursor;	SubName: Full=COBRA-like protein 10 {ECO:0000313|EMBL:EOY12546.1};	--	GO:0031225,anchored component of membrane; GO:0005886,plasma membrane; GO:0016049,cell growth; GO:0010215,cellulose microfibril organization	COBRA-like protein
RL vs GL	Cluster-15967.43436	12.64	14.58	12.01	75.82	80.07	77.65	69	79	76	434	417	418	2.53819	3.07623e-50	8.93561e-48	up	K13420 LRR receptor-like serine/threonine-protein kinase FLS2 [EC:2.7.11.1] | (RefSeq) receptor kinase-like protein Xa21 isoform X1 (A)	hypothetical protein CICLE_v10010243mg, partial [Citrus clementina]	RecName: Full=LRR receptor-like serine/threonine-protein kinase GSO2 {ECO:0000303|PubMed:18088309}; EC=2.7.11.1 {ECO:0000255|PROSITE-ProRule:PRU00159}; AltName: Full=Protein EMBRYO SAC DEVELOPMENT ARREST 23 {ECO:0000303|PubMed:15634699}; AltName: Full=Protein GASSHO 2 {ECO:0000303|PubMed:18088309}; Flags: Precursor;	SubName: Full=Uncharacterized protein {ECO:0000313|EMBL:ESR64125.1}; Flags: Fragment;	--	GO:0048226,Casparian strip; GO:0016021,integral component of membrane; GO:0005886,plasma membrane; GO:0005524,ATP binding; GO:0004674,protein serine/threonine kinase activity; GO:0071555,cell wall organization; GO:0009793,embryo development ending in seed dormancy; GO:0009553,embryo sac development; GO:0090558,plant epidermis development; GO:0051302,regulation of cell division; GO:0042659,regulat…	Leucine rich repeat
RL vs GL	Cluster-15967.9446	22.44	18.99	27.61	1.87	0.78	2.18	354	300	499	31	12	34	-3.85643	3.7464e-50	1.08092e-47	down	K03094 S-phase kinase-associated protein 1 | (RefSeq) SKP1-like protein 1A isoform X1 (A)	hypothetical protein B456_003G007300 [Gossypium raimondii]	RecName: Full=SKP1-like protein 1B; AltName: Full=SKP1-like 2; AltName: Full=UFO-binding protein 2;	SubName: Full=Uncharacterized protein {ECO:0000313|EMBL:KJB17604.1};	SCF ubiquitin ligase, Skp1 component	GO:0005634,nucleus; GO:0009734,auxin-activated signaling pathway; GO:0007059,chromosome segregation; GO:0009793,embryo development ending in seed dormancy; GO:0009873,ethylene-activated signaling pathway; GO:0016567,protein ubiquitination; GO:0006511,ubiquitin-dependent protein catabolic process; GO:0016032,viral process	Skp1 family, tetramerisation domain
RL vs GL	Cluster-15967.29292	61.05	79.26	62.04	197.52	207.75	213.01	821.52	1067.39	957.44	2789.88	2721.6	2829.19	1.58713	5.7835e-50	1.65755e-47	up	K16224 senescence-induced receptor-like serine/threonine-protein kinase | (RefSeq) FRK1; FLG22-induced receptor-like kinase 1 (A)	Leucine-rich repeat transmembrane protein kinase protein, putative [Theobroma cacao]	RecName: Full=Senescence-induced receptor-like serine/threonine-protein kinase; AltName: Full=FLG22-induced receptor-like kinase 1; Flags: Precursor;	SubName: Full=Leucine-rich repeat transmembrane protein kinase protein, putative {ECO:0000313|EMBL:EOY26976.1};	--	GO:0016021,integral component of membrane; GO:0005524,ATP binding; GO:0004674,protein serine/threonine kinase activity; GO:0042742,defense response to bacterium	Protein tyrosine kinase
RL vs GL	Cluster-15967.33502	13.31	19.13	9.6	91.69	107.28	100.53	72.96	104.14	61.04	527.31	561.35	543.65	2.8056	7.02056e-50	1.99877e-47	up	K13428 LRR receptor-like serine/threonine-protein kinase EFR [EC:2.7.11.1] | (RefSeq) LRR receptor-like serine/threonine-protein kinase EFR isoform X1 (A)	LRR receptor-like serine/threonine-protein kinase EFR, partial [Hevea brasiliensis]	RecName: Full=LRR receptor-like serine/threonine-protein kinase EFR; EC=2.7.11.1; AltName: Full=Elongation factor Tu receptor; Short=EF-Tu receptor; Flags: Precursor;	SubName: Full=Uncharacterized protein {ECO:0000313|EMBL:CCB48125.1};	--	GO:0012505,endomembrane system; GO:0016021,integral component of membrane; GO:0005886,plasma membrane; GO:0005524,ATP binding; GO:0004674,protein serine/threonine kinase activity; GO:0019199,transmembrane receptor protein kinase activity; GO:0010204,defense response signaling pathway, resistance gene-independent; GO:0016045,detection of bacterium; GO:0002764,immune response-regulating signaling p…	Leucine rich repeat N-terminal domain
RL vs GL	Cluster-15967.32644	149.73	214.27	229	17.05	22.64	16.38	260	359	478	31	35	28	-3.4899	1.82545e-49	5.16289e-47	down	--	--	--	--	--	--	--
RL vs GL	Cluster-15967.7743	17.79	19.52	22.68	4.71	3.85	4.07	517.79	570.41	754.06	144.01	110	117.01	-2.26754	2.06999e-49	5.81627e-47	down	K13416 brassinosteroid insensitive 1-associated receptor kinase 1 [EC:2.7.10.1 2.7.11.1] | (RefSeq) BRASSINOSTEROID INSENSITIVE 1-associated receptor kinase 1-like (A)	G-type lectin S-receptor-like serine/threonine-protein kinase LECRK3 [Hevea brasiliensis]	RecName: Full=G-type lectin S-receptor-like serine/threonine-protein kinase LECRK3 {ECO:0000305}; Short=OsLecRK3 {ECO:0000303|PubMed:25485617}; EC=2.7.11.1 {ECO:0000305}; AltName: Full=OsRLCK135 {ECO:0000303|PubMed:19825577}; Flags: Precursor;	SubName: Full=Uncharacterized protein {ECO:0000313|EMBL:KDP20397.1};	--	GO:0016021,integral component of membrane; GO:0005886,plasma membrane; GO:0005524,ATP binding; GO:0030246,carbohydrate binding; GO:0004674,protein serine/threonine kinase activity; GO:0006952,defense response; GO:0006468,protein phosphorylation	Protein kinase domain
RL vs GL	Cluster-15967.17599	41.48	43.42	43.09	10.17	12.15	7.83	789	828	938	203	226	147	-2.11287	2.65223e-49	7.40385e-47	down	--	--	--	--	--	--	--
RL vs GL	Cluster-15967.29173	38.85	36.83	35.88	103.69	98.73	98.23	834	793	881	2337	2074	2082	1.40507	3.56232e-49	9.88026e-47	up	K18823 soyasaponin III rhamnosyltransferase [EC:2.4.1.273] | (Kazusa) Lj6g3v2218820.1; - (A)	UDP-glycosyltransferase 91A1-like [Hevea brasiliensis]	RecName: Full=UDP-glycosyltransferase 91A1; EC=2.4.1.-;	SubName: Full=UDP-glucuronosyl/UDP-glucosyltransferase {ECO:0000313|EMBL:OMO56287.1};	UDP-glucuronosyl and UDP-glucosyl transferase	GO:0043231,intracellular membrane-bounded organelle; GO:0080043,quercetin 3-O-glucosyltransferase activity; GO:0080044,quercetin 7-O-glucosyltransferase activity; GO:0008152,metabolic process	UDP-glucoronosyl and UDP-glucosyl transferase
RL vs GL	Cluster-15967.29456	156.57	160.52	154.83	68.03	67.74	64.11	2771	2847	3137	1264	1171	1120	-1.26537	3.71645e-49	1.02417e-46	down	K17893 ubiquinol oxidase [EC:1.10.3.11] | (RefSeq) ubiquinol oxidase 2, mitochondrial (A)	PREDICTED: ubiquinol oxidase 2, mitochondrial [Populus euphratica]	RecName: Full=Ubiquinol oxidase 3, mitochondrial; EC=1.10.3.11; AltName: Full=Alternative oxidase 3; Flags: Precursor;	RecName: Full=Ubiquinol oxidase {ECO:0000256|RuleBase:RU003779}; EC=1.10.3.11 {ECO:0000256|RuleBase:RU003779};	--	GO:0016021,integral component of membrane; GO:0005743,mitochondrial inner membrane; GO:0070469,respiratory chain; GO:0009916,alternative oxidase activity; GO:0046872,metal ion binding; GO:0102721,ubiquinol:oxygen oxidoreductase activity	Alternative oxidase
RL vs GL	Cluster-15967.7131	4.05	6	5.35	0.31	0.48	0.29	238	354	358	19	28	17	-3.84707	4.13615e-49	1.13257e-46	down	K14300 nuclear pore complex protein Nup133 | (RefSeq) nuclear pore complex protein NUP133 (A)	uncharacterized protein LOC110894773 [Helianthus annuus]	--	SubName: Full=uncharacterized protein LOC101501161 {ECO:0000313|RefSeq:XP_004514675.1}; SubName: Full=uncharacterized protein LOC101501887 {ECO:0000313|RefSeq:XP_004514321.1}; SubName: Full=uncharacterized protein LOC101505760 {ECO:0000313|RefSeq:XP_012575598.1}; SubName: Full=uncharacterized protein LOC101509583 {ECO:0000313|RefSeq:XP_004514039.1}; SubName: Full=uncharacterized protein LOC101512…	--	--	Transposase family tnp2
RL vs GL	Cluster-15967.8267	1.47	2.09	1.45	75.83	97.25	94.07	5	7	5.79	270	309	315	5.6764	6.21937e-49	1.69222e-46	up	K13459 disease resistance protein RPS2 | (RefSeq) probable disease resistance protein At4g27220 (A)	Nbs-lrr resistance protein isoform 1 [Theobroma cacao]	RecName: Full=Disease resistance protein RPS2; AltName: Full=Resistance to Pseudomonas syringae protein 2;	SubName: Full=Nbs-lrr resistance protein isoform 1 {ECO:0000313|EMBL:EOY13023.1};	Apoptotic ATPase	GO:0005737,cytoplasm; GO:0005886,plasma membrane; GO:0043531,ADP binding; GO:0005524,ATP binding; GO:0006952,defense response; GO:0042742,defense response to bacterium; GO:0016045,detection of bacterium; GO:0009626,plant-type hypersensitive response; GO:0007165,signal transduction	--
RL vs GL	Cluster-15967.18495	58.93	71.43	80.73	18.62	16.71	12.81	811	984	1274	269	224	174	-2.15761	7.57942e-49	2.0493e-46	down	K14504 xyloglucan:xyloglucosyl transferase TCH4 [EC:2.4.1.207] | (RefSeq) xyloglucan endotransglucosylase/hydrolase protein 22 (A)	PREDICTED: xyloglucan endotransglucosylase/hydrolase protein 22 [Theobroma cacao]	RecName: Full=Probable xyloglucan endotransglucosylase/hydrolase protein 23; Short=At-XTH23; Short=XTH-23; EC=2.4.1.207; Flags: Precursor;	RecName: Full=Xyloglucan endotransglucosylase/hydrolase {ECO:0000256|RuleBase:RU361120}; EC=2.4.1.207 {ECO:0000256|RuleBase:RU361120};	--	GO:0048046,apoplast; GO:0005618,cell wall; GO:0005794,Golgi apparatus; GO:0004553,hydrolase activity, hydrolyzing O-glycosyl compounds; GO:0016762,xyloglucan:xyloglucosyl transferase activity; GO:0042546,cell wall biogenesis; GO:0071555,cell wall organization; GO:0010411,xyloglucan metabolic process	Glycosyl hydrolases family 16
RL vs GL	Cluster-15967.29071	217.51	189.43	235.5	67.03	76.13	66.61	1982	1723	2470	641	671	599	-1.64876	8.34504e-49	2.24221e-46	down	K01510 apyrase [EC:3.6.1.5] | (RefSeq) probable apyrase 6 isoform X1 (A)	hypothetical protein COLO4_17728 [Corchorus olitorius]	RecName: Full=Protein DMP5 {ECO:0000303|PubMed:20712629}; Short=AtDMP5 {ECO:0000303|PubMed:20712629};	SubName: Full=Uncharacterized protein {ECO:0000313|EMBL:OMO92269.1};	--	GO:0005783,endoplasmic reticulum; GO:0005789,endoplasmic reticulum membrane; GO:0016021,integral component of membrane; GO:0009705,plant-type vacuole membrane; GO:0010256,endomembrane system organization	Protein of unknown function (DUF679)
RL vs GL	Cluster-15967.38703	20.95	26.76	20.9	2.97	3.5	2.35	343	439	392	51	56	38	-2.98465	9.89074e-49	2.64101e-46	down	--	CHD3-type chromatin-remodeling factor PICKLE [Morus notabilis]	--	SubName: Full=CHD3-type chromatin-remodeling factor PICKLE {ECO:0000313|EMBL:EXB38650.1};	--	GO:0005634,nucleus; GO:0005524,ATP binding	Plant mobile domain
RL vs GL	Cluster-15967.28674	168.16	154.88	159.19	68.66	64.28	67.92	5489	5076	5933	2353	2059	2189	-1.28755	1.14422e-48	3.03643e-46	down	K00521 ferric-chelate reductase [EC:1.16.1.7] | (RefSeq) ferric reduction oxidase 7, chloroplastic-like (A)	PREDICTED: NAC domain-containing protein 72 [Theobroma cacao]	RecName: Full=NAC domain-containing protein 22 {ECO:0000303|PubMed:15029955}; Short=ONAC022 {ECO:0000303|PubMed:15029955};	SubName: Full=NAC domain containing protein 36 {ECO:0000313|EMBL:EOX97500.1};	--	GO:0005634,nucleus; GO:0043565,sequence-specific DNA binding; GO:1901002,positive regulation of response to salt stress; GO:1902584,positive regulation of response to water deprivation; GO:0045893,positive regulation of transcription, DNA-templated; GO:0006351,transcription, DNA-templated	No apical meristem (NAM) protein
RL vs GL	Cluster-15967.7455	37.78	50.7	44.74	14.24	15.04	13.19	1482.88	1998.87	2004	587	580	511	-1.66911	1.19867e-48	3.16139e-46	down	K18835 WRKY transcription factor 2 | (RefSeq) WRKY transcription factor WRKY24 (A)	probable WRKY transcription factor 51 [Durio zibethinus]	RecName: Full=Probable WRKY transcription factor 51; AltName: Full=WRKY DNA-binding protein 51;	SubName: Full=WRKY DNA-binding protein 51, putative {ECO:0000313|EMBL:EOX92300.1};	--	GO:0005634,nucleus; GO:0003700,DNA-binding transcription factor activity; GO:0043565,sequence-specific DNA binding; GO:0042742,defense response to bacterium; GO:0050832,defense response to fungus; GO:0009867,jasmonic acid mediated signaling pathway; GO:0006351,transcription, DNA-templated	WRKY DNA -binding domain
RL vs GL	Cluster-15967.21068	9.82	10.24	8.19	52.77	51.73	45.14	97	101	93	547	495	440	2.37807	2.1286e-48	5.57979e-46	up	--	--	--	--	--	--	--
RL vs GL	Cluster-15967.22941	33.39	31.83	36	101.98	115.43	143.53	853	816	1051	2735	2889	3620	1.81202	2.9183e-48	7.6035e-46	up	K01097 N-acylneuraminate-9-phosphatase [EC:3.1.3.29] | (RefSeq) N-acylneuraminate-9-phosphatase isoform X1 (A)	Haloacid dehalogenase-like hydrolase superfamily protein isoform 1 [Theobroma cacao]	--	SubName: Full=Haloacid dehalogenase-like hydrolase superfamily protein isoform 1 {ECO:0000313|EMBL:EOY08995.1};	Predicted hydrolase (HAD superfamily)	GO:0016787,hydrolase activity; GO:0008152,metabolic process	Haloacid dehalogenase-like hydrolase
RL vs GL	Cluster-15967.3219	8.62	9.48	9.78	1.36	1.4	1.48	325	359	421	54	52	55	-2.73725	4.9265e-48	1.27584e-45	down	K19893 glucan endo-1,3-beta-glucosidase 5/6 [EC:3.2.1.39] | (RefSeq) glucan endo-1,3-beta-glucosidase 6-like (A)	uncharacterized protein LOC109766699 [Aegilops tauschii subsp. tauschii]	RecName: Full=Uncharacterized protein At3g60930, chloroplastic {ECO:0000305}; Flags: Precursor;	SubName: Full=Uncharacterized protein {ECO:0000313|EnsemblPlants:TRIAE_CS42_7DS_TGACv1_623113_AA2049710.2};	--	GO:0009507,chloroplast	Putative gypsy type transposon
RL vs GL	Cluster-15967.21997	275.69	303.02	272.53	107.87	112.05	121.56	3341	3673	3791	1372	1320	1454	-1.34499	9.14465e-48	2.35406e-45	down	K20536 mitogen-activated protein kinase 3 [EC:2.7.11.24] | (RefSeq) mitogen-activated protein kinase 3 (A)	mitogen-activated protein kinase 3 [Herrania umbratica]	RecName: Full=Mitogen-activated protein kinase 3; Short=AtMPK3; Short=MAP kinase 3; EC=2.7.11.24;	RecName: Full=Mitogen-activated protein kinase {ECO:0000256|RuleBase:RU361165, ECO:0000256|SAAS:SAAS00652812}; EC=2.7.11.24 {ECO:0000256|RuleBase:RU361165, ECO:0000256|SAAS:SAAS00652812};	Mitogen-activated protein kinase	GO:0005737,cytoplasm; GO:0005634,nucleus; GO:0005524,ATP binding; GO:0004707,MAP kinase activity; GO:0004672,protein kinase activity; GO:0009738,abscisic acid-activated signaling pathway; GO:0010120,camalexin biosynthetic process; GO:0042742,defense response to bacterium; GO:0050832,defense response to fungus; GO:0010229,inflorescence development; GO:0048481,plant ovule development; GO:0009626,pl…	Protein kinase domain
RL vs GL	Cluster-15967.22976	30.36	32.93	38.32	9.4	10.14	9.41	791	861	1141	257	259	242	-1.83451	9.61763e-48	2.46108e-45	down	K00521 ferric-chelate reductase [EC:1.16.1.7] | (RefSeq) ferric reduction oxidase 7, chloroplastic-like (A)	PREDICTED: NAC domain-containing protein 90-like [Gossypium arboreum]	RecName: Full=NAC domain-containing protein 90; Short=ANAC090;	SubName: Full=NAC domain-containing protein 90-like {ECO:0000313|RefSeq:XP_016743983.1};	--	GO:0005634,nucleus; GO:0003677,DNA binding; GO:0003700,DNA-binding transcription factor activity; GO:0006351,transcription, DNA-templated	No apical meristem (NAM) protein
RL vs GL	Cluster-15967.7785	82.91	69.72	74.23	217.97	206.25	245.5	2230	1882	2281	6155	5437	6519	1.53685	1.54462e-47	3.92918e-45	up	K22546 juvenile hormone-III synthase [EC:2.1.1.325] | (RefSeq) FAMT; farnesoic acid carboxyl-O-methyltransferase (A)	PREDICTED: probable S-adenosylmethionine-dependent methyltransferase At5g37990 [Theobroma cacao]	RecName: Full=Probable S-adenosylmethionine-dependent methyltransferase At5g37990; EC=2.1.1.-;	SubName: Full=S-adenosyl-L-methionine-dependent methyltransferases superfamily protein {ECO:0000313|EMBL:EOY04057.1};	--	GO:0046872,metal ion binding; GO:0008168,methyltransferase activity	SAM dependent carboxyl methyltransferase
RL vs GL	Cluster-15967.29572	41.92	49.07	38.21	130.86	137.85	127.65	524.01	613.71	548.16	1716.99	1675.94	1575	1.59053	2.00393e-47	5.06758e-45	up	K16224 senescence-induced receptor-like serine/threonine-protein kinase | (RefSeq) senescence-induced receptor-like serine/threonine-protein kinase (A)	LRR-RLK, partial [Vernicia fordii]	RecName: Full=Putative leucine-rich repeat receptor-like serine/threonine-protein kinase At2g19230; EC=2.7.11.1; Flags: Precursor;	SubName: Full=LRR-RLK {ECO:0000313|EMBL:AMM42753.1}; Flags: Fragment;	--	GO:0016021,integral component of membrane; GO:0005886,plasma membrane; GO:0005524,ATP binding; GO:0004674,protein serine/threonine kinase activity	Malectin-like domain
RL vs GL	Cluster-15967.20569	14.41	16.34	14.34	45.77	45.66	46.84	350	398	398	1167	1086	1123	1.59451	2.06979e-47	5.20352e-45	up	K20858 calcium uniporter protein, mitochondrial | (RefSeq) calcium uniporter protein 2, mitochondrial-like (A)	hypothetical protein COLO4_04841 [Corchorus olitorius]	RecName: Full=Calcium uniporter protein 2, mitochondrial; Flags: Precursor;	SubName: Full=Uncharacterized protein {ECO:0000313|EMBL:OMP10081.1};	Uncharacterized conserved protein	GO:0016021,integral component of membrane; GO:0005743,mitochondrial inner membrane; GO:0005262,calcium channel activity; GO:0015292,uniporter activity	Mitochondrial calcium uniporter
RL vs GL	Cluster-15967.6837	44.78	55.79	55.72	17.2	16.24	17.8	1190	1488	1692	480	423	467	-1.62936	2.60075e-47	6.50036e-45	down	K00924 kinase [EC:2.7.1.-] | (RefSeq) PBL1; PBS1-like 1 (A)	putative serine/threonine-protein kinase Cx32 [Morus notabilis]	RecName: Full=Probable serine/threonine-protein kinase PIX13 {ECO:0000305}; EC=2.7.11.1 {ECO:0000305};	SubName: Full=Putative serine/threonine-protein kinase Cx32 {ECO:0000313|EMBL:EXC31537.1};	Serine/threonine protein kinase	GO:0005634,nucleus; GO:0005886,plasma membrane; GO:0005524,ATP binding; GO:0004675,transmembrane receptor protein serine/threonine kinase activity; GO:0007166,cell surface receptor signaling pathway; GO:0006952,defense response; GO:0006468,protein phosphorylation	Protein tyrosine kinase
RL vs GL	Cluster-15967.5717	84.54	88.66	79.36	0.52	0	0.41	625	653	677	4	0	3	-8.09276	5.31518e-47	1.32081e-44	down	K13435 serine/threonine-protein kinase Pto | (RefSeq) Pto; serine/threonine protein kinase Pto (A)	Malectin/receptor-like protein kinase family protein, putative [Theobroma cacao]	RecName: Full=Receptor-like protein kinase ANXUR2; EC=2.7.11.1; Flags: Precursor;	SubName: Full=Malectin/receptor-like protein kinase family protein, putative {ECO:0000313|EMBL:EOY03753.1};	Serine/threonine protein kinase	GO:0016324,apical plasma membrane; GO:0016021,integral component of membrane; GO:0090404,pollen tube tip; GO:0005524,ATP binding; GO:0004674,protein serine/threonine kinase activity; GO:0007338,single fertilization	Protein tyrosine kinase
RL vs GL	Cluster-15967.17996	1.86	2.31	3.02	23.03	27.72	28	20.9	26	39	272.01	302.88	310.91	3.41516	5.44905e-47	1.34629e-44	up	K20890 xylan alpha-glucuronosyltransferase [EC:2.4.1.-] | (RefSeq) UDP-glucuronate:xylan alpha-glucuronosyltransferase 1-like (A)	PGG domain-containing protein, partial [Cephalotus follicularis]	--	SubName: Full=PGG domain-containing protein {ECO:0000313|EMBL:GAV73196.1}; Flags: Fragment;	FOG: Ankyrin repeat	GO:0016021,integral component of membrane	Domain of unknown function
RL vs GL	Cluster-15967.5082	78.33	105.62	68.84	1.56	1.74	1.1	288	383	296	6	6	4	-5.88951	5.93344e-47	1.45759e-44	down	--	--	--	--	--	--	--
RL vs GL	Cluster-15967.31871	62.79	51.86	53.53	9.01	9.54	8.44	445	366	438	67	65	59	-2.67771	6.8549e-47	1.67439e-44	down	--	calmodulin-binding protein 60 G-like isoform X2 [Prunus avium]	--	SubName: Full=Uncharacterized protein {ECO:0000313|EMBL:ONI04320.1};	--	GO:0005516,calmodulin binding; GO:0006950,response to stress	--
RL vs GL	Cluster-15967.6787	17.82	21.65	19.72	0.11	0	0.19	465	567	588	3	0	5	-7.6231	8.745e-47	2.124e-44	down	--	--	--	--	--	--	--
RL vs GL	Cluster-15967.18535	176.34	162.85	172.1	68.32	65.19	66.38	2137	1974	2394	869	768	794	-1.38424	1.03653e-46	2.50341e-44	down	--	zinc finger protein ZAT10-like [Herrania umbratica]	RecName: Full=Zinc finger protein ZAT10; AltName: Full=Salt-tolerance zinc finger;	SubName: Full=Zinc finger, C2H2-like protein {ECO:0000313|EMBL:OMO73927.1};	FOG: Zn-finger	GO:0005634,nucleus; GO:0003700,DNA-binding transcription factor activity; GO:0046872,metal ion binding; GO:0043565,sequence-specific DNA binding; GO:0035264,multicellular organism growth; GO:0045892,negative regulation of transcription, DNA-templated; GO:0010117,photoprotection; GO:0015979,photosynthesis; GO:0009737,response to abscisic acid; GO:0010200,response to chitin; GO:0009409,response to …	C2H2-type zinc finger
RL vs GL	Cluster-15967.7190	39.28	50.26	42.58	13.34	13.42	14.61	1125	1445.01	1393	401	377	413	-1.69615	1.12809e-46	2.70931e-44	down	--	PREDICTED: ankyrin repeat-containing protein At5g02620 [Theobroma cacao]	RecName: Full=Ankyrin repeat-containing protein BDA1 {ECO:0000305}; AltName: Full=Protein BIAN DA 1 {ECO:0000303|PubMed:22740615};	SubName: Full=Uncharacterized protein {ECO:0000313|EMBL:KRH55211.1};	FOG: Ankyrin repeat	GO:0016021,integral component of membrane; GO:0005886,plasma membrane; GO:0045087,innate immune response; GO:0009751,response to salicylic acid	Domain of unknown function
RL vs GL	Cluster-15967.33631	46.85	49.46	49.67	14.03	13.46	14.49	668	706	812	210	187	204	-1.824	1.916e-46	4.57605e-44	down	--	PREDICTED: uncharacterized protein LOC107935277 [Gossypium hirsutum]	--	SubName: Full=uncharacterized protein LOC107935277 {ECO:0000313|RefSeq:XP_016723342.1};	--	--	--
RL vs GL	Cluster-15967.13854	97.54	95.99	81.68	237.7	259.24	284.69	4880.96	4826.85	4661.8	12490.1	12754.9	14066.7	1.48327	3.66387e-46	8.7022e-44	up	K00521 ferric-chelate reductase [EC:1.16.1.7] | (RefSeq) ferric reduction oxidase 7, chloroplastic-like (A)	Ferric reduction oxidase 7 isoform 2 [Theobroma cacao]	RecName: Full=Ferric reduction oxidase 6; Short=AtFRO6; EC=1.16.1.7; AltName: Full=Ferric-chelate reductase 6;	SubName: Full=Ferric reduction oxidase 7 isoform 2 {ECO:0000313|EMBL:EOY18470.1};	Ferric reductase, NADH/NADPH oxidase and related proteins	GO:0016021,integral component of membrane; GO:0005886,plasma membrane; GO:0000293,ferric-chelate reductase activity; GO:0046872,metal ion binding; GO:0006811,ion transport; GO:0009416,response to light stimulus	FAD-binding domain
RL vs GL	Cluster-15967.10848	27.44	25.28	25	70.24	85.11	94.19	1186	1098	1233	3188	3615	4020	1.66063	3.79382e-46	8.96134e-44	up	K12130 pseudo-response regulator 5 | (RefSeq) two-component response regulator-like APRR9 (A)	PREDICTED: two-component response regulator-like APRR3 isoform X1 [Theobroma cacao]	RecName: Full=Two-component response regulator-like APRR5; AltName: Full=Pseudo-response regulator 5;	SubName: Full=Pseudo-response regulator 9 {ECO:0000313|EMBL:ABV53465.1};	GATA-4/5/6 transcription factors	GO:0005634,nucleus; GO:0000160,phosphorelay signal transduction system; GO:0006355,regulation of transcription, DNA-templated; GO:0048511,rhythmic process; GO:0006351,transcription, DNA-templated	CCT motif
RL vs GL	Cluster-15967.29995	11.69	17.06	12.66	160.98	135.84	139.56	24	34	31	346	252	282	3.33976	4.57417e-46	1.07456e-43	up	K15078 structure-specific endonuclease subunit SLX1 [EC:3.6.1.-] | (RefSeq) putative disease resistance protein RGA1 (A)	Cc-nbs-lrr resistance protein, putative [Theobroma cacao]	RecName: Full=Putative disease resistance protein RGA3; AltName: Full=Blight resistance protein B149; AltName: Full=RGA1-blb;	SubName: Full=Cc-nbs-lrr resistance protein, putative {ECO:0000313|EMBL:EOY04543.1};	Apoptotic ATPase	GO:0043531,ADP binding; GO:0005524,ATP binding; GO:0006952,defense response	NB-ARC domain
RL vs GL	Cluster-15967.23067	32.43	41.56	38.99	175.3	204.45	184.45	83	104	118	470	481	465	2.25804	8.14515e-46	1.90304e-43	up	--	uncharacterized protein LOC110619233 [Manihot esculenta]	--	SubName: Full=Uncharacterized protein {ECO:0000313|EMBL:OAY45755.1};	--	--	Ankyrin repeats (3 copies)
RL vs GL	Cluster-15967.24438	132.57	160.49	140.46	45.74	43.04	33.7	856.77	1031.86	1049.62	310.14	266.85	214.89	-1.85829	1.63224e-45	3.79297e-43	down	K15078 structure-specific endonuclease subunit SLX1 [EC:3.6.1.-] | (RefSeq) putative disease resistance protein RGA3 (A)	putative disease resistance protein RGA3 [Hevea brasiliensis]	--	SubName: Full=Uncharacterized protein {ECO:0000313|EMBL:OAY38360.1};	--	GO:0043531,ADP binding; GO:0006952,defense response	NB-ARC domain
RL vs GL	Cluster-15967.30190	157.88	163.81	151.55	64.84	62.25	50.37	3470	3611	3809	1496	1339	1093	-1.44103	2.26801e-45	5.24203e-43	down	K23222 nuclease HARBI1 [EC:3.1.-.-] | (RefSeq) putative nuclease HARBI1 (A)	protein ALP1-like [Carica papaya]	RecName: Full=Protein ALP1-like {ECO:0000305}; EC=3.1.-.-;	SubName: Full=Uncharacterized protein {ECO:0000313|EMBL:EOY30376.1};	Predicted transposase	GO:0005634,nucleus; GO:0046872,metal ion binding; GO:0004518,nuclease activity	DDE superfamily endonuclease
RL vs GL	Cluster-15967.17814	11.59	8.38	17.04	92.72	82.99	69.69	104	75	176	873	720	617	2.6891	2.8845e-45	6.63127e-43	up	--	--	--	--	--	--	--
RL vs GL	Cluster-15967.23575	304.5	294.92	316.5	125.86	124.14	101.82	2573	2486	3081	1116	1013	849	-1.41451	3.42068e-45	7.82207e-43	down	K12818 ATP-dependent RNA helicase DHX8/PRP22 [EC:3.6.4.13] | (RefSeq) NB-ARC domain disease resistance protein, putative (A)	PREDICTED: putative disease resistance RPP13-like protein 1 [Ziziphus jujuba]	RecName: Full=Putative disease resistance RPP13-like protein 1;	SubName: Full=Uncharacterized protein {ECO:0000313|EMBL:CCB58629.1};	Apoptotic ATPase	GO:0005886,plasma membrane; GO:0043531,ADP binding; GO:0005524,ATP binding; GO:0009626,plant-type hypersensitive response; GO:0007165,signal transduction	NB-ARC domain
RL vs GL	Cluster-15967.9169	1.72	1.75	1.11	12.49	11.77	12.33	46	47	34	350	308	325	2.9796	4.74493e-45	1.07928e-42	up	K15078 structure-specific endonuclease subunit SLX1 [EC:3.6.1.-] | (RefSeq) putative disease resistance protein RGA3 (A)	hypothetical protein COLO4_00163 [Corchorus olitorius]	RecName: Full=Putative disease resistance protein RGA4; AltName: Full=RGA4-blb;	SubName: Full=Uncharacterized protein {ECO:0000313|EMBL:OMP14221.1};	--	GO:0043531,ADP binding; GO:0005524,ATP binding; GO:0006952,defense response	Leucine Rich repeats (2 copies)
RL vs GL	Cluster-15967.29091	8.58	9.91	8.48	35.22	41.12	49.78	153	177	173	659	716	876	2.20333	7.23027e-45	1.63594e-42	up	K12130 pseudo-response regulator 5 | (RefSeq) two-component response regulator-like APRR9 isoform X1 (A)	NDR1/HIN1-like protein 12 [Durio zibethinus]	RecName: Full=NDR1/HIN1-like protein 12 {ECO:0000303|PubMed:14666423};	SubName: Full=Uncharacterized protein {ECO:0000313|EMBL:OAY62072.1};	--	GO:0046658,anchored component of plasma membrane; GO:0016021,integral component of membrane; GO:0009506,plasmodesma; GO:0004871,NA; GO:0006952,defense response	Late embryogenesis abundant protein
RL vs GL	Cluster-15967.13652	77.65	87.64	85.95	32.44	33.02	28.44	1338.68	1514	1696.61	587	555.83	484	-1.44525	8.22252e-45	1.85071e-42	down	K01530 phospholipid-translocating ATPase [EC:3.6.3.1] | (RefSeq) putative phospholipid-transporting ATPase 9 (A)	putative phospholipid-transporting ATPase 9 [Carica papaya]	RecName: Full=Putative phospholipid-transporting ATPase 9 {ECO:0000303|PubMed:11402198}; Short=AtALA9 {ECO:0000303|PubMed:11402198}; EC=3.6.3.1 {ECO:0000305|PubMed:11402198}; AltName: Full=Aminophospholipid flippase 9 {ECO:0000303|PubMed:11402198};	RecName: Full=Phospholipid-transporting ATPase {ECO:0000256|RuleBase:RU362033}; EC=3.6.3.1 {ECO:0000256|RuleBase:RU362033};	P-type ATPase	GO:0000139,Golgi membrane; GO:0016021,integral component of membrane; GO:0005886,plasma membrane; GO:0005802,trans-Golgi network; GO:0005524,ATP binding; GO:0000287,magnesium ion binding; GO:0004012,phospholipid-translocating ATPase activity; GO:0048194,Golgi vesicle budding	Phospholipid-translocating P-type ATPase C-terminal
RL vs GL	Cluster-15967.11872	147.68	179.43	179.02	62.42	66.27	72.06	4322	5271	5984	1918	1902	2082	-1.35411	1.00503e-44	2.25032e-42	down	K13412 calcium-dependent protein kinase [EC:2.7.11.1] | (RefSeq) calcium-dependent protein kinase 16 (A)	calcium-dependent protein kinase 16 [Carica papaya]	RecName: Full=Calcium-dependent protein kinase 16; EC=2.7.11.1;	SubName: Full=Uncharacterized protein {ECO:0000313|EMBL:KDP46753.1};	Ca2+/calmodulin-dependent protein kinase, EF-Hand protein superfamily	GO:0005737,cytoplasm; GO:0005634,nucleus; GO:0005886,plasma membrane; GO:0005524,ATP binding; GO:0005509,calcium ion binding; GO:0009931,calcium-dependent protein serine/threonine kinase activity; GO:0005516,calmodulin binding; GO:0004683,calmodulin-dependent protein kinase activity; GO:0004672,protein kinase activity; GO:0009738,abscisic acid-activated signaling pathway; GO:0035556,intracellular…	Protein kinase domain
RL vs GL	Cluster-15967.34104	51.4	49.24	52.6	8.47	7.92	12.28	509	487	599	88	76	120	-2.44757	1.61174e-44	3.59009e-42	down	--	patatin-like protein 2 [Hevea brasiliensis]	RecName: Full=Patatin-like protein 2; Short=AtPLP2; EC=3.1.1.-; AltName: Full=Patatin-related phospholipase A IIalpha; Short=pPLAIIa; AltName: Full=Phospholipase A IIA; Short=AtPLAIIA;	RecName: Full=Patatin {ECO:0000256|RuleBase:RU361262}; EC=3.1.1.- {ECO:0000256|RuleBase:RU361262};	Ca2+-independent phospholipase A2	GO:0005737,cytoplasm; GO:0016020,membrane; GO:0047372,acylglycerol lipase activity; GO:0016298,lipase activity; GO:0004620,phospholipase activity; GO:0071456,cellular response to hypoxia; GO:0051607,defense response to virus; GO:0016042,lipid catabolic process; GO:0006629,lipid metabolic process; GO:0031408,oxylipin biosynthetic process; GO:0009626,plant-type hypersensitive response; GO:0046686,r…	--
RL vs GL	Cluster-15967.18010	19.27	19.68	23.18	64.24	67.32	75.05	307	314	423	1074	1046	1180	1.70723	2.10878e-44	4.67301e-42	up	--	LOB domain-containing protein 38-like [Herrania umbratica]	RecName: Full=LOB domain-containing protein 39; AltName: Full=ASYMMETRIC LEAVES 2-like protein 41; Short=AS2-like protein 41;	SubName: Full=LOB domain-containing protein 38 {ECO:0000313|EMBL:EOX91642.1};	--	--	Lateral organ boundaries (LOB) domain
RL vs GL	Cluster-15967.21481	697.31	613.44	733.67	295.58	286.17	270.93	8566	7538	10344	3811	3418	3285	-1.29152	2.25851e-44	4.97914e-42	down	K12581 CCR4-NOT transcription complex subunit 7/8 | (RefSeq) probable CCR4-associated factor 1 homolog 11 (A)	probable CCR4-associated factor 1 homolog 11 [Manihot esculenta]	RecName: Full=Probable CCR4-associated factor 1 homolog 9; EC=3.1.13.4;	SubName: Full=Uncharacterized protein {ECO:0000313|EMBL:OAY38241.1};	mRNA deadenylase subunit	GO:0030015,CCR4-NOT core complex; GO:0005634,nucleus; GO:0000932,P-body; GO:0008408,3'-5' exonuclease activity; GO:0046872,metal ion binding; GO:0004535,poly(A)-specific ribonuclease activity; GO:0003723,RNA binding; GO:0042742,defense response to bacterium; GO:0002213,defense response to insect; GO:0043928,exonucleolytic nuclear-transcribed mRNA catabolic process involved in deadenylation-depend…	CAF1 family ribonuclease
RL vs GL	Cluster-15967.29290	217.65	227.63	242.5	108.3	100.96	107.98	5488	5759	6988	2867	2494	2688	-1.13904	3.53674e-44	7.75737e-42	down	K18834 WRKY transcription factor 1 | (RefSeq) WRKY transcription factor 1-like (A)	probable WRKY transcription factor 40 [Durio zibethinus]	RecName: Full=Probable WRKY transcription factor 40; AltName: Full=WRKY DNA-binding protein 40;	SubName: Full=Putative WRKY transcription factor 40-like protein {ECO:0000313|EMBL:KHG27072.1};	--	GO:0005634,nucleus; GO:0003700,DNA-binding transcription factor activity; GO:0043565,sequence-specific DNA binding; GO:0044212,transcription regulatory region DNA binding; GO:0042742,defense response to bacterium; GO:0050832,defense response to fungus; GO:0045892,negative regulation of transcription, DNA-templated; GO:0031347,regulation of defense response; GO:0010200,response to chitin; GO:00022…	--
RL vs GL	Cluster-15967.14808	15.18	16.89	15.37	4.72	4.21	4.19	613	685	708	200	167	167	-1.87545	4.39388e-44	9.58848e-42	down	K13648 alpha-1,4-galacturonosyltransferase [EC:2.4.1.43] | (RefSeq) probable galacturonosyltransferase 4 (A)	PREDICTED: probable galacturonosyltransferase 4 isoform X1 [Theobroma cacao]	RecName: Full=Probable galacturonosyltransferase 4; EC=2.4.1.-; AltName: Full=Like glycosyl transferase 3;	RecName: Full=Hexosyltransferase {ECO:0000256|RuleBase:RU362027}; EC=2.4.1.- {ECO:0000256|RuleBase:RU362027};	--	GO:0005794,Golgi apparatus; GO:0000139,Golgi membrane; GO:0016021,integral component of membrane; GO:0047262,polygalacturonate 4-alpha-galacturonosyltransferase activity; GO:0071555,cell wall organization; GO:0045489,pectin biosynthetic process	Glycosyl transferase family 8
RL vs GL	Cluster-15967.8044	28.6	33.48	32.09	86.61	86.98	91.46	418.4	490.44	538.03	1329.92	1240.05	1320.68	1.46877	4.67259e-44	1.01452e-41	up	K16224 senescence-induced receptor-like serine/threonine-protein kinase | (RefSeq) senescence-induced receptor-like serine/threonine-protein kinase (A)	putative leucine-rich repeat receptor-like protein kinase [Quercus suber]	RecName: Full=Probable LRR receptor-like serine/threonine-protein kinase At1g05700; EC=2.7.11.1; Flags: Precursor;	SubName: Full=LRR-RLK {ECO:0000313|EMBL:AMM42753.1}; Flags: Fragment;	--	GO:0016021,integral component of membrane; GO:0005524,ATP binding; GO:0004674,protein serine/threonine kinase activity	Malectin-like domain
RL vs GL	Cluster-15967.9796	3.3	3.6	5.08	24.92	30.27	29.92	43	47	76	341	384	385	2.79399	5.42888e-44	1.1728e-41	up	--	--	--	--	--	--	--
RL vs GL	Cluster-15967.9189	2.36	1.94	2.1	14.67	12.72	13.13	62	51	63	404	327	340	2.63839	5.48637e-44	1.17929e-41	up	--	--	--	--	--	--	--
RL vs GL	Cluster-15967.20535	196.96	200.59	200.64	98.94	95.02	91.24	5182	5296	6032	2733	2450	2370	-1.09257	7.26011e-44	1.5528e-41	down	K15078 structure-specific endonuclease subunit SLX1 [EC:3.6.1.-] | (RefSeq) putative disease resistance protein RGA3 (A)	putative disease resistance RPP13-like protein 1 isoform X3 [Manihot esculenta]	RecName: Full=Putative disease resistance RPP13-like protein 1;	SubName: Full=Uncharacterized protein {ECO:0000313|EMBL:KDO40434.1}; Flags: Fragment;	Apoptotic ATPase	GO:0005886,plasma membrane; GO:0043531,ADP binding; GO:0005524,ATP binding; GO:0009626,plant-type hypersensitive response; GO:0007165,signal transduction	NB-ARC domain
RL vs GL	Cluster-15967.7040	8.79	9.76	10.09	33.85	37.17	34.38	159	177	209	643	657	614	1.85396	1.02257e-43	2.17625e-41	up	K00921 1-phosphatidylinositol-3-phosphate 5-kinase [EC:2.7.1.150] | (RefSeq) putative 1-phosphatidylinositol-3-phosphate 5-kinase FAB1D (A)	putative 1-phosphatidylinositol-3-phosphate 5-kinase FAB1D [Herrania umbratica]	RecName: Full=Putative 1-phosphatidylinositol-3-phosphate 5-kinase FAB1D; Short=Phosphatidylinositol 3-phosphate 5-kinase; EC=2.7.1.150; AltName: Full=Phosphatidylinositol 3-phosphate 5-kinase type III; Short=PIPkin-III; Short=Type III PIP kinase; AltName: Full=Protein FORMS APLOID AND BINUCLEATE CELLS 1D;	SubName: Full=Uncharacterized protein {ECO:0000313|EMBL:KJB59580.1};	Phosphatidylinositol-4-phosphate 5-kinase and related FYVE finger-containing proteins	GO:0005829,cytosol; GO:0010008,endosome membrane; GO:0000285,1-phosphatidylinositol-3-phosphate 5-kinase activity; GO:0005524,ATP binding; GO:0046854,phosphatidylinositol phosphorylation; GO:0042147,retrograde transport, endosome to Golgi	--
RL vs GL	Cluster-15967.25267	1.21	0.98	0.82	5.31	6.07	5.29	101	82	78	466	500	437	2.45439	1.07043e-43	2.26688e-41	up	K19026 spatacsin | (RefSeq) uncharacterized LOC107760795 (A)	reverse transcriptase [Corchorus capsularis]	RecName: Full=Putative ribonuclease H protein At1g65750; EC=3.1.26.4;	SubName: Full=Reverse transcriptase {ECO:0000313|EMBL:OMO73242.1};	FOG: Reverse transcriptase	GO:0046872,metal ion binding; GO:0003676,nucleic acid binding; GO:0004523,RNA-DNA hybrid ribonuclease activity	Reverse transcriptase (RNA-dependent DNA polymerase)
RL vs GL	Cluster-15967.28890	26.36	35.62	27.61	103.31	126.38	114.8	190.52	256.39	230.34	783.34	878.76	818.62	1.9124	1.69051e-43	3.56251e-41	up	K16224 senescence-induced receptor-like serine/threonine-protein kinase | (RefSeq) senescence-induced receptor-like serine/threonine-protein kinase (A)	PREDICTED: probable LRR receptor-like serine/threonine-protein kinase At1g05700 [Theobroma cacao]	RecName: Full=Probable LRR receptor-like serine/threonine-protein kinase At1g51880; EC=2.7.11.1; Flags: Precursor;	SubName: Full=Leucine-rich repeat transmembrane protein kinase protein, putative {ECO:0000313|EMBL:EOY26976.1};	--	GO:0016021,integral component of membrane; GO:0005524,ATP binding; GO:0004674,protein serine/threonine kinase activity	Protein tyrosine kinase
RL vs GL	Cluster-15967.23046	0.11	0	0.2	13.15	15.18	15.41	3	0	6	362	390	399	7.0434	1.7847e-43	3.74264e-41	up	K06883 uncharacterized protein | (RefSeq) LOW QUALITY PROTEIN: uncharacterized protein LOC104799061 (A)	PREDICTED: uncharacterized protein LOC18593792 [Theobroma cacao]	RecName: Full=G-type lectin S-receptor-like serine/threonine-protein kinase B120; EC=2.7.11.1; Flags: Precursor;	SubName: Full=Serine/threonine kinases,protein kinases,ATP binding,sugar binding,kinases,carbohydrate binding, putative isoform 1 {ECO:0000313|EMBL:EOY12747.1};	--	GO:0016021,integral component of membrane; GO:0005886,plasma membrane; GO:0005524,ATP binding; GO:0005516,calmodulin binding; GO:0030246,carbohydrate binding; GO:0004674,protein serine/threonine kinase activity; GO:0006468,protein phosphorylation; GO:0048544,recognition of pollen	D-mannose binding lectin
RL vs GL	Cluster-15967.35460	0.15	0.15	0.14	12.15	12.43	9.91	4	4	4.01	330	315	253	6.26074	3.05829e-43	6.38232e-41	up	K15718 linoleate 9S-lipoxygenase [EC:1.13.11.58] | (RefSeq) probable linoleate 9S-lipoxygenase 4 (A)	hypothetical protein CFP56_27942 [Quercus suber]	--	SubName: Full=Putative gag protein {ECO:0000313|EMBL:AJE29373.1};	FOG: Transposon-encoded proteins with TYA, reverse transcriptase, integrase domains in various combinations	--	Retrotransposon gag protein
RL vs GL	Cluster-15967.25991	27.67	28.56	26.32	74.54	85.45	99.66	727	753	790	2056	2200	2585	1.63101	3.2833e-43	6.8188e-41	up	K00485 dimethylaniline monooxygenase (N-oxide forming) [EC:1.14.13.8] | (RefSeq) probable flavin-containing monooxygenase 1 (A)	Flavin-dependent monooxygenase 1 [Theobroma cacao]	RecName: Full=Probable flavin-containing monooxygenase 1; EC=1.14.13.-;	RecName: Full=Flavin-containing monooxygenase {ECO:0000256|RuleBase:RU361177}; EC=1.-.-.- {ECO:0000256|RuleBase:RU361177};	Flavin-containing monooxygenase	GO:0050660,flavin adenine dinucleotide binding; GO:0004497,monooxygenase activity; GO:0004499,N,N-dimethylaniline monooxygenase activity; GO:0050661,NADP binding; GO:0071456,cellular response to hypoxia; GO:0009870,defense response signaling pathway, resistance gene-dependent; GO:0010204,defense response signaling pathway, resistance gene-independent; GO:0042742,defense response to bacterium; GO:…	Flavin-binding monooxygenase-like
RL vs GL	Cluster-15967.4861	38.6	51.73	40.45	1.88	3.29	3.17	209.65	278.93	254.76	10.71	17.02	17	-4.0085	3.97043e-43	8.2062e-41	down	K13415 protein brassinosteroid insensitive 1 [EC:2.7.10.1 2.7.11.1] | (RefSeq) systemin receptor SR160-like (A)	Leucine-rich repeat receptor-like protein kinase family protein, putative [Theobroma cacao]	RecName: Full=Probable leucine-rich repeat receptor-like protein kinase At1g35710; EC=2.7.11.1; Flags: Precursor;	SubName: Full=Leucine-rich repeat receptor-like protein kinase family protein, putative {ECO:0000313|EMBL:EOY19719.1};	--	GO:0016021,integral component of membrane; GO:0005524,ATP binding; GO:0004674,protein serine/threonine kinase activity	Protein kinase domain
RL vs GL	Cluster-15967.17460	381.5	350.52	432.19	152.45	164.14	154.41	4113	3777	5354	1725	1717	1643	-1.336	7.57228e-43	1.55757e-40	down	--	uncharacterized protein LOC110604139 [Manihot esculenta]	--	SubName: Full=Uncharacterized protein {ECO:0000313|EMBL:OAY27452.1};	--	--	--
RL vs GL	Cluster-15967.4615	190.08	214.62	212.09	70.34	70.11	72.96	848.67	948.44	1102.37	329.33	296.52	321.23	-1.57277	1.28423e-42	2.629e-40	down	K13466 EIX receptor 1/2 | (RefSeq) receptor-like protein 12 (A)	Disease resistance family protein / LRR family protein, putative [Theobroma cacao]	RecName: Full=Receptor-like protein EIX2 {ECO:0000305}; AltName: Full=EIX receptor 2 {ECO:0000312|EMBL:AAR28378.1}; Flags: Precursor;	SubName: Full=Disease resistance family protein / LRR family protein, putative {ECO:0000313|EMBL:EOY06185.1};	FOG: Leucine rich repeat	GO:0016021,integral component of membrane; GO:0005886,plasma membrane; GO:0050832,defense response to fungus	Leucine Rich repeats (2 copies)
RL vs GL	Cluster-15967.20423	42.01	38.13	42.18	98.86	102.45	95.56	1192	1086	1367	2945	2850	2677	1.25447	1.32804e-42	2.7058e-40	up	K15172 transcription elongation factor SPT5 | (RefSeq) hypothetical protein (A)	Zinc finger, CCCH-type [Corchorus olitorius]	RecName: Full=Zinc finger CCCH domain-containing protein 20; Short=AtC3H20;	SubName: Full=Zinc finger, CCCH-type {ECO:0000313|EMBL:OMO86643.1};	CCCH-type Zn-finger protein	GO:0005886,plasma membrane; GO:0003677,DNA binding; GO:0003700,DNA-binding transcription factor activity; GO:0046872,metal ion binding; GO:0006355,regulation of transcription, DNA-templated; GO:0006979,response to oxidative stress	Zinc finger domain
RL vs GL	Cluster-15967.18772	1.34	3.07	2.33	21.07	22.66	22.81	17	39	34	281	280	286	3.27873	1.45976e-42	2.96015e-40	up	--	--	--	--	--	--	--
RL vs GL	Cluster-15967.28561	1.8	2.54	2.33	41.33	38.04	38.84	10	14	15	240.96	201.94	213	4.11062	2.16622e-42	4.3721e-40	up	K18195 rhamnogalacturonan endolyase [EC:4.2.2.23] | (RefSeq) probable LRR receptor-like serine/threonine-protein kinase At3g47570 (A)	PREDICTED: probable LRR receptor-like serine/threonine-protein kinase At3g47570 [Daucus carota subsp. sativus]	RecName: Full=Probable LRR receptor-like serine/threonine-protein kinase At3g47570; EC=2.7.11.1; Flags: Precursor;	SubName: Full=Uncharacterized protein {ECO:0000313|EMBL:KZN11610.1};	--	GO:0016021,integral component of membrane; GO:0005886,plasma membrane; GO:0005524,ATP binding; GO:0004674,protein serine/threonine kinase activity	Leucine rich repeat
RL vs GL	Cluster-15967.26742	57.16	78.9	71.03	25.76	26.08	25.24	2707	3754	3837	1281	1214	1180	-1.44425	2.21992e-42	4.45956e-40	down	K15188 cyclin T | (RefSeq) cyclin-T1-3-like (A)	cyclin-T1-3-like isoform X2 [Manihot esculenta]	RecName: Full=Cyclin-T1-4; Short=CycT1;4;	SubName: Full=Uncharacterized protein {ECO:0000313|EMBL:OAY50679.1};	CDK9 kinase-activating protein cyclin T	GO:0000307,cyclin-dependent protein kinase holoenzyme complex; GO:0005634,nucleus; GO:0016538,cyclin-dependent protein serine/threonine kinase regulator activity; GO:0007049,cell cycle; GO:0051301,cell division; GO:0045737,positive regulation of cyclin-dependent protein serine/threonine kinase activity; GO:1901409,positive regulation of phosphorylation of RNA polymerase II C-terminal domain; GO:0…	Cyclin, N-terminal domain
RL vs GL	Cluster-15967.16650	69.14	75.79	72.88	30.98	32	32.42	2130	2344	2564	1002	967	986	-1.21332	3.66984e-42	7.33797e-40	down	K15397 3-ketoacyl-CoA synthase [EC:2.3.1.199] | (RefSeq) 3-ketoacyl-CoA synthase 11-like (A)	3-ketoacyl-CoA synthase 11-like [Durio zibethinus]	RecName: Full=3-ketoacyl-CoA synthase 11 {ECO:0000303|PubMed:18465198}; Short=KCS-11 {ECO:0000303|PubMed:18465198}; EC=2.3.1.199 {ECO:0000269|PubMed:16765910}; AltName: Full=Very long-chain fatty acid condensing enzyme 11 {ECO:0000303|PubMed:18465198}; Short=VLCFA condensing enzyme 11 {ECO:0000303|PubMed:18465198};	RecName: Full=3-ketoacyl-CoA synthase {ECO:0000256|PIRNR:PIRNR036417}; EC=2.3.1.- {ECO:0000256|PIRNR:PIRNR036417};	--	GO:0016021,integral component of membrane; GO:0102336,3-oxo-arachidoyl-CoA synthase activity; GO:0102337,3-oxo-cerotoyl-CoA synthase activity; GO:0102338,3-oxo-lignoceronyl-CoA synthase activity; GO:0102756,very-long-chain 3-ketoacyl-CoA synthase activity; GO:0006633,fatty acid biosynthetic process; GO:0009409,response to cold; GO:0009416,response to light stimulus	FAE1/Type III polyketide synthase-like protein
RL vs GL	Cluster-15967.7960	105.85	100.61	103.13	42.47	41.15	34.23	2011	1916	2242	847	764	642	-1.42039	4.02623e-42	8.01331e-40	down	K08237 hydroquinone glucosyltransferase [EC:2.4.1.218] | (RefSeq) hydroquinone glucosyltransferase-like (A)	hydroquinone glucosyltransferase-like [Durio zibethinus]	RecName: Full=Hydroquinone glucosyltransferase; EC=2.4.1.218; AltName: Full=Arbutin synthase;	RecName: Full=Glycosyltransferase {ECO:0000256|RuleBase:RU362057}; EC=2.4.1.- {ECO:0000256|RuleBase:RU362057};	UDP-glucuronosyl and UDP-glucosyl transferase	GO:0050505,hydroquinone glucosyltransferase activity; GO:0008152,metabolic process	UDP-glucoronosyl and UDP-glucosyl transferase
RL vs GL	Cluster-15967.11344	23.95	24.44	27.59	8.35	7.86	8.73	847	868	1114	310	273	305	-1.62855	4.45156e-42	8.81901e-40	down	K15285 solute carrier family 35, member E3 | (RefSeq) UDP-galactose transporter 1-like (A)	TPT domain-containing protein [Cephalotus follicularis]	RecName: Full=Probable sugar phosphate/phosphate translocator At5g05820;	SubName: Full=TPT domain-containing protein {ECO:0000313|EMBL:GAV56805.1};	Glucose-6-phosphate/phosphate and phosphoenolpyruvate/phosphate antiporter	GO:0005794,Golgi apparatus; GO:0016021,integral component of membrane; GO:0008643,carbohydrate transport	Triose-phosphate Transporter family
RL vs GL	Cluster-15967.5647	12.78	16.85	17.71	0.41	0.06	0.5	206	272	327	7	1	8	-5.60557	5.34782e-42	1.0546e-39	down	K11797 PH-interacting protein | (RefSeq) hypothetical protein (A)	PH-interacting protein-like [Carica papaya]	--	SubName: Full=Uncharacterized protein {ECO:0000313|EMBL:KDO71900.1}; Flags: Fragment;	Uncharacterized conserved protein, contains WD40 repeat and BROMO domains	--	--
RL vs GL	Cluster-15967.31625	6.3	7.52	8.97	57.51	50.27	48.42	39.99	47.48	65.84	383	305.99	303.22	2.73903	5.58472e-42	1.09629e-39	up	K16224 senescence-induced receptor-like serine/threonine-protein kinase | (RefSeq) senescence-induced receptor-like serine/threonine-protein kinase (A)	LRR-RLK, partial [Vernicia fordii]	RecName: Full=Probable LRR receptor-like serine/threonine-protein kinase At4g29180; EC=2.7.11.1; Flags: Precursor;	SubName: Full=LRR-RLK {ECO:0000313|EMBL:AMM42753.1}; Flags: Fragment;	--	GO:0016021,integral component of membrane; GO:0005524,ATP binding; GO:0004674,protein serine/threonine kinase activity	Malectin-like domain
RL vs GL	Cluster-15967.16648	109.06	90.36	102.19	262.26	254.99	255.43	1776	1474	1906	4483	4052	4106	1.32878	6.58049e-42	1.28589e-39	up	K13258 2-hydroxyisoflavanone dehydratase [EC:4.2.1.105] | (RefSeq) 2-hydroxyisoflavanone dehydratase-like (A)	probable carboxylesterase 12 [Durio zibethinus]	RecName: Full=Probable carboxylesterase 13; AltName: Full=AtCXE13; EC=3.1.1.1;	SubName: Full=Alpha/beta-Hydrolases superfamily protein, putative {ECO:0000313|EMBL:EOX98212.1};	Arylacetamide deacetylase	GO:0005829,cytosol; GO:0052689,carboxylic ester hydrolase activity; GO:0009056,catabolic process	alpha/beta hydrolase fold
RL vs GL	Cluster-15967.30921	142.72	188.15	204.43	50	56.68	42.79	906	1188	1501	333	345	268	-1.87628	1.14098e-41	2.21949e-39	down	K13466 EIX receptor 1/2 | (RefSeq) Eix2; EIX receptor 2 (A)	probable LRR receptor-like serine/threonine-protein kinase At4g36180 [Durio zibethinus]	RecName: Full=Receptor-like protein EIX2 {ECO:0000305}; AltName: Full=EIX receptor 2 {ECO:0000312|EMBL:AAR28378.1}; Flags: Precursor;	SubName: Full=Uncharacterized protein {ECO:0000313|EMBL:KJB71829.1};	FOG: Leucine rich repeat	GO:0016021,integral component of membrane; GO:0005886,plasma membrane; GO:0050832,defense response to fungus	Leucine Rich Repeat
RL vs GL	Cluster-15967.35533	71.22	67.32	61	17.12	10.67	15.92	757	715	745	191	110	167	-2.21751	2.73445e-41	5.29522e-39	down	K00975 glucose-1-phosphate adenylyltransferase [EC:2.7.7.27] | (RefSeq) glucose-1-phosphate adenylyltransferase large subunit 3, chloroplastic (A)	PREDICTED: glucose-1-phosphate adenylyltransferase large subunit 3, chloroplastic [Tarenaya hassleriana]	RecName: Full=Glucose-1-phosphate adenylyltransferase large subunit 3, chloroplastic; EC=2.7.7.27; AltName: Full=ADP-glucose pyrophosphorylase; AltName: Full=ADP-glucose synthase; AltName: Full=AGPase S; AltName: Full=Alpha-D-glucose-1-phosphate adenyl transferase; Flags: Precursor;	RecName: Full=Glucose-1-phosphate adenylyltransferase {ECO:0000256|RuleBase:RU362093}; EC=2.7.7.27 {ECO:0000256|RuleBase:RU362093}; AltName: Full=ADP-glucose pyrophosphorylase {ECO:0000256|RuleBase:RU362093};	GDP-mannose pyrophosphorylase/mannose-1-phosphate guanylyltransferase	GO:0009507,chloroplast; GO:0005524,ATP binding; GO:0008878,glucose-1-phosphate adenylyltransferase activity; GO:0005978,glycogen biosynthetic process; GO:0019252,starch biosynthetic process	--
RL vs GL	Cluster-15967.12423	12.6	15.06	13.07	38.22	40.11	39.9	341	409	404	1086	1064	1066	1.51601	2.96736e-41	5.72049e-39	up	--	uncharacterized protein LOC111301818 [Durio zibethinus]	--	SubName: Full=uncharacterized protein LOC107937937 {ECO:0000313|RefSeq:XP_016726440.1};	--	--	Csm1 N-terminal domain
RL vs GL	Cluster-15967.7480	52.98	72.33	56.32	4.91	9.07	8.77	287.77	389.98	354.76	28	47	47	-3.03961	3.00572e-41	5.76857e-39	down	K13459 disease resistance protein RPS2 | (RefSeq) probable disease resistance protein At4g27220 (A)	LRR and NB-ARC domains-containing disease resistance protein, putative [Theobroma cacao]	RecName: Full=Disease resistance protein SUMM2 {ECO:0000305}; AltName: Full=Disease resistance protein At1g12280 {ECO:0000305}; AltName: Full=Protein SUPPRESSOR OF MKK1 MKK2 2 {ECO:0000303|PubMed:22423965};	SubName: Full=LRR and NB-ARC domains-containing disease resistance protein, putative {ECO:0000313|EMBL:EOY13576.1};	Apoptotic ATPase	GO:0005886,plasma membrane; GO:0043531,ADP binding; GO:0005524,ATP binding; GO:0006952,defense response; GO:0007165,signal transduction	NB-ARC domain
RL vs GL	Cluster-15967.3966	4.67	8.89	4.82	32.23	30.96	33.3	151	289	178	1095	983	1064	2.37656	4.48166e-41	8.56296e-39	up	K22048 mechanosensitive ion channel protein 4/5/6/7/8/9/10 | (RefSeq) mechanosensitive ion channel protein 10-like (A)	hypothetical protein B456_010G086800 [Gossypium raimondii]	RecName: Full=Mechanosensitive ion channel protein 10; AltName: Full=Mechanosensitive channel of small conductance-like 10; AltName: Full=MscS-Like protein 10; Short=AtMSL10;	SubName: Full=Uncharacterized protein {ECO:0000313|EMBL:KJB65265.1};	Predicted mechanosensitive ion channel	GO:0016021,integral component of membrane; GO:0005886,plasma membrane; GO:0008381,mechanosensitive ion channel activity; GO:0006820,anion transport; GO:0050982,detection of mechanical stimulus; GO:0010150,leaf senescence; GO:0097468,programmed cell death in response to reactive oxygen species	Mechanosensitive ion channel
RL vs GL	Cluster-15967.24489	67.24	65.25	74.94	179.82	184.42	183.23	563	545	723	1580	1491	1514	1.36682	4.86447e-41	9.25326e-39	up	--	uncharacterized protein LOC111479816 [Cucurbita maxima]	--	SubName: Full=Uncharacterized protein {ECO:0000313|EMBL:KYP36789.1};	--	--	zinc-finger of the FCS-type, C2-C2
RL vs GL	Cluster-15967.14456	37.29	40.41	33.96	91.14	87.23	97.52	2206	2403	2291	5662	5077	5697	1.28399	5.64597e-41	1.06925e-38	up	K14510 serine/threonine-protein kinase CTR1 [EC:2.7.11.1] | (RefSeq) serine/threonine-protein kinase CTR1-like isoform X1 (A)	uncharacterized protein LOC110421666 [Herrania umbratica]	RecName: Full=Serine/threonine-protein kinase EDR1; EC=2.7.11.1; AltName: Full=MAPKK kinase EDR1; AltName: Full=Protein ENHANCED DISEASE RESISTANCE 1; Short=AtEDR1; AltName: Full=Serine/threonine/tyrosine-protein kinase 10;	SubName: Full=PAS domain-containing protein tyrosine kinase family protein {ECO:0000313|EMBL:EOY06737.1};	Tyrosine kinase specific for activated (GTP-bound) p21cdc42Hs	GO:0005829,cytosol; GO:0005769,early endosome; GO:0005783,endoplasmic reticulum; GO:0005768,endosome; GO:0005634,nucleus; GO:0005886,plasma membrane; GO:0005802,trans-Golgi network; GO:0012510,trans-Golgi network transport vesicle membrane; GO:0005524,ATP binding; GO:0016301,kinase activity; GO:0004709,MAP kinase kinase kinase activity; GO:0004712,protein serine/threonine/tyrosine kinase activity…	PAS fold
RL vs GL	Cluster-15967.5026	3.22	4.03	2.09	31.42	41.25	27.47	28	35	21	287	347	236	3.4005	9.35038e-41	1.76304e-38	up	--	uncharacterized protein LOC110633875 [Hevea brasiliensis]	--	SubName: Full=Ankyrin repeat-containing protein, putative {ECO:0000313|EMBL:EEF45133.1};	--	GO:0016021,integral component of membrane	--
RL vs GL	Cluster-15967.7428	126.42	123.45	113.28	40.04	47.08	32.19	2355	2305	2415	783	857	592	-1.63457	1.1664e-40	2.18968e-38	down	K01193 beta-fructofuranosidase [EC:3.2.1.26] | (RefSeq) LOC109747879; beta-fructofuranosidase, insoluble isoenzyme 3-like (A)	PREDICTED: UPF0481 protein At3g47200-like [Citrus sinensis]	RecName: Full=UPF0481 protein At3g47200;	SubName: Full=Uncharacterized protein {ECO:0000313|EMBL:ESR33819.1};	--	GO:0016021,integral component of membrane; GO:0005886,plasma membrane	Plant protein of unknown function
RL vs GL	Cluster-15967.7884	0.18	0.31	0.16	9.4	10.77	12.72	4	7	4	220	235	280	5.65624	1.57843e-40	2.95028e-38	up	--	--	--	--	--	--	--
RL vs GL	Cluster-15967.41396	10.22	11.86	13.71	61.74	56.01	67.55	71	82	110	450	374	463	2.33684	1.89453e-40	3.52579e-38	up	--	PREDICTED: UPF0481 protein At3g47200-like [Citrus sinensis]	RecName: Full=UPF0481 protein At3g47200;	SubName: Full=Uncharacterized protein {ECO:0000313|EMBL:KDO38087.1};	--	GO:0016021,integral component of membrane; GO:0005886,plasma membrane	Plant protein of unknown function
RL vs GL	Cluster-15967.28771	8.36	11.24	10.24	41.41	42.59	41.87	96	129	135	499	475	474.51	2.05021	2.44787e-40	4.53595e-38	up	K21437 ankyrin repeat domain-containing protein 13 | (RefSeq) uncharacterized protein LOC112523844 (A)	zinc finger BED domain-containing protein RICESLEEPER 2-like [Hevea brasiliensis]	RecName: Full=Zinc finger BED domain-containing protein RICESLEEPER 2; AltName: Full=Transposase-like protein RICESLEEPER 2;	SubName: Full=zinc finger BED domain-containing protein RICESLEEPER 2-like {ECO:0000313|RefSeq:XP_009769155.1};	Tam3-transposase (Ac family)	GO:0005634,nucleus; GO:0003700,DNA-binding transcription factor activity; GO:0046872,metal ion binding; GO:0046983,protein dimerization activity; GO:0000977,RNA polymerase II regulatory region sequence-specific DNA binding; GO:0009791,post-embryonic development; GO:0006357,regulation of transcription by RNA polymerase II; GO:0006351,transcription, DNA-templated	Domain of unknown function (DUF4413)
RL vs GL	Cluster-15967.14413	22.48	29.09	23.17	8.26	8.04	8.98	1353	1760	1590	522	476	534	-1.5827	3.01144e-40	5.55629e-38	down	--	UPF0505 protein C16orf62 homolog isoform X1 [Durio zibethinus]	--	SubName: Full=Uncharacterized protein isoform 3 {ECO:0000313|EMBL:EOY12280.1};	Predicted membrane protein (associated with esophageal cancer in humans)	GO:0005829,cytosol; GO:0030906,retromer, cargo-selective complex; GO:0015031,protein transport; GO:0042147,retrograde transport, endosome to Golgi	Vacuolar protein sorting-associated protein 35
RL vs GL	Cluster-15967.19926	361.94	360.77	356.71	184.93	181.43	169.64	7788.95	7786.24	8779.09	4178	3820.31	3603.98	-1.03546	3.93953e-40	7.23762e-38	down	--	hypothetical protein CISIN_1g019701mg [Citrus sinensis]	RecName: Full=B2 protein;	SubName: Full=Uncharacterized protein {ECO:0000313|EMBL:KDO76588.1};	--	--	Development and cell death domain
RL vs GL	Cluster-15967.33005	73.95	57.79	63.39	13.16	13.61	13.84	509	396	504	95	90	94	-2.30326	4.24535e-40	7.76628e-38	down	K03283 heat shock 70kDa protein 1/2/6/8 | (RefSeq) heat shock cognate 70 kDa protein 2-like (A)	G-type lectin S-receptor-like serine/threonine-protein kinase LECRK3 [Hevea brasiliensis]	RecName: Full=G-type lectin S-receptor-like serine/threonine-protein kinase RLK1; EC=2.7.11.1; AltName: Full=Receptor-like protein kinase 1; Flags: Precursor;	SubName: Full=Uncharacterized protein {ECO:0000313|EMBL:KDP20397.1};	--	GO:0016021,integral component of membrane; GO:0005886,plasma membrane; GO:0005524,ATP binding; GO:0005516,calmodulin binding; GO:0030246,carbohydrate binding; GO:0004674,protein serine/threonine kinase activity; GO:0006468,protein phosphorylation	Protein tyrosine kinase
RL vs GL	Cluster-15967.24288	51.35	53.32	58.08	21.79	19.84	20.27	1111	1157	1437	495	420	433	-1.4182	4.39138e-40	7.99939e-38	down	K21630 GATA-type zinc finger protein 1 | (RefSeq) GATA transcription factor 6-like (A)	GATA transcription factor 5 [Herrania umbratica]	RecName: Full=GATA transcription factor 5;	RecName: Full=GATA transcription factor {ECO:0000256|PIRNR:PIRNR016992};	GATA-4/5/6 transcription factors	GO:0005634,nucleus; GO:0005667,transcription factor complex; GO:0003682,chromatin binding; GO:0003700,DNA-binding transcription factor activity; GO:0000977,RNA polymerase II regulatory region sequence-specific DNA binding; GO:0001085,RNA polymerase II transcription factor binding; GO:0001228,DNA-binding transcription activator activity, RNA polymerase II-specific; GO:0008270,zinc ion binding; GO:…	GATA zinc finger
RL vs GL	Cluster-15967.30670	15.1	19.59	20.78	3.7	3.48	3.45	319	415	502	82	72	72	-2.40447	5.35413e-40	9.71199e-38	down	K13466 EIX receptor 1/2 | (RefSeq) receptor-like protein 12 (A)	Disease resistance family protein / LRR family protein, putative [Theobroma cacao]	RecName: Full=Receptor-like protein EIX2 {ECO:0000305}; AltName: Full=EIX receptor 2 {ECO:0000312|EMBL:AAR28378.1}; Flags: Precursor;	SubName: Full=Disease resistance family protein / LRR family protein, putative {ECO:0000313|EMBL:EOY06184.1};	FOG: Leucine rich repeat	GO:0016021,integral component of membrane; GO:0005886,plasma membrane; GO:0050832,defense response to fungus	Leucine rich repeat
RL vs GL	Cluster-15967.37772	62.85	79.4	99.16	11.49	11.12	15.97	355	445.41	649.01	68.1	60	89	-2.67973	5.99145e-40	1.08224e-37	down	K08900 mitochondrial chaperone BCS1 | (RefSeq) protein HYPER-SENSITIVITY-RELATED 4-like (A)	AAA-ATPase At2g18193-like isoform X1 [Herrania umbratica]	RecName: Full=AAA-ATPase At2g18190; EC=3.6.1.3 {ECO:0000250|UniProtKB:Q9FLD5};	SubName: Full=Uncharacterized protein {ECO:0000313|EMBL:KDO71008.1};	AAA+-type ATPase	GO:0016021,integral component of membrane; GO:0005524,ATP binding; GO:0016887,ATPase activity; GO:0009651,response to salt stress	--
RL vs GL	Cluster-15967.26881	16.92	17.27	18.48	48.78	53.96	50.86	304	311	380	920	947	902	1.51804	7.85855e-40	1.41355e-37	up	--	uncharacterized protein LOC111276481 [Durio zibethinus]	--	SubName: Full=Uncharacterized protein {ECO:0000313|EMBL:KHG12814.1};	--	GO:0005622,intracellular; GO:0008270,zinc ion binding	--
RL vs GL	Cluster-15967.34363	0.37	0.16	0.25	7.92	9.61	8.3	9	4	7	205	232	202	5.03587	1.04771e-39	1.87671e-37	up	K14550 U3 small nucleolar RNA-associated protein 10 | (RefSeq) uncharacterized protein At3g06530 (A)	PREDICTED: uncharacterized protein At3g06530 isoform X2 [Theobroma cacao]	RecName: Full=Uncharacterized protein At3g06530;	SubName: Full=U3 small nucleolar RNA-associated protein 10 and NUC211 domain-containing protein, putative isoform 1 {ECO:0000313|EMBL:EOY22791.1};	Uncharacterized conserved protein	GO:0030686,90S preribosome; GO:0032040,small-subunit processome; GO:0034455,t-UTP complex; GO:0030515,snoRNA binding; GO:0000462,maturation of SSU-rRNA from tricistronic rRNA transcript (SSU-rRNA, 5.8S rRNA, LSU-rRNA); GO:0045943,positive regulation of transcription by RNA polymerase I	--
RL vs GL	Cluster-15967.16620	56.11	63.22	63.93	24.92	26.47	26.76	1748	1977	2274	815	809	823	-1.25115	1.11857e-39	1.99532e-37	down	--	hypothetical protein B456_006G064900 [Gossypium raimondii]	RecName: Full=Protein PPLZ12;	SubName: Full=Uncharacterized protein {ECO:0000313|EMBL:KJB34411.1};	Prohibitins and stomatins of the PID superfamily	--	--
RL vs GL	Cluster-15967.36928	96.29	102.04	99.02	19.06	13.94	20.01	332	346.55	399.93	68.89	45	68	-2.53019	1.36218e-39	2.41983e-37	down	K06883 uncharacterized protein | (RefSeq) LOW QUALITY PROTEIN: uncharacterized protein LOC104799061 (A)	hypothetical protein POPTR_004G026400v3 [Populus trichocarpa]	RecName: Full=Cysteine-rich receptor-like protein kinase 10; Short=Cysteine-rich RLK10; EC=2.7.11.-; AltName: Full=Receptor-like protein kinase 4; Flags: Precursor;	SubName: Full=Uncharacterized protein {ECO:0000313|EMBL:ERP61765.1};	--	GO:0016021,integral component of membrane; GO:0005886,plasma membrane; GO:0005524,ATP binding; GO:0004674,protein serine/threonine kinase activity; GO:0042742,defense response to bacterium; GO:0006468,protein phosphorylation	Protein kinase domain
RL vs GL	Cluster-15967.7665	19.82	25.17	21.64	6.86	5.89	6.84	669	853	834	243	195	228	-1.78613	1.55923e-39	2.75848e-37	down	K16224 senescence-induced receptor-like serine/threonine-protein kinase | (RefSeq) senescence-induced receptor-like serine/threonine-protein kinase (A)	LOW QUALITY PROTEIN: LRR receptor-like serine/threonine-protein kinase IOS1, partial [Durio zibethinus]	RecName: Full=LRR receptor-like serine/threonine-protein kinase IOS1 {ECO:0000303|PubMed:21711359}; EC=2.7.11.- {ECO:0000255|PROSITE-ProRule:PRU00159}; AltName: Full=Protein IMPAIRED OOMYCETE SUSCEPTIBILITY 1 {ECO:0000303|PubMed:21711359}; Flags: Precursor;	SubName: Full=BRASSINOSTEROID INSENSITIVE 1-associated receptor kinase 1, putative {ECO:0000313|EMBL:EEF46327.1}; EC=2.7.11.30 {ECO:0000313|EMBL:EEF46327.1};	--	GO:0016021,integral component of membrane; GO:0005886,plasma membrane; GO:0090406,pollen tube; GO:0005524,ATP binding; GO:0042803,protein homodimerization activity; GO:0004674,protein serine/threonine kinase activity; GO:0009738,abscisic acid-activated signaling pathway; GO:0002229,defense response to oomycetes; GO:0009788,negative regulation of abscisic acid-activated signaling pathway; GO:19022…	Protein tyrosine kinase
RL vs GL	Cluster-15967.36270	146.23	195.2	183.17	45.98	41.28	57.17	852	1130	1236	281	230	328.58	-1.89132	3.37707e-39	5.95001e-37	down	K13459 disease resistance protein RPS2 | (RefSeq) disease resistance protein At4g27190-like (A)	PREDICTED: uncharacterized protein LOC18607098 isoform X6 [Theobroma cacao]	--	SubName: Full=Uncharacterized protein {ECO:0000313|EMBL:EOX96986.1};	FOG: Leucine rich repeat	GO:0005634,nucleus; GO:0043531,ADP binding; GO:0003700,DNA-binding transcription factor activity; GO:0043565,sequence-specific DNA binding; GO:0006952,defense response; GO:0006351,transcription, DNA-templated	Leucine rich repeat
RL vs GL	Cluster-15967.9936	190.38	217.83	218.05	90.55	91.98	80.84	1599	1825	2110	798	746	670	-1.28137	3.42206e-39	6.00466e-37	down	K02982 small subunit ribosomal protein S3 | (RefSeq) rps3, CapaM_p24; ribosomal protein S3 (A)	glycerophosphodiester phosphodiesterase GDPDL3-like [Herrania umbratica]	RecName: Full=Protein SUPPRESSOR OF NPR1-1 CONSTITUTIVE 4 {ECO:0000303|PubMed:20508139}; Includes: RecName: Full=Glycerophosphodiester phosphodiesterase protein kinase domain-containing GDPDL2 {ECO:0000305}; EC=3.1.4.46 {ECO:0000250|UniProtKB:Q7Y208}; AltName: Full=Glycerophosphodiester phosphodiesterase-like 2 {ECO:0000303|PubMed:21323773}; Short=ATGDPDL2 {ECO:0000303|PubMed:21323773}; Includes:…	SubName: Full=Glycerophosphoryl diester phosphodiesterase, putative {ECO:0000313|EMBL:EEF33338.1};	Glycerophosphoryl diester phosphodiesterase	GO:0016021,integral component of membrane; GO:0005886,plasma membrane; GO:0005524,ATP binding; GO:0008889,glycerophosphodiester phosphodiesterase activity; GO:0004674,protein serine/threonine kinase activity; GO:0006968,cellular defense response; GO:0006952,defense response; GO:0006071,glycerol metabolic process; GO:0045087,innate immune response; GO:0006629,lipid metabolic process	--
RL vs GL	Cluster-15967.10280	3.57	3.38	2.95	0.17	0.21	0.26	225	214	212	11	13	16	-3.99366	4.1071e-39	7.17741e-37	down	K17275 plastin-1 | (RefSeq) fimbrin-2-like (A)	hypothetical protein COLO4_26570 [Corchorus olitorius]	RecName: Full=Fimbrin-2 {ECO:0000305}; Short=AtFIM2; AltName: Full=Fimbrin2 {ECO:0000305};	SubName: Full=Uncharacterized protein {ECO:0000313|EMBL:OMO74595.1};	Ca2+-binding actin-bundling protein (fimbrin/plastin), EF-Hand protein superfamily	GO:0005884,actin filament; GO:0032432,actin filament bundle; GO:0005737,cytoplasm; GO:0051015,actin filament binding; GO:0051764,actin crosslink formation; GO:0051017,actin filament bundle assembly; GO:0051639,actin filament network formation	Calponin homology (CH) domain
RL vs GL	Cluster-15967.21658	4.85	5.78	5.18	26.06	27.56	28.67	62	74	76	350	343	362	2.35466	4.19423e-39	7.3e-37	up	K09060 plant G-box-binding factor | (RefSeq) bZIP transcription factor 16-like (A)	PREDICTED: UV-B-induced protein At3g17800, chloroplastic-like [Gossypium hirsutum]	RecName: Full=UV-B-induced protein At3g17800, chloroplastic {ECO:0000305}; Flags: Precursor;	SubName: Full=UV-B-induced protein At3g17800, chloroplastic-like {ECO:0000313|RefSeq:XP_016667003.1};	--	GO:0009507,chloroplast; GO:0010193,response to ozone; GO:0010224,response to UV-B; GO:0009611,response to wounding	Protein of unknown function (DUF760)
RL vs GL	Cluster-15967.31016	179.52	196.49	182.74	49.32	35.57	37.11	409.35	436.56	494.88	117.8	73.94	83.33	-2.25224	6.60381e-39	1.14475e-36	down	--	PREDICTED: cysteine-rich receptor-like protein kinase 29 isoform X2 [Theobroma cacao]	RecName: Full=Putative cysteine-rich receptor-like protein kinase 39; Short=Cysteine-rich RLK39; EC=2.7.11.-; Flags: Precursor;	SubName: Full=Cysteine-rich RLK 29, putative isoform 1 {ECO:0000313|EMBL:EOY28557.1};	--	GO:0016021,integral component of membrane; GO:0005886,plasma membrane; GO:0005524,ATP binding; GO:0004674,protein serine/threonine kinase activity; GO:0006468,protein phosphorylation	Salt stress response/antifungal
RL vs GL	Cluster-15967.19770	130.18	117.75	143.94	45.16	39.71	46.67	1173	1059	1493	427	346	415	-1.60601	8.98997e-39	1.55212e-36	down	K13448 calcium-binding protein CML | (RefSeq) probable calcium-binding protein CML23 (A)	probable calcium-binding protein CML23 [Durio zibethinus]	RecName: Full=Probable calcium-binding protein CML23; AltName: Full=Calmodulin-like protein 23;	SubName: Full=calcium-binding protein CML24-like {ECO:0000313|RefSeq:XP_016744844.1, ECO:0000313|RefSeq:XP_016744845.1};	Calmodulin and related proteins (EF-Hand superfamily)	GO:0005509,calcium ion binding; GO:0009909,regulation of flower development; GO:0080164,regulation of nitric oxide metabolic process	EF hand
RL vs GL	Cluster-15967.11841	37.02	39.73	40.27	14.68	13.54	14.15	824	887	1025	343	295	311	-1.48887	1.18368e-38	2.03545e-36	down	K21989 calcium permeable stress-gated cation channel | (RefSeq) CSC1-like protein RXW8 (A)	calmodulin-binding protein 60 C-like [Durio zibethinus]	RecName: Full=Calmodulin-binding protein 60 C {ECO:0000303|PubMed:11782485};	SubName: Full=Calmodulin-binding protein, putative isoform 2 {ECO:0000313|EMBL:EOY11608.1}; Flags: Fragment;	--	GO:0005634,nucleus; GO:0005516,calmodulin binding; GO:0003677,DNA binding; GO:0006355,regulation of transcription, DNA-templated; GO:0006950,response to stress; GO:0006351,transcription, DNA-templated	Calmodulin binding protein-like
RL vs GL	Cluster-15967.37900	18.2	24.49	17.35	1.97	1.51	0.79	211	284	231	24	17	9	-3.83442	1.34616e-38	2.30563e-36	down	--	--	--	--	--	--	--
RL vs GL	Cluster-15967.14750	0.06	0.06	0.03	5.91	6.83	5.94	3	3	2	327	354	309	6.98943	1.36106e-38	2.32191e-36	up	K00962 polyribonucleotide nucleotidyltransferase [EC:2.7.7.8] | (RefSeq) probable polyribonucleotide nucleotidyltransferase 1, chloroplastic (A)	hypothetical protein POPTR_006G006100v3 [Populus trichocarpa]	RecName: Full=Heavy metal-associated isoprenylated plant protein 7 {ECO:0000303|PubMed:21072340, ECO:0000303|PubMed:23368984}; Short=AtHIP07 {ECO:0000303|PubMed:21072340, ECO:0000303|PubMed:23368984}; AltName: Full=Farnesylated protein 3 {ECO:0000303|PubMed:8837031}; Short=AtFP3 {ECO:0000303|PubMed:8837031}; Flags: Precursor;	SubName: Full=Copper chaperone (CCH)-like family protein 10 {ECO:0000313|EMBL:ATT59083.1};	Copper chaperone	GO:0005737,cytoplasm; GO:0005886,plasma membrane; GO:0046914,transition metal ion binding; GO:0046916,cellular transition metal ion homeostasis; GO:0030001,metal ion transport	Heavy-metal-associated domain
RL vs GL	Cluster-15967.22216	125.02	129.79	129.08	61.68	61.62	61.68	2786	2901	3289	1443	1344	1357	-1.07744	1.62926e-38	2.76845e-36	down	K16282 E3 ubiquitin-protein ligase RHA2 [EC:2.3.2.27] | (RefSeq) RING-H2 finger protein ATL3-like (A)	RING/U-box superfamily protein, putative isoform 4 [Theobroma cacao]	RecName: Full=Probable E3 ubiquitin-protein ligase RHY1A {ECO:0000305}; EC=2.3.2.27; AltName: Full=RING-H2 finger Y1a {ECO:0000303|PubMed:9781696}; AltName: Full=RING-H2 zinc finger protein RHY1a {ECO:0000305}; AltName: Full=RING-type E3 ubiquitin transferase RHY1A {ECO:0000305};	SubName: Full=RING/U-box superfamily protein, putative isoform 4 {ECO:0000313|EMBL:EOX98425.1};	FOG: Predicted E3 ubiquitin ligase	GO:0046872,metal ion binding; GO:0061630,ubiquitin protein ligase activity; GO:0043161,proteasome-mediated ubiquitin-dependent protein catabolic process	Ring finger domain
RL vs GL	Cluster-15967.14203	9.09	10.93	8.29	25.93	29.48	32.68	602	728	626	1804	1922	2138	1.61891	1.66052e-38	2.81046e-36	up	K20715 phototropin [EC:2.7.11.1] | (RefSeq) phototropin-1 (A)	putative LOV domain-containing protein [Schizolaena sp. BC-2016]	RecName: Full=Phototropin-1; EC=2.7.11.1; AltName: Full=Non-phototropic hypocotyl protein 1; AltName: Full=Root phototropism protein 1;	SubName: Full=Putative LOV domain-containing protein {ECO:0000313|EMBL:AML79174.1};	--	GO:0009986,cell surface; GO:0005737,cytoplasm; GO:0009898,cytoplasmic side of plasma membrane; GO:0005634,nucleus; GO:0005773,vacuole; GO:0005524,ATP binding; GO:0009882,blue light photoreceptor activity; GO:0010181,FMN binding; GO:0042802,identical protein binding; GO:0016301,kinase activity; GO:0003729,mRNA binding; GO:0000155,phosphorelay sensor kinase activity; GO:0004672,protein kinase activ…	PAS domain
RL vs GL	Cluster-15967.20937	13.6	15.17	15.39	37.49	40.08	40.12	392	439	507	1135	1133	1142	1.39173	1.8345e-38	3.09275e-36	up	K16578 CLIP-associating protein 1/2 | (RefSeq) CLIP-associated protein-like (A)	PREDICTED: uncharacterized protein LOC109329191 [Lupinus angustifolius]	RecName: Full=Putative ribonuclease H protein At1g65750; EC=3.1.26.4;	SubName: Full=Retrovirus-related Pol polyprotein LINE-1 {ECO:0000313|EMBL:KYP44439.1};	FOG: Reverse transcriptase	GO:0046872,metal ion binding; GO:0003676,nucleic acid binding; GO:0004523,RNA-DNA hybrid ribonuclease activity	zinc-binding in reverse transcriptase
RL vs GL	Cluster-15967.9235	72.05	64.84	70.2	159.83	154.25	177.28	2841	2568	3159	6617	5974	6902	1.22376	2.72733e-38	4.58e-36	up	K18819 inositol 3-alpha-galactosyltransferase [EC:2.4.1.123] | (RefSeq) galactinol synthase 1-like (A)	PREDICTED: uncharacterized protein LOC102617215 [Citrus sinensis]	RecName: Full=Type 2 DNA topoisomerase 6 subunit B-like {ECO:0000305}; AltName: Full=Meiotic topoisomerase VIB-like {ECO:0000303|PubMed:26917763}; Short=AtMTOPVIB {ECO:0000303|PubMed:26917764};	SubName: Full=Uncharacterized protein {ECO:0000313|EMBL:EOY00504.1};	--	GO:0000793,condensed chromosome; GO:0003918,DNA topoisomerase type II (ATP-hydrolyzing) activity; GO:0030674,protein binding, bridging; GO:0048314,embryo sac morphogenesis; GO:0042138,meiotic DNA double-strand break formation; GO:0048235,pollen sperm cell differentiation; GO:0006461,NA; GO:0007131,reciprocal meiotic recombination	--
RL vs GL	Cluster-15967.8983	19	21.39	20.27	6.42	6.51	5.23	592	669	721	210	199	161	-1.7619	2.76238e-38	4.6208e-36	down	K10956 protein transport protein SEC61 subunit alpha | (RefSeq) preprotein translocase subunit SECY, chloroplastic (A)	COBRA-like protein 7 [Durio zibethinus]	RecName: Full=COBRA-like protein 7; Flags: Precursor;	SubName: Full=COBRA-like protein-7 {ECO:0000313|EMBL:EOY06641.1};	--	GO:0031225,anchored component of membrane; GO:0046658,anchored component of plasma membrane; GO:0005768,endosome; GO:0005794,Golgi apparatus; GO:0009506,plasmodesma; GO:0005802,trans-Golgi network; GO:0016049,cell growth; GO:0010215,cellulose microfibril organization	COBRA-like protein
RL vs GL	Cluster-15967.9785	462.65	417.15	409.67	197.75	197.26	190.75	6261	5650	6358	2809	2599	2548	-1.16816	3.66736e-38	6.11085e-36	down	K15172 transcription elongation factor SPT5 | (RefSeq) hypothetical protein (A)	zinc finger CCCH domain-containing protein 29-like [Durio zibethinus]	RecName: Full=Zinc finger CCCH domain-containing protein 29; Short=AtC3H29; AltName: Full=AtSZF2;	SubName: Full=Zinc finger family protein {ECO:0000313|EMBL:EOY17761.1};	CCCH-type Zn-finger protein	GO:0005634,nucleus; GO:0003677,DNA binding; GO:0003700,DNA-binding transcription factor activity; GO:0046872,metal ion binding; GO:0050832,defense response to fungus; GO:0006355,regulation of transcription, DNA-templated; GO:0010200,response to chitin; GO:0009409,response to cold	Ankyrin repeats (3 copies)
RL vs GL	Cluster-15967.43005	105.48	114.07	119.5	24.14	31.8	24.03	391.83	418.01	519	94	111	88	-2.13775	3.78048e-38	6.27501e-36	down	K00103 L-gulonolactone oxidase [EC:1.1.3.8] | (RefSeq) probable L-gulonolactone oxidase 6 (A)	PREDICTED: rust resistance kinase Lr10-like [Vitis vinifera]	RecName: Full=Putative RING-H2 finger protein ATL21A; EC=2.3.2.27 {ECO:0000305}; AltName: Full=RING-type E3 ubiquitin transferase ATL21A {ECO:0000305}; Flags: Precursor;	SubName: Full=Uncharacterized protein {ECO:0000313|EMBL:CCB49273.1};	--	GO:0016021,integral component of membrane; GO:0046872,metal ion binding; GO:0030247,polysaccharide binding; GO:0061630,ubiquitin protein ligase activity; GO:0043161,proteasome-mediated ubiquitin-dependent protein catabolic process	Wall-associated receptor kinase galacturonan-binding
RL vs GL	Cluster-15967.27945	39.54	34.29	61.24	9.7	6.58	8	726	631	1287	187	118	145	-2.49809	3.83565e-38	6.34211e-36	down	--	--	--	--	--	--	--
RL vs GL	Cluster-15967.10282	24.29	29.89	27.39	10.74	11.35	11.16	1527	1889	1963	709	702	693	-1.31393	4.0541e-38	6.67761e-36	down	K13424 WRKY transcription factor 33 | (RefSeq) probable WRKY transcription factor 26 isoform X3 (A)	PREDICTED: protein PLASTID MOVEMENT IMPAIRED 1-RELATED 2 [Theobroma cacao]	RecName: Full=Protein PLASTID MOVEMENT IMPAIRED 1-RELATED 2 {ECO:0000303|PubMed:26324877};	SubName: Full=Light-independent protochlorophyllide reductase subunit B, putative isoform 1 {ECO:0000313|EMBL:EOY29985.1};	--	--	N-terminal C2 in EEIG1 and EHBP1 proteins
RL vs GL	Cluster-15967.14514	102.47	111.11	114	49.72	50.9	47.01	1824	1982	2323	929	885	826	-1.17499	4.13084e-38	6.77805e-36	down	K01537 P-type Ca2+ transporter type 2C [EC:7.2.2.10] | (RefSeq) calcium-transporting ATPase 2, plasma membrane-type (A)	P-type ATPase [Trema orientalis]	RecName: Full=Calcium-transporting ATPase 2, plasma membrane-type; EC=3.6.3.8; AltName: Full=Ca(2+)-ATPase isoform 2;	RecName: Full=Calcium-transporting ATPase {ECO:0000256|RuleBase:RU361146}; EC=3.6.3.8 {ECO:0000256|RuleBase:RU361146};	Calcium transporting ATPase	GO:0005783,endoplasmic reticulum; GO:0005789,endoplasmic reticulum membrane; GO:0005887,integral component of plasma membrane; GO:0016020,membrane; GO:0005886,plasma membrane; GO:0005524,ATP binding; GO:0015085,calcium ion transmembrane transporter activity; GO:0005388,calcium-transporting ATPase activity; GO:0005516,calmodulin binding; GO:0046872,metal ion binding; GO:0070588,calcium ion transme…	E1-E2 ATPase
RL vs GL	Cluster-15967.20412	37.06	29.37	26.98	143.46	147.22	137.42	119.31	93	101.96	484.04	442	436	2.14613	4.48731e-38	7.33496e-36	up	K12472 epidermal growth factor receptor substrate 15 | (RefSeq) GATA zinc finger domain-containing protein 14-like (A)	BURP domain protein RD22-like [Durio zibethinus]	RecName: Full=BURP domain protein RD22 {ECO:0000303|PubMed:9790599}; AltName: Full=Dehydration-responsive protein RD22 {ECO:0000303|PubMed:8479424}; Flags: Precursor;	SubName: Full=Polygalacturonase, putative {ECO:0000313|EMBL:EOY32801.1};	--	GO:0005768,endosome; GO:0005794,Golgi apparatus; GO:0005802,trans-Golgi network; GO:0009651,response to salt stress	BURP domain
RL vs GL	Cluster-15967.16369	2.56	4.34	2.57	21.92	19.26	23.5	40	68	46	360	294	363	2.75673	6.47675e-38	1.05468e-35	up	--	uncharacterized protein LOC111318809 [Durio zibethinus]	--	SubName: Full=Uncharacterized protein {ECO:0000313|EMBL:GAY35171.1};	--	--	Senescence regulator
RL vs GL	Cluster-15967.10707	0.04	0.04	0.04	9.49	10.83	8.79	2	2	2	455	486	396	7.83794	7.66665e-38	1.24373e-35	up	K20178 vacuolar protein sorting-associated protein 8 | (RefSeq) uncharacterized LOC107864957 (A)	PREDICTED: LOW QUALITY PROTEIN: uncharacterized protein LOC108869626 [Brassica rapa]	RecName: Full=Putative ribonuclease H protein At1g65750; EC=3.1.26.4;	SubName: Full=Uncharacterized protein {ECO:0000313|EnsemblPlants:Bo2g160850.1};	FOG: Reverse transcriptase	GO:0046872,metal ion binding; GO:0003676,nucleic acid binding; GO:0004523,RNA-DNA hybrid ribonuclease activity	Reverse transcriptase (RNA-dependent DNA polymerase)
RL vs GL	Cluster-15967.38695	34.03	27.72	32.33	6.31	4.58	3.74	360	293	393	70	47	39	-2.71466	9.99115e-38	1.61473e-35	down	K15042 importin subunit alpha-6/7 | (RefSeq) uncharacterized LOC105761158 (A)	uncharacterized protein LOC111291945 [Durio zibethinus]	--	SubName: Full=Cysteine/Histidine-rich C1 domain family protein, putative {ECO:0000313|EMBL:EOY02306.1};	--	--	C1 domain
RL vs GL	Cluster-15967.12863	15.31	19.22	11.43	57.53	58.11	59.12	309	389	264	1219	1147	1178	1.90482	1.18058e-37	1.90087e-35	up	--	hypothetical protein TorRG33x02_244520 [Trema orientalis]	--	SubName: Full=Uncharacterized protein {ECO:0000313|EMBL:OAY43889.1};	--	--	--
RL vs GL	Cluster-15967.24289	21.17	23.63	22.83	60.83	62.6	63.73	314	351	388	947	905	933	1.44279	1.19305e-37	1.91378e-35	up	K03787 5'-nucleotidase [EC:3.1.3.5] | (RefSeq) 5'-nucleotidase SurE (A)	SurE domain-containing protein [Cephalotus follicularis]	--	SubName: Full=SurE domain-containing protein {ECO:0000313|EMBL:GAV84845.1};	--	GO:0008252,nucleotidase activity	--
RL vs GL	Cluster-15967.15949	29.8	40.62	24.94	3.4	2.6	2.71	233.98	317.96	225.77	28	19.69	20.96	-3.47176	1.4556e-37	2.32626e-35	down	--	--	--	--	--	--	--
RL vs GL	Cluster-15967.17491	118.59	129.58	116.1	253.96	273.28	254.11	2203.14	2412.82	2468.41	4952.78	4960.93	4660.19	1.07588	1.96257e-37	3.12484e-35	up	K10999 cellulose synthase A [EC:2.4.1.12] | (RefSeq) cellulose synthase A catalytic subunit 7 [UDP-forming] (A)	PREDICTED: cellulose synthase-like protein E6 [Theobroma cacao]	RecName: Full=Cellulose synthase-like protein E6; EC=2.4.1.-; AltName: Full=OsCslE6;	SubName: Full=Uncharacterized protein {ECO:0000313|EMBL:CCB48419.1};	--	GO:0005794,Golgi apparatus; GO:0000139,Golgi membrane; GO:0016021,integral component of membrane; GO:0005886,plasma membrane; GO:0016760,cellulose synthase (UDP-forming) activity; GO:0016759,cellulose synthase activity; GO:0071555,cell wall organization; GO:0030244,cellulose biosynthetic process; GO:0009833,plant-type primary cell wall biogenesis	Cellulose synthase
RL vs GL	Cluster-15967.36641	40.39	32.58	38.91	7.8	6.83	8.58	439	354	486	89	72	92	-2.30007	2.6367e-37	4.18271e-35	down	--	Patatin T5 precursor, putative [Ricinus communis]	RecName: Full=Patatin-like protein 2; Short=AtPLP2; EC=3.1.1.-; AltName: Full=Patatin-related phospholipase A IIalpha; Short=pPLAIIa; AltName: Full=Phospholipase A IIA; Short=AtPLAIIA;	RecName: Full=Patatin {ECO:0000256|RuleBase:RU361262}; EC=3.1.1.- {ECO:0000256|RuleBase:RU361262};	Ca2+-independent phospholipase A2	GO:0005737,cytoplasm; GO:0016020,membrane; GO:0047372,acylglycerol lipase activity; GO:0016298,lipase activity; GO:0004620,phospholipase activity; GO:0071456,cellular response to hypoxia; GO:0051607,defense response to virus; GO:0016042,lipid catabolic process; GO:0006629,lipid metabolic process; GO:0031408,oxylipin biosynthetic process; GO:0009626,plant-type hypersensitive response; GO:0046686,r…	Patatin-like phospholipase
RL vs GL	Cluster-15967.8728	0.16	0.18	0.42	5.22	5.2	4.99	6	7	18	207	193	186	4.29012	2.75336e-37	4.35173e-35	up	K19026 spatacsin | (RefSeq) uncharacterized LOC107760795 (A)	LINE-1 reverse transcriptase like, partial [Glycine soja]	RecName: Full=Uncharacterized mitochondrial protein AtMg01250; AltName: Full=ORF102;	SubName: Full=Transposon TX1 uncharacterized {ECO:0000313|EMBL:KYP47726.1};	FOG: Reverse transcriptase	GO:0005739,mitochondrion	Reverse transcriptase (RNA-dependent DNA polymerase)
RL vs GL	Cluster-15967.32581	64.69	56.1	84.43	13.91	14.73	14.37	470	406	708	106	103	103	-2.29129	2.83123e-37	4.45841e-35	down	--	Uncharacterized protein TCM_022470 [Theobroma cacao]	--	SubName: Full=Uncharacterized protein {ECO:0000313|EMBL:EOY08133.1};	--	--	Protein of unknown function (DUF2026)
RL vs GL	Cluster-15967.12102	141.38	142.5	165.86	67.91	72.18	65.39	3817	3861	5116	1925	1910	1743	-1.15323	3.03969e-37	4.7692e-35	down	K08332 vacuolar protein 8 | (RefSeq) U-box domain-containing protein 4 (A)	Armadillo [Corchorus olitorius]	RecName: Full=U-box domain-containing protein 19; EC=2.3.2.27; AltName: Full=Plant U-box protein 19; AltName: Full=RING-type E3 ubiquitin transferase PUB19 {ECO:0000305};	RecName: Full=RING-type E3 ubiquitin transferase {ECO:0000256|SAAS:SAAS00702733}; EC=2.3.2.27 {ECO:0000256|SAAS:SAAS00702733};	FOG: Armadillo/beta-catenin-like repeats	GO:0005737,cytoplasm; GO:0005634,nucleus; GO:0004842,ubiquitin-protein transferase activity; GO:0010029,regulation of seed germination	U-box domain
RL vs GL	Cluster-15967.25147	8.02	6.52	9.76	67.96	56.65	59.85	36	29	51	320	241	265	2.87312	3.35711e-37	5.24808e-35	up	K13459 disease resistance protein RPS2 | (RefSeq) probable disease resistance protein At4g27220 (A)	PREDICTED: probable disease resistance protein At1g61180 isoform X2 [Gossypium hirsutum]	--	SubName: Full=probable disease resistance protein At1g61180 isoform X2 {ECO:0000313|RefSeq:XP_016684219.1, ECO:0000313|RefSeq:XP_016684225.1};	--	GO:0043531,ADP binding	--
RL vs GL	Cluster-15967.26242	6.68	7.23	3.95	37.4	39.18	30.61	78.87	85.27	53.5	463.14	449.23	356.53	2.56067	3.50234e-37	5.45528e-35	up	K19613 leucine-rich repeat protein SHOC2 | (RefSeq) hypothetical protein (A)	receptor-like protein 12 [Durio zibethinus]	RecName: Full=Receptor-like protein 9DC3 {ECO:0000312|EMBL:AAT77550.1}; Flags: Precursor;	SubName: Full=Uncharacterized protein {ECO:0000313|EMBL:OMO92537.1};	FOG: Leucine rich repeat	GO:0016021,integral component of membrane; GO:0005886,plasma membrane; GO:0050832,defense response to fungus	Leucine rich repeat
RL vs GL	Cluster-15967.17515	51.39	45.18	55.58	135.78	138.13	121.18	812	715	1006	2252	2129	1890	1.34817	4.0795e-37	6.33133e-35	up	K09873 aquaporin TIP | (RefSeq) aquaporin TIP1-1 (A)	tonoplast intrinsic protein [Jatropha curcas]	RecName: Full=Aquaporin TIP1-1; AltName: Full=Aquaporin TIP; AltName: Full=Gamma-tonoplast intrinsic protein; Short=Gamma-TIP; AltName: Full=Tonoplast intrinsic protein 1-1; Short=AtTIP1;1; AltName: Full=Tonoplast intrinsic protein, root-specific RB7;	SubName: Full=Tonoplast intrinsic protein {ECO:0000313|EMBL:ADO17795.1};	Aquaporin (major intrinsic protein family)	GO:0042807,central vacuole; GO:0009941,chloroplast envelope; GO:0005887,integral component of plasma membrane; GO:0009705,plant-type vacuole membrane; GO:0000326,protein storage vacuole; GO:0005774,vacuolar membrane; GO:0005773,vacuole; GO:0015204,urea transmembrane transporter activity; GO:0015250,water channel activity; GO:0080170,hydrogen peroxide transmembrane transport; GO:0034220,ion transm…	Major intrinsic protein
RL vs GL	Cluster-15967.19484	109.2	113.06	92.02	253.72	276.3	252.38	1404.02	1454.53	1357.46	3424.05	3456.36	3202.96	1.28706	5.23282e-37	8.09205e-35	up	K20890 xylan alpha-glucuronosyltransferase [EC:2.4.1.-] | (RefSeq) UDP-glucuronate:xylan alpha-glucuronosyltransferase 1-like (A)	PGG domain-containing protein, partial [Cephalotus follicularis]	RecName: Full=Ankyrin repeat-containing protein ITN1; AltName: Full=Protein INCREASED TOLERANCE TO NACL {ECO:0000303|PubMed:18643991};	SubName: Full=PGG domain-containing protein {ECO:0000313|EMBL:GAV73196.1}; Flags: Fragment;	FOG: Ankyrin repeat	GO:0016021,integral component of membrane; GO:0005634,nucleus; GO:0005886,plasma membrane; GO:0034613,cellular protein localization; GO:0009651,response to salt stress; GO:0007165,signal transduction	Domain of unknown function
RL vs GL	Cluster-15967.5253	7.41	6.06	6.69	75.07	83.79	71.27	20	16	21.32	212.28	208.63	189.5	3.45917	7.39362e-37	1.13925e-34	up	K19937 Rab3 GTPase-activating protein non-catalytic subunit | (RefSeq) rab3 GTPase-activating protein non-catalytic subunit isoform X1 (A)	PREDICTED: rab3 GTPase-activating protein non-catalytic subunit isoform X1 [Vitis vinifera]	--	SubName: Full=Rab3 GTPase-activating protein non-catalytic subunit {ECO:0000313|EMBL:KEH19571.1};	Rab3 GTPase-activating protein, non-catalytic subunit	GO:0043087,regulation of GTPase activity	Rab3 GTPase-activating protein regulatory subunit N-terminus
RL vs GL	Cluster-15967.30428	6.32	9.79	10.7	57.08	62.37	71.17	30	46	59	284	281	333	2.78543	8.25794e-37	1.26789e-34	up	K16297 serine carboxypeptidase-like clade II [EC:3.4.16.-] | (RefSeq) serine carboxypeptidase-like 33 (A)	PREDICTED: serine carboxypeptidase-like 33 [Vitis vinifera]	RecName: Full=Serine carboxypeptidase-like 34; EC=3.4.16.-; Flags: Precursor;	RecName: Full=Carboxypeptidase {ECO:0000256|RuleBase:RU361156}; EC=3.4.16.- {ECO:0000256|RuleBase:RU361156};	--	GO:0005576,extracellular region; GO:0009505,plant-type cell wall; GO:0005773,vacuole; GO:0004185,serine-type carboxypeptidase activity; GO:0051603,proteolysis involved in cellular protein catabolic process	--
RL vs GL	Cluster-15967.15497	89.62	69.77	77.3	222.37	213.04	196.19	1650	1287.56	1629	4297.97	3832.58	3565.86	1.38663	1.14845e-36	1.75701e-34	up	K09872 aquaporin PIP | (RefSeq) aquaporin PIP2-4-like (A)	aquaporin PIP2-4-like [Manihot esculenta]	RecName: Full=Aquaporin PIP2-4; AltName: Full=Plasma membrane intrinsic protein 2-4; AltName: Full=ZmPIP2-4; AltName: Full=ZmPIP2;4;	SubName: Full=Uncharacterized protein {ECO:0000313|EMBL:OAY41036.1};	Aquaporin (major intrinsic protein family)	GO:0016021,integral component of membrane; GO:0005886,plasma membrane; GO:0015250,water channel activity	Major intrinsic protein
RL vs GL	Cluster-15967.17710	8.68	10.97	7.19	39.91	44.85	33.19	136	172	129	656	685	513	2.11175	1.38153e-36	2.1061e-34	up	K05389 potassium channel subfamily K, other eukaryote | (RefSeq) two-pore potassium channel 1-like (A)	two-pore potassium channel 1-like [Durio zibethinus]	RecName: Full=Two-pore potassium channel 1; Short=AtTPK1; AltName: Full=Calcium-activated outward-rectifying potassium channel 1; Short=AtKCO1;	SubName: Full=Calcium-activated outward-rectifying potassium channel 1 isoform 1 {ECO:0000313|EMBL:EOY12043.1};	Tandem pore domain K+ channel	GO:0005887,integral component of plasma membrane; GO:0009705,plant-type vacuole membrane; GO:0005774,vacuolar membrane; GO:0005216,ion channel activity; GO:0046872,metal ion binding; GO:0022841,potassium ion leak channel activity; GO:0030007,cellular potassium ion homeostasis; GO:0051260,protein homooligomerization; GO:0010029,regulation of seed germination; GO:0010119,regulation of stomatal move…	Ion channel
RL vs GL	Cluster-15967.32280	113.4	139.25	141.44	35.35	38.41	24.05	502	610.02	729	164.09	160.99	105	-2.05631	1.45071e-36	2.20374e-34	down	K13430 serine/threonine-protein kinase PBS1 [EC:2.7.11.1] | (RefSeq) serine/threonine-protein kinase PBS1-like isoform X1 (A)	PREDICTED: rust resistance kinase Lr10-like [Gossypium arboreum]	RecName: Full=Rust resistance kinase Lr10 {ECO:0000312|EMBL:AAC49629.1}; EC=2.7.11.1; AltName: Full=Probable receptor-like serine/threonine-protein kinase LRK10; Flags: Precursor;	SubName: Full=Uncharacterized protein {ECO:0000313|EMBL:CCB59018.1};	--	GO:0016021,integral component of membrane; GO:0005886,plasma membrane; GO:0005524,ATP binding; GO:0004674,protein serine/threonine kinase activity	Protein kinase domain
RL vs GL	Cluster-15967.10596	4.49	5.51	6.07	0.04	0.17	0	214	264	330	2	8	0	-6.28817	1.64599e-36	2.49159e-34	down	K01303 acylaminoacyl-peptidase [EC:3.4.19.1] | (RefSeq) uncharacterized LOC101311565 (A)	hypothetical protein VITISV_015506 [Vitis vinifera]	RecName: Full=Uncharacterized mitochondrial protein AtMg00860; AltName: Full=ORF158;	SubName: Full=Uncharacterized protein {ECO:0000313|EMBL:CAN78819.1};	FOG: Transposon-encoded proteins with TYA, reverse transcriptase, integrase domains in various combinations	GO:0005739,mitochondrion	RNase H-like domain found in reverse transcriptase
RL vs GL	Cluster-15967.33234	45.3	40.99	40.57	157.32	152.78	147.2	163.68	146	171.51	595.87	517.95	524.3	1.79864	1.7565e-36	2.64955e-34	up	--	Serine/threonine-protein kinase-transforming protein raf, putative [Ricinus communis]	--	SubName: Full=Serine/threonine-protein kinase-transforming protein raf, putative {ECO:0000313|EMBL:EEF46351.1}; EC=2.7.10.2 {ECO:0000313|EMBL:EEF46351.1};	--	GO:0016021,integral component of membrane; GO:0005524,ATP binding; GO:0004715,non-membrane spanning protein tyrosine kinase activity	--
RL vs GL	Cluster-15967.37198	41.94	59.35	49.49	1.41	0.44	0.43	199	279	273	7	2	2	-6.05595	2.0174e-36	3.03244e-34	down	K11797 PH-interacting protein | (RefSeq) bromodomain and WD repeat-containing protein 1 (A)	WD40/YVTN repeat-like-containing domain,Bromodomain isoform 1 [Theobroma cacao]	--	SubName: Full=WD40/YVTN repeat-like-containing domain,Bromodomain isoform 1 {ECO:0000313|EMBL:EOY06689.1};	Uncharacterized conserved protein, contains WD40 repeat and BROMO domains	--	WD domain, G-beta repeat
RL vs GL	Cluster-15967.11378	28.52	27.29	25.73	63.81	82.14	81.14	1000	961	1030	2349	2827	2809	1.45438	2.18445e-36	3.27211e-34	up	K13783 MFS transporter, OPA family, solute carrier family 37 (glycerol-3-phosphate transporter), member 1/2 | (RefSeq) putative glycerol-3-phosphate transporter 1 (A)	putative glycerol-3-phosphate transporter 1 [Herrania umbratica]	RecName: Full=Putative glycerol-3-phosphate transporter 1; Short=G-3-P transporter 1; AltName: Full=Glycerol-3-phosphate permease 1; Short=AtG3Pp1; Short=G-3-P permease 1; AltName: Full=Protein PHOSPHATE STARVATION-INDUCED GENE 3; Short=AtPS3;	SubName: Full=Uncharacterized protein {ECO:0000313|EMBL:KHG21473.1};	Permease of the major facilitator superfamily	GO:0016021,integral component of membrane; GO:0022857,transmembrane transporter activity; GO:0008643,carbohydrate transport; GO:0055062,phosphate ion homeostasis	Major Facilitator Superfamily
RL vs GL	Cluster-15967.23239	383.51	349.7	340.2	168.86	170.09	151.69	7066	6458	7174	3266	3062	2759	-1.15763	2.38425e-36	3.55899e-34	down	K23222 nuclease HARBI1 [EC:3.1.-.-] | (RefSeq) putative nuclease HARBI1 (A)	protein ALP1-like [Carica papaya]	RecName: Full=Protein ALP1-like {ECO:0000305}; EC=3.1.-.-;	SubName: Full=Uncharacterized protein {ECO:0000313|EMBL:EOY30376.1};	Predicted transposase	GO:0005634,nucleus; GO:0046872,metal ion binding; GO:0004518,nuclease activity	DDE superfamily endonuclease
RL vs GL	Cluster-15967.7851	451.89	367.02	398.37	958.19	972.01	945.71	10663	8688	10746	23737	22459	22031	1.21298	2.49861e-36	3.71679e-34	up	K07408 cytochrome P450 family 1 subfamily A polypeptide 1 [EC:1.14.14.1] | (RefSeq) cytochrome P450 78A9 (A)	cytochrome P450 78A9-like [Herrania umbratica]	RecName: Full=Cytochrome P450 78A3; EC=1.14.-.-;	SubName: Full=Cytochrome P450 78A3 {ECO:0000313|EMBL:EOY23894.1};	Cytochrome P450 CYP2 subfamily	GO:0016020,membrane; GO:0020037,heme binding; GO:0005506,iron ion binding; GO:0016709,oxidoreductase activity, acting on paired donors, with incorporation or reduction of molecular oxygen, NAD(P)H as one donor, and incorporation of one atom of oxygen; GO:0044550,secondary metabolite biosynthetic process	Cytochrome P450
RL vs GL	Cluster-15967.11492	60.65	59.12	74.38	22.34	23.42	23.28	1024	1000	1438	396	386	388	-1.51734	2.69562e-36	3.99603e-34	down	--	--	--	--	--	--	--
RL vs GL	Cluster-15967.19578	252.81	341.51	295.72	131.98	131.9	123.22	8100.67	10986.9	10819.6	4440	4146.9	3898.27	-1.2214	3.17227e-36	4.68646e-34	down	--	BI1-like protein [Herrania umbratica]	RecName: Full=BI1-like protein; AltName: Full=Protein LIFEGUARD 5 {ECO:0000303|PubMed:23888068}; Short=AtLFG5 {ECO:0000303|PubMed:23888068};	SubName: Full=Bax1-I domain-containing protein {ECO:0000313|EMBL:GAV63342.1};	N-methyl-D-aspartate receptor glutamate-binding subunit	GO:0016021,integral component of membrane	Inhibitor of apoptosis-promoting Bax1
RL vs GL	Cluster-15967.5005	25.45	44.97	39.01	0.83	1.27	2.28	147	258	261	5	7	13	-4.6827	3.42151e-36	5.03735e-34	down	K15203 general transcription factor 3C polypeptide 6 | (RefSeq) general transcription factor 3C polypeptide 6-like (A)	Transcription factor TFIIIC, tau55-related protein [Corchorus capsularis]	--	SubName: Full=Transcription factor TFIIIC, tau55-related protein {ECO:0000313|EMBL:OMO80313.1};	--	--	--
RL vs GL	Cluster-15967.12965	40.27	38.38	46.64	101.84	118.05	128.61	765	731	1014	2031	2192	2412	1.45128	3.84857e-36	5.64676e-34	up	--	PREDICTED: zinc finger protein CONSTANS-LIKE 1-like [Gossypium raimondii]	RecName: Full=B-box domain protein 31 {ECO:0000303|PubMed:19920209}; Short=AtBBX31 {ECO:0000303|PubMed:19920209}; AltName: Full=Microprotein 1B {ECO:0000303|PubMed:27015278};	SubName: Full=Uncharacterized protein {ECO:0000313|EMBL:KJB62683.1};	--	GO:0005634,nucleus; GO:0003700,DNA-binding transcription factor activity; GO:0030674,protein binding, bridging; GO:0008270,zinc ion binding; GO:0007623,circadian rhythm; GO:0009909,regulation of flower development; GO:0006355,regulation of transcription, DNA-templated; GO:0010224,response to UV-B	B-box zinc finger
RL vs GL	Cluster-15967.34513	94.68	113.8	106.54	8.61	4.42	6.87	168	195	227	16	7	12	-4.03569	4.00069e-36	5.84999e-34	down	K00430 peroxidase [EC:1.11.1.7] | (RefSeq) wall-associated receptor kinase 2-like (A)	Wall-associated receptor kinase 2 [Morus notabilis]	RecName: Full=Wall-associated receptor kinase 2; EC=2.7.11.-; Flags: Precursor;	SubName: Full=Wall-associated receptor kinase 2 {ECO:0000313|EMBL:EXC29382.1};	--	GO:0005623,cell; GO:0016021,integral component of membrane; GO:0005524,ATP binding; GO:0005509,calcium ion binding; GO:0030247,polysaccharide binding; GO:0004674,protein serine/threonine kinase activity; GO:0007166,cell surface receptor signaling pathway; GO:0009992,cellular water homeostasis; GO:0009311,oligosaccharide metabolic process; GO:0009751,response to salicylic acid; GO:0009826,unidimen…	Wall-associated kinase
RL vs GL	Cluster-15967.28519	64.62	76.73	70.37	14.08	14.7	17.86	337	397	425.88	77.04	73.03	91.86	-2.21967	4.3052e-36	6.27391e-34	down	--	S-locus lectin protein kinase family protein isoform 2 [Theobroma cacao]	RecName: Full=G-type lectin S-receptor-like serine/threonine-protein kinase SD1-1; EC=2.7.11.1; AltName: Full=S-domain-1 (SD1) receptor kinase 1; Short=SD1-1; Flags: Precursor;	SubName: Full=S-locus lectin protein kinase family protein isoform 2 {ECO:0000313|EMBL:EOY12651.1};	--	GO:0016021,integral component of membrane; GO:0005886,plasma membrane; GO:0009506,plasmodesma; GO:0005524,ATP binding; GO:0005516,calmodulin binding; GO:0030246,carbohydrate binding; GO:0004674,protein serine/threonine kinase activity; GO:0031625,ubiquitin protein ligase binding; GO:0006468,protein phosphorylation; GO:0048544,recognition of pollen	PAN-like domain
RL vs GL	Cluster-15967.21023	1.18	0.9	1.76	62.02	55.29	70.44	4	3	7	220	175	235	5.53455	4.33567e-36	6.29698e-34	up	--	--	--	--	--	--	--
RL vs GL	Cluster-15967.30163	103.28	101.84	112.39	33.16	36.22	31.48	582	570	734	196.02	195.01	175	-1.69526	4.5426e-36	6.5753e-34	down	--	NDR1/HIN1-like protein 10 [Herrania umbratica]	RecName: Full=NDR1/HIN1-like protein 10 {ECO:0000303|PubMed:14666423}; Short=AtNHL10 {ECO:0000305}; AltName: Full=Protein YELLOW-LEAF-SPECIFIC GENE 9 {ECO:0000303|PubMed:11230571};	SubName: Full=Late embryogenesis abundant (LEA) hydroxyproline-rich glycoprotein family, putative {ECO:0000313|EMBL:EOY08444.1};	--	GO:0046658,anchored component of plasma membrane; GO:0009507,chloroplast; GO:0016021,integral component of membrane; GO:0009506,plasmodesma; GO:0004871,NA; GO:0051607,defense response to virus; GO:0010150,leaf senescence; GO:0051707,response to other organism	Late embryogenesis abundant protein
RL vs GL	Cluster-15967.27980	68.66	72.11	68.03	16.36	16.91	20.16	428	447	490.6	107	101	124	-2.00231	5.73378e-36	8.27165e-34	down	K13420 LRR receptor-like serine/threonine-protein kinase FLS2 [EC:2.7.11.1] | (RefSeq) LRR receptor-like serine/threonine-protein kinase FLS2 (A)	G-type lectin S-receptor-like serine/threonine-protein kinase LECRK3 [Durio zibethinus]	RecName: Full=G-type lectin S-receptor-like serine/threonine-protein kinase RLK1; EC=2.7.11.1; AltName: Full=Receptor-like protein kinase 1; Flags: Precursor;	SubName: Full=Uncharacterized protein {ECO:0000313|EMBL:CCB56715.1};	--	GO:0016021,integral component of membrane; GO:0005886,plasma membrane; GO:0005524,ATP binding; GO:0005516,calmodulin binding; GO:0030246,carbohydrate binding; GO:0004674,protein serine/threonine kinase activity; GO:0006468,protein phosphorylation	D-mannose binding lectin
RL vs GL	Cluster-15967.21493	0.98	4.29	2.13	34.73	34.27	42.59	6	26	15	222	200	256	3.8933	5.86129e-36	8.42732e-34	up	--	--	--	--	--	--	--
RL vs GL	Cluster-15967.18963	36.07	32.31	36.74	11.89	11.14	10.48	676	607	788	234	204	194	-1.67535	7.06386e-36	1.01225e-33	down	K08486 syntaxin 1B/2/3 | (RefSeq) syntaxin-121-like (A)	syntaxin-121-like [Hevea brasiliensis]	RecName: Full=Syntaxin-121; Short=AtSYP121; AltName: Full=Syntaxin-related protein At-Syr1;	SubName: Full=Syntaxin of plants 121 {ECO:0000313|EMBL:EOY08503.1};	SNARE protein Syntaxin 1 and related proteins	GO:0009504,cell plate; GO:0016021,integral component of membrane; GO:0005886,plasma membrane; GO:0009506,plasmodesma; GO:0031201,SNARE complex; GO:0005802,trans-Golgi network; GO:0043495,protein membrane anchor; GO:0005484,SNAP receptor activity; GO:0000149,SNARE binding; GO:0006952,defense response; GO:0050832,defense response to fungus; GO:0006887,exocytosis; GO:0072660,maintenance of protein l…	Syntaxin
RL vs GL	Cluster-15967.43326	134.87	134.25	173.34	36.51	33.56	41.69	525	516	788	149	123	160	-2.03094	8.26916e-36	1.18103e-33	down	--	--	--	--	--	--	--
RL vs GL	Cluster-15967.24900	38.17	45.54	42.07	19.51	19.24	18.65	2118	2540	2662	1137	1050	1022	-1.15166	9.72436e-36	1.38427e-33	down	K21596 calmodulin-binding transcription activator | (RefSeq) calmodulin-binding transcription activator 1-like isoform X1 (A)	calmodulin-binding transcription activator 1-like, partial [Herrania umbratica]	RecName: Full=Calmodulin-binding transcription activator 2 {ECO:0000303|PubMed:11925432}; Short=AtCAMTA2 {ECO:0000303|PubMed:11925432}; AltName: Full=AtER66 {ECO:0000303|PubMed:11162426}; AltName: Full=Ethylene-induced calmodulin-binding protein c {ECO:0000303|PubMed:11782485}; Short=EICBP.c {ECO:0000303|PubMed:11782485}; AltName: Full=Signal-responsive protein 4 {ECO:0000303|PubMed:12218065}; Sh…	SubName: Full=Calmodulin-binding transcription activator protein with CG-1 and Ankyrin domains, putative isoform 3 {ECO:0000313|EMBL:EOY06876.1};	Uncharacterized conserved protein, contains IPT/TIG domain	GO:0005634,nucleus; GO:0005516,calmodulin binding; GO:0003700,DNA-binding transcription factor activity; GO:0043565,sequence-specific DNA binding; GO:0001077,proximal promoter DNA-binding transcription activator activity, RNA polymerase II-specific; GO:0071275,cellular response to aluminum ion; GO:0045944,positive regulation of transcription by RNA polymerase II; GO:0045893,positive regulation of…	IQ calmodulin-binding motif
RL vs GL	Cluster-15967.7646	7.23	11.46	7.25	0.73	1.1	1.21	255	406	292	27	38	42	-3.11867	1.02672e-35	1.45672e-33	down	K15503 serine/threonine-protein phosphatase 6 regulatory ankyrin repeat subunit B | (RefSeq) uncharacterized protein LOC110673220 (A)	Ankyrin repeat-containing-like protein [Theobroma cacao]	RecName: Full=Ankyrin repeat-containing protein At5g02620;	SubName: Full=Ankyrin repeat-containing-like protein {ECO:0000313|EMBL:EOY18409.1};	FOG: Ankyrin repeat	GO:0005783,endoplasmic reticulum; GO:0016021,integral component of membrane; GO:0005886,plasma membrane	Ankyrin repeats (3 copies)
RL vs GL	Cluster-15967.9946	7.81	9.29	7.26	0.54	0.31	0.27	178.01	212.4	189	13	7	6	-4.44931	1.16968e-35	1.6497e-33	down	K15078 structure-specific endonuclease subunit SLX1 [EC:3.6.1.-] | (RefSeq) putative disease resistance protein RGA3 (A)	LOW QUALITY PROTEIN: putative disease resistance protein RGA1 [Herrania umbratica]	RecName: Full=Disease resistance protein RGA2; AltName: Full=Blight resistance protein RPI; AltName: Full=RGA2-blb;	SubName: Full=Uncharacterized protein {ECO:0000313|EMBL:OMP14221.1};	--	GO:0043531,ADP binding; GO:0005524,ATP binding; GO:0006952,defense response	Leucine Rich repeats (2 copies)
RL vs GL	Cluster-15967.13516	2.59	2.59	3.11	21.97	21.73	19.29	29	29	40.01	258	236	212.99	2.8908	1.19044e-35	1.67245e-33	up	--	--	--	--	--	--	--
RL vs GL	Cluster-15967.15672	27.77	28.01	23.92	9.18	6.72	7.44	801	811	788	278	190	212	-1.79446	1.19608e-35	1.67491e-33	down	K01102 pyruvate dehydrogenase phosphatase [EC:3.1.3.43] | (RefSeq) probable protein phosphatase 2C 63 (A)	phosphatase 2C (PP2C)-like protein [Corchorus olitorius]	RecName: Full=Probable protein phosphatase 2C 63; Short=AtPP2C63; EC=3.1.3.16;	SubName: Full=Phosphatase 2C (PP2C)-like protein {ECO:0000313|EMBL:OMP01828.1};	Protein phosphatase 2C/pyruvate dehydrogenase (lipoamide) phosphatase	GO:0046872,metal ion binding; GO:0004722,protein serine/threonine phosphatase activity	Protein phosphatase 2C
RL vs GL	Cluster-15967.34955	7.98	10.57	7.14	0.92	1.55	1.42	330	439	337	40	63	58	-2.74618	1.26973e-35	1.77226e-33	down	K11843 ubiquitin carboxyl-terminal hydrolase 14 [EC:3.4.19.12] | (RefSeq) FBD-associated F-box protein At4g10400-like (A)	hypothetical protein CCACVL1_25983 [Corchorus capsularis]	RecName: Full=FBD-associated F-box protein At4g10400;	SubName: Full=Uncharacterized protein {ECO:0000313|EMBL:OMO57134.1};	--	--	F-box domain
RL vs GL	Cluster-15967.32381	49	48.8	50.58	3.98	6.02	7.35	223.15	220.03	268	19	26	33	-3.14449	1.30407e-35	1.8143e-33	down	--	cysteine-rich receptor-like protein kinase 10 [Herrania umbratica]	RecName: Full=Cysteine-rich receptor-like protein kinase 29; Short=Cysteine-rich RLK29; EC=2.7.11.-; Flags: Precursor;	SubName: Full=Cysteine-rich RLK 29 {ECO:0000313|EMBL:EOY28561.1};	--	GO:0016021,integral component of membrane; GO:0005886,plasma membrane; GO:0005773,vacuole; GO:0005524,ATP binding; GO:0004674,protein serine/threonine kinase activity; GO:0006468,protein phosphorylation; GO:0009737,response to abscisic acid	Salt stress response/antifungal
RL vs GL	Cluster-15967.18789	69.94	66.83	62.48	28.44	29.74	28.33	2110	2024	2153	901	880	844	-1.2282	1.61672e-35	2.24203e-33	down	K22683 aspartyl protease family protein [EC:3.4.23.-] | (RefSeq) aspartyl protease family protein 2 (A)	Eukaryotic aspartyl protease family protein isoform 1 [Theobroma cacao]	RecName: Full=Aspartyl protease family protein 2 {ECO:0000305}; EC=3.4.23.- {ECO:0000305}; Flags: Precursor;	SubName: Full=Eukaryotic aspartyl protease family protein isoform 1 {ECO:0000313|EMBL:EOX93138.1};	Aspartyl protease	GO:0016020,membrane; GO:0009505,plant-type cell wall; GO:0004190,aspartic-type endopeptidase activity; GO:0030163,protein catabolic process; GO:0006508,proteolysis; GO:0080167,response to karrikin	Xylanase inhibitor N-terminal
RL vs GL	Cluster-15967.33118	16.18	21.7	21.41	0.78	1.79	0.52	159	213	242	8	17	5	-4.30852	1.6749e-35	2.31524e-33	down	--	PREDICTED: uncharacterized protein LOC108214919 isoform X3 [Daucus carota subsp. sativus]	--	SubName: Full=Retrovirus-related Pol polyprotein from transposon TNT 1-94 {ECO:0000313|EMBL:KYP55818.1};	--	GO:0003676,nucleic acid binding; GO:0008270,zinc ion binding; GO:0015074,DNA integration	--
RL vs GL	Cluster-15967.15901	11.43	12.82	12.16	2.93	3.64	2.42	435	490	528	117	136	91	-2.04114	1.79966e-35	2.47973e-33	down	K20887 xyloglucan glycosyltransferase 4 [EC:2.4.1.-] | (RefSeq) xyloglucan glycosyltransferase 4 (A)	PREDICTED: probable xyloglucan glycosyltransferase 12 [Eucalyptus grandis]	RecName: Full=Probable xyloglucan glycosyltransferase 9; EC=2.4.1.-; AltName: Full=Cellulose synthase-like protein C9; AltName: Full=OsCslC9;	SubName: Full=Uncharacterized protein {ECO:0000313|EMBL:KCW68609.1};	--	GO:0000139,Golgi membrane; GO:0016021,integral component of membrane; GO:0016757,transferase activity, transferring glycosyl groups; GO:0071555,cell wall organization	Glycosyl transferase family group 2
RL vs GL	Cluster-15967.28495	54	63.14	65.27	19.66	20.66	22.58	717	839	994	274	267	296	-1.56176	1.85663e-35	2.55004e-33	down	--	PREDICTED: F-box protein SKIP27-like [Juglans regia]	RecName: Full=F-box protein At1g61340;	SubName: Full=F-box protein SKIP27-like {ECO:0000313|RefSeq:XP_018818173.1, ECO:0000313|RefSeq:XP_018858743.1};	--	--	--
RL vs GL	Cluster-15967.3456	15.23	14.68	13.45	1.82	2.85	1.46	295	285	298	37	54	28	-2.85126	1.89603e-35	2.59587e-33	down	K15078 structure-specific endonuclease subunit SLX1 [EC:3.6.1.-] | (RefSeq) putative disease resistance protein RGA1 (A)	Cc-nbs-lrr resistance protein, putative isoform 1 [Theobroma cacao]	RecName: Full=Putative disease resistance protein RGA3; AltName: Full=Blight resistance protein B149; AltName: Full=RGA1-blb;	SubName: Full=Cc-nbs-lrr resistance protein, putative isoform 1 {ECO:0000313|EMBL:EOY04540.1};	--	GO:0043531,ADP binding; GO:0005524,ATP binding; GO:0006952,defense response	Leucine Rich repeats (2 copies)
RL vs GL	Cluster-15967.7996	0	0	0	299.61	258.41	266.36	0	0	0	5342	4285	4466	14.6713	2.20688e-35	3.01186e-33	up	--	23 kDa jasmonate-induced protein [Citrullus lanatus]	RecName: Full=23 kDa jasmonate-induced protein;	SubName: Full=23 kDa jasmonate-induced protein {ECO:0000313|EMBL:AIS71930.1};	--	--	--
RL vs GL	Cluster-15967.21737	85.9	84.15	86.59	27.95	27.1	33.68	902	883	1045	308	276	349	-1.56126	2.31104e-35	3.14404e-33	down	K13424 WRKY transcription factor 33 | (RefSeq) probable WRKY transcription factor 33 (A)	WRKY transcription factor 17 [Dimocarpus longan]	RecName: Full=WRKY transcription factor WRKY24 {ECO:0000303|PubMed:16919842}; Short=OsWRKY24 {ECO:0000303|PubMed:16919842};	SubName: Full=WRKY transcription factor 17 {ECO:0000313|EMBL:AEO31478.2};	--	GO:0005634,nucleus; GO:0003700,DNA-binding transcription factor activity; GO:0043565,sequence-specific DNA binding; GO:0009738,abscisic acid-activated signaling pathway; GO:0009740,gibberellic acid mediated signaling pathway; GO:0009788,negative regulation of abscisic acid-activated signaling pathway; GO:0009938,negative regulation of gibberellic acid mediated signaling pathway; GO:0045893,positi…	WRKY DNA -binding domain
RL vs GL	Cluster-15967.3310	15.87	22.05	18.15	3.81	4.28	4.29	341	475	446	86	90	91	-2.20082	2.3402e-35	3.17367e-33	down	K13420 LRR receptor-like serine/threonine-protein kinase FLS2 [EC:2.7.11.1] | (RefSeq) LRR receptor-like serine/threonine-protein kinase FLS2 (A)	hypothetical protein EUGRSUZ_I00176 [Eucalyptus grandis]	RecName: Full=LRR receptor-like serine/threonine-protein kinase RCH1; EC=2.7.11.1; AltName: Full=Protein ROOT CLAVATA-HOMOLOG1 1; Flags: Precursor;	SubName: Full=Uncharacterized protein {ECO:0000313|EMBL:KCW54188.1};	--	GO:0016021,integral component of membrane; GO:0005524,ATP binding; GO:0004674,protein serine/threonine kinase activity	Leucine Rich repeats (2 copies)
RL vs GL	Cluster-15967.14209	202.45	190.61	173.59	84.78	83.82	81.84	3253	3068	3195	1430	1314	1298	-1.20613	2.42327e-35	3.27412e-33	down	K00012 UDPglucose 6-dehydrogenase [EC:1.1.1.22] | (RefSeq) UDP-glucose 6-dehydrogenase 2 (A)	PREDICTED: UDP-glucose 6-dehydrogenase 2 [Theobroma cacao]	RecName: Full=UDP-glucose 6-dehydrogenase 2; Short=UDP-Glc dehydrogenase 2; Short=UDP-GlcDH 2; Short=UDPGDH 2; EC=1.1.1.22; AltName: Full=At-UGD2;	RecName: Full=UDP-glucose 6-dehydrogenase {ECO:0000256|PIRNR:PIRNR000124}; EC=1.1.1.22 {ECO:0000256|PIRNR:PIRNR000124};	UDP-glucose/GDP-mannose dehydrogenase	GO:0005829,cytosol; GO:0005634,nucleus; GO:0051287,NAD binding; GO:0003979,UDP-glucose 6-dehydrogenase activity; GO:0005975,carbohydrate metabolic process; GO:0052546,cell wall pectin metabolic process; GO:0006024,glycosaminoglycan biosynthetic process; GO:0006065,UDP-glucuronate biosynthetic process	UDP-glucose/GDP-mannose dehydrogenase family, NAD binding domain
RL vs GL	Cluster-15967.32219	6.86	6.41	5.78	22.22	25.58	24.41	142	133	137	483	518	499	1.89865	2.4295e-35	3.27412e-33	up	K13260 isoflavone/4'-methoxyisoflavone 2'-hydroxylase [EC:1.14.13.89 1.14.13.53] | (RefSeq) cytochrome P450 81E8-like (A)	PREDICTED: cytochrome P450 81E8-like [Ziziphus jujuba]	RecName: Full=Cytochrome P450 81E8 {ECO:0000303|PubMed:14617078}; EC=1.14.13.- {ECO:0000305};	SubName: Full=Uncharacterized protein {ECO:0000313|EMBL:ESR39240.1};	Cytochrome P450 CYP2 subfamily	GO:0016021,integral component of membrane; GO:0020037,heme binding; GO:0005506,iron ion binding; GO:0004497,monooxygenase activity; GO:0016705,oxidoreductase activity, acting on paired donors, with incorporation or reduction of molecular oxygen	Cytochrome P450
RL vs GL	Cluster-15967.24321	0.23	0.46	0	40.97	44.13	43.56	2	4	0	372	369	372	7.57243	2.55403e-35	3.43118e-33	up	--	--	--	--	--	--	--
RL vs GL	Cluster-15967.27760	1.35	1.19	0.58	34.07	32.33	27.59	8	7	4	211.38	183	161	4.89692	2.78516e-35	3.73004e-33	up	K13428 LRR receptor-like serine/threonine-protein kinase EFR [EC:2.7.11.1] | (RefSeq) hypothetical protein (A)	putative receptor-like protein kinase [Nicotiana attenuata]	RecName: Full=Probable LRR receptor-like serine/threonine-protein kinase At3g47570; EC=2.7.11.1; Flags: Precursor;	SubName: Full=putative receptor-like protein kinase At3g47110 {ECO:0000313|RefSeq:XP_009775496.1};	--	GO:0016021,integral component of membrane; GO:0005886,plasma membrane; GO:0005524,ATP binding; GO:0004674,protein serine/threonine kinase activity	Leucine rich repeat
RL vs GL	Cluster-15967.18956	66.85	75.25	65.19	150.51	153.27	168.68	1804	2038	2010	4264	4054	4494	1.16636	2.9869e-35	3.98779e-33	up	K01354 oligopeptidase B [EC:3.4.21.83] | (RefSeq) uncharacterized protein LOC106406383 (A)	Oligopeptidase B [Handroanthus impetiginosus]	--	SubName: Full=Oligopeptidase B {ECO:0000313|EMBL:PIM97653.1}; EC=3.4.21.83 {ECO:0000313|EMBL:PIM97653.1};	Predicted serine protease	GO:0016787,hydrolase activity	Prolyl oligopeptidase family
RL vs GL	Cluster-15967.22500	123.85	131.39	136.72	61.24	63.46	66.17	3088	3287	3896	1603	1550	1628.98	-1.0609	3.00767e-35	4.00309e-33	down	K00858 NAD+ kinase [EC:2.7.1.23] | (RefSeq) NAD(H) kinase 1 (A)	hypothetical protein POPTR_001G256100v3 [Populus trichocarpa]	RecName: Full=NAD(H) kinase 1; Short=AtNADK-1; EC=2.7.1.23; EC=2.7.1.86;	SubName: Full=Uncharacterized protein {ECO:0000313|EMBL:EEE83198.2};	Predicted sugar kinase	GO:0005524,ATP binding; GO:0003951,NAD+ kinase activity; GO:0042736,NADH kinase activity; GO:0019674,NAD metabolic process; GO:0006741,NADP biosynthetic process	ATP-NAD kinase
RL vs GL	Cluster-15967.35759	52.84	56.4	59.11	17.52	20.88	22.19	948	1014	1214	330	366	393	-1.49919	3.35398e-35	4.4467e-33	down	K00521 ferric-chelate reductase [EC:1.16.1.7] | (RefSeq) ferric reduction oxidase 7, chloroplastic-like (A)	No apical meristem (NAM) protein [Corchorus capsularis]	RecName: Full=NAC domain-containing protein 90; Short=ANAC090;	SubName: Full=No apical meristem (NAM) protein {ECO:0000313|EMBL:OMO82355.1};	--	GO:0005634,nucleus; GO:0003677,DNA binding; GO:0003700,DNA-binding transcription factor activity; GO:0006351,transcription, DNA-templated	No apical meristem (NAM) protein
RL vs GL	Cluster-15967.36160	11.01	13.55	10.29	34.25	35.36	33.76	298	368	318	973	938	902	1.54758	3.36166e-35	4.4467e-33	up	K03515 DNA repair protein REV1 [EC:2.7.7.-] | (RefSeq) uncharacterized protein LOC107894697 (A)	Integrase, catalytic core [Corchorus capsularis]	RecName: Full=Retrovirus-related Pol polyprotein from transposon RE2; AltName: Full=Retro element 2 {ECO:0000303|PubMed:10689195}; Short=AtRE2 {ECO:0000303|PubMed:10689195}; Includes: RecName: Full=Protease RE2; EC=3.4.23.-; Includes: RecName: Full=Reverse transcriptase RE2; EC=2.7.7.49; Includes: RecName: Full=Endonuclease RE2;	SubName: Full=Integrase, catalytic core {ECO:0000313|EMBL:OMO88216.1};	FOG: Transposon-encoded proteins with TYA, reverse transcriptase, integrase domains in various combinations	GO:0004190,aspartic-type endopeptidase activity; GO:0004519,endonuclease activity; GO:0046872,metal ion binding; GO:0003676,nucleic acid binding; GO:0003964,RNA-directed DNA polymerase activity; GO:0015074,DNA integration; GO:0006310,DNA recombination	GAG-pre-integrase domain
RL vs GL	Cluster-15967.8934	156.39	193.99	207.22	75.7	81.5	83.66	5061	6303	7657	2572	2588	2673	-1.23014	4.56991e-35	6.0264e-33	down	K06911 uncharacterized protein | (Kazusa) Lj6g3v0814380.1; - (A)	Pirin-like protein [Glycine soja]	RecName: Full=Pirin-like protein At1g50590;	SubName: Full=Pirin-like protein {ECO:0000313|EMBL:KHN43861.1};	--	GO:0005634,nucleus	Pirin C-terminal cupin domain
RL vs GL	Cluster-15967.29816	215.58	316.87	227.75	72.6	81.84	80.51	841.92	1221.96	1038.63	297.24	301	310	-1.7359	6.09583e-35	8.00922e-33	down	K01768 adenylate cyclase [EC:4.6.1.1] | (RefSeq) LOW QUALITY PROTEIN: uncharacterized protein LOC107911085 (A)	hypothetical protein POPTR_0027s003001g, partial [Populus trichocarpa]	RecName: Full=Receptor-like protein 14 {ECO:0000303|PubMed:18434605}; Short=AtRLP14 {ECO:0000303|PubMed:18434605}; Flags: Precursor;	SubName: Full=Uncharacterized protein {ECO:0000313|EMBL:ERP48266.1}; Flags: Fragment;	FOG: Leucine rich repeat	GO:0009507,chloroplast; GO:0016021,integral component of membrane	Leucine rich repeat
RL vs GL	Cluster-15967.9808	46.52	56.96	59.54	18.37	17.15	17.38	591	724	868	245	212	218	-1.64885	6.11078e-35	8.00922e-33	down	K13466 EIX receptor 1/2 | (RefSeq) probable LRR receptor-like serine/threonine-protein kinase At4g36180 (A)	hypothetical protein CUMW_140150 [Citrus unshiu]	RecName: Full=Receptor-like protein EIX2 {ECO:0000305}; AltName: Full=EIX receptor 2 {ECO:0000312|EMBL:AAR28378.1}; Flags: Precursor;	SubName: Full=Uncharacterized protein {ECO:0000313|EMBL:GAY52208.1};	FOG: Leucine rich repeat	GO:0016021,integral component of membrane; GO:0005886,plasma membrane; GO:0050832,defense response to fungus	Leucine Rich repeats (2 copies)
RL vs GL	Cluster-15967.37719	38.68	41.99	31.05	4.13	5.48	4.86	250	270	232	28	34	31	-2.98664	6.61823e-35	8.64795e-33	down	K11303 histone acetyltransferase 1 [EC:2.3.1.48] | (RefSeq) histone acetyltransferase type B catalytic subunit-like (A)	L-type lectin-domain containing receptor kinase IV.2-like [Manihot esculenta]	RecName: Full=Probable L-type lectin-domain containing receptor kinase I.6; Short=LecRK-I.6; EC=2.7.11.1; Flags: Precursor;	SubName: Full=Uncharacterized protein {ECO:0000313|EMBL:OAY61180.1};	--	GO:0016021,integral component of membrane; GO:0005886,plasma membrane; GO:0005524,ATP binding; GO:0030246,carbohydrate binding; GO:0004674,protein serine/threonine kinase activity	Legume lectin domain
RL vs GL	Cluster-15967.29291	60.39	81.83	71.27	23.85	22.54	20.63	608.02	823	825	251.97	219.92	205	-1.69814	7.95042e-35	1.03572e-32	down	K13420 LRR receptor-like serine/threonine-protein kinase FLS2 [EC:2.7.11.1] | (RefSeq) probable LRR receptor-like serine/threonine-protein kinase At3g47570 (A)	probable LRR receptor-like serine/threonine-protein kinase At4g36180 [Hevea brasiliensis]	RecName: Full=Receptor-like protein 14 {ECO:0000303|PubMed:18434605}; Short=AtRLP14 {ECO:0000303|PubMed:18434605}; Flags: Precursor;	SubName: Full=Putative serine-threonine protein kinase, plant-type {ECO:0000313|EMBL:OMP03778.1};	FOG: Leucine rich repeat	GO:0009507,chloroplast; GO:0016021,integral component of membrane	Leucine rich repeat
RL vs GL	Cluster-15967.42352	61.9	60.66	52.21	11.95	9.36	5.97	326	317	319	66	47	31	-2.71715	9.8475e-35	1.27899e-32	down	K21989 calcium permeable stress-gated cation channel | (RefSeq) CSC1-like protein RXW8 (A)	calmodulin-binding protein 60 B-like [Durio zibethinus]	RecName: Full=Calmodulin-binding protein 60 B {ECO:0000303|PubMed:11782485};	SubName: Full=Calmodulin-binding protein, putative isoform 2 {ECO:0000313|EMBL:EOY11608.1}; Flags: Fragment;	--	GO:0005634,nucleus; GO:0005516,calmodulin binding; GO:0003677,DNA binding; GO:0006355,regulation of transcription, DNA-templated; GO:0006950,response to stress; GO:0006351,transcription, DNA-templated	Calmodulin binding protein-like
RL vs GL	Cluster-15967.16442	111.41	122.21	120.66	58.84	61.03	53.15	3239.14	3566.6	4006.99	1796	1740	1525.64	-1.05694	9.91446e-35	1.2838e-32	down	K01537 Ca2+-transporting ATPase [EC:3.6.3.8] | (RefSeq) calcium-transporting ATPase 2, plasma membrane-type isoform X1 (A)	calcium-transporting ATPase 2, plasma membrane-type isoform X2 [Durio zibethinus]	RecName: Full=Calcium-transporting ATPase 2, plasma membrane-type; EC=3.6.3.8; AltName: Full=Ca(2+)-ATPase isoform 2;	RecName: Full=Calcium-transporting ATPase {ECO:0000256|RuleBase:RU361146}; EC=3.6.3.8 {ECO:0000256|RuleBase:RU361146};	Calcium transporting ATPase	GO:0005783,endoplasmic reticulum; GO:0005789,endoplasmic reticulum membrane; GO:0005887,integral component of plasma membrane; GO:0016020,membrane; GO:0005886,plasma membrane; GO:0005524,ATP binding; GO:0015085,calcium ion transmembrane transporter activity; GO:0005388,calcium-transporting ATPase activity; GO:0005516,calmodulin binding; GO:0046872,metal ion binding; GO:0070588,calcium ion transme…	Cation transport ATPase (P-type)
RL vs GL	Cluster-15967.15221	1.31	1.82	1.97	7.81	7.88	8.2	60	84	103	376	355	371	2.20466	1.09487e-34	1.41347e-32	up	K01514 exopolyphosphatase [EC:3.6.1.11] | (RefSeq) protein prune homolog (A)	exopolyphosphatase PRUNE1-like isoform X1 [Herrania umbratica]	--	SubName: Full=Uncharacterized protein {ECO:0000313|EMBL:EOY25701.1};	--	GO:0005737,cytoplasm; GO:0016462,pyrophosphatase activity	--
RL vs GL	Cluster-15967.15832	2.32	2.69	1.94	10.51	11.68	9.4	90	105	86	428	445	360	2.16348	1.09856e-34	1.41399e-32	up	K01087 trehalose 6-phosphate phosphatase [EC:3.1.3.12] | (RefSeq) trehalose-phosphate phosphatase A-like (A)	PREDICTED: uncharacterized protein LOC18600757 [Theobroma cacao]	RecName: Full=Protein KINESIN LIGHT CHAIN-RELATED 2 {ECO:0000303|PubMed:23204523}; AltName: Full=Kinesin light chain-like protein 1 {ECO:0000303|Ref.1}; Short=AtKLC1 {ECO:0000303|Ref.1};	SubName: Full=Tetratricopeptide repeat-like superfamily protein {ECO:0000313|EMBL:EOY02388.1};	Kinesin light chain	GO:0005886,plasma membrane; GO:0009860,pollen tube growth; GO:0031347,regulation of defense response	Tetratricopeptide repeat
RL vs GL	Cluster-15967.24560	14.13	15.98	14.64	6.4	6.2	6	1111	1263	1312	528	480	466	-1.28671	1.11138e-34	1.42622e-32	down	K11323 histone arginine demethylase JMJD6 [EC:1.14.11.-] | (RefSeq) predicted protein (A)	F-box protein isoform 3 [Theobroma cacao]	RecName: Full=F-box protein At1g78280;	SubName: Full=F-box protein isoform 3 {ECO:0000313|EMBL:EOY15956.1};	Phosphatidylserine-specific receptor PtdSerR, contains JmjC domain	GO:0005829,cytosol	Cupin-like domain
RL vs GL	Cluster-15967.33059	6.93	12.94	8.75	115.06	123.63	124.95	11.16	20.04	17	194.03	176	198	3.60511	1.2762e-34	1.63285e-32	up	K15078 structure-specific endonuclease subunit SLX1 [EC:3.6.1.-] | (RefSeq) putative disease resistance protein RGA3 (A)	Disease resistance protein [Corchorus capsularis]	RecName: Full=Putative disease resistance protein RGA3; AltName: Full=Blight resistance protein B149; AltName: Full=RGA1-blb;	SubName: Full=Disease resistance protein {ECO:0000313|EMBL:OMO94558.1};	Apoptotic ATPase	GO:0043531,ADP binding; GO:0005524,ATP binding; GO:0006952,defense response	NB-ARC domain
RL vs GL	Cluster-15967.10010	4.21	4.58	5.18	24.35	24.02	21.86	56	61	79	340	311	287	2.2997	1.29185e-34	1.64797e-32	up	K14494 DELLA protein | (RefSeq) DELLA protein GAIP-B-like (A)	Geminivirus AR1/BR1 coat protein [Corchorus capsularis]	RecName: Full=Zinc finger BED domain-containing protein RICESLEEPER 1; AltName: Full=Transposase-like protein RICESLEEPER 1;	SubName: Full=Geminivirus AR1/BR1 coat protein {ECO:0000313|EMBL:OMO98114.1};	Tam3-transposase (Ac family)	GO:0005634,nucleus; GO:0003700,DNA-binding transcription factor activity; GO:0046872,metal ion binding; GO:0046983,protein dimerization activity; GO:0000977,RNA polymerase II regulatory region sequence-specific DNA binding; GO:0009791,post-embryonic development; GO:0006357,regulation of transcription by RNA polymerase II; GO:0006351,transcription, DNA-templated	BED zinc finger
RL vs GL	Cluster-15967.21390	45.23	62.65	57.43	12.66	10.06	8.02	286	394	420	84	61	50	-2.45769	1.43082e-34	1.81985e-32	down	K01176 alpha-amylase [EC:3.2.1.1] | (RefSeq) lectin-domain containing receptor kinase VI.3-like (A)	PREDICTED: probable L-type lectin-domain containing receptor kinase I.6, partial [Juglans regia]	RecName: Full=Probable L-type lectin-domain containing receptor kinase II.1; Short=LecRK-II.1; EC=2.7.11.1; Flags: Precursor;	SubName: Full=probable L-type lectin-domain containing receptor kinase I.6 {ECO:0000313|RefSeq:XP_018809823.1};	--	GO:0016021,integral component of membrane; GO:0005886,plasma membrane; GO:0005524,ATP binding; GO:0030246,carbohydrate binding; GO:0004674,protein serine/threonine kinase activity	Legume lectin domain
RL vs GL	Cluster-15967.6914	20.21	21.58	16.74	49.58	58.12	52.3	734	787	694	1890	2072	1875	1.42764	1.61359e-34	2.04626e-32	up	K15363 fanconi-associated nuclease 1 [EC:3.1.21.- 3.1.4.1] | (RefSeq) fanconi-associated nuclease 1 homolog (A)	Oligopeptide transporter OPT superfamily [Corchorus capsularis]	RecName: Full=Metal-nicotianamine transporter YSL1; AltName: Full=Protein YELLOW STRIPE LIKE 1; Short=AtYSL1;	SubName: Full=Oligopeptide transporter OPT superfamily {ECO:0000313|EMBL:OMO79837.1};	--	GO:0016021,integral component of membrane; GO:0005886,plasma membrane; GO:0003006,developmental process involved in reproduction; GO:0006811,ion transport; GO:0055072,iron ion homeostasis; GO:0010039,response to iron ion; GO:0048316,seed development; GO:0055085,transmembrane transport	OPT oligopeptide transporter protein
RL vs GL	Cluster-15967.21802	55.08	49.25	47.27	142.89	159.91	178.04	323	287	321	879	897	1030	1.62797	1.8815e-34	2.37899e-32	up	K14488 SAUR family protein | (RefSeq) auxin-responsive protein SAUR32 (A)	auxin-responsive protein SAUR32-like [Manihot esculenta]	RecName: Full=Auxin-responsive protein SAUR32 {ECO:0000305}; AltName: Full=Protein ABOLISHED APICAL HOOK MAINTENANCE 1 {ECO:0000303|Ref.6}; AltName: Full=Protein SMALL AUXIN UP RNA 32 {ECO:0000303|PubMed:12036261};	SubName: Full=Uncharacterized protein {ECO:0000313|EMBL:OAY62104.1};	--	GO:0005737,cytoplasm; GO:0005634,nucleus; GO:0009734,auxin-activated signaling pathway; GO:0007275,multicellular organism development; GO:0040008,regulation of growth; GO:1900140,regulation of seedling development	Auxin responsive protein
RL vs GL	Cluster-15967.20882	53.48	67.4	67.95	9.32	12.92	7.88	231.29	288.36	342.34	42.27	52.87	33.61	-2.69289	2.35752e-34	2.97214e-32	down	K15078 structure-specific endonuclease subunit SLX1 [EC:3.6.1.-] | (RefSeq) putative disease resistance protein RGA1 (A)	PREDICTED: putative disease resistance RPP13-like protein 1 [Daucus carota subsp. sativus]	RecName: Full=Putative disease resistance RPP13-like protein 1;	SubName: Full=Uncharacterized protein {ECO:0000313|EMBL:KZN07077.1};	Apoptotic ATPase	GO:0005886,plasma membrane; GO:0043531,ADP binding; GO:0005524,ATP binding; GO:0009626,plant-type hypersensitive response; GO:0007165,signal transduction	NB-ARC domain
RL vs GL	Cluster-15967.30348	0	0	0.41	176.93	191.77	210.53	0	0	2.99	1173.54	1162.42	1313.23	10.2913	2.43761e-34	3.06412e-32	up	--	UPF0481 protein At3g47200-like [Hevea brasiliensis]	RecName: Full=UPF0481 protein At3g47200;	SubName: Full=Uncharacterized protein {ECO:0000313|EMBL:EEE78829.2};	--	GO:0016021,integral component of membrane; GO:0005886,plasma membrane	Plant protein of unknown function
RL vs GL	Cluster-15967.11648	1.34	2.17	1.37	55.85	51.77	39.6	5	8	6	219	182	146	4.87909	3.03912e-34	3.80909e-32	up	K20181 vacuolar protein sorting-associated protein 18 | (RefSeq) vacuolar sorting-associated-like protein (A)	hypothetical protein CISIN_1g0409252mg, partial [Citrus sinensis]	RecName: Full=Probable LRR receptor-like serine/threonine-protein kinase At3g47570; EC=2.7.11.1; Flags: Precursor;	SubName: Full=Uncharacterized protein {ECO:0000313|EMBL:KDO50318.1}; Flags: Fragment;	--	GO:0016021,integral component of membrane; GO:0005886,plasma membrane; GO:0005524,ATP binding; GO:0004674,protein serine/threonine kinase activity	--
RL vs GL	Cluster-15967.24055	71.22	65.27	81	29.75	27.22	27.44	1275	1171	1660	559	476	485	-1.39129	5.40327e-34	6.75252e-32	down	--	hypothetical protein CCACVL1_16940 [Corchorus capsularis]	--	SubName: Full=Uncharacterized protein {ECO:0000313|EMBL:OMO74129.1};	--	--	Protein of unknown function (DUF1645)
RL vs GL	Cluster-15967.11423	10.76	11.67	9.55	27.95	32.38	34.51	371	404	376	1012	1096	1175	1.54739	7.81243e-34	9.73496e-32	up	K12133 MYB-related transcription factor LHY | (RefSeq) protein LHY (A)	PREDICTED: protein LHY isoform X1 [Vitis vinifera]	RecName: Full=Protein CCA1 {ECO:0000303|PubMed:9144958}; AltName: Full=MYB-related transcription factor CCA1 {ECO:0000303|PubMed:9144958}; AltName: Full=Protein CIRCADIAN CLOCK ASSOCIATED 1 {ECO:0000303|PubMed:9144958};	SubName: Full=Uncharacterized protein {ECO:0000313|EMBL:CAN81352.1};	Zuotin and related molecular chaperones (DnaJ superfamily), contains DNA-binding domains	GO:0005634,nucleus; GO:0003677,DNA binding; GO:0003700,DNA-binding transcription factor activity; GO:0043565,sequence-specific DNA binding; GO:0007623,circadian rhythm; GO:0048574,long-day photoperiodism, flowering; GO:0042754,negative regulation of circadian rhythm; GO:0045892,negative regulation of transcription, DNA-templated; GO:0045893,positive regulation of transcription, DNA-templated; GO:…	Myb-like DNA-binding domain
RL vs GL	Cluster-15967.13155	71.13	75.79	74.3	33.5	31.12	31.38	1171	1250	1401	579	500	510	-1.22957	9.29455e-34	1.15483e-31	down	K08486 syntaxin 1B/2/3 | (RefSeq) syntaxin-121-like (A)	LOW QUALITY PROTEIN: syntaxin-121-like [Herrania umbratica]	RecName: Full=Syntaxin-122; Short=AtSYP122; AltName: Full=Synt4;	SubName: Full=Syntaxin of plants 121 {ECO:0000313|EMBL:EOY08503.1};	SNARE protein Syntaxin 1 and related proteins	GO:0012505,endomembrane system; GO:0016021,integral component of membrane; GO:0005886,plasma membrane; GO:0009506,plasmodesma; GO:0031201,SNARE complex; GO:0005484,SNAP receptor activity; GO:0000149,SNARE binding; GO:0050832,defense response to fungus; GO:0006887,exocytosis; GO:0006612,protein targeting to membrane; GO:0048278,vesicle docking; GO:0006906,vesicle fusion	Syntaxin
RL vs GL	Cluster-15967.30562	12.43	19.27	19.78	2.7	2.9	1.69	224	348	408	51	51	30	-2.84363	1.04702e-33	1.29716e-31	down	--	F-box family protein [Theobroma cacao]	RecName: Full=Putative F-box/LRR-repeat protein 19;	SubName: Full=F-box family protein {ECO:0000313|EMBL:EOY29517.1};	Leucine rich repeat proteins, some proteins contain F-box	--	--
RL vs GL	Cluster-15967.26539	72.86	82.98	76.4	18.09	15.43	15.26	280.85	315.75	343.99	73.1	55.99	58	-2.29516	1.17671e-33	1.45364e-31	down	K15078 structure-specific endonuclease subunit SLX1 [EC:3.6.1.-] | (RefSeq) putative disease resistance protein RGA3 (A)	Disease resistance protein [Corchorus olitorius]	RecName: Full=Putative disease resistance RPP13-like protein 1;	SubName: Full=Disease resistance protein {ECO:0000313|EMBL:OMP12315.1};	Apoptotic ATPase	GO:0005886,plasma membrane; GO:0043531,ADP binding; GO:0005524,ATP binding; GO:0009626,plant-type hypersensitive response; GO:0007165,signal transduction	Leucine Rich repeats (2 copies)
RL vs GL	Cluster-15967.36926	0.85	0.47	0.58	15.04	15.3	21.19	9	5	7	166.96	157	221.19	4.73802	1.23582e-33	1.52229e-31	up	K13953 alcohol dehydrogenase, propanol-preferring [EC:1.1.1.1] | (RefSeq) alcohol dehydrogenase 1-like (A)	predicted protein [Hordeum vulgare subsp. vulgare]	RecName: Full=Probable cinnamyl alcohol dehydrogenase 3 {ECO:0000305}; Short=OsCAD3 {ECO:0000303|PubMed:15452707}; EC=1.1.1.195 {ECO:0000305};	SubName: Full=Predicted protein {ECO:0000313|EMBL:BAK02541.1};	Alcohol dehydrogenase, class V	GO:0045551,cinnamyl-alcohol dehydrogenase activity; GO:0052747,sinapyl alcohol dehydrogenase activity; GO:0008270,zinc ion binding; GO:0009809,lignin biosynthetic process	Alcohol dehydrogenase GroES-like domain
RL vs GL	Cluster-15967.13777	117.66	145.7	130.72	357.37	368.52	443.13	383.24	466.9	499.62	1220.07	1120.21	1422.65	1.52229	1.29584e-33	1.59167e-31	up	--	hypothetical protein CUMW_010300 [Citrus unshiu]	RecName: Full=Cysteine-rich receptor-like protein kinase 25; Short=Cysteine-rich RLK25; EC=2.7.11.-; Flags: Precursor;	SubName: Full=Uncharacterized protein {ECO:0000313|EMBL:GAY34228.1};	--	GO:0016021,integral component of membrane; GO:0005886,plasma membrane; GO:0005524,ATP binding; GO:0004674,protein serine/threonine kinase activity; GO:0042742,defense response to bacterium; GO:0006468,protein phosphorylation	Salt stress response/antifungal
RL vs GL	Cluster-15967.29536	0.38	0	0.17	13.87	13.37	18.81	6	0	3	229	205	292	6.37373	1.33319e-33	1.63287e-31	up	--	--	--	--	--	--	--
RL vs GL	Cluster-15967.28521	82.79	103.16	106.42	31.54	33.74	34.6	654.26	812.71	969.56	261.48	257.06	269.82	-1.58152	1.39874e-33	1.70829e-31	down	K03246 translation initiation factor 3 subunit I | (RefSeq) eukaryotic translation initiation factor 3 subunit I-like isoform X1 (A)	PREDICTED: rust resistance kinase Lr10 [Theobroma cacao]	RecName: Full=Rust resistance kinase Lr10 {ECO:0000312|EMBL:AAC49629.1}; EC=2.7.11.1; AltName: Full=Probable receptor-like serine/threonine-protein kinase LRK10; Flags: Precursor;	SubName: Full=PR5-like receptor kinase {ECO:0000313|EMBL:EOY13652.1};	Serine/threonine protein kinase	GO:0016021,integral component of membrane; GO:0005886,plasma membrane; GO:0005524,ATP binding; GO:0004674,protein serine/threonine kinase activity	Protein tyrosine kinase
RL vs GL	Cluster-15967.28301	8.82	9.57	10.74	25.46	23.8	23.74	428	467	595	1298	1136	1138	1.30393	1.46924e-33	1.78931e-31	up	K22733 magnesium transporter | (RefSeq) uncharacterized protein LOC102612526 (A)	hypothetical protein CUMW_211180 [Citrus unshiu]	RecName: Full=Pentatricopeptide repeat-containing protein At1g11290, chloroplastic {ECO:0000305}; AltName: Full=Protein CHLORORESPIRATORY REDUCTION 22 {ECO:0000303|PubMed:19182104}; Flags: Precursor;	SubName: Full=Uncharacterized protein {ECO:0000313|EMBL:GAY61596.1};	FOG: PPR repeat	GO:0009507,chloroplast; GO:0004519,endonuclease activity; GO:0003723,RNA binding; GO:0008270,zinc ion binding; GO:0016556,mRNA modification; GO:0006397,mRNA processing	PPR repeat family
RL vs GL	Cluster-15967.12696	27.95	38.96	23.28	0.86	0.31	0.91	185.98	258	179.06	6	2	6	-5.45122	1.73107e-33	2.10222e-31	down	--	--	--	--	--	--	--
RL vs GL	Cluster-15967.33643	48.32	49.94	54.02	20.71	22.8	21.86	1209	1254	1545	544	559	540	-1.24384	1.78009e-33	2.15566e-31	down	K00737 beta-1,4-mannosyl-glycoprotein beta-1,4-N-acetylglucosaminyltransferase [EC:2.4.1.144] | (RefSeq) uncharacterized LOC105764296 (A)	Glycosyl transferase [Trema orientalis]	--	SubName: Full=Uncharacterized protein {ECO:0000313|EMBL:KJB50251.1};	--	GO:0016021,integral component of membrane; GO:0003830,beta-1,4-mannosylglycoprotein 4-beta-N-acetylglucosaminyltransferase activity; GO:0006487,protein N-linked glycosylation	Glycosyltransferase family 17
RL vs GL	Cluster-15967.14732	205.09	198.83	195.78	72.88	71.79	82.22	939.15	901.57	1043.09	349.99	311.74	371.32	-1.44427	2.11182e-33	2.5502e-31	down	--	PREDICTED: putative receptor-like protein kinase At4g00960 [Gossypium hirsutum]	RecName: Full=Cysteine-rich repeat secretory protein 38; Flags: Precursor;	SubName: Full=putative receptor-like protein kinase At4g00960 {ECO:0000313|RefSeq:XP_016716834.1};	--	GO:0005618,cell wall; GO:0005576,extracellular region; GO:0005773,vacuole; GO:0009737,response to abscisic acid	Salt stress response/antifungal
RL vs GL	Cluster-15967.31827	12.73	14.71	14.65	0.06	0	0.1	375	435	493	2	0	3	-7.9847	2.40096e-33	2.89124e-31	down	K19040 E3 ubiquitin-protein ligase ATL10/75/76/77/78 [EC:2.3.2.27] | (RefSeq) RING-H2 finger protein ATL78 (A)	PREDICTED: RING-H2 finger protein ATL78 [Theobroma cacao]	RecName: Full=RING-H2 finger protein ATL78; EC=2.3.2.27 {ECO:0000305}; AltName: Full=RING-type E3 ubiquitin transferase ATL78 {ECO:0000305};	SubName: Full=RING zinc finger protein {ECO:0000313|EMBL:EOX92415.1};	FOG: Predicted E3 ubiquitin ligase	GO:0016021,integral component of membrane; GO:0046872,metal ion binding; GO:0061630,ubiquitin protein ligase activity; GO:0043161,proteasome-mediated ubiquitin-dependent protein catabolic process	Ring finger domain
RL vs GL	Cluster-15967.9947	63.68	80.8	77.35	26.48	27.24	24.85	661.39	838.55	923.46	288.6	274.3	254.72	-1.52455	2.96684e-33	3.5627e-31	down	K15078 structure-specific endonuclease subunit SLX1 [EC:3.6.1.-] | (RefSeq) putative disease resistance protein RGA3 (A)	disease resistance protein RGA2-like [Durio zibethinus]	RecName: Full=Putative disease resistance protein RGA4; AltName: Full=RGA4-blb;	SubName: Full=LRR and NB-ARC domains-containing disease resistance protein, putative {ECO:0000313|EMBL:EOY04756.1};	Apoptotic ATPase	GO:0043531,ADP binding; GO:0005524,ATP binding; GO:0006952,defense response	Rx N-terminal domain
RL vs GL	Cluster-15967.28361	51.3	57.88	60.09	15.72	16.21	17.57	423	476	571	136	129	143	-1.80531	3.07502e-33	3.68232e-31	down	K13459 disease resistance protein RPS2 | (RefSeq) probable disease resistance protein At5g63020 (A)	Heavy metal transport/detoxification superfamily protein, putative [Theobroma cacao]	RecName: Full=Heavy metal-associated isoprenylated plant protein 46 {ECO:0000303|PubMed:21072340, ECO:0000303|PubMed:23368984}; Short=AtHIP46 {ECO:0000303|PubMed:21072340, ECO:0000303|PubMed:23368984}; AltName: Full=Farnesylated protein 5 {ECO:0000303|PubMed:8837031}; Short=AtFP5 {ECO:0000303|PubMed:8837031}; Flags: Precursor;	SubName: Full=Heavy metal transport/detoxification superfamily protein, putative {ECO:0000313|EMBL:EOX93596.1};	--	GO:0005737,cytoplasm; GO:0046914,transition metal ion binding; GO:0046916,cellular transition metal ion homeostasis; GO:0030001,metal ion transport	--
RL vs GL	Cluster-15967.26928	77.93	82.85	76.04	191.16	196.14	231.03	589	624	663	1516	1428	1723	1.35329	5.17142e-33	6.17554e-31	up	--	PREDICTED: cysteine-rich receptor-like protein kinase 25 [Gossypium hirsutum]	RecName: Full=Cysteine-rich receptor-like protein kinase 25; Short=Cysteine-rich RLK25; EC=2.7.11.-; Flags: Precursor;	SubName: Full=cysteine-rich receptor-like protein kinase 25 {ECO:0000313|RefSeq:XP_016752797.1};	--	GO:0016021,integral component of membrane; GO:0005886,plasma membrane; GO:0005524,ATP binding; GO:0004674,protein serine/threonine kinase activity; GO:0042742,defense response to bacterium; GO:0006468,protein phosphorylation	Salt stress response/antifungal
RL vs GL	Cluster-15967.29453	60.46	75.14	65.1	26.48	27.48	23.12	983.07	1223.92	1212.32	451.86	436.01	371.07	-1.40542	5.22575e-33	6.22313e-31	down	--	hypothetical protein CFP56_49637 [Quercus suber]	--	SubName: Full=Uncharacterized protein {ECO:0000313|EMBL:ONI10195.1};	--	GO:0016021,integral component of membrane	Domain of unknown function (DUF4220)
RL vs GL	Cluster-15967.5546	34.99	33.39	32.86	11.84	10.65	11.65	642	614	690	228	191	211	-1.5935	5.97179e-33	7.09192e-31	down	K00430 peroxidase [EC:1.11.1.7] | (RefSeq) peroxidase 55 (A)	PREDICTED: peroxidase 55 [Vitis vinifera]	RecName: Full=Peroxidase 55; Short=Atperox P55; EC=1.11.1.7; AltName: Full=ATP20a; Flags: Precursor;	RecName: Full=Peroxidase {ECO:0000256|RuleBase:RU362060, ECO:0000256|SAAS:SAAS00709852}; EC=1.11.1.7 {ECO:0000256|RuleBase:RU362060, ECO:0000256|SAAS:SAAS00709852};	--	GO:0005576,extracellular region; GO:0020037,heme binding; GO:0046872,metal ion binding; GO:0004601,peroxidase activity; GO:0042744,hydrogen peroxide catabolic process; GO:0006979,response to oxidative stress	Peroxidase
RL vs GL	Cluster-15967.12759	4.28	3.95	4.52	13.69	13.05	11.62	230	213	277	772	689	616	1.56554	6.70511e-33	7.94085e-31	up	K14157 alpha-aminoadipic semialdehyde synthase [EC:1.5.1.8 1.5.1.9] | (RefSeq) alpha-aminoadipic semialdehyde synthase-like isoform X1 (A)	alpha-aminoadipic semialdehyde synthase-like isoform X1 [Durio zibethinus]	RecName: Full=Alpha-aminoadipic semialdehyde synthase; AltName: Full=cAt-LKR/SDH; Short=LKR/SDH; Includes: RecName: Full=Lysine ketoglutarate reductase; Short=LKR; EC=1.5.1.8; Includes: RecName: Full=Saccharopine dehydrogenase; EC=1.5.1.9; AltName: Full=cAt-SDH; Short=SDH;	SubName: Full=Lysine-ketoglutarate reductase/saccharopine dehydrogenase bifunctional enzyme {ECO:0000313|EMBL:EOY30118.1};	Lysine-ketoglutarate reductase/saccharopine dehydrogenase	GO:0005737,cytoplasm; GO:0047131,saccharopine dehydrogenase (NAD+, L-glutamate-forming) activity; GO:0047130,saccharopine dehydrogenase (NADP+, L-lysine-forming) activity; GO:0004753,saccharopine dehydrogenase activity; GO:0006091,generation of precursor metabolites and energy; GO:0033512,L-lysine catabolic process to acetyl-CoA via saccharopine; GO:0019878,lysine biosynthetic process via aminoad…	Saccharopine dehydrogenase C-terminal domain
RL vs GL	Cluster-15967.31160	223.97	306.5	299.31	91.69	110.22	97.45	960.1	1299.55	1495.02	412.15	446.81	411.94	-1.51385	6.97724e-33	8.24042e-31	down	K13466 EIX receptor 1/2 | (RefSeq) receptor-like protein EIX2 isoform X1 (A)	hypothetical protein MANES_06G076200 [Manihot esculenta]	RecName: Full=Receptor-like protein EIX1 {ECO:0000305}; AltName: Full=EIX receptor 1 {ECO:0000312|EMBL:AAR28377.1}; Flags: Precursor;	SubName: Full=Uncharacterized protein {ECO:0000313|EMBL:OAY47391.1};	FOG: Leucine rich repeat	GO:0016021,integral component of membrane; GO:0005886,plasma membrane; GO:0050832,defense response to fungus	Leucine rich repeat
RL vs GL	Cluster-15967.37086	5.76	7.29	10.51	0.35	0.58	0.41	141	179	294	9	14	10	-4.15362	7.98896e-33	9.40947e-31	down	K13217 pre-mRNA-processing factor 39 | (RefSeq) uncharacterized protein LOC114183870 isoform X1 (A)	gag-pol polyprotein, partial [Trifolium pratense]	RecName: Full=Retrovirus-related Pol polyprotein from transposon TNT 1-94; Includes: RecName: Full=Protease; EC=3.4.23.-; Includes: RecName: Full=Reverse transcriptase; EC=2.7.7.49; Includes: RecName: Full=Endonuclease;	SubName: Full=Retrovirus-related Pol polyprotein from transposon TNT 1-94 {ECO:0000313|EMBL:KYP55818.1};	FOG: Transposon-encoded proteins with TYA, reverse transcriptase, integrase domains in various combinations	GO:0004190,aspartic-type endopeptidase activity; GO:0004519,endonuclease activity; GO:0003676,nucleic acid binding; GO:0003964,RNA-directed DNA polymerase activity; GO:0008270,zinc ion binding; GO:0015074,DNA integration	Integrase core domain
RL vs GL	Cluster-15967.38895	34.12	28.2	32.34	7.64	7.02	9.52	523	433	568	123	105	144	-1.9962	1.15293e-32	1.35422e-30	down	--	probable F-box protein At4g22030 [Durio zibethinus]	RecName: Full=Probable F-box protein At4g22030;	SubName: Full=F-box family protein with a domain of Uncharacterized protein function {ECO:0000313|EMBL:EOY28746.1};	--	--	Petal formation-expressed
RL vs GL	Cluster-15967.22733	62.52	80.19	66.62	24.21	23.51	20.58	588	753	721	239	214	191	-1.64428	1.41426e-32	1.65666e-30	down	K13459 disease resistance protein RPS2 | (RefSeq) probable disease resistance protein At4g27220 (A)	PREDICTED: probable disease resistance protein At4g27220 [Theobroma cacao]	--	SubName: Full=LRR and NB-ARC domains-containing disease resistance protein, putative {ECO:0000313|EMBL:EOY12700.1};	--	GO:0043531,ADP binding; GO:0006952,defense response	--
RL vs GL	Cluster-15967.13012	94.84	115.83	87.63	41.85	38.12	36.31	1757	2151	1858	814	690	664	-1.38354	1.52622e-32	1.78294e-30	down	--	PREDICTED: glycerophosphodiester phosphodiesterase GDPDL3 isoform X2 [Ricinus communis]	RecName: Full=Glycerophosphodiester phosphodiesterase GDPDL4 {ECO:0000305}; EC=3.1.4.46 {ECO:0000250|UniProtKB:Q7Y208}; AltName: Full=Glycerophosphodiester phosphodiesterase-like 4 {ECO:0000303|PubMed:21323773}; Short=ATGDPDL4 {ECO:0000303|PubMed:21323773}; AltName: Full=Glycerophosphodiesterase-like 1 {ECO:0000303|PubMed:18718934}; AltName: Full=Protein SHV3-LIKE 1 {ECO:0000303|PubMed:18718934};…	SubName: Full=Glycerophosphoryl diester phosphodiesterase, putative {ECO:0000313|EMBL:EEF33338.1};	Glycerophosphoryl diester phosphodiesterase	GO:0031225,anchored component of membrane; GO:0046658,anchored component of plasma membrane; GO:0005886,plasma membrane; GO:0009506,plasmodesma; GO:0008889,glycerophosphodiester phosphodiesterase activity; GO:0006071,glycerol metabolic process; GO:0010442,guard cell morphogenesis; GO:0006629,lipid metabolic process; GO:0052541,plant-type cell wall cellulose metabolic process; GO:0010026,trichome …	Glycerophosphoryl diester phosphodiesterase family
RL vs GL	Cluster-15967.6912	843.56	843.16	996.57	444.34	419.7	426.6	5570	5540	7606	3078	2660	2779	-1.09124	1.82921e-32	2.13111e-30	down	--	--	--	--	--	--	--
RL vs GL	Cluster-15967.4502	0.06	0.06	0.35	11.9	13.26	11.23	1	1	7	221	229	196	6.21133	2.42798e-32	2.82104e-30	up	--	--	--	--	--	--	--
RL vs GL	Cluster-15967.19349	0.68	0.91	1	12.89	12.99	15.78	8.15	10.99	13.8	163.23	152.32	187.97	3.97547	2.95173e-32	3.42035e-30	up	K17471 sulfate transporter 3 | (RefSeq) sulfate transporter 3.1-like (A)	sulfate transporter 3.1-like [Hevea brasiliensis]	RecName: Full=Sulfate transporter 3.1; AltName: Full=AST12; AltName: Full=AtST1;	SubName: Full=Uncharacterized protein {ECO:0000313|EMBL:OAY55707.1};	Sulfate/bicarbonate/oxalate exchanger SAT-1 and related transporters (SLC26 family)	GO:0009507,chloroplast; GO:0005887,integral component of plasma membrane; GO:0008271,secondary active sulfate transmembrane transporter activity; GO:0015116,sulfate transmembrane transporter activity; GO:0015293,symporter activity; GO:0008272,sulfate transport	Sulfate permease family
RL vs GL	Cluster-15967.31161	7.9	12.55	9.49	0.94	0.71	1.15	160	255	220	20	14	23	-3.43868	3.54209e-32	4.09339e-30	down	K11593 eukaryotic translation initiation factor 2C | (RefSeq) protein argonaute 16-like (A)	PREDICTED: protein argonaute 16-like [Cicer arietinum]	RecName: Full=Protein argonaute 9;	SubName: Full=protein argonaute 16-like {ECO:0000313|RefSeq:XP_012571791.1};	Translation initiation factor 2C (eIF-2C) and related proteins	GO:0005737,cytoplasm; GO:0030529,NA; GO:0005634,nucleus; GO:0035197,siRNA binding; GO:0051607,defense response to virus; GO:0031047,gene silencing by RNA; GO:1904159,megasporocyte differentiation; GO:0009554,megasporogenesis; GO:0010529,negative regulation of transposition; GO:0048481,plant ovule development; GO:0006355,regulation of transcription, DNA-templated; GO:0006417,regulation of translat…	Piwi domain
RL vs GL	Cluster-15967.8173	107.95	151.22	136.83	44	52.08	44.17	876.44	1224.25	1280.4	374.87	407.94	353.85	-1.52714	4.02742e-32	4.64179e-30	down	K13466 EIX receptor 1/2 | (RefSeq) LRR receptor-like serine/threonine-protein kinase GSO2 (A)	PREDICTED: probable LRR receptor-like serine/threonine-protein kinase At4g36180 [Gossypium hirsutum]	RecName: Full=Receptor-like protein 15 {ECO:0000303|PubMed:18434605}; Short=AtRLP15 {ECO:0000303|PubMed:18434605}; Flags: Precursor;	SubName: Full=probable LRR receptor-like serine/threonine-protein kinase At4g36180 {ECO:0000313|RefSeq:XP_016677573.1};	FOG: Leucine rich repeat	GO:0016021,integral component of membrane	Leucine rich repeat
RL vs GL	Cluster-15967.34296	28.51	32.8	31.44	5.22	7.47	7.62	307	353	389	59	78	81	-2.22235	4.49603e-32	5.15424e-30	down	--	bifunctional protein FolD 2, partial [Carica papaya]	RecName: Full=Bifunctional protein FolD 2; AltName: Full=Tetrahydrofolate dehydrogenase/cyclohydrolase 2; Includes: RecName: Full=Methylenetetrahydrofolate dehydrogenase; EC=1.5.1.5; Includes: RecName: Full=Methenyltetrahydrofolate cyclohydrolase; EC=3.5.4.9;	SubName: Full=Uncharacterized protein {ECO:0000313|EMBL:CDP03515.1};	Methylenetetrahydrofolate dehydrogenase/methylenetetrahydrofolate cyclohydrolase	GO:0009507,chloroplast; GO:0005737,cytoplasm; GO:0005829,cytosol; GO:0004477,methenyltetrahydrofolate cyclohydrolase activity; GO:0004488,methylenetetrahydrofolate dehydrogenase (NADP+) activity; GO:0006730,one-carbon metabolic process; GO:0009853,photorespiration; GO:0044030,regulation of DNA methylation; GO:0035999,tetrahydrofolate interconversion; GO:0046653,tetrahydrofolate metabolic process	Tetrahydrofolate dehydrogenase/cyclohydrolase, catalytic domain
RL vs GL	Cluster-15967.16980	17.91	14.88	19.94	55.19	54.83	53.66	231	192	295	747	688	683	1.6033	5.86538e-32	6.70619e-30	up	--	PREDICTED: uncharacterized protein LOC18597144 [Theobroma cacao]	--	SubName: Full=Uncharacterized protein {ECO:0000313|EMBL:KDP20752.1};	--	--	Senescence regulator
RL vs GL	Cluster-15967.33660	44.31	48.39	44.16	13.29	14.33	16.64	572	625	654	180	180	212	-1.65576	6.04105e-32	6.88872e-30	down	K13424 WRKY transcription factor 33 | (RefSeq) tcw10; probable WRKY transcription factor 33 (A)	probable WRKY transcription factor 33 [Herrania umbratica]	RecName: Full=WRKY transcription factor WRKY24 {ECO:0000303|PubMed:15047897}; Short=OsWRKY24 {ECO:0000303|PubMed:15047897};	SubName: Full=RNI-like superfamily protein {ECO:0000313|EMBL:EOY07049.1};	--	GO:0005634,nucleus; GO:0003700,DNA-binding transcription factor activity; GO:0043565,sequence-specific DNA binding; GO:0009738,abscisic acid-activated signaling pathway; GO:0009740,gibberellic acid mediated signaling pathway; GO:0009788,negative regulation of abscisic acid-activated signaling pathway; GO:0009938,negative regulation of gibberellic acid mediated signaling pathway; GO:0045893,positi…	WRKY DNA -binding domain
RL vs GL	Cluster-15967.22271	34.06	35.26	37.38	6.11	9.35	5.01	303	313	382.85	57	80.39	44	-2.42303	6.47144e-32	7.35997e-30	down	K19613 leucine-rich repeat protein SHOC2 | (RefSeq) putative disease resistance RPP13-like protein 1 (A)	PREDICTED: putative disease resistance protein At3g14460 [Eucalyptus grandis]	--	SubName: Full=Uncharacterized protein {ECO:0000313|EMBL:KCW85041.1}; Flags: Fragment;	--	--	--
RL vs GL	Cluster-15967.9930	22.01	30.6	26.3	8.9	10.35	8.25	935	1306	1275	397	432	346	-1.5408	6.98444e-32	7.92245e-30	down	K01187 alpha-glucosidase [EC:3.2.1.20] | (RefSeq) alpha-glucosidase (A)	alpha-glucosidase-like [Olea europaea var. sylvestris]	RecName: Full=Alpha-glucosidase; EC=3.2.1.20; AltName: Full=Maltase; Flags: Precursor;	SubName: Full=Glycosyl hydrolases family 31 protein isoform 1 {ECO:0000313|EMBL:EOY26234.1};	Maltase glucoamylase and related hydrolases, glycosyl hydrolase family 31	GO:0004558,alpha-1,4-glucosidase activity; GO:0030246,carbohydrate binding; GO:0032450,maltose alpha-glucosidase activity	Glycosyl hydrolases family 31
RL vs GL	Cluster-15967.8743	34.65	35.88	39.52	15.24	14.91	16.94	1299	1351	1691	600	549	627	-1.24576	7.30223e-32	8.26113e-30	down	K17506 protein phosphatase 1L [EC:3.1.3.16] | (RefSeq) probable protein phosphatase 2C 39 isoform X1 (A)	probable protein phosphatase 2C 39 isoform X1 [Durio zibethinus]	RecName: Full=Probable protein phosphatase 2C 58; Short=AtPP2C58; EC=3.1.3.16;	SubName: Full=Phosphatase 2C family protein isoform 6 {ECO:0000313|EMBL:EOX99479.1};	Serine/threonine protein phosphatase	GO:0046872,metal ion binding; GO:0004722,protein serine/threonine phosphatase activity	Protein phosphatase 2C
RL vs GL	Cluster-15967.21374	17.24	22.72	24.64	109.71	126.95	171.52	45	58	76	300	305	441	2.60154	7.38575e-32	8.33369e-30	up	--	protein PYRICULARIA ORYZAE RESISTANCE 21-like [Durio zibethinus]	--	SubName: Full=uncharacterized protein LOC107925210 isoform X1 {ECO:0000313|RefSeq:XP_016711326.1};	--	GO:0046872,metal ion binding; GO:0030001,metal ion transport	Protein of unknown function (DUF2031)
RL vs GL	Cluster-15967.35324	6.4	5.67	6.38	21.9	20.31	20.76	144	128	164	517	447	461	1.74535	7.70051e-32	8.66609e-30	up	K09338 homeobox-leucine zipper protein | (RefSeq) homeobox-leucine zipper protein HAT5 (A)	Homeobox-leucine zipper protein HAT5, putative isoform 1 [Theobroma cacao]	RecName: Full=Homeobox-leucine zipper protein HAT5; AltName: Full=HD-ZIP protein ATHB-1; AltName: Full=Homeodomain transcription factor ATHB-1; AltName: Full=Homeodomain-leucine zipper protein HAT5; Short=HD-ZIP protein 5;	SubName: Full=Homeobox-leucine zipper protein HAT5, putative isoform 1 {ECO:0000313|EMBL:EOY00208.1};	Transcription factor HEX, contains HOX and HALZ domains	GO:0005634,nucleus; GO:0003700,DNA-binding transcription factor activity; GO:0042803,protein homodimerization activity; GO:0043565,sequence-specific DNA binding; GO:0009965,leaf morphogenesis; GO:0045893,positive regulation of transcription, DNA-templated; GO:0009637,response to blue light; GO:0009651,response to salt stress; GO:0006351,transcription, DNA-templated	Homeodomain
RL vs GL	Cluster-15967.18603	24.5	19.32	22.48	67.02	65.37	55.66	458	362	481	1315	1194	1027	1.47509	9.82919e-32	1.10328e-29	up	K20285 Rab9 effector protein with kelch motifs | (RefSeq) acyl-CoA-binding domain-containing protein 4-like (A)	Galactose oxidase/kelch repeat superfamily protein [Theobroma cacao]	RecName: Full=Nitrile-specifier protein 5; Short=AtNSP5;	SubName: Full=Galactose oxidase/kelch repeat superfamily protein {ECO:0000313|EMBL:EOX93526.1};	Kelch repeat-containing proteins	GO:0005829,cytosol; GO:0019762,glucosinolate catabolic process; GO:0080028,nitrile biosynthetic process	Galactose oxidase, central domain
RL vs GL	Cluster-15967.7319	55.52	63.23	64.44	26	24.62	21.23	861	982	1145	423.24	372.4	325	-1.37648	1.00923e-31	1.12986e-29	down	K01193 beta-fructofuranosidase [EC:3.2.1.26] | (RefSeq) LOC109747879; beta-fructofuranosidase, insoluble isoenzyme 3-like (A)	hypothetical protein CISIN_1g014530mg [Citrus sinensis]	RecName: Full=UPF0481 protein At3g47200;	SubName: Full=Uncharacterized protein {ECO:0000313|EMBL:KDO36306.1};	--	GO:0016021,integral component of membrane; GO:0005886,plasma membrane	Plant protein of unknown function
RL vs GL	Cluster-15967.16972	95.63	104.43	80.47	215.57	218.17	216.72	2531.88	2774.6	2434.27	5992.09	5660.66	5664.76	1.18914	1.2392e-31	1.38372e-29	up	K20890 xylan alpha-glucuronosyltransferase [EC:2.4.1.-] | (RefSeq) UDP-glucuronate:xylan alpha-glucuronosyltransferase 1-like (A)	uncharacterized protein LOC111297652 [Durio zibethinus]	RecName: Full=Ankyrin repeat-containing protein ITN1; AltName: Full=Protein INCREASED TOLERANCE TO NACL {ECO:0000303|PubMed:18643991};	SubName: Full=Uncharacterized protein {ECO:0000313|EMBL:ERP57271.1};	FOG: Ankyrin repeat	GO:0016021,integral component of membrane; GO:0005634,nucleus; GO:0005886,plasma membrane; GO:0034613,cellular protein localization; GO:0009651,response to salt stress; GO:0007165,signal transduction	Domain of unknown function
RL vs GL	Cluster-15967.50012	0.59	0.78	0.6	4.35	4.24	5.34	29	39	34	226	206	261	2.80317	1.24858e-31	1.39058e-29	up	K19026 spatacsin | (RefSeq) uncharacterized LOC107760795 (A)	LINE-1 reverse transcriptase like, partial [Glycine soja]	RecName: Full=Uncharacterized mitochondrial protein AtMg01250; AltName: Full=ORF102;	SubName: Full=Transposon TX1 uncharacterized {ECO:0000313|EMBL:KYP47726.1};	FOG: Reverse transcriptase	GO:0005739,mitochondrion	Reverse transcriptase (RNA-dependent DNA polymerase)
RL vs GL	Cluster-15967.5205	5.87	8.73	5.68	28.48	29.19	31.37	79.23	118	88	403.8	383.84	418.24	2.11548	1.35446e-31	1.50461e-29	up	K00895 diphosphate-dependent phosphofructokinase [EC:2.7.1.90] | (RefSeq) LOW QUALITY PROTEIN: uncharacterized protein LOC110656716 (A)	uncharacterized protein LOC110633868 isoform X1 [Hevea brasiliensis]	RecName: Full=Ankyrin repeat-containing protein ITN1; AltName: Full=Protein INCREASED TOLERANCE TO NACL {ECO:0000303|PubMed:18643991};	SubName: Full=Ankyrin repeat family protein, putative isoform 1 {ECO:0000313|EMBL:EOY20491.1};	FOG: Ankyrin repeat	GO:0016021,integral component of membrane; GO:0005634,nucleus; GO:0005886,plasma membrane; GO:0034613,cellular protein localization; GO:0009651,response to salt stress; GO:0007165,signal transduction	Domain of unknown function
RL vs GL	Cluster-15967.12331	50.43	46.2	45.04	19.54	19.38	15.68	1251.06	1149.96	1277	509	471	384	-1.40176	1.44645e-31	1.60266e-29	down	K01309 ubiquitin carboxyl-terminal hydrolase MINDY-1/2 [EC:3.4.19.12] | (RefSeq) protein FAM63A (A)	Uncharacterized protein TCM_016149 isoform 1 [Theobroma cacao]	--	SubName: Full=Uncharacterized protein isoform 1 {ECO:0000313|EMBL:EOY24584.1};	Uncharacterized conserved protein	GO:1990380,Lys48-specific deubiquitinase activity; GO:0004843,thiol-dependent ubiquitin-specific protease activity	MINDY deubiquitinase
RL vs GL	Cluster-15967.35514	40.94	46.72	45.1	11.83	10.7	13.58	375.7	428	476.35	113.87	94.96	123.01	-1.90637	1.4835e-31	1.63947e-29	down	K13459 disease resistance protein RPS2 | (RefSeq) disease resistance protein At4g27190-like (A)	LOW QUALITY PROTEIN: probable disease resistance protein At4g27220 [Herrania umbratica]	--	SubName: Full=Uncharacterized protein {ECO:0000313|EMBL:ESR65188.1};	--	GO:0043531,ADP binding; GO:0006952,defense response	Leucine Rich repeats (2 copies)
RL vs GL	Cluster-15967.9999	5.32	6.89	5.1	32.05	35.1	41.89	38	49	42	240	241	295	2.62769	1.75363e-31	1.93304e-29	up	--	--	--	--	--	--	--
RL vs GL	Cluster-15967.26853	188.13	218.84	225.39	49.22	54.79	54.9	303	339	438	83	78	87	-2.07574	2.23915e-31	2.46192e-29	down	K15078 structure-specific endonuclease subunit SLX1 [EC:3.6.1.-] | (RefSeq) putative disease resistance protein RGA3 (A)	Disease resistance protein [Corchorus capsularis]	RecName: Full=Disease resistance RPP8-like protein 3;	SubName: Full=Disease resistance protein {ECO:0000313|EMBL:OMO94558.1};	Apoptotic ATPase	GO:0005886,plasma membrane; GO:0043531,ADP binding; GO:0005524,ATP binding; GO:0006952,defense response; GO:0007165,signal transduction	NB-ARC domain
RL vs GL	Cluster-15967.35907	78.26	93.31	73.8	14.25	15.53	18.26	261.88	307.35	289.55	49.99	48.56	60.23	-2.39797	2.25187e-31	2.46959e-29	down	K15078 structure-specific endonuclease subunit SLX1 [EC:3.6.1.-] | (RefSeq) putative disease resistance protein RGA3 (A)	Cc-nbs-lrr resistance protein, putative isoform 1 [Theobroma cacao]	RecName: Full=Disease resistance protein RGA2; AltName: Full=Blight resistance protein RPI; AltName: Full=RGA2-blb;	SubName: Full=Cc-nbs-lrr resistance protein, putative isoform 1 {ECO:0000313|EMBL:EOY04540.1};	--	GO:0043531,ADP binding; GO:0005524,ATP binding; GO:0006952,defense response	Leucine Rich repeats (2 copies)
RL vs GL	Cluster-15967.7393	74.44	76.56	78.86	0.08	0	0.18	849	873	1033	1	0	2	-9.80382	2.26191e-31	2.47429e-29	down	K13435 serine/threonine-protein kinase Pto | (RefSeq) Pto; serine/threonine protein kinase Pto (A)	Malectin/receptor-like protein kinase family protein, putative [Theobroma cacao]	RecName: Full=Putative receptor-like protein kinase At5g39000; EC=2.7.11.-; Flags: Precursor;	SubName: Full=Malectin/receptor-like protein kinase family protein, putative {ECO:0000313|EMBL:EOY03753.1};	Serine/threonine protein kinase	GO:0016021,integral component of membrane; GO:0005524,ATP binding; GO:0004674,protein serine/threonine kinase activity	Malectin-like domain
RL vs GL	Cluster-15967.40638	226.36	356.72	237.84	60.7	80.52	78.9	587.88	906.24	730.06	165.17	192.45	201.88	-1.95323	2.3226e-31	2.53422e-29	down	K13420 LRR receptor-like serine/threonine-protein kinase FLS2 [EC:2.7.11.1] | (RefSeq) probable LRR receptor-like serine/threonine-protein kinase At3g47570 (A)	PREDICTED: LRR receptor-like serine/threonine-protein kinase GSO2 [Gossypium hirsutum]	RecName: Full=Receptor-like protein 15 {ECO:0000303|PubMed:18434605}; Short=AtRLP15 {ECO:0000303|PubMed:18434605}; Flags: Precursor;	SubName: Full=LRR receptor-like serine/threonine-protein kinase GSO2 {ECO:0000313|RefSeq:XP_016727833.1};	FOG: Leucine rich repeat	GO:0016021,integral component of membrane	Leucine Rich repeats (2 copies)
RL vs GL	Cluster-15967.6513	70.42	68.33	64.1	34.19	32.51	28.81	3837	3742	3983	1956	1742	1550	-1.11037	2.44616e-31	2.66229e-29	down	K03294 basic amino acid/polyamine antiporter, APA family | (RefSeq) cationic amino acid transporter 1 (A)	Amino acid transporter 1 [Theobroma cacao]	RecName: Full=Cationic amino acid transporter 1; AltName: Full=Amino acid transporter 1;	SubName: Full=Amino acid transporter 1 {ECO:0000313|EMBL:EOX96965.1};	Amino acid transporters	GO:0016021,integral component of membrane; GO:0016020,membrane; GO:0005886,plasma membrane; GO:0015171,amino acid transmembrane transporter activity	Amino acid permease
RL vs GL	Cluster-15967.17689	17.03	20.24	18.05	49.68	53.1	55.71	227	270	276	695	689	733	1.49304	2.66404e-31	2.89209e-29	up	--	PREDICTED: apoptosis inhibitor 5-like [Gossypium hirsutum]	--	SubName: Full=Uncharacterized protein {ECO:0000313|EMBL:KJB69584.1};	--	--	Apoptosis inhibitory protein 5 (API5)
RL vs GL	Cluster-15967.22773	62.23	72.43	62.63	28.44	30.13	25.62	1309	1528	1507	628	620	532	-1.25307	2.87644e-31	3.11481e-29	down	K01537 Ca2+-transporting ATPase [EC:3.6.3.8] | (RefSeq) calcium-transporting ATPase 12, plasma membrane-type (A)	Calcium-transporting ATPase 12, plasma membrane-type [Morus notabilis]	RecName: Full=Calcium-transporting ATPase 12, plasma membrane-type; EC=3.6.3.8; AltName: Full=Ca(2+)-ATPase isoform 12;	RecName: Full=Calcium-transporting ATPase {ECO:0000256|RuleBase:RU361146}; EC=3.6.3.8 {ECO:0000256|RuleBase:RU361146};	Calcium transporting ATPase	GO:0005887,integral component of plasma membrane; GO:0043231,intracellular membrane-bounded organelle; GO:0005524,ATP binding; GO:0005388,calcium-transporting ATPase activity; GO:0005516,calmodulin binding; GO:0046872,metal ion binding	E1-E2 ATPase
RL vs GL	Cluster-15967.32782	23.45	25.34	28.33	1.06	0.5	0.8	148	159	206.75	7	3	5	-5.05559	3.06676e-31	3.31256e-29	down	K20606 mitogen-activated protein kinase kinase kinase ANP1 [EC:2.7.11.25] | (RefSeq) receptor-like serine/threonine-protein kinase SD1-7 isoform X1 (A)	putative receptor-like protein kinase At4g00960 [Durio zibethinus]	RecName: Full=Putative cysteine-rich receptor-like protein kinase 31; Short=Cysteine-rich RLK31; EC=2.7.11.-; Flags: Precursor;	SubName: Full=Protein kinase domain {ECO:0000313|EMBL:OVA13144.1};	--	GO:0016021,integral component of membrane; GO:0005886,plasma membrane; GO:0005524,ATP binding; GO:0004674,protein serine/threonine kinase activity; GO:0042742,defense response to bacterium; GO:0006468,protein phosphorylation	Protein kinase domain
RL vs GL	Cluster-15967.13215	30.53	28.2	29.97	9.72	9.09	7.57	482	446	542	161	140	118	-1.77694	4.63755e-31	4.9967e-29	down	K13464 jasmonate ZIM domain-containing protein | (RefSeq) protein TIFY 11B (A)	protein TIFY 11B-like isoform X1 [Herrania umbratica]	RecName: Full=Protein TIFY 11B; AltName: Full=Jasmonate ZIM domain-containing protein 6;	SubName: Full=Jasmonate-zim-domain protein 6, putative isoform 1 {ECO:0000313|EMBL:EOY27299.1};	--	GO:0005634,nucleus; GO:0003714,transcription corepressor activity; GO:0006952,defense response; GO:1903507,negative regulation of nucleic acid-templated transcription; GO:0031347,regulation of defense response; GO:2000022,regulation of jasmonic acid mediated signaling pathway; GO:0006355,regulation of transcription, DNA-templated; GO:0009753,response to jasmonic acid; GO:0009611,response to wound…	tify domain
RL vs GL	Cluster-15967.13114	15.06	17.5	14.56	37	42.71	40.49	450	525	497	1161	1252	1195	1.32953	5.22586e-31	5.60248e-29	up	K22733 magnesium transporter | (RefSeq) probable magnesium transporter NIPA8 (A)	Magnesium transporter NIPA, partial [Corchorus capsularis]	RecName: Full=Probable magnesium transporter NIPA8;	RecName: Full=Probable magnesium transporter {ECO:0000256|RuleBase:RU363078}; Flags: Fragment;	Uncharacterized conserved protein	GO:0005769,early endosome; GO:0016021,integral component of membrane; GO:0016020,membrane; GO:0005886,plasma membrane; GO:0015095,magnesium ion transmembrane transporter activity; GO:0015693,magnesium ion transport	Magnesium transporter NIPA
RL vs GL	Cluster-15967.25467	0.85	2.58	2.9	43.16	44.04	47.9	3	9	12	160	146	167	4.3492	5.94313e-31	6.3556e-29	up	--	--	--	--	--	--	--
RL vs GL	Cluster-15967.9399	0.69	1.63	1.38	34.2	44.94	32.87	3	7	7	156.03	185	141	4.86819	6.80945e-31	7.26397e-29	up	K20890 xylan alpha-glucuronosyltransferase [EC:2.4.1.-] | (RefSeq) UDP-glucuronate:xylan alpha-glucuronosyltransferase 1-like (A)	hypothetical protein MANES_07G086600 [Manihot esculenta]	--	SubName: Full=Uncharacterized protein {ECO:0000313|EMBL:OAY45730.1};	FOG: Ankyrin repeat	GO:0016021,integral component of membrane	Domain of unknown function
RL vs GL	Cluster-15967.33890	165.39	149.56	182.58	71.44	67.97	70.7	1465	1322	1862	664	582	618	-1.27599	7.598e-31	8.0851e-29	down	--	protein SENESCENCE-ASSOCIATED GENE 21, mitochondrial-like [Durio zibethinus]	RecName: Full=Indole-3-acetic acid-induced protein ARG2;	SubName: Full=Uncharacterized protein {ECO:0000313|EMBL:KCW58417.1};	--	GO:0006950,response to stress	Late embryogenesis abundant protein
RL vs GL	Cluster-15967.18898	120.85	96.02	100.32	271.11	244.45	246.78	3058	2438	2901	7202	6060	6165	1.23748	8.52175e-31	9.0346e-29	up	K01673 carbonic anhydrase [EC:4.2.1.1] | (RefSeq) hypothetical protein (A)	carbonic anhydrase [Petroselinum crispum]	RecName: Full=Carbonic anhydrase, chloroplastic; EC=4.2.1.1; AltName: Full=Carbonate dehydratase; Flags: Precursor;	RecName: Full=Carbonic anhydrase {ECO:0000256|RuleBase:RU003956}; EC=4.2.1.1 {ECO:0000256|RuleBase:RU003956}; AltName: Full=Carbonate dehydratase {ECO:0000256|RuleBase:RU003956};	Predicted carbonic anhydrase involved in protection against oxidative damage	GO:0009570,chloroplast stroma; GO:0004089,carbonate dehydratase activity; GO:0008270,zinc ion binding; GO:0015976,carbon utilization	Carbonic anhydrase
RL vs GL	Cluster-15967.25882	2087.37	1748.26	1594.61	769.12	826.61	776.15	11842.7	9851.97	10483	4577.14	4481.12	4343.74	-1.23755	8.53232e-31	9.0346e-29	down	K03781 catalase [EC:1.11.1.6] | (RefSeq) catalase isozyme 1 (A)	hypothetical protein B456_002G115900 [Gossypium raimondii]	RecName: Full=Catalase isozyme 1; EC=1.11.1.6;	SubName: Full=Uncharacterized protein {ECO:0000313|EMBL:KJB14249.1};	Catalase	GO:0009514,glyoxysome; GO:0005634,nucleus; GO:0004096,catalase activity; GO:0020037,heme binding; GO:0046872,metal ion binding; GO:0042744,hydrogen peroxide catabolic process; GO:0006979,response to oxidative stress; GO:0009845,seed germination	Catalase
RL vs GL	Cluster-15967.10425	0.98	1.95	0.81	7.65	7.66	7.51	53	106	50	435	408	402	2.59933	1.09244e-30	1.15391e-28	up	K15542 polyadenylation factor subunit 2 | (RefSeq) flowering time control protein FY-like (A)	hypothetical protein CDL15_Pgr016169 [Punica granatum]	RecName: Full=Flowering time control protein FY;	SubName: Full=Uncharacterized protein {ECO:0000313|EMBL:OWM78445.1};	Polyadenylation factor I complex, subunit PFS2	GO:0005847,mRNA cleavage and polyadenylation specificity factor complex; GO:0030154,cell differentiation; GO:0009908,flower development; GO:0006379,mRNA cleavage; GO:0006378,mRNA polyadenylation	WD domain, G-beta repeat
RL vs GL	Cluster-15967.10589	26.24	34.14	33.34	10.61	13.64	11.41	1260	1647	1826	535	644	541	-1.41324	1.15735e-30	1.21947e-28	down	K03549 KUP system potassium uptake protein | (RefSeq) LOW QUALITY PROTEIN: probable potassium transporter 17 (A)	putative protein [Arabidopsis thaliana]	RecName: Full=Retrovirus-related Pol polyprotein from transposon RE2; AltName: Full=Retro element 2 {ECO:0000303|PubMed:10689195}; Short=AtRE2 {ECO:0000303|PubMed:10689195}; Includes: RecName: Full=Protease RE2; EC=3.4.23.-; Includes: RecName: Full=Reverse transcriptase RE2; EC=2.7.7.49; Includes: RecName: Full=Endonuclease RE2;	SubName: Full=Uncharacterized protein AT4g28900 {ECO:0000313|EMBL:CAB43904.1};	FOG: Transposon-encoded proteins with TYA, reverse transcriptase, integrase domains in various combinations	GO:0004190,aspartic-type endopeptidase activity; GO:0004519,endonuclease activity; GO:0046872,metal ion binding; GO:0003676,nucleic acid binding; GO:0003964,RNA-directed DNA polymerase activity; GO:0015074,DNA integration; GO:0006310,DNA recombination	Integrase core domain
RL vs GL	Cluster-15967.18046	117.24	112.78	142.5	464.84	357.16	362.07	367	347	524	1525	1041	1117	1.61399	1.16217e-30	1.22155e-28	up	--	--	--	--	--	--	--
RL vs GL	Cluster-15967.32729	1.27	2.4	2.32	25.24	22.55	23.13	9	17	19	188	154	162	3.52761	1.26355e-30	1.32488e-28	up	K20802 (R)-mandelonitrile lyase [EC:4.1.2.10] | (RefSeq) MES5; methyl esterase 5 (A)	hypothetical protein CCACVL1_26298 [Corchorus capsularis]	RecName: Full=Salicylic acid-binding protein 2; Short=NtSABP2; EC=3.1.1.-; AltName: Full=Methyl salicylate esterase;	SubName: Full=Uncharacterized protein {ECO:0000313|EMBL:OMO56783.1};	--	GO:0016298,lipase activity; GO:0080031,methyl salicylate esterase activity; GO:0009862,systemic acquired resistance, salicylic acid mediated signaling pathway	alpha/beta hydrolase fold
RL vs GL	Cluster-15967.5246	16.94	19.44	18.47	0.11	0	0.17	307	353	383	2	0	3	-7.66588	1.33627e-30	1.39772e-28	down	--	ankycorbin [Quercus suber]	--	SubName: Full=uncharacterized protein LOC108990128 {ECO:0000313|RefSeq:XP_018819544.1};	FOG: Ankyrin repeat	--	Ankyrin repeats (3 copies)
RL vs GL	Cluster-15967.24758	18.7	21.94	20.01	7.9	7.55	8.56	827	975	1010	367	328	374	-1.35698	1.6348e-30	1.70583e-28	down	K00521 ferric-chelate reductase [EC:1.16.1.7] | (RefSeq) ferric reduction oxidase 7, chloroplastic-like (A)	PREDICTED: NAC domain-containing protein 62-like isoform X2 [Juglans regia]	RecName: Full=Protein NTM1-like 9 {ECO:0000303|PubMed:17158162}; AltName: Full=Calmodulin-binding NAC protein {ECO:0000303|PubMed:17947243};	SubName: Full=NAC domain-containing protein 62-like isoform X2 {ECO:0000313|RefSeq:XP_018834278.1};	--	GO:0005789,endoplasmic reticulum membrane; GO:0016021,integral component of membrane; GO:0005634,nucleus; GO:0005886,plasma membrane; GO:0005516,calmodulin binding; GO:0003700,DNA-binding transcription factor activity; GO:0044212,transcription regulatory region DNA binding; GO:0071470,cellular response to osmotic stress; GO:0045892,negative regulation of transcription, DNA-templated; GO:1900426,p…	No apical meristem (NAM) protein
RL vs GL	Cluster-15967.31237	16.25	16.01	15.05	2.37	2.48	2.29	209	206	222	32	31	29	-2.7581	1.73227e-30	1.80316e-28	down	--	--	--	--	--	--	--
RL vs GL	Cluster-15967.39268	30.78	30.85	41.33	0.79	1.53	0.63	148	147	231	4	7	3	-5.17982	1.83207e-30	1.90243e-28	down	--	--	--	--	--	--	--
RL vs GL	Cluster-15967.27394	137.78	198.48	191.24	70.1	72.74	63.38	1724.17	2484.67	2746.14	920.66	885.3	782.84	-1.37927	1.93806e-30	2.00764e-28	down	K20606 mitogen-activated protein kinase kinase kinase ANP1 [EC:2.7.11.25] | (RefSeq) receptor-like serine/threonine-protein kinase SD1-7 isoform X1 (A)	rust resistance kinase Lr10-like [Durio zibethinus]	RecName: Full=Rust resistance kinase Lr10 {ECO:0000312|EMBL:AAC49629.1}; EC=2.7.11.1; AltName: Full=Probable receptor-like serine/threonine-protein kinase LRK10; Flags: Precursor;	SubName: Full=PR5-like receptor kinase {ECO:0000313|EMBL:EOY21124.1};	--	GO:0016021,integral component of membrane; GO:0005886,plasma membrane; GO:0005524,ATP binding; GO:0004674,protein serine/threonine kinase activity	Protein kinase domain
RL vs GL	Cluster-15967.33715	14.48	18.97	12.69	0.99	1.9	2.02	196	257	197	14	25	27	-3.26564	2.28321e-30	2.3595e-28	down	K15078 structure-specific endonuclease subunit SLX1 [EC:3.6.1.-] | (RefSeq) putative disease resistance protein RGA1 (A)	PREDICTED: putative disease resistance protein RGA1 [Theobroma cacao]	RecName: Full=Putative disease resistance RPP13-like protein 1;	SubName: Full=Uncharacterized protein {ECO:0000313|EMBL:CDP21545.1};	Apoptotic ATPase	GO:0005886,plasma membrane; GO:0043531,ADP binding; GO:0005524,ATP binding; GO:0009626,plant-type hypersensitive response; GO:0007165,signal transduction	Leucine rich repeat
RL vs GL	Cluster-15967.38614	0.2	1.02	0.24	9.64	12.19	12.31	3	15	4	149	175	179	4.55271	2.34443e-30	2.41696e-28	up	K00695 sucrose synthase [EC:2.4.1.13] | (GenBank) sucrose synthase (A)	TMV resistance protein N-like [Prunus avium]	RecName: Full=TMV resistance protein N;	SubName: Full=TMV resistance protein N-like isoform X1 {ECO:0000313|RefSeq:XP_010256442.1};	--	GO:0005737,cytoplasm; GO:0043531,ADP binding; GO:0005524,ATP binding; GO:0009626,plant-type hypersensitive response; GO:0007165,signal transduction	NB-ARC domain
RL vs GL	Cluster-15967.9076	15.94	17.35	14.8	44.12	41.43	44.78	286	312	304	831	726	793	1.41465	2.47334e-30	2.54375e-28	up	--	PREDICTED: molybdate transporter 1 [Theobroma cacao]	RecName: Full=Molybdate transporter 1; AltName: Full=Sulfate transporter like protein 5.2;	SubName: Full=Sulfate transporter, putative {ECO:0000313|EMBL:EOY31344.1};	--	GO:0016021,integral component of membrane; GO:0031966,mitochondrial membrane; GO:0005739,mitochondrion; GO:0005773,vacuole; GO:0015098,molybdate ion transmembrane transporter activity; GO:0015689,molybdate ion transport	Molybdate transporter of MFS superfamily
RL vs GL	Cluster-15967.24008	7.03	7.17	4.95	27.56	27.41	26.73	94	96	76	387	357	353	2.07034	2.65664e-30	2.72575e-28	up	--	--	--	--	--	--	--
RL vs GL	Cluster-15967.5671	26.46	27.25	31	9.65	7.23	7.75	439	453	589	168	117	127	-1.8062	3.16372e-30	3.23829e-28	down	--	--	--	--	--	--	--
RL vs GL	Cluster-15967.19743	75.2	84.37	89.59	39.5	39.34	35.03	1420	1597	1936	783	726	653	-1.15401	3.45325e-30	3.52625e-28	down	K16225 probable WRKY transcription factor 52 | (RefSeq) disease resistance protein RRS1-like (A)	probable WRKY transcription factor 46 [Durio zibethinus]	RecName: Full=Probable WRKY transcription factor 46; AltName: Full=WRKY DNA-binding protein 46;	SubName: Full=WRKY DNA-binding protein 46, putative {ECO:0000313|EMBL:EOX95753.1};	--	GO:0005730,nucleolus; GO:0003700,DNA-binding transcription factor activity; GO:0000987,proximal promoter sequence-specific DNA binding; GO:0043565,sequence-specific DNA binding; GO:0044212,transcription regulatory region DNA binding; GO:0048527,lateral root development; GO:0006355,regulation of transcription, DNA-templated; GO:0010200,response to chitin; GO:0006351,transcription, DNA-templated	WRKY DNA -binding domain
RL vs GL	Cluster-15967.8931	54.76	68.79	65.4	29.04	29.87	31.08	2882	3638	3925	1605	1546	1615	-1.08875	3.56374e-30	3.63046e-28	down	K08332 vacuolar protein 8 | (RefSeq) U-box domain-containing protein 43-like (A)	U-box domain-containing protein 44-like [Herrania umbratica]	RecName: Full=U-box domain-containing protein 43; EC=2.3.2.27; AltName: Full=Plant U-box protein 43; AltName: Full=RING-type E3 ubiquitin transferase PUB43 {ECO:0000305};	RecName: Full=RING-type E3 ubiquitin transferase {ECO:0000256|SAAS:SAAS00702733}; EC=2.3.2.27 {ECO:0000256|SAAS:SAAS00702733};	FOG: Armadillo/beta-catenin-like repeats	GO:0005886,plasma membrane; GO:0004842,ubiquitin-protein transferase activity	U-box domain
RL vs GL	Cluster-15967.15677	24	23.42	22.17	48.35	53.92	53.01	901	883	950	1906	1988	1965	1.1352	3.65072e-30	3.71027e-28	up	K16222 Dof zinc finger protein DOF5.5 | (RefSeq) cyclic dof factor 1-like (A)	cyclic dof factor 3-like [Durio zibethinus]	RecName: Full=Cyclic dof factor 3; AltName: Full=Dof zinc finger protein DOF3.3; Short=AtDOF3.3; AltName: Full=H-protein promoter-binding factor 2a;	SubName: Full=Uncharacterized protein {ECO:0000313|EMBL:KJB50935.1};	--	GO:0005634,nucleus; GO:0003677,DNA binding; GO:0003700,DNA-binding transcription factor activity; GO:0046872,metal ion binding; GO:0009908,flower development; GO:0006355,regulation of transcription, DNA-templated; GO:0006351,transcription, DNA-templated	Dof domain, zinc finger
RL vs GL	Cluster-15967.7804	97.41	99.28	105	47.56	51.04	52.42	2507	2564	3088	1285	1287	1332	-1.02163	3.91366e-30	3.96812e-28	down	K17506 protein phosphatase 1L [EC:3.1.3.16] | (RefSeq) probable protein phosphatase 2C 25 (A)	hypothetical protein CISIN_1g015832mg [Citrus sinensis]	RecName: Full=Probable protein phosphatase 2C 25; Short=AtPP2C25; EC=3.1.3.16; AltName: Full=Protein phosphatase AP2C1;	SubName: Full=Uncharacterized protein {ECO:0000313|EMBL:KDO37030.1};	Serine/threonine protein phosphatase	GO:0005634,nucleus; GO:0009536,plastid; GO:0046872,metal ion binding; GO:0004722,protein serine/threonine phosphatase activity; GO:0009738,abscisic acid-activated signaling pathway; GO:0050832,defense response to fungus; GO:0009620,response to fungus; GO:0009611,response to wounding	Protein phosphatase 2C
RL vs GL	Cluster-15967.36057	5.86	8.89	7.12	51.46	49.66	51.5	24	36	34	221	192	208	2.7629	4.34357e-30	4.39365e-28	up	K19613 leucine-rich repeat protein SHOC2 | (RefSeq) disease resistance protein RPM1-like isoform X1 (A)	Cc-nbs-lrr resistance protein, putative [Theobroma cacao]	RecName: Full=Putative disease resistance RPP13-like protein 1;	SubName: Full=Cc-nbs-lrr resistance protein, putative {ECO:0000313|EMBL:EOY04602.1};	Apoptotic ATPase	GO:0005886,plasma membrane; GO:0043531,ADP binding; GO:0005524,ATP binding; GO:0009626,plant-type hypersensitive response; GO:0007165,signal transduction	Leucine rich repeat
RL vs GL	Cluster-15967.15962	49.28	55.27	50.93	25.63	26.26	24.01	1844	2077	2175	1007	965	887	-1.05645	4.53932e-30	4.58087e-28	down	K00729 dolichyl-phosphate beta-glucosyltransferase [EC:2.4.1.117] | (RefSeq) dolichyl-phosphate beta-glucosyltransferase-like (A)	hypothetical protein F511_15995 [Dorcoceras hygrometricum]	RecName: Full=RHOMBOID-like protein 3 {ECO:0000303|PubMed:16223493, ECO:0000303|PubMed:17181860}; Short=AtRBL3 {ECO:0000303|PubMed:16223493, ECO:0000303|PubMed:17181860}; EC=3.4.21.- {ECO:0000305};	RecName: Full=Rhomboid-like protein {ECO:0000256|RuleBase:RU362115}; EC=3.4.21.- {ECO:0000256|RuleBase:RU362115};	Rhomboid family proteins	GO:0000139,Golgi membrane; GO:0016021,integral component of membrane; GO:0009506,plasmodesma; GO:0004252,serine-type endopeptidase activity	Rhomboid family
RL vs GL	Cluster-15967.15290	1.4	2.3	1.88	12.31	10.81	11.52	28	46	43	258	211	227	2.61148	4.95085e-30	4.98447e-28	up	--	PREDICTED: putative late blight resistance protein homolog R1A-3 isoform X1 [Nicotiana attenuata]	--	SubName: Full=Putative late blight resistance protein-like r1a-6 {ECO:0000313|EMBL:OIT01580.1};	--	GO:0016021,integral component of membrane; GO:0043531,ADP binding; GO:0008270,zinc ion binding; GO:0006952,defense response	GRF zinc finger
RL vs GL	Cluster-15967.25505	76.84	85.86	86.83	11.8	22.54	11.2	279.59	308.06	369.57	45	76.98	40.16	-2.51917	5.05415e-30	5.07658e-28	down	K15078 structure-specific endonuclease subunit SLX1 [EC:3.6.1.-] | (RefSeq) putative disease resistance protein RGA3 (A)	PREDICTED: protein SUPPRESSOR OF npr1-1, CONSTITUTIVE 1-like isoform X1 [Malus domestica]	RecName: Full=Probable disease resistance protein RPP1 {ECO:0000305}; AltName: Full=Protein RECOGNITION OF PERONOSPORA PARASITICA 1 {ECO:0000305};	SubName: Full=LRR and NB-ARC domains-containing disease resistance protein, putative {ECO:0000313|EMBL:EOY04756.1};	--	GO:0005789,endoplasmic reticulum membrane; GO:0000139,Golgi membrane; GO:0005886,plasma membrane; GO:0043531,ADP binding; GO:0005524,ATP binding; GO:0030275,LRR domain binding; GO:0006952,defense response; GO:0009817,defense response to fungus, incompatible interaction; GO:0002239,response to oomycetes; GO:0007165,signal transduction	Leucine rich repeat
RL vs GL	Cluster-15967.7487	750.99	1150.65	541.81	0	0.42	0	3802	5777	3185	0	2	0	-12.6206	5.13649e-30	5.14727e-28	down	--	--	--	--	--	--	--
RL vs GL	Cluster-15967.2684	24.04	24.57	18.48	2	1.36	2.35	183.24	186.61	162.47	16	10	17.71	-3.57037	5.26895e-30	5.26772e-28	down	K14760 acyl-activating enzyme 14 [EC:6.2.1.26] | (RefSeq) 2-succinylbenzoate--CoA ligase, chloroplastic/peroxisomal isoform X1 (A)	2-succinylbenzoate--CoA ligase, chloroplastic/peroxisomal isoform X2 [Durio zibethinus]	RecName: Full=2-succinylbenzoate--CoA ligase, chloroplastic/peroxisomal; EC=6.2.1.26; AltName: Full=Acyl-activating enzyme 14; AltName: Full=O-succinylbenzoyl-CoA ligase; Flags: Precursor;	SubName: Full=Uncharacterized protein {ECO:0000313|EMBL:KJB56300.1};	Long chain fatty acid acyl-CoA ligase	GO:0009507,chloroplast; GO:0031969,chloroplast membrane; GO:0016021,integral component of membrane; GO:0005778,peroxisomal membrane; GO:0005777,peroxisome; GO:0005524,ATP binding; GO:0008756,o-succinylbenzoate-CoA ligase activity; GO:0042372,phylloquinone biosynthetic process	AMP-binding enzyme
RL vs GL	Cluster-15967.28938	207.32	171.8	238.06	86.24	64.6	61.86	2428	2012	3201	1060	735	715	-1.56706	6.3666e-30	6.35035e-28	down	K09286 EREBP-like factor | (RefSeq) dehydration-responsive element-binding protein 1B-like (A)	AP2/ERF domain-containing transcription factor [Vernicia montana]	RecName: Full=Dehydration-responsive element-binding protein 1A {ECO:0000303|PubMed:9707537}; Short=Protein DREB1A {ECO:0000303|PubMed:9707537}; AltName: Full=C-repeat/dehydration-responsive element-binding factor 3 {ECO:0000303|PubMed:9881163}; Short=C-repeat-binding factor 3 {ECO:0000303|PubMed:9881163}; Short=CRT/DRE-binding factor 3 {ECO:0000303|PubMed:9881163}; AltName: Full=Cold resistance-…	SubName: Full=AP2/ERF domain-containing transcription factor {ECO:0000313|EMBL:APQ47409.1};	--	GO:0005634,nucleus; GO:0003677,DNA binding; GO:0003700,DNA-binding transcription factor activity; GO:0009631,cold acclimation; GO:0009409,response to cold; GO:0009414,response to water deprivation; GO:0006351,transcription, DNA-templated	AP2 domain
RL vs GL	Cluster-15967.6512	4.57	5.15	5.47	0.69	0.79	0.71	176	199	240	28	30	27	-2.81153	6.47401e-30	6.44254e-28	down	K22048 mechanosensitive ion channel protein 4/5/6/7/8/9/10 | (RefSeq) mechanosensitive ion channel protein 10-like (A)	PREDICTED: mechanosensitive ion channel protein 10-like isoform X2 [Lupinus angustifolius]	RecName: Full=Mechanosensitive ion channel protein 10; AltName: Full=Mechanosensitive channel of small conductance-like 10; AltName: Full=MscS-Like protein 10; Short=AtMSL10;	SubName: Full=mechanosensitive ion channel protein 10-like {ECO:0000313|RefSeq:XP_018844544.1};	Predicted mechanosensitive ion channel	GO:0016021,integral component of membrane; GO:0005886,plasma membrane; GO:0008381,mechanosensitive ion channel activity; GO:0006820,anion transport; GO:0050982,detection of mechanical stimulus; GO:0010150,leaf senescence; GO:0097468,programmed cell death in response to reactive oxygen species	--
RL vs GL	Cluster-15967.28813	34.14	31.11	27.38	128.93	126.45	153.13	93	83	88	368	318	411	2.08911	6.76954e-30	6.72108e-28	up	K16285 RING/U-box domain-containing protein [EC:2.3.2.27] | (RefSeq) probable E3 ubiquitin-protein ligase XERICO (A)	hypothetical protein PRUPE_1G246100 [Prunus persica]	RecName: Full=Probable E3 ubiquitin-protein ligase XERICO; EC=2.3.2.27; AltName: Full=RING-type E3 ubiquitin transferase XERICO;	SubName: Full=Uncharacterized protein {ECO:0000313|EMBL:ONI30347.1};	--	GO:0016021,integral component of membrane; GO:0046872,metal ion binding; GO:0061630,ubiquitin protein ligase activity; GO:0009688,abscisic acid biosynthetic process; GO:0009687,abscisic acid metabolic process; GO:0043161,proteasome-mediated ubiquitin-dependent protein catabolic process; GO:0010200,response to chitin; GO:0009739,response to gibberellin; GO:0006970,response to osmotic stress; GO:00…	--
RL vs GL	Cluster-15967.28614	0.66	2	2.57	25.71	26.1	28.85	4	12	18	163	151	172	3.89076	6.86603e-30	6.80117e-28	up	--	hypothetical protein PanWU01x14_147230 [Parasponia andersonii]	--	SubName: Full=Uncharacterized protein {ECO:0000313|EMBL:EEF50929.1};	--	GO:0016021,integral component of membrane	Plant protein of unknown function
RL vs GL	Cluster-15967.16035	74.8	66.96	66.56	154.1	148.32	137.58	2735	2459	2778	5916	5325	4967	1.05365	7.28465e-30	7.19924e-28	up	K00454 lipoxygenase [EC:1.13.11.12] | (RefSeq) linoleate 13S-lipoxygenase 2-1, chloroplastic (A)	Lipoxygenase [Corchorus capsularis]	RecName: Full=Linoleate 13S-lipoxygenase 2-1, chloroplastic; EC=1.13.11.12; AltName: Full=Lipoxygenase 2-1; Flags: Precursor;	RecName: Full=Lipoxygenase {ECO:0000256|RuleBase:RU003975}; EC=1.13.11.- {ECO:0000256|RuleBase:RU003975};	--	GO:0009570,chloroplast stroma; GO:0009534,chloroplast thylakoid; GO:0016165,linoleate 13S-lipoxygenase activity; GO:0046872,metal ion binding; GO:0010597,green leaf volatile biosynthetic process; GO:0031408,oxylipin biosynthetic process	Lipoxygenase
RL vs GL	Cluster-15967.4661	28.99	32.91	30.4	9.27	11.45	9.41	480.87	546.94	577.65	161.42	185.42	154.12	-1.64482	7.54047e-30	7.43497e-28	down	K13415 protein brassinosteroid insensitive 1 [EC:2.7.10.1 2.7.11.1] | (RefSeq) systemin receptor SR160-like (A)	MDIS1-interacting receptor like kinase 2-like [Hevea brasiliensis]	RecName: Full=MDIS1-interacting receptor like kinase 2 {ECO:0000303|PubMed:26863186}; Short=AtMIK2 {ECO:0000303|PubMed:26863186}; AltName: Full=Probable LRR receptor-like serine/threonine-protein kinase At4g08850; EC=2.7.11.1 {ECO:0000305}; Flags: Precursor;	SubName: Full=Uncharacterized protein {ECO:0000313|EMBL:ESR47239.1};	--	GO:0016021,integral component of membrane; GO:0016020,membrane; GO:0005886,plasma membrane; GO:0009506,plasmodesma; GO:0090406,pollen tube; GO:0005524,ATP binding; GO:0004674,protein serine/threonine kinase activity	Protein kinase domain
RL vs GL	Cluster-15967.5836	7.13	9.1	6.87	0.56	0.7	0.44	146	187	161	12	14	9	-3.78728	7.7182e-30	7.5928e-28	down	K17604 zinc finger SWIM domain-containing protein 3 | (RefSeq) uncharacterized protein LOC112203075 (A)	PREDICTED: uncharacterized protein LOC107001194 [Solanum pennellii]	--	SubName: Full=uncharacterized protein LOC104241238 {ECO:0000313|RefSeq:XP_009794465.1};	--	GO:0008270,zinc ion binding	MULE transposase domain
RL vs GL	Cluster-15967.36663	8.85	9.02	12.73	1.21	1.6	1.09	181	185	298	26	32	22	-2.99915	9.73944e-30	9.54286e-28	down	K03094 S-phase kinase-associated protein 1 | (RefSeq) SKP1-like protein 1B (A)	PREDICTED: peptide chain release factor PrfB3, chloroplastic [Theobroma cacao]	RecName: Full=Peptide chain release factor PrfB3, chloroplastic {ECO:0000303|PubMed:21771930}; Short=AtPrfB3 {ECO:0000303|PubMed:21771930}; Flags: Precursor;	SubName: Full=Peptide chain release factor 2 isoform 1 {ECO:0000313|EMBL:EOY09102.1};	Mitochondrial polypeptide chain release factor	GO:0009507,chloroplast; GO:0009570,chloroplast stroma; GO:0003730,mRNA 3'-UTR binding; GO:0043565,sequence-specific DNA binding; GO:0003747,translation release factor activity; GO:0009658,chloroplast organization; GO:0040008,regulation of growth; GO:0043488,regulation of mRNA stability	--
RL vs GL	Cluster-15967.27157	7.03	8.75	5.83	33.42	34.96	27.11	82	102	78	409	396	312	2.11926	9.74486e-30	9.54286e-28	up	K05953 nicotianamine synthase [EC:2.5.1.43] | (RefSeq) nicotianamine synthase (A)	Nicotianamine synthase 3 [Theobroma cacao]	RecName: Full=Nicotianamine synthase; EC=2.5.1.43; AltName: Full=Chloronerva; AltName: Full=S-adenosyl-L-methionine:S-adenosyl-L-methionine:S-adenosyl-methionine 3-amino-3-carboxypropyltransferase;	SubName: Full=Nicotianamine synthase 3 {ECO:0000313|EMBL:EOY11654.1};	--	GO:0030410,nicotianamine synthase activity; GO:0030418,nicotianamine biosynthetic process	Nicotianamine synthase protein
RL vs GL	Cluster-15967.24029	101.29	106.45	91.2	16.37	12.96	13.59	195.07	198.6	210.09	33.01	22.44	25.77	-2.86713	1.00127e-29	9.78285e-28	down	K15078 structure-specific endonuclease subunit SLX1 [EC:3.6.1.-] | (RefSeq) putative disease resistance protein RGA3 (A)	Cc-nbs-lrr resistance protein, putative isoform 1 [Theobroma cacao]	RecName: Full=Putative disease resistance protein RGA4; AltName: Full=RGA4-blb;	SubName: Full=Cc-nbs-lrr resistance protein, putative isoform 1 {ECO:0000313|EMBL:EOY04540.1};	--	GO:0043531,ADP binding; GO:0005524,ATP binding; GO:0006952,defense response	Leucine Rich repeats (2 copies)
RL vs GL	Cluster-15967.37267	10.29	10.01	10.99	0.97	0.9	0.41	152	148	186	15	13	6	-3.80095	1.12019e-29	1.09199e-27	down	--	--	--	--	--	--	--
RL vs GL	Cluster-15967.29764	45.54	46.23	45.11	11.35	14.02	7.81	390	395	445	102	116	66	-2.08046	1.21484e-29	1.18158e-27	down	--	--	--	--	--	--	--
RL vs GL	Cluster-15967.33885	44.81	49.79	44.51	0.63	0.27	1.3	175	192.02	203	2.58	1	5	-5.94828	1.26245e-29	1.22511e-27	down	--	--	--	--	--	--	--
RL vs GL	Cluster-15967.38195	6.62	6.98	6.55	24.32	25.54	27.48	91	96	103.29	351	342	373	1.91657	1.31898e-29	1.27709e-27	up	K01507 inorganic pyrophosphatase [EC:3.6.1.1] | (RefSeq) soluble inorganic pyrophosphatase PPA1 (A)	soluble inorganic pyrophosphatase PPA1 [Sesamum indicum]	RecName: Full=Soluble inorganic pyrophosphatase 3 {ECO:0000303|PubMed:15135060}; EC=3.6.1.1 {ECO:0000250|UniProtKB:Q93V56}; AltName: Full=Pyrophosphate phospho-hydrolase 3 {ECO:0000303|PubMed:15135060}; Short=PPase 3 {ECO:0000303|PubMed:15135060};	SubName: Full=Uncharacterized protein {ECO:0000313|EMBL:KJB07131.1};	Inorganic pyrophosphatase/Nucleosome remodeling factor, subunit NURF38	GO:0005737,cytoplasm; GO:0004427,inorganic diphosphatase activity; GO:0000287,magnesium ion binding; GO:0006796,phosphate-containing compound metabolic process	Inorganic pyrophosphatase
RL vs GL	Cluster-15967.21366	9.49	8.04	9.01	25.54	23.74	29.1	282	240	306	797	692	854	1.53855	1.39926e-29	1.35178e-27	up	--	Uncharacterized protein TCM_030411 [Theobroma cacao]	--	SubName: Full=Uncharacterized protein {ECO:0000313|EMBL:EOY28952.1};	--	GO:0016021,integral component of membrane	Protein of unknown function (DUF751)
RL vs GL	Cluster-15967.21333	157.47	175.01	203.46	79.19	81.79	65.58	1798	1998	2668	949	907	739	-1.27083	1.4273e-29	1.37577e-27	down	K19038 E3 ubiquitin-protein ligase ATL41 [EC:2.3.2.27] | (RefSeq) E3 ubiquitin-protein ligase ATL41-like (A)	Zinc finger, RING-type [Corchorus olitorius]	RecName: Full=RING-H2 finger protein ATL2; EC=2.3.2.27 {ECO:0000305}; AltName: Full=Protein ARABIDOPSIS TOXICOS EN LEVADURA 2; Short=Protein ATL2; AltName: Full=RING-type E3 ubiquitin transferase ATL2 {ECO:0000305};	SubName: Full=Zinc finger, RING-type {ECO:0000313|EMBL:OMO98547.1};	FOG: Predicted E3 ubiquitin ligase	GO:0016021,integral component of membrane; GO:0046872,metal ion binding; GO:0061630,ubiquitin protein ligase activity; GO:0006952,defense response; GO:0043161,proteasome-mediated ubiquitin-dependent protein catabolic process; GO:0010200,response to chitin	Ring finger domain
RL vs GL	Cluster-15967.9018	46.88	39.57	44.98	98.15	105.88	124.25	1342	1137	1471	2950	2972	3512	1.29678	1.52638e-29	1.46799e-27	up	K05907 adenylyl-sulfate reductase (glutathione) [EC:1.8.4.9] | (RefSeq) 5'-adenylylsulfate reductase 3, chloroplastic-like isoform X1 (A)	Thioredoxin-independent 5'-adenylylsulfate reductase [Corchorus olitorius]	RecName: Full=5'-adenylylsulfate reductase 3, chloroplastic; EC=1.8.4.9; AltName: Full=3'-phosphoadenosine-5'-phosphosulfate reductase homolog 26; Short=PAPS reductase homolog 26; Short=Prh-26; AltName: Full=Adenosine 5'-phosphosulfate 5'-adenylylsulfate sulfotransferase 3; Short=APS sulfotransferase 3; AltName: Full=Thioredoxin-independent APS reductase 3; Flags: Precursor;	SubName: Full=Thioredoxin-independent 5'-adenylylsulfate reductase {ECO:0000313|EMBL:OMO64817.1};	Phosphoadenosine phosphosulfate reductase	GO:0009507,chloroplast; GO:0051539,4 iron, 4 sulfur cluster binding; GO:0033741,adenylyl-sulfate reductase (glutathione) activity; GO:0009973,adenylyl-sulfate reductase activity; GO:0046872,metal ion binding; GO:0004604,phosphoadenylyl-sulfate reductase (thioredoxin) activity; GO:0045454,cell redox homeostasis; GO:0019344,cysteine biosynthetic process; GO:0000103,sulfate assimilation; GO:0019419,…	Phosphoadenosine phosphosulfate reductase family
RL vs GL	Cluster-15967.5921	127.56	114.61	129.12	50.9	58.04	49.85	1268	1138	1476	531	559	489	-1.25851	2.06768e-29	1.98414e-27	down	--	PREDICTED: late embryogenesis abundant protein At1g64065 [Theobroma cacao]	RecName: Full=Late embryogenesis abundant protein At1g64065 {ECO:0000305};	SubName: Full=Uncharacterized protein {ECO:0000313|EMBL:EOY23370.1};	--	GO:0016021,integral component of membrane	Late embryogenesis abundant protein
RL vs GL	Cluster-15967.31921	2.44	2.5	1.88	9.5	12.21	12.61	66	68	58	270	324	337	2.31261	2.17632e-29	2.08375e-27	up	--	CAP160 protein, putative [Theobroma cacao]	RecName: Full=Low-temperature-induced 65 kDa protein; AltName: Full=Desiccation-responsive protein 29B;	SubName: Full=CAP160 protein, putative {ECO:0000313|EMBL:EOY23189.1};	--	GO:0009738,abscisic acid-activated signaling pathway; GO:0010150,leaf senescence; GO:0009737,response to abscisic acid; GO:0009409,response to cold; GO:0009651,response to salt stress; GO:0009414,response to water deprivation	CAP160 repeat
RL vs GL	Cluster-15967.4163	0.61	0.09	0.23	16.26	15.69	12.18	7	1	3	196	175	138	5.56106	2.25132e-29	2.15076e-27	up	K13459 disease resistance protein RPS2 | (RefSeq) disease resistance protein At4g27190-like (A)	NB-ARC domain-containing disease resistance protein, putative [Theobroma cacao]	RecName: Full=Disease resistance protein At4g27190;	SubName: Full=NB-ARC domain-containing disease resistance protein, putative {ECO:0000313|EMBL:EOY11245.1};	Apoptotic ATPase	GO:0005886,plasma membrane; GO:0043531,ADP binding; GO:0005524,ATP binding; GO:0006952,defense response; GO:0007165,signal transduction	NB-ARC domain
RL vs GL	Cluster-15967.19937	50.09	68.38	73.18	14.25	15.47	17.5	310.99	422.13	525.62	92.79	92	107.2	-2.05525	2.32753e-29	2.21864e-27	down	K13459 disease resistance protein RPS2 | (RefSeq) probable disease resistance protein At4g27220 (A)	PREDICTED: probable disease resistance protein At4g27220 [Theobroma cacao]	RecName: Full=Disease resistance protein SUMM2 {ECO:0000305}; AltName: Full=Disease resistance protein At1g12280 {ECO:0000305}; AltName: Full=Protein SUPPRESSOR OF MKK1 MKK2 2 {ECO:0000303|PubMed:22423965};	SubName: Full=LRR and NB-ARC domains-containing disease resistance protein, putative {ECO:0000313|EMBL:EOY21097.1};	Apoptotic ATPase	GO:0005886,plasma membrane; GO:0043531,ADP binding; GO:0005524,ATP binding; GO:0006952,defense response; GO:0007165,signal transduction	NB-ARC domain
RL vs GL	Cluster-15967.13341	130.75	181.34	179.65	388.8	407.46	357.95	1871	2598.01	2947	5840.03	5681	5056	1.2072	2.68586e-29	2.55454e-27	up	K13420 LRR receptor-like serine/threonine-protein kinase FLS2 [EC:2.7.11.1] | (RefSeq) probable LRR receptor-like serine/threonine-protein kinase At3g47570 (A)	LOW QUALITY PROTEIN: probable leucine-rich repeat receptor-like protein kinase At1g35710 [Durio zibethinus]	RecName: Full=MDIS1-interacting receptor like kinase 2 {ECO:0000303|PubMed:26863186}; Short=AtMIK2 {ECO:0000303|PubMed:26863186}; AltName: Full=Probable LRR receptor-like serine/threonine-protein kinase At4g08850; EC=2.7.11.1 {ECO:0000305}; Flags: Precursor;	SubName: Full=Leucine-rich repeat receptor-like protein kinase family protein, putative {ECO:0000313|EMBL:EOY19719.1};	--	GO:0016021,integral component of membrane; GO:0016020,membrane; GO:0005886,plasma membrane; GO:0009506,plasmodesma; GO:0090406,pollen tube; GO:0005524,ATP binding; GO:0004674,protein serine/threonine kinase activity	Leucine rich repeat
RL vs GL	Cluster-15967.19186	162.94	168.33	152.15	76.16	81.86	79.73	2232	2308	2390	1095	1092	1078	-1.05164	2.88109e-29	2.73417e-27	down	K13420 LRR receptor-like serine/threonine-protein kinase FLS2 [EC:2.7.11.1] | (RefSeq) hypothetical protein (A)	probably inactive leucine-rich repeat receptor-like protein kinase At5g48380 [Herrania umbratica]	RecName: Full=Probably inactive leucine-rich repeat receptor-like protein kinase At5g48380; Flags: Precursor;	SubName: Full=Uncharacterized protein {ECO:0000313|EMBL:KJB10818.1};	--	GO:0016021,integral component of membrane; GO:0005886,plasma membrane; GO:0009506,plasmodesma; GO:0005524,ATP binding; GO:0016301,kinase activity; GO:0004672,protein kinase activity; GO:0033612,receptor serine/threonine kinase binding; GO:0042742,defense response to bacterium; GO:0060548,negative regulation of cell death; GO:0031348,negative regulation of defense response	Leucine rich repeat
RL vs GL	Cluster-15967.3139	25.01	38.57	22.27	0.07	0.61	0.38	335	517	342	1	8	5	-6.37869	2.90399e-29	2.74983e-27	down	--	--	--	--	--	--	--
RL vs GL	Cluster-15967.13714	16.15	19.87	20.23	65.81	70	59.03	107.26	131.3	155.25	458.48	446.28	386.8	1.75786	3.15463e-29	2.9806e-27	up	K20890 xylan alpha-glucuronosyltransferase [EC:2.4.1.-] | (RefSeq) UDP-glucuronate:xylan alpha-glucuronosyltransferase 1-like (A)	uncharacterized protein LOC110649985 [Hevea brasiliensis]	--	SubName: Full=PGG domain-containing protein {ECO:0000313|EMBL:GAV73196.1}; Flags: Fragment;	FOG: Ankyrin repeat	GO:0016021,integral component of membrane	Domain of unknown function
RL vs GL	Cluster-15967.29104	20.39	18.8	23.73	4.38	4.3	3.47	244	225	326	55	50	41	-2.40224	3.42256e-29	3.22666e-27	down	--	--	--	--	--	--	--
RL vs GL	Cluster-15967.30760	23.48	20.13	27.55	0.23	0.51	0.3	193	165	261.01	2	4.01	2.43	-6.22692	3.56983e-29	3.35814e-27	down	--	hypothetical protein TorRG33x02_088570 [Trema orientalis]	RecName: Full=UPF0481 protein At3g47200;	SubName: Full=UPF0481 protein At3g47200-like {ECO:0000313|RefSeq:XP_016752295.1};	--	GO:0016021,integral component of membrane; GO:0005886,plasma membrane	Plant protein of unknown function
RL vs GL	Cluster-15967.30744	344.76	316.76	373.5	156.2	149.75	162	1877	1712	2358	892	778	870	-1.18485	3.78499e-29	3.55276e-27	down	K13424 WRKY transcription factor 33 | (RefSeq) probable WRKY transcription factor 26 isoform X3 (A)	probable WRKY transcription factor 43 isoform X1 [Durio zibethinus]	RecName: Full=Probable WRKY transcription factor 50; AltName: Full=WRKY DNA-binding protein 50;	SubName: Full=WRKY DNA-binding protein 50, putative {ECO:0000313|EMBL:EOY29988.1};	--	GO:0005634,nucleus; GO:0003700,DNA-binding transcription factor activity; GO:0043565,sequence-specific DNA binding; GO:0050832,defense response to fungus; GO:0009867,jasmonic acid mediated signaling pathway; GO:0006351,transcription, DNA-templated	WRKY DNA -binding domain
RL vs GL	Cluster-15967.19312	83.55	80.5	82.36	39.28	41.12	38.94	1617	1562	1824	798	778	744	-1.07211	3.98477e-29	3.73214e-27	down	K10664 E3 ubiquitin-protein ligase ATL6/9/15/31/42/55 [EC:2.3.2.27] | (RefSeq) RING-H2 finger protein ATL54 (A)	RING-H2 finger protein ATL51-like [Durio zibethinus]	RecName: Full=E3 ubiquitin-protein ligase RING1; EC=2.3.2.27 {ECO:0000269|PubMed:18643987}; AltName: Full=RING-H2 finger protein ATL55; AltName: Full=RING-type E3 ubiquitin transferase ATL55 {ECO:0000305};	SubName: Full=RING/U-box superfamily protein, putative {ECO:0000313|EMBL:EOX92004.1};	FOG: Predicted E3 ubiquitin ligase	GO:0016021,integral component of membrane; GO:0005886,plasma membrane; GO:0046872,metal ion binding; GO:0061630,ubiquitin protein ligase activity; GO:0004842,ubiquitin-protein transferase activity; GO:0006952,defense response; GO:0043068,positive regulation of programmed cell death; GO:0012501,programmed cell death; GO:0043161,proteasome-mediated ubiquitin-dependent protein catabolic process; GO:…	Ring finger domain
RL vs GL	Cluster-15967.15790	80.87	101.75	82.57	211.79	223.83	205.93	456.75	570.8	540.46	1254.72	1207.77	1147.33	1.23859	4.32247e-29	4.03963e-27	up	K20181 vacuolar protein sorting-associated protein 18 | (RefSeq) vacuolar sorting-associated-like protein (A)	PREDICTED: probable LRR receptor-like serine/threonine-protein kinase At3g47570 [Citrus sinensis]	RecName: Full=Probable LRR receptor-like serine/threonine-protein kinase At3g47570; EC=2.7.11.1; Flags: Precursor;	SubName: Full=Uncharacterized protein {ECO:0000313|EMBL:GAY63652.1};	--	GO:0016021,integral component of membrane; GO:0005886,plasma membrane; GO:0005524,ATP binding; GO:0004674,protein serine/threonine kinase activity	Protein kinase domain
RL vs GL	Cluster-15967.21109	48.35	69.31	50.16	197.21	248.16	150.53	294	419	353	1258	1445	903	1.79083	5.11517e-29	4.77009e-27	up	--	--	--	--	--	--	--
RL vs GL	Cluster-15967.8204	147.5	160.82	156.16	69.55	74.06	68.77	992.73	1077.29	1214.49	491.06	478.69	456.63	-1.16358	5.59531e-29	5.20654e-27	down	K13457 disease resistance protein RPM1 | (RefSeq) disease resistance protein RPM1 isoform X1 (A)	putative disease resistance protein At1g50180 [Durio zibethinus]	RecName: Full=Putative disease resistance protein At1g50180;	SubName: Full=putative disease resistance protein At1g50180 {ECO:0000313|RefSeq:XP_016696471.1};	Apoptotic ATPase	GO:0005886,plasma membrane; GO:0009506,plasmodesma; GO:0043531,ADP binding; GO:0005524,ATP binding; GO:0006952,defense response; GO:0007165,signal transduction	NB-ARC domain
RL vs GL	Cluster-15967.20448	24.04	27.59	23.33	7.69	9.82	8.78	652	751	723	219	261	235	-1.53567	5.6976e-29	5.29027e-27	down	--	uncharacterized protein LOC110825130 [Carica papaya]	--	SubName: Full=Uncharacterized protein {ECO:0000313|EnsemblPlants:PGSC0003DMT400050400};	--	GO:0016021,integral component of membrane	Peptidase M50B-like
RL vs GL	Cluster-15967.19624	27.34	27.91	28.94	58.84	61.57	56.1	774	793	936	1749	1709	1568	1.04438	6.23589e-29	5.77761e-27	up	K15378 solute carrier family 45, member 1/2/4 | (RefSeq) sucrose transport protein SUC2-like (A)	hypothetical protein B456_005G075300 [Gossypium raimondii]	RecName: Full=Sucrose transport protein SUC9; AltName: Full=Sucrose permease 9; AltName: Full=Sucrose-proton symporter 9;	SubName: Full=Uncharacterized protein {ECO:0000313|EMBL:KJB28907.1};	Sucrose transporter and related proteins	GO:0005887,integral component of plasma membrane; GO:0005886,plasma membrane; GO:0042951,arbutin transmembrane transporter activity; GO:0005364,maltose:proton symporter activity; GO:0042950,salicin transmembrane transporter activity; GO:0008515,sucrose transmembrane transporter activity; GO:0051119,sugar transmembrane transporter activity; GO:0009908,flower development; GO:0042946,glucoside trans…	MFS/sugar transport protein
RL vs GL	Cluster-15967.33629	95.06	144.76	115.65	36.22	42.39	40.97	734.24	1114.42	1030.19	293.56	315.53	312.23	-1.59946	6.39626e-29	5.91344e-27	down	K13420 LRR receptor-like serine/threonine-protein kinase FLS2 [EC:2.7.11.1] | (RefSeq) LRR receptor-like serine/threonine-protein kinase FLS2 (A)	probable LRR receptor-like serine/threonine-protein kinase At4g36180 [Herrania umbratica]	RecName: Full=Receptor-like protein 1 {ECO:0000303|PubMed:18434605}; Short=AtRLP1 {ECO:0000303|PubMed:18434605}; AltName: Full=Receptor of eMax {ECO:0000303|PubMed:23898033}; Flags: Precursor;	SubName: Full=Uncharacterized protein {ECO:0000313|EMBL:KJB28174.1};	FOG: Leucine rich repeat	GO:0016021,integral component of membrane; GO:0042742,defense response to bacterium	Leucine rich repeat
RL vs GL	Cluster-15967.7591	59.72	75.63	55.84	15.55	13.08	11.57	269.65	338.1	293.45	73.63	55.99	51.52	-2.27948	7.832e-29	7.22527e-27	down	K13430 serine/threonine-protein kinase PBS1 [EC:2.7.11.1] | (RefSeq) probable serine/threonine-protein kinase PBL7 isoform X1 (A)	putative receptor-like protein kinase At5g39000 [Herrania umbratica]	RecName: Full=Putative receptor-like protein kinase At5g39000; EC=2.7.11.-; Flags: Precursor;	SubName: Full=Malectin/receptor-like protein kinase family protein, putative {ECO:0000313|EMBL:EOY03753.1};	Serine/threonine protein kinase	GO:0016021,integral component of membrane; GO:0005524,ATP binding; GO:0004674,protein serine/threonine kinase activity	--
RL vs GL	Cluster-15967.6790	16.36	16.99	16.46	2.43	1.85	2.32	173.64	180.25	200.78	27.04	19.07	24.35	-2.95162	7.91098e-29	7.28251e-27	down	--	PREDICTED: rust resistance kinase Lr10-like [Gossypium arboreum]	RecName: Full=Rust resistance kinase Lr10 {ECO:0000312|EMBL:AAC49629.1}; EC=2.7.11.1; AltName: Full=Probable receptor-like serine/threonine-protein kinase LRK10; Flags: Precursor;	SubName: Full=PR5-like receptor kinase {ECO:0000313|EMBL:EOY13657.1};	--	GO:0016021,integral component of membrane; GO:0005886,plasma membrane; GO:0005524,ATP binding; GO:0004674,protein serine/threonine kinase activity	--
RL vs GL	Cluster-15967.6581	60.44	78.06	73.53	27.84	32.64	30.44	1375.38	1781.74	1912.98	665	727	683.79	-1.24341	8.054e-29	7.39832e-27	down	K12637 3-epi-6-deoxocathasterone 23-monooxygenase [EC:1.14.13.112] | (RefSeq) 3-epi-6-deoxocathasterone 23-monooxygenase (A)	hypothetical protein POPTR_005G009300v3 [Populus trichocarpa]	RecName: Full=Receptor-like protein 15 {ECO:0000303|PubMed:18434605}; Short=AtRLP15 {ECO:0000303|PubMed:18434605}; Flags: Precursor;	SubName: Full=Uncharacterized protein {ECO:0000313|EMBL:ERP60133.1};	FOG: Leucine rich repeat	GO:0016021,integral component of membrane	Leucine rich repeat
RL vs GL	Cluster-15967.17819	44.89	47.65	41.63	116.19	122.87	104.17	345	365	369	937	910	790	1.32181	8.19416e-29	7.51102e-27	up	--	PREDICTED: uncharacterized protein LOC100242192 isoform X1 [Vitis vinifera]	--	SubName: Full=Uncharacterized protein {ECO:0000313|EMBL:CCB59866.1};	--	GO:0016021,integral component of membrane	Domain of unknown function (DUF4220)
RL vs GL	Cluster-15967.5688	2.49	3.72	2.64	12.52	14.93	12.26	62	93	75.29	328	364.83	302	2.14938	8.4178e-29	7.6996e-27	up	K01537 Ca2+-transporting ATPase [EC:3.6.3.8] | (RefSeq) putative calcium-transporting ATPase 13, plasma membrane-type (A)	PREDICTED: putative calcium-transporting ATPase 13, plasma membrane-type [Theobroma cacao]	RecName: Full=Putative calcium-transporting ATPase 13, plasma membrane-type; EC=3.6.3.8; AltName: Full=Ca(2+)-ATPase isoform 13;	RecName: Full=Calcium-transporting ATPase {ECO:0000256|RuleBase:RU361146}; EC=3.6.3.8 {ECO:0000256|RuleBase:RU361146};	Calcium transporting ATPase	GO:0005887,integral component of plasma membrane; GO:0043231,intracellular membrane-bounded organelle; GO:0005524,ATP binding; GO:0005388,calcium-transporting ATPase activity; GO:0005516,calmodulin binding; GO:0046872,metal ion binding	E1-E2 ATPase
RL vs GL	Cluster-15967.33385	66.69	95.44	65.5	14.87	19.71	15.66	296.92	420.55	339.49	69.4	83.11	68.76	-2.22376	9.33849e-29	8.5236e-27	down	K13459 disease resistance protein RPS2 | (RefSeq) probable disease resistance protein At4g27220 (A)	probable disease resistance protein At4g27220 [Durio zibethinus]	--	SubName: Full=Uncharacterized protein {ECO:0000313|EMBL:KJB61805.1};	--	GO:0043531,ADP binding; GO:0006952,defense response	--
RL vs GL	Cluster-15967.29280	40.61	48.2	42.82	18.88	18.26	19.52	965	1149	1163	471	425	458	-1.23804	1.03266e-28	9.40554e-27	down	--	--	--	--	--	--	--
RL vs GL	Cluster-15967.27455	1.95	1.7	5.7	37.83	39.48	41.32	9.36	8.09	31.84	190.74	180.35	195.95	3.59825	1.26596e-28	1.14818e-26	up	--	PREDICTED: uncharacterized protein LOC104783628 [Camelina sativa]	--	SubName: Full=Uncharacterized protein {ECO:0000313|EMBL:KFK39187.1};	FOG: Ankyrin repeat	GO:0005794,Golgi apparatus; GO:0016021,integral component of membrane; GO:0015020,glucuronosyltransferase activity; GO:0009834,plant-type secondary cell wall biogenesis; GO:0045492,xylan biosynthetic process	Ankyrin repeats (3 copies)
RL vs GL	Cluster-15967.22008	1.03	0.8	0.79	14.82	16.1	17.85	9	6.99	8	136	136	154	4.1884	1.3374e-28	1.21042e-26	up	K07024 sucrose-6-phosphatase&#160; [EC:3.1.3.24] | (RefSeq) sucrose-phosphatase 2-like (A)	Sucrose-phosphate phosphatase [Corchorus olitorius]	RecName: Full=Sucrose-phosphatase 1; Short=NtSPP1; EC=3.1.3.24;	SubName: Full=Sucrose-phosphate phosphatase {ECO:0000313|EMBL:OMO68669.1};	--	GO:0000287,magnesium ion binding; GO:0050307,sucrose-phosphate phosphatase activity; GO:0005986,sucrose biosynthetic process	Sucrose-6-phosphate phosphohydrolase C-terminal
RL vs GL	Cluster-15967.16737	50.3	59.55	53.98	23.83	26.53	25.15	1335	1586	1637	664	690	659	-1.13994	1.53423e-28	1.38564e-26	down	K05391 cyclic nucleotide gated channel, plant | (RefSeq) cyclic nucleotide-gated ion channel 1-like (A)	wall-associated receptor kinase-like 20 [Herrania umbratica]	RecName: Full=Wall-associated receptor kinase-like 20; EC=2.7.11.-; Flags: Precursor;	SubName: Full=Kinase, putative {ECO:0000313|EMBL:EOY18104.1};	Serine/threonine protein kinase	GO:0016021,integral component of membrane; GO:0005886,plasma membrane; GO:0005524,ATP binding; GO:0030247,polysaccharide binding; GO:0004674,protein serine/threonine kinase activity; GO:0007166,cell surface receptor signaling pathway	Protein tyrosine kinase
RL vs GL	Cluster-15967.18118	253.85	227.69	252.42	118.22	125.87	112.07	2394	2144	2739	1170	1149	1043	-1.07648	1.5515e-28	1.3983e-26	down	--	PREDICTED: uncharacterized protein LOC18589212 [Theobroma cacao]	--	SubName: Full=Uncharacterized protein {ECO:0000313|EMBL:EOY31761.1};	--	--	--
RL vs GL	Cluster-15967.37633	7.57	8.07	9.85	0.27	0.29	0.17	133	142	198	5	5	3	-5.13828	1.79823e-28	1.61728e-26	down	K21435 ankyrin repeat domain-containing protein 6 | (RefSeq) ankyrin repeat-containing protein At3g12360-like (A)	Ankyrin repeat family protein, putative [Theobroma cacao]	RecName: Full=Ankyrin repeat-containing protein NPR4 {ECO:0000305}; Short=OsNPR4 {ECO:0000303|PubMed:17309686};	SubName: Full=Ankyrin repeat family protein, putative {ECO:0000313|EMBL:EOY20428.1};	FOG: Ankyrin repeat	GO:0016021,integral component of membrane; GO:0005886,plasma membrane	Domain of unknown function
RL vs GL	Cluster-15967.37157	21.22	27.67	30.48	7.67	7.83	4.83	432	565	710	164	156	97	-1.98783	1.96591e-28	1.76439e-26	down	--	hypothetical protein COLO4_17801 [Corchorus olitorius]	--	SubName: Full=Uncharacterized protein {ECO:0000313|EMBL:OMO92195.1};	--	--	Protein of unknown function (DUF1005)
RL vs GL	Cluster-15967.20272	57.78	62.52	58.34	28.1	27.36	29.37	1367	1484	1578	698	634	686	-1.09757	2.05747e-28	1.84272e-26	down	K13412 calcium-dependent protein kinase [EC:2.7.11.1] | (RefSeq) calcium-dependent protein kinase 28-like (A)	calcium-dependent protein kinase 16 [Quercus suber]	RecName: Full=Calcium-dependent protein kinase 16; EC=2.7.11.1;	SubName: Full=calcium-dependent protein kinase 16-like isoform X2 {ECO:0000313|RefSeq:XP_018846429.1, ECO:0000313|RefSeq:XP_018846436.1};	Ca2+/calmodulin-dependent protein kinase, EF-Hand protein superfamily	GO:0005737,cytoplasm; GO:0005634,nucleus; GO:0005886,plasma membrane; GO:0005524,ATP binding; GO:0005509,calcium ion binding; GO:0009931,calcium-dependent protein serine/threonine kinase activity; GO:0005516,calmodulin binding; GO:0004683,calmodulin-dependent protein kinase activity; GO:0004672,protein kinase activity; GO:0009738,abscisic acid-activated signaling pathway; GO:0035556,intracellular…	Protein kinase domain
RL vs GL	Cluster-15967.1896	4.45	6.05	6.3	17.71	18.08	18.57	122.93	168.01	198.88	513.99	490	507	1.67152	2.42891e-28	2.16636e-26	up	K13493 cytokinin-N-glucosyltransferase [EC:2.4.1.-] | (RefSeq) UDP-glycosyltransferase 76C2 (A)	UDP-glucoronosyl/UDP-glucosyl transferase family protein [Populus trichocarpa]	RecName: Full=UDP-glycosyltransferase 76F1; EC=2.4.1.-;	SubName: Full=UDP-glucoronosyl/UDP-glucosyl transferase family protein {ECO:0000313|EMBL:EEF02418.1};	UDP-glucuronosyl and UDP-glucosyl transferase	GO:0043231,intracellular membrane-bounded organelle; GO:0080043,quercetin 3-O-glucosyltransferase activity; GO:0080044,quercetin 7-O-glucosyltransferase activity; GO:0008152,metabolic process	UDP-glucoronosyl and UDP-glucosyl transferase
RL vs GL	Cluster-15967.32462	201.04	246.89	188.86	75.47	62.54	50.19	483.89	580	538.75	190.3	137.78	119	-1.81532	2.46496e-28	2.19396e-26	down	K15078 structure-specific endonuclease subunit SLX1 [EC:3.6.1.-] | (RefSeq) putative disease resistance protein RGA3 (A)	PREDICTED: putative disease resistance protein RGA4 isoform X1 [Populus euphratica]	RecName: Full=Putative disease resistance protein RGA3; AltName: Full=Blight resistance protein B149; AltName: Full=RGA1-blb;	SubName: Full=Disease resistance protein {ECO:0000313|EMBL:OMO94558.1};	Apoptotic ATPase	GO:0043531,ADP binding; GO:0005524,ATP binding; GO:0006952,defense response	NB-ARC domain
RL vs GL	Cluster-15967.6603	0.81	0.82	0.81	14.95	16.36	16.96	7	7	8	135	136	144	4.27775	2.60873e-28	2.31714e-26	up	--	--	--	--	--	--	--
RL vs GL	Cluster-15967.30122	32.48	39.73	32.47	0.58	0	0.31	212	258	245	4	0	2	-6.86382	2.77334e-28	2.45827e-26	down	--	--	--	--	--	--	--
RL vs GL	Cluster-15967.7972	19.8	22.08	17.49	4.49	5.96	4.61	357	399	361	85	105	82	-2.00624	2.84508e-28	2.51667e-26	down	K01090 protein phosphatase [EC:3.1.3.16] | (RefSeq) LOW QUALITY PROTEIN: serine/threonine-protein phosphatase BSL1-like (A)	LOW QUALITY PROTEIN: serine/threonine-protein phosphatase BSL1-like [Durio zibethinus]	RecName: Full=Serine/threonine-protein phosphatase BSL1; EC=3.1.3.16; AltName: Full=BSU1-like protein 1;	RecName: Full=Serine/threonine-protein phosphatase {ECO:0000256|PIRNR:PIRNR036363}; EC=3.1.3.16 {ECO:0000256|PIRNR:PIRNR036363};	Kelch repeat-containing proteins	GO:0005634,nucleus; GO:0005886,plasma membrane; GO:0046872,metal ion binding; GO:0004721,phosphoprotein phosphatase activity; GO:0009742,brassinosteroid mediated signaling pathway	--
RL vs GL	Cluster-15967.23801	84.06	77.48	81.64	164.36	178.71	200.69	1522	1406	1692	3124	3161	3587	1.13537	3.542e-28	3.12671e-26	up	K05681 ATP-binding cassette, subfamily G (WHITE), member 2 | (RefSeq) ABC transporter G family member 9-like (A)	ABC transporter G family member 22-like isoform X2 [Durio zibethinus]	RecName: Full=ABC transporter G family member 22; Short=ABC transporter ABCG.22; Short=AtABCG22; AltName: Full=White-brown complex homolog protein 23; Short=AtWBC23;	SubName: Full=White-brown-complex ABC transporter family isoform 1 {ECO:0000313|EMBL:EOY08566.1};	Transporter, ABC superfamily (Breast cancer resistance protein)	GO:0016021,integral component of membrane; GO:0005886,plasma membrane; GO:0005524,ATP binding; GO:0042626,ATPase activity, coupled to transmembrane movement of substances; GO:0009414,response to water deprivation; GO:0010148,transpiration	ABC-2 type transporter
RL vs GL	Cluster-15967.35736	4.77	5.82	5.58	0.18	0.12	0.35	125	153	167	5	3	9	-4.6675	3.74245e-28	3.29688e-26	down	K15718 linoleate 9S-lipoxygenase [EC:1.13.11.58] | (RefSeq) probable linoleate 9S-lipoxygenase 4 (A)	PREDICTED: uncharacterized protein LOC109359660 [Lupinus angustifolius]	--	SubName: Full=Retrotransposon gag protein {ECO:0000313|EMBL:OMO62054.1};	FOG: Transposon-encoded proteins with TYA, reverse transcriptase, integrase domains in various combinations	--	Retrotransposon gag protein
RL vs GL	Cluster-15967.29522	106.33	101.99	101.54	49.72	53.36	44.23	1970	1894	2153	967	966	809	-1.10002	4.19327e-28	3.68647e-26	down	--	ureide permease 1-like [Herrania umbratica]	RecName: Full=Ureide permease 2 {ECO:0000303|PubMed:11971139}; Short=AtUPS2 {ECO:0000303|PubMed:11971139};	SubName: Full=Ureide permease 2 {ECO:0000313|EMBL:EOY01703.1};	--	GO:0016021,integral component of membrane; GO:0005886,plasma membrane; GO:0005274,allantoin:proton symporter activity; GO:0005524,ATP binding; GO:0015210,uracil transmembrane transporter activity; GO:0015720,allantoin transport; GO:0043100,pyrimidine nucleobase salvage; GO:0015857,uracil transport	Ureide permease
RL vs GL	Cluster-15967.31788	87.98	103.75	101.78	15.8	11.71	23.05	228.49	263.59	312.41	42.99	28	58.99	-2.58315	4.41007e-28	3.86916e-26	down	K13416 brassinosteroid insensitive 1-associated receptor kinase 1 [EC:2.7.10.1 2.7.11.1] | (RefSeq) somatic embryogenesis receptor kinase 4-like isoform X1 (A)	G-type lectin S-receptor-like serine/threonine-protein kinase LECRK3 [Jatropha curcas]	RecName: Full=G-type lectin S-receptor-like serine/threonine-protein kinase LECRK1 {ECO:0000305}; Short=OsLecRK1 {ECO:0000303|PubMed:25485617}; EC=2.7.11.1 {ECO:0000305}; AltName: Full=OsRLCK134 {ECO:0000303|PubMed:19825577}; Flags: Precursor;	SubName: Full=Uncharacterized protein {ECO:0000313|EMBL:CCB56714.1};	--	GO:0016021,integral component of membrane; GO:0005886,plasma membrane; GO:0005524,ATP binding; GO:0030246,carbohydrate binding; GO:0004674,protein serine/threonine kinase activity; GO:0006952,defense response; GO:0006468,protein phosphorylation	Protein kinase domain
RL vs GL	Cluster-15967.41703	22.79	26.33	27.69	0.25	0.55	0.13	172	198	241	2	4	1	-6.40365	6.16642e-28	5.3881e-26	down	--	--	--	--	--	--	--
RL vs GL	Cluster-15967.2073	0.12	0.06	0.22	12.67	12.8	10.39	2	1	4	214	201	165	6.41115	8.47672e-28	7.39177e-26	up	--	--	--	--	--	--	--
RL vs GL	Cluster-15967.30399	0.19	0.05	0.09	2.54	2.72	2.14	11	3	6	153	153.35	121	4.44592	9.91789e-28	8.63097e-26	up	K12874 intron-binding protein aquarius | (RefSeq) LOW QUALITY PROTEIN: intron-binding protein aquarius-like (A)	uncharacterized protein LOC111829922 [Capsella rubella]	RecName: Full=Putative ribonuclease H protein At1g65750; EC=3.1.26.4;	SubName: Full=Reverse transcriptase {ECO:0000313|EMBL:OMO55133.1};	FOG: Reverse transcriptase	GO:0046872,metal ion binding; GO:0003676,nucleic acid binding; GO:0004523,RNA-DNA hybrid ribonuclease activity	Reverse transcriptase (RNA-dependent DNA polymerase)
RL vs GL	Cluster-15967.32852	208.74	239.06	245.26	82.31	67.58	67.52	402	446	565	166	117	128	-1.74046	1.04892e-27	9.10971e-26	down	K13459 disease resistance protein RPS2 | (RefSeq) probable disease resistance protein At1g12280 isoform X1 (A)	PREDICTED: rust resistance kinase Lr10-like [Gossypium arboreum]	RecName: Full=Rust resistance kinase Lr10 {ECO:0000312|EMBL:AAC49629.1}; EC=2.7.11.1; AltName: Full=Probable receptor-like serine/threonine-protein kinase LRK10; Flags: Precursor;	SubName: Full=rust resistance kinase Lr10-like {ECO:0000313|RefSeq:XP_016726037.1};	--	GO:0016021,integral component of membrane; GO:0005886,plasma membrane; GO:0005524,ATP binding; GO:0004674,protein serine/threonine kinase activity	Protein kinase domain
RL vs GL	Cluster-15967.28170	1.56	1.18	3.02	31.81	25.81	30.26	8	6	18	171	126	153	3.8623	1.13782e-27	9.86189e-26	up	--	--	--	--	--	--	--
RL vs GL	Cluster-15967.13068	95.73	120.62	111.31	51.08	52.23	57.17	4055	5133	5380	2272	2174	2391	-1.04876	1.22596e-27	1.06044e-25	down	K17506 protein phosphatase 1L [EC:3.1.3.16] | (RefSeq) probable protein phosphatase 2C 44 (A)	PREDICTED: probable protein phosphatase 2C 44 isoform X2 [Juglans regia]	RecName: Full=Probable protein phosphatase 2C 44; Short=OsPP2C44; EC=3.1.3.16;	SubName: Full=probable protein phosphatase 2C 44 isoform X2 {ECO:0000313|RefSeq:XP_018833572.1};	Serine/threonine protein phosphatase	GO:0046872,metal ion binding; GO:0004722,protein serine/threonine phosphatase activity	Protein phosphatase 2C
RL vs GL	Cluster-15967.27566	23.43	31.44	21.43	3.53	1.54	2.1	158	211	167	25	10	14	-3.42799	1.49557e-27	1.29105e-25	down	--	--	--	--	--	--	--
RL vs GL	Cluster-15967.16678	13.59	16.23	15.15	38.95	39.13	49.25	269	322	343	809	757	962	1.47938	1.55979e-27	1.34379e-25	up	K19825 2-alkenal reductase (NADP+) [EC:1.3.1.102] | (RefSeq) 2-alkenal reductase (NADP(+)-dependent) isoform X1 (A)	NADPH-dependent oxidoreductase 2-alkenal reductase-like [Durio zibethinus]	RecName: Full=2-alkenal reductase (NADP(+)-dependent); EC=1.3.1.102 {ECO:0000269|PubMed:17945329, ECO:0000269|Ref.3, ECO:0000269|Ref.4}; AltName: Full=Alkenal double bound reductase; AltName: Full=Allylic alcohol dehydrogenase 1 {ECO:0000303|PubMed:11117876}; Short=allyl-ADH1 {ECO:0000303|PubMed:11117876}; AltName: Full=Flavin-free double bond reductase {ECO:0000303|Ref.4}; Short=NtDBR; AltName: …	SubName: Full=Alcohol dehydrogenase superfamily, zinc-type {ECO:0000313|EMBL:OMO55422.1};	Predicted NAD-dependent oxidoreductase	GO:0016491,oxidoreductase activity	N-terminal domain of oxidoreductase
RL vs GL	Cluster-15967.38220	133.54	183.41	169.18	53.55	48.28	44.42	357	480	534	150	119	117	-1.78658	1.66169e-27	1.42872e-25	down	K20791 N-alpha-acetyltransferase 10/11 [EC:2.3.1.255] | (RefSeq) N-alpha-acetyltransferase 11-like (A)	hypothetical protein TSUD_119670 [Trifolium subterraneum]	RecName: Full=N-terminal acetyltransferase A complex catalytic subunit NAA10 {ECO:0000303|PubMed:25966763}; Short=AtNAA10 {ECO:0000303|PubMed:25966763}; EC=2.3.1.255 {ECO:0000269|PubMed:25966763};	SubName: Full=Uncharacterized protein {ECO:0000313|EMBL:PKI62962.1}; Flags: Fragment;	Subunit of the major N alpha-acetyltransferase	GO:0005829,cytosol; GO:0022626,cytosolic ribosome; GO:0031415,NatA complex; GO:0008080,N-acetyltransferase activity; GO:1990190,peptide-glutamate-N-acetyltransferase activity; GO:1990189,peptide-serine-N-acetyltransferase activity; GO:0009793,embryo development ending in seed dormancy; GO:0006475,internal protein amino acid acetylation; GO:0018002,N-terminal peptidyl-glutamic acid acetylation; GO…	--
RL vs GL	Cluster-15967.38705	12.8	14.56	13.21	1.75	1.44	1.24	146	166	173	21	16	14	-3.21529	1.78477e-27	1.53148e-25	down	--	--	--	--	--	--	--
RL vs GL	Cluster-15967.5159	10.87	13	11.33	2.99	1.27	1.19	315	378	375	91	36	34	-2.70893	1.79694e-27	1.53885e-25	down	K16224 senescence-induced receptor-like serine/threonine-protein kinase | (RefSeq) senescence-induced receptor-like serine/threonine-protein kinase (A)	LRR receptor-like serine/threonine-protein kinase IOS1 [Durio zibethinus]	RecName: Full=LRR receptor-like serine/threonine-protein kinase IOS1 {ECO:0000303|PubMed:21711359}; EC=2.7.11.- {ECO:0000255|PROSITE-ProRule:PRU00159}; AltName: Full=Protein IMPAIRED OOMYCETE SUSCEPTIBILITY 1 {ECO:0000303|PubMed:21711359}; Flags: Precursor;	SubName: Full=Leucine-rich repeat protein kinase family protein, putative {ECO:0000313|EMBL:EOY26999.1};	--	GO:0016021,integral component of membrane; GO:0005886,plasma membrane; GO:0090406,pollen tube; GO:0005524,ATP binding; GO:0042803,protein homodimerization activity; GO:0004674,protein serine/threonine kinase activity; GO:0009738,abscisic acid-activated signaling pathway; GO:0002229,defense response to oomycetes; GO:0009788,negative regulation of abscisic acid-activated signaling pathway; GO:19022…	Malectin-like domain
RL vs GL	Cluster-15967.207	1.09	1.04	0.5	4.34	6.33	6.3	65	62	34	271	370	370	2.67291	2.03717e-27	1.74111e-25	up	K18643 katanin p80 WD40 repeat-containing subunit B1 | (RefSeq) uncharacterized LOC105795008 (A)	uncharacterized protein LOC111303343 [Durio zibethinus]	--	SubName: Full=uncharacterized protein LOC109013782 {ECO:0000313|RefSeq:XP_018851531.1};	--	--	Protein of unknown function (DUF789)
RL vs GL	Cluster-15967.26205	87.6	110	110.01	42.97	46.51	38.1	911	1143	1315	469	469	391	-1.29837	2.05521e-27	1.75305e-25	down	--	Cupredoxin superfamily protein, putative isoform 2, partial [Theobroma cacao]	RecName: Full=Umecyanin {ECO:0000303|PubMed:5490233}; Short=UMC {ECO:0000303|PubMed:15631465};	SubName: Full=Cupredoxin superfamily protein, putative isoform 2 {ECO:0000313|EMBL:EOY31108.1}; Flags: Fragment;	--	GO:0009055,electron transfer activity; GO:0046872,metal ion binding	Plastocyanin-like domain
RL vs GL	Cluster-15967.36262	22.98	26.97	28.61	9.19	9.33	7.94	431	507	614	181	171	147	-1.5939	2.09656e-27	1.78477e-25	down	K02725 20S proteasome subunit alpha 6 [EC:3.4.25.1] | (RefSeq) proteasome subunit alpha type-1-like (A)	LOB domain-containing protein 1 [Theobroma cacao]	RecName: Full=LOB domain-containing protein 1; AltName: Full=ASYMMETRIC LEAVES 2-like protein 8; Short=AS2-like protein 8;	SubName: Full=LOB domain-containing protein 1 {ECO:0000313|EMBL:EOY33105.1};	--	GO:0005739,mitochondrion	Lateral organ boundaries (LOB) domain
RL vs GL	Cluster-15967.27389	15.89	23.51	20.03	1.35	0.59	1.15	112	165	163	10	4	8	-4.28208	2.39687e-27	2.03639e-25	down	K15078 structure-specific endonuclease subunit SLX1 [EC:3.6.1.-] | (RefSeq) putative disease resistance protein RGA3 (A)	PREDICTED: putative disease resistance RPP13-like protein 1 [Vitis vinifera]	RecName: Full=Putative disease resistance RPP13-like protein 1;	SubName: Full=Uncharacterized protein {ECO:0000313|EMBL:CCB58659.1};	Apoptotic ATPase	GO:0005886,plasma membrane; GO:0043531,ADP binding; GO:0005524,ATP binding; GO:0009626,plant-type hypersensitive response; GO:0007165,signal transduction	Rx N-terminal domain
RL vs GL	Cluster-15967.11918	126.28	129.34	151.48	67.31	66.75	71.61	3633	3735	4978	2033	1883	2034	-1.00677	2.59191e-27	2.19775e-25	down	K18834 WRKY transcription factor 1 | (RefSeq) WRKY transcription factor WRKY24-like (A)	WRKY transcription factor, putative [Theobroma cacao]	RecName: Full=Probable WRKY transcription factor 40; AltName: Full=WRKY DNA-binding protein 40;	SubName: Full=WRKY transcription factor, putative {ECO:0000313|EMBL:EOY29346.1};	--	GO:0005634,nucleus; GO:0003700,DNA-binding transcription factor activity; GO:0043565,sequence-specific DNA binding; GO:0044212,transcription regulatory region DNA binding; GO:0042742,defense response to bacterium; GO:0050832,defense response to fungus; GO:0045892,negative regulation of transcription, DNA-templated; GO:0031347,regulation of defense response; GO:0010200,response to chitin; GO:00022…	Growth-arrest specific micro-tubule binding
RL vs GL	Cluster-15967.42128	2.03	1.35	3.61	15.29	22.43	23.36	24	16	49	190	258	273	3.0851	2.69036e-27	2.27674e-25	up	K19245 sulfonate dioxygenase [EC:1.14.11.-] | (RefSeq) alpha-ketoglutarate-dependent sulfonate dioxygenase-like (A)	taurine dioxygenase, partial [Ostreococcus tauri]	--	SubName: Full=Putative phenylalanine--tRNA ligase alpha subunit {ECO:0000313|EMBL:OLP78630.1};	--	GO:0005737,cytoplasm; GO:0005524,ATP binding; GO:0016491,oxidoreductase activity; GO:0004826,phenylalanine-tRNA ligase activity; GO:0008176,tRNA (guanine-N7-)-methyltransferase activity; GO:0000049,tRNA binding; GO:0006432,phenylalanyl-tRNA aminoacylation	Taurine catabolism dioxygenase TauD, TfdA family
RL vs GL	Cluster-15967.2723	8.03	10.74	8.47	1.73	1.12	1.58	190	255	229	43	26	37	-2.63579	2.84383e-27	2.40189e-25	down	K19613 leucine-rich repeat protein SHOC2 | (RefSeq) putative disease resistance protein RGA4 (A)	PREDICTED: putative disease resistance protein RGA3 [Gossypium arboreum]	RecName: Full=Putative disease resistance protein RGA4; AltName: Full=RGA4-blb;	SubName: Full=Cc-nbs-lrr resistance protein, putative isoform 1 {ECO:0000313|EMBL:EOY04540.1};	--	GO:0043531,ADP binding; GO:0005524,ATP binding; GO:0006952,defense response	--
RL vs GL	Cluster-15967.23150	364.61	289.61	289.36	118.09	111.02	134.13	1878.37	1479.98	1730.34	638.06	544.71	681.56	-1.41819	2.92057e-27	2.46187e-25	down	K03781 catalase [EC:1.11.1.6] | (RefSeq) catalase isozyme 1 (A)	catalase, partial [Tectona grandis]	RecName: Full=Catalase isozyme 1; EC=1.11.1.6;	SubName: Full=Catalase {ECO:0000313|EMBL:CBA13376.1}; Flags: Fragment;	Catalase	GO:0009514,glyoxysome; GO:0005634,nucleus; GO:0004096,catalase activity; GO:0020037,heme binding; GO:0046872,metal ion binding; GO:0042744,hydrogen peroxide catabolic process; GO:0006979,response to oxidative stress; GO:0009845,seed germination	Catalase
RL vs GL	Cluster-15967.5792	16.24	21.94	13.92	1.77	1.24	1.66	149	201	147	17	11	15	-3.5053	3.25472e-27	2.73817e-25	down	K19613 leucine-rich repeat protein SHOC2 | (RefSeq) putative disease resistance protein RGA3 (A)	putative disease resistance RPP13-like protein 1 isoform X1 [Herrania umbratica]	RecName: Full=Disease resistance-like protein DSC1 {ECO:0000305}; AltName: Full=Protein DOMINANT SUPPRESSOR OF CAMTA3 NUMBER 1 {ECO:0000303|PubMed:28407487};	SubName: Full=LRR and NB-ARC domains-containing disease resistance protein, putative isoform 1 {ECO:0000313|EMBL:EOX96614.1};	--	GO:0043531,ADP binding; GO:0005524,ATP binding; GO:0042742,defense response to bacterium; GO:0009626,plant-type hypersensitive response; GO:0007165,signal transduction	FNIP Repeat
RL vs GL	Cluster-15967.15743	12.18	11.5	12.05	27.68	28.53	25.36	482	457	544	1150	1109	991	1.16786	3.62743e-27	3.04576e-25	up	--	PREDICTED: transmembrane protein 45A [Gossypium raimondii]	RecName: Full=B3 domain-containing protein REM21; AltName: Full=Protein REPRODUCTIVE MERISTEM 21;	SubName: Full=transmembrane protein 45A-like {ECO:0000313|RefSeq:XP_016691269.1};	--	GO:0005634,nucleus; GO:0003677,DNA binding; GO:0006355,regulation of transcription, DNA-templated; GO:0006351,transcription, DNA-templated	Family of unknown function (DUF716)
RL vs GL	Cluster-15967.25243	20.2	24.56	22.5	9.71	9.07	9.01	715	873	909	361	315	315	-1.29558	3.81302e-27	3.19536e-25	down	K17086 transmembrane 9 superfamily member 2/4 | (RefSeq) uncharacterized LOC101300290 (A)	PREDICTED: uncharacterized protein LOC104430285 [Eucalyptus grandis]	--	SubName: Full=Uncharacterized protein {ECO:0000313|EMBL:JAE03524.1};	--	GO:0003676,nucleic acid binding; GO:0008270,zinc ion binding	MULE transposase domain
RL vs GL	Cluster-15967.23190	6.58	6.05	5.56	16.93	16.96	21.16	247	228	238	667	625	784	1.57627	4.11979e-27	3.44571e-25	up	K20783 arabinosyltransferase [EC:2.4.2.-] | (RefSeq) arabinosyltransferase RRA3 (A)	F-box protein PP2-A12-like [Durio zibethinus]	RecName: Full=F-box protein PP2-A12; AltName: Full=Protein PHLOEM PROTEIN 2-LIKE A12; Short=AtPP2-A12;	SubName: Full=F-box protein PP2-A12-like {ECO:0000313|RefSeq:XP_016713343.1};	--	GO:0030246,carbohydrate binding	Phloem protein 2
RL vs GL	Cluster-15967.44541	20.74	23.88	19.72	2.84	3.47	3.38	173.91	199.73	190.52	25	28.13	28	-2.76716	4.56145e-27	3.8077e-25	down	--	putative receptor-like protein kinase At5g39000 [Herrania umbratica]	RecName: Full=Probable receptor-like protein kinase At5g38990; EC=2.7.11.-; Flags: Precursor;	SubName: Full=Uncharacterized protein {ECO:0000313|EMBL:OMP10210.1};	Serine/threonine protein kinase	GO:0016021,integral component of membrane; GO:0005524,ATP binding; GO:0004674,protein serine/threonine kinase activity	Malectin-like domain
RL vs GL	Cluster-15967.14651	7.88	7.96	8.31	19.39	18.18	17.83	400	406	481	1033	907	893	1.17548	4.65308e-27	3.87666e-25	up	K01301 N-acetylated-alpha-linked acidic dipeptidase [EC:3.4.17.21] | (RefSeq) probable glutamate carboxypeptidase LAMP1 (A)	Peptidase M28 family protein isoform 2 [Theobroma cacao]	RecName: Full=Probable glutamate carboxypeptidase LAMP1 {ECO:0000305}; EC=3.4.17.21 {ECO:0000305}; AltName: Full=Protein LIKE AMP1 {ECO:0000303|PubMed:25673776};	SubName: Full=Peptidase M28 family protein isoform 2 {ECO:0000313|EMBL:EOY30628.1};	Transferrin receptor and related proteins containing the protease-associated (PA) domain	GO:0005783,endoplasmic reticulum; GO:0005789,endoplasmic reticulum membrane; GO:0016021,integral component of membrane; GO:0005773,vacuole; GO:0046872,metal ion binding; GO:0008237,metallopeptidase activity; GO:0010073,meristem maintenance; GO:0007275,multicellular organism development; GO:0040008,regulation of growth	PA domain
RL vs GL	Cluster-15967.33185	13.02	14.44	11.96	1.04	1.75	2.42	191	212	201	16	25	35	-2.95136	5.79174e-27	4.81599e-25	down	--	--	--	--	--	--	--
RL vs GL	Cluster-15967.45283	15.65	24.11	18.06	3.77	3.15	1.8	194	299	257	49	38	22	-2.75198	6.20792e-27	5.15209e-25	down	--	hypothetical protein COLO4_24693 [Corchorus olitorius]	--	SubName: Full=Uncharacterized protein {ECO:0000313|EMBL:OMO78639.1};	--	GO:0016021,integral component of membrane	Plant mobile domain
RL vs GL	Cluster-15967.12285	24.17	30.18	23.64	8.56	10.27	8.46	610.42	764.75	682.19	227.05	254	210.86	-1.53783	6.44245e-27	5.33643e-25	down	K23544 serine incorporator 1/3 | (RefSeq) serine incorporator 3 (A)	Serinc domain-containing protein [Cephalotus follicularis]	--	SubName: Full=Serinc domain-containing protein {ECO:0000313|EMBL:GAV60906.1};	Tumor differentially expressed (TDE) protein	GO:0016021,integral component of membrane	Serine incorporator (Serinc)
RL vs GL	Cluster-15967.14141	37.98	41.02	38.83	17.18	15.66	18.79	1034	1121	1208	491	418	505	-1.21269	6.51248e-27	5.38407e-25	down	K20828 zinc finger protein 143/76 | (RefSeq) predicted protein (A)	zinc finger transcription factor YY1-like isoform X1 [Durio zibethinus]	RecName: Full=Zinc finger transcription factor YY1 {ECO:0000303|PubMed:22508367}; AltName: Full=Protein YIN YANG 1 {ECO:0000303|PubMed:22508367}; Short=AtYY1 {ECO:0000303|PubMed:22508367};	SubName: Full=Zinc finger family protein isoform 3 {ECO:0000313|EMBL:EOX97165.1}; Flags: Fragment;	FOG: Zn-finger	GO:0005634,nucleus; GO:0046872,metal ion binding; GO:0043565,sequence-specific DNA binding; GO:0009738,abscisic acid-activated signaling pathway; GO:0006952,defense response; GO:0009788,negative regulation of abscisic acid-activated signaling pathway; GO:0045892,negative regulation of transcription, DNA-templated; GO:0045893,positive regulation of transcription, DNA-templated; GO:1900150,regulati…	Zinc finger, C2H2 type
RL vs GL	Cluster-15967.12130	67.48	71.85	73.04	29.85	34.94	36.08	1809	1933	2237	840	918	955	-1.09681	6.99927e-27	5.76434e-25	down	K09286 EREBP-like factor | (RefSeq) dehydration-responsive element-binding protein 2C-like (A)	PREDICTED: dehydration-responsive element-binding protein 2C-like [Ziziphus jujuba]	RecName: Full=Dehydration-responsive element-binding protein 2A; Short=Protein DREB2A;	SubName: Full=Dehydration-responsive element-binding protein 2A {ECO:0000313|EMBL:AJA40863.1};	--	GO:0005634,nucleus; GO:0003700,DNA-binding transcription factor activity; GO:0043565,sequence-specific DNA binding; GO:0044212,transcription regulatory region DNA binding; GO:0010286,heat acclimation; GO:0045893,positive regulation of transcription, DNA-templated; GO:0009408,response to heat; GO:0042542,response to hydrogen peroxide; GO:0010224,response to UV-B; GO:0009414,response to water depri…	AP2 domain
RL vs GL	Cluster-15967.34187	6.2	5.89	7.53	0.28	0.45	0.35	126	120	175	6	9	7	-4.21064	7.10927e-27	5.84374e-25	down	K02995 small subunit ribosomal protein S8e | (RefSeq) 40S ribosomal protein S8 (A)	PREDICTED: uncharacterized protein LOC102663078 [Glycine max]	--	SubName: Full=Uncharacterized protein {ECO:0000313|EnsemblPlants:GLYMA10G02526.1};	--	GO:0003677,DNA binding	Protein of unknown function (DUF 659)
RL vs GL	Cluster-15967.30714	102.76	137.85	107.77	36.95	35.85	33.85	366.06	484.03	449.33	137.98	119.73	118.88	-1.74974	7.12349e-27	5.84426e-25	down	K13416 brassinosteroid insensitive 1-associated receptor kinase 1 [EC:2.7.10.1 2.7.11.1] | (RefSeq) BRASSINOSTEROID INSENSITIVE 1-associated receptor kinase 1-like (A)	PREDICTED: rust resistance kinase Lr10-like [Gossypium arboreum]	RecName: Full=Rust resistance kinase Lr10 {ECO:0000312|EMBL:AAC49629.1}; EC=2.7.11.1; AltName: Full=Probable receptor-like serine/threonine-protein kinase LRK10; Flags: Precursor;	SubName: Full=rust resistance kinase Lr10-like {ECO:0000313|RefSeq:XP_016726037.1};	Serine/threonine protein kinase	GO:0016021,integral component of membrane; GO:0005886,plasma membrane; GO:0005524,ATP binding; GO:0004674,protein serine/threonine kinase activity	Protein kinase domain
RL vs GL	Cluster-15967.17785	56.2	58.91	65.65	127.39	135.02	153.15	699	733	937	1663	1633	1880	1.17417	8.0113e-27	6.56011e-25	up	K12135 zinc finger protein CONSTANS | (RefSeq) zinc finger protein CONSTANS-LIKE 2-like (A)	hypothetical protein B456_005G209000 [Gossypium raimondii]	RecName: Full=B-box domain protein 31 {ECO:0000303|PubMed:19920209}; Short=AtBBX31 {ECO:0000303|PubMed:19920209}; AltName: Full=Microprotein 1B {ECO:0000303|PubMed:27015278};	SubName: Full=Uncharacterized protein {ECO:0000313|EMBL:KJB31803.1};	--	GO:0005634,nucleus; GO:0003700,DNA-binding transcription factor activity; GO:0030674,protein binding, bridging; GO:0008270,zinc ion binding; GO:0007623,circadian rhythm; GO:0009909,regulation of flower development; GO:0006355,regulation of transcription, DNA-templated; GO:0010224,response to UV-B	B-box zinc finger
RL vs GL	Cluster-15967.5413	20.6	25.72	22.88	4.98	7.76	4	401.81	503	510.7	102	148	77	-2.07499	8.29259e-27	6.77753e-25	down	K19613 leucine-rich repeat protein SHOC2 | (RefSeq) hypothetical protein (A)	receptor-like protein 12 isoform X2 [Durio zibethinus]	RecName: Full=Receptor-like protein 9DC3 {ECO:0000312|EMBL:AAT77550.1}; Flags: Precursor;	SubName: Full=Uncharacterized protein {ECO:0000313|EMBL:KJB34258.1};	FOG: Leucine rich repeat	GO:0016021,integral component of membrane; GO:0005886,plasma membrane; GO:0050832,defense response to fungus	Leucine rich repeat
RL vs GL	Cluster-15967.27167	39.92	49.32	39.42	13.18	14.34	14.66	441.62	545.34	500.97	153	154	160.02	-1.63654	8.49205e-27	6.92739e-25	down	K13459 disease resistance protein RPS2 | (RefSeq) probable disease resistance protein At4g27220 (A)	Nbs-lrr resistance protein [Theobroma cacao]	--	SubName: Full=Nbs-lrr resistance protein {ECO:0000313|EMBL:EOY13026.1};	--	GO:0043531,ADP binding; GO:0006952,defense response	--
RL vs GL	Cluster-15967.41387	1.06	1.09	0	191.71	172.39	158.62	2	2	0	379.01	292.07	294.78	7.94776	9.70369e-27	7.90079e-25	up	K16224 senescence-induced receptor-like serine/threonine-protein kinase | (RefSeq) senescence-induced receptor-like serine/threonine-protein kinase (A)	probable LRR receptor-like serine/threonine-protein kinase At1g05700 isoform X2 [Hevea brasiliensis]	RecName: Full=Putative leucine-rich repeat receptor-like serine/threonine-protein kinase At2g19230; EC=2.7.11.1; Flags: Precursor;	SubName: Full=LRR-RLK {ECO:0000313|EMBL:AMM42753.1}; Flags: Fragment;	--	GO:0016021,integral component of membrane; GO:0005886,plasma membrane; GO:0005524,ATP binding; GO:0004674,protein serine/threonine kinase activity	Malectin-like domain
RL vs GL	Cluster-18864.0	3.93	4.71	4.02	0.35	0.73	0.15	180	217	210	17	33	7	-3.37759	1.03673e-26	8.42513e-25	down	K15078 structure-specific endonuclease subunit SLX1 [EC:3.6.1.-] | (RefSeq) putative disease resistance protein RGA1 (A)	putative disease resistance protein RGA3 [Prunus avium]	RecName: Full=Putative disease resistance protein RGA3; AltName: Full=Blight resistance protein B149; AltName: Full=RGA1-blb;	SubName: Full=Disease resistance protein {ECO:0000313|EMBL:OMO50848.1};	Apoptotic ATPase	GO:0043531,ADP binding; GO:0005524,ATP binding; GO:0006952,defense response	NB-ARC domain
RL vs GL	Cluster-15967.27622	50.96	45.75	43.79	20.07	19.69	16.44	1011	910	994	418	382	322	-1.34934	1.17915e-26	9.56446e-25	down	K23260 scopoletin glucosyltransferase [EC:2.4.1.128] | (RefSeq) scopoletin glucosyltransferase-like (A)	UDP-glycosyltransferase 89B1-like [Durio zibethinus]	RecName: Full=UDP-glycosyltransferase 89B1; EC=2.4.1.-; AltName: Full=Flavonol 3-O-glucosyltransferase UGT89B1; EC=2.4.1.91; AltName: Full=Flavonol 7-O-glucosyltransferase UGT89B1;	SubName: Full=Uncharacterized protein {ECO:0000313|EMBL:KDO65629.1};	UDP-glucuronosyl and UDP-glucosyl transferase	GO:0043231,intracellular membrane-bounded organelle; GO:0102360,daphnetin 3-O-glucosyltransferase activity; GO:0047893,flavonol 3-O-glucosyltransferase activity; GO:0102425,myricetin 3-O-glucosyltransferase activity; GO:0080043,quercetin 3-O-glucosyltransferase activity; GO:0080046,quercetin 4'-O-glucosyltransferase activity; GO:0080044,quercetin 7-O-glucosyltransferase activity; GO:0035251,UDP-g…	UDP-glucoronosyl and UDP-glucosyl transferase
RL vs GL	Cluster-15967.33991	62.5	86.06	66.24	21.96	25.38	29.76	1087	1500	1319	401	431	511	-1.50003	1.20642e-26	9.74887e-25	down	--	--	--	--	--	--	--
RL vs GL	Cluster-15967.13983	79.31	90.42	94.14	41.96	44.52	42.22	1336	1526	1816	742	732	702	-1.06064	1.28678e-26	1.03787e-24	down	K00737 beta-1,4-mannosyl-glycoprotein beta-1,4-N-acetylglucosaminyltransferase [EC:2.4.1.144] | (RefSeq) uncharacterized protein LOC111316615 (A)	uncharacterized protein LOC111316615 [Durio zibethinus]	--	SubName: Full=Glycosyl transferase, family 17 {ECO:0000313|EMBL:OMO69268.1};	--	GO:0016021,integral component of membrane; GO:0003830,beta-1,4-mannosylglycoprotein 4-beta-N-acetylglucosaminyltransferase activity; GO:0006487,protein N-linked glycosylation	Glycosyltransferase family 17
RL vs GL	Cluster-15967.15100	59.44	54.88	57.65	27.43	28.3	26.98	1426	1321	1581	691	665	639	-1.08129	1.32467e-26	1.06643e-24	down	K22745 apoptosis-inducing factor 2 | (RefSeq) apoptosis-inducing factor 2 (A)	FAD/NAD(P)-binding oxidoreductase family protein [Theobroma cacao]	RecName: Full=Glutathione reductase, chloroplastic; Short=GR; Short=GRase; EC=1.8.1.7; Flags: Precursor; Fragment;	SubName: Full=FAD/NAD(P)-binding oxidoreductase family protein {ECO:0000313|EMBL:EOY33315.1};	NADH-dehydrogenase (ubiquinone)	GO:0009507,chloroplast; GO:0009055,electron transfer activity; GO:0050660,flavin adenine dinucleotide binding; GO:0004362,glutathione-disulfide reductase activity; GO:0050661,NADP binding; GO:0045454,cell redox homeostasis; GO:0006749,glutathione metabolic process	Pyridine nucleotide-disulphide oxidoreductase
RL vs GL	Cluster-15967.29547	0.39	0.69	0.6	12.84	14.2	11.36	4	7	7	137	140	114	4.48057	1.53561e-26	1.23394e-24	up	--	--	--	--	--	--	--
RL vs GL	Cluster-15967.21077	0.18	0.03	0	6.15	4.36	5.81	6	1	0	216	143	192	6.32439	1.76199e-26	1.41321e-24	up	K15109 solute carrier family 25 (mitochondrial carnitine/acylcarnitine transporter), member 20/29 | (RefSeq) mitochondrial arginine transporter BAC2-like isoform X1 (A)	PREDICTED: mitochondrial arginine transporter BAC2 isoform X2 [Theobroma cacao]	RecName: Full=Mitochondrial arginine transporter BAC2; AltName: Full=Mitochondrial basic amino acid carrier 2; Short=AtMBAC2;	SubName: Full=Mito_carr domain-containing protein {ECO:0000313|EMBL:GAV64490.1};	Mitochondrial carrier protein	GO:0016021,integral component of membrane; GO:0005743,mitochondrial inner membrane; GO:0005739,mitochondrion; GO:0015181,arginine transmembrane transporter activity; GO:0005290,L-histidine transmembrane transporter activity; GO:0015189,L-lysine transmembrane transporter activity; GO:0000064,L-ornithine transmembrane transporter activity; GO:0006844,acyl carnitine transport; GO:0006972,hyperosmoti…	Mitochondrial carrier protein
RL vs GL	Cluster-15967.17502	38.98	41.48	43.38	17.81	16.44	17.45	663	707	845	318	273	293	-1.28509	1.90841e-26	1.52779e-24	down	--	hypothetical protein COLO4_23848 [Corchorus olitorius]	RecName: Full=ACT domain-containing protein ACR8 {ECO:0000305}; AltName: Full=Protein ACT DOMAIN REPEATS 8 {ECO:0000303|PubMed:12481063};	SubName: Full=Uncharacterized protein {ECO:0000313|EMBL:OMO80971.1};	--	GO:0016597,amino acid binding; GO:0009737,response to abscisic acid	ACT domain
RL vs GL	Cluster-15967.15520	11.93	11.31	12.05	4.08	4.46	4.22	501	477	577	180	184	175	-1.49017	1.96631e-26	1.57122e-24	down	K03511 DNA polymerase kappa [EC:2.7.7.7] | (RefSeq) DNA polymerase kappa (A)	C2 calcium-dependent membrane targeting [Macleaya cordata]	RecName: Full=Synaptotagmin-1; AltName: Full=NTMC2T1.1; AltName: Full=Synaptotagmin A;	SubName: Full=C2 calcium-dependent membrane targeting {ECO:0000313|EMBL:OVA19834.1};	Ca2+-dependent lipid-binding protein CLB1/vesicle protein vp115/Granuphilin A, contains C2 domain	GO:0010008,endosome membrane; GO:0016021,integral component of membrane; GO:0005886,plasma membrane; GO:0008289,lipid binding; GO:0046872,metal ion binding; GO:0006897,endocytosis; GO:0006869,lipid transport; GO:0016032,viral process	C2 domain
RL vs GL	Cluster-15967.35499	50.05	50.53	38.9	10.99	12.31	14.34	421	424	377	97	100	119	-1.92216	1.9798e-26	1.57907e-24	down	K12486 stromal membrane-associated protein | (RefSeq) ADP-ribosylation factor GTPase-activating protein AGD12-like (A)	C2 domain-containing protein/PRT_C domain-containing protein [Cephalotus follicularis]	RecName: Full=Protein QUIRKY {ECO:0000303|PubMed:19180193};	SubName: Full=C2 domain-containing protein/PRT_C domain-containing protein {ECO:0000313|EMBL:GAV76456.1};	--	GO:0016021,integral component of membrane; GO:0005886,plasma membrane; GO:0009506,plasmodesma; GO:0016757,transferase activity, transferring glycosyl groups; GO:0099402,plant organ development	C2 domain
RL vs GL	Cluster-15967.28714	40.63	36.24	38.26	13.12	13.13	13.18	481	429	520	163	151	154	-1.57603	2.36926e-26	1.88348e-24	down	K12833 pre-mRNA branch site protein p14 | (RefSeq) RNA-binding protein BRN2-like isoform X1 (A)	PREDICTED: uncharacterized protein LOC109147236 [Ipomoea nil]	--	SubName: Full=Uncharacterized protein {ECO:0000313|EMBL:EEE91053.1};	--	--	Cleavage site for pathogenic type III effector avirulence factor Avr
RL vs GL	Cluster-15967.30368	26.11	33.68	33.78	8.98	10.88	11.13	442.86	572.36	656	159.86	180.06	186.36	-1.61908	2.37023e-26	1.88348e-24	down	K17550 protein phosphatase 1 regulatory subunit 7 | (RefSeq) probable LRR receptor-like serine/threonine-protein kinase At2g24230 (A)	PREDICTED: receptor-like protein 12 [Ricinus communis]	--	SubName: Full=Uncharacterized protein {ECO:0000313|EMBL:OAY46943.1};	--	GO:0016021,integral component of membrane	Leucine rich repeat
RL vs GL	Cluster-15967.5375	24.41	28.66	30.3	12.8	12.22	12.41	948	1118	1343	522	466	476	-1.17555	2.3959e-26	1.90037e-24	down	K22684 metacaspase-1 [EC:3.4.22.-] | (RefSeq) metacaspase-3 (A)	Uncharacterized protein TCM_007464 isoform 4, partial [Theobroma cacao]	--	SubName: Full=Uncharacterized protein isoform 4 {ECO:0000313|EMBL:EOX98764.1}; Flags: Fragment;	--	--	--
RL vs GL	Cluster-15967.34260	130.71	137.32	144.18	68.84	70.54	61.76	1261	1323	1600	697	659	588	-1.06619	2.55426e-26	2.02224e-24	down	--	late embryogenesis abundant protein At1g64065-like [Durio zibethinus]	RecName: Full=Late embryogenesis abundant protein At1g64065 {ECO:0000305};	SubName: Full=Late embryogenesis abundant hydroxyproline-rich glycofamily protein, putative {ECO:0000313|EMBL:EOY24871.1};	--	GO:0016021,integral component of membrane	Late embryogenesis abundant protein
RL vs GL	Cluster-15967.26469	16.95	26.51	13.71	87.71	94.89	94.51	55.84	85.96	53	302.97	292	307	2.23925	2.89287e-26	2.28611e-24	up	K15078 structure-specific endonuclease subunit SLX1 [EC:3.6.1.-] | (RefSeq) putative disease resistance protein RGA1 (A)	hypothetical protein POPTR_014G002900v3 [Populus trichocarpa]	RecName: Full=Putative disease resistance protein RGA3; AltName: Full=Blight resistance protein B149; AltName: Full=RGA1-blb;	SubName: Full=Uncharacterized protein {ECO:0000313|EMBL:ERP52551.1};	Apoptotic ATPase	GO:0043531,ADP binding; GO:0005524,ATP binding; GO:0006952,defense response	NB-ARC domain
RL vs GL	Cluster-15967.2594	30.01	32.43	33.7	15.1	12.87	11.13	863	936	1107	456	363	316	-1.32023	2.94055e-26	2.31953e-24	down	K00276 primary-amine oxidase [EC:1.4.3.21] | (RefSeq) hypothetical protein (A)	PREDICTED: ARM REPEAT PROTEIN INTERACTING WITH ABF2 [Theobroma cacao]	--	SubName: Full=Armadillo repeat only 4 {ECO:0000313|EMBL:EOY00608.1};	--	--	Armadillo/beta-catenin-like repeat
RL vs GL	Cluster-15967.19225	123.06	108.27	119.33	62.32	59.29	56.76	3316	2928	3674	1763	1566	1510	-1.00063	3.01714e-26	2.37559e-24	down	K22733 magnesium transporter | (RefSeq) uncharacterized protein LOC105630380 (A)	Soybean gene regulated by cold-2, putative [Theobroma cacao]	RecName: Full=Protein SRC2 homolog {ECO:0000305}; Short=AtSRC2 {ECO:0000303|PubMed:16227454};	SubName: Full=Soybean gene regulated by cold-2, putative {ECO:0000313|EMBL:EOY11475.1};	--	GO:0005783,endoplasmic reticulum; GO:0005789,endoplasmic reticulum membrane; GO:0016021,integral component of membrane; GO:0005886,plasma membrane; GO:0000326,protein storage vacuole; GO:0032586,protein storage vacuole membrane; GO:0006623,protein targeting to vacuole	C2 domain
RL vs GL	Cluster-15967.12946	14.19	10.22	8.86	42.98	49.05	41.78	128	92	92	407	428	372	1.97593	3.082e-26	2.42221e-24	up	K12173 BRCA1-A complex subunit BRE | (RefSeq) BRCA1-A complex subunit BRE-like (A)	PREDICTED: thaumatin-like protein [Theobroma cacao]	RecName: Full=Thaumatin-like protein; AltName: Allergen=Act d 2; Flags: Precursor;	SubName: Full=Osmotin 34 {ECO:0000313|EMBL:EOY24665.1};	--	GO:0005576,extracellular region; GO:0050832,defense response to fungus; GO:0031640,killing of cells of other organism	Thaumatin family
RL vs GL	Cluster-15967.31906	0.98	1.4	2.35	11.7	11.21	13.06	16	23	44	201	179	211	2.89052	3.09482e-26	2.42785e-24	up	--	hypothetical protein CFOL_v3_08346 [Cephalotus follicularis]	--	SubName: Full=Uncharacterized protein {ECO:0000313|EMBL:GAV64831.1};	--	--	--
RL vs GL	Cluster-15967.6608	0.99	0.87	0.33	9.35	7.9	12.34	16	14	6	158	124	196	3.75484	3.54707e-26	2.77757e-24	up	--	--	--	--	--	--	--
RL vs GL	Cluster-15967.2411	0.75	0.72	0.36	4.95	4.54	5.07	27	26	15	188	161	181	2.98542	3.78449e-26	2.95809e-24	up	--	hypothetical protein AQUCO_05300104v1 [Aquilegia coerulea]	--	SubName: Full=Uncharacterized protein {ECO:0000313|EMBL:PIA31041.1};	--	--	--
RL vs GL	Cluster-15967.32250	125.66	158.79	146.92	0	0	0.24	1057.02	1332.4	1423.83	0	0	2	-10.8553	4.05311e-26	3.16231e-24	down	--	--	--	--	--	--	--
RL vs GL	Cluster-15967.3843	27.16	30.42	30.53	8.48	10.37	9.47	363	407	468	119	135	125	-1.66508	4.27613e-26	3.33027e-24	down	--	--	--	--	--	--	--
RL vs GL	Cluster-15967.18456	169.58	233.45	206.71	90.47	86.48	75.01	942.71	1288.67	1331.95	527.53	459.04	411.33	-1.31078	4.86219e-26	3.77985e-24	down	K15078 structure-specific endonuclease subunit SLX1 [EC:3.6.1.-] | (RefSeq) putative disease resistance protein RGA1 (A)	putative disease resistance protein RGA3 [Manihot esculenta]	RecName: Full=Putative disease resistance protein RGA3; AltName: Full=Blight resistance protein B149; AltName: Full=RGA1-blb;	SubName: Full=Uncharacterized protein {ECO:0000313|EMBL:ERP52551.1};	Apoptotic ATPase	GO:0043531,ADP binding; GO:0005524,ATP binding; GO:0006952,defense response	NB-ARC domain
RL vs GL	Cluster-15967.1906	34.44	41.85	35.14	0	0	0	961	1172	1120	0	0	0	-12.4896	5.36918e-26	4.16644e-24	down	K01537 Ca2+-transporting ATPase [EC:3.6.3.8] | (Kazusa) Lj1g3v1721250.1; - (A)	PREDICTED: calcium-transporting ATPase 1, chloroplastic-like, partial [Juglans regia]	RecName: Full=Calcium-transporting ATPase 2, plasma membrane-type; EC=3.6.3.8; AltName: Full=Ca(2+)-ATPase isoform 2;	SubName: Full=calcium-transporting ATPase 1, chloroplastic-like {ECO:0000313|RefSeq:XP_018854481.1};	Calcium transporting ATPase	GO:0005783,endoplasmic reticulum; GO:0005789,endoplasmic reticulum membrane; GO:0005887,integral component of plasma membrane; GO:0016020,membrane; GO:0005886,plasma membrane; GO:0005524,ATP binding; GO:0015085,calcium ion transmembrane transporter activity; GO:0005388,calcium-transporting ATPase activity; GO:0005516,calmodulin binding; GO:0046872,metal ion binding; GO:0070588,calcium ion transme…	--
RL vs GL	Cluster-15967.17674	135.61	122.55	151.57	62.64	60.35	53.16	1147.63	1034.58	1477.69	556.23	493.23	443.97	-1.25281	6.00549e-26	4.65182e-24	down	K12197 charged multivesicular body protein 1 | (RefSeq) ESCRT-related protein CHMP1B (A)	ESCRT-related protein CHMP1B [Durio zibethinus]	RecName: Full=ESCRT-related protein CHMP1B {ECO:0000305}; AltName: Full=Protein CHARGED MULTIVESICULAR BODY PROTEIN 1B {ECO:0000303|PubMed:19304934}; AltName: Full=Protein CHROMATIN MODIFYING PROTEIN 1B {ECO:0000303|PubMed:19304934}; AltName: Full=Vacuolar protein-sorting-associated protein 46.2 {ECO:0000312|EMBL:AEE35406.1};	SubName: Full=Uncharacterized protein {ECO:0000313|EMBL:ERN15408.1};	Vacuolar assembly/sorting protein DID2	GO:0010008,endosome membrane; GO:0009793,embryo development ending in seed dormancy; GO:0000578,embryonic axis specification; GO:0032509,endosome transport via multivesicular body sorting pathway; GO:0040007,growth; GO:0015031,protein transport; GO:0007034,vacuolar transport	Ham1 family
RL vs GL	Cluster-15967.5678	28.33	27.91	22.82	2.11	2.6	3.7	162.87	159.44	152.01	12.74	14.29	21	-3.27211	6.09828e-26	4.7152e-24	down	--	--	--	--	--	--	--
RL vs GL	Cluster-15967.29603	54.15	47.6	48.18	21.78	20.31	19.83	888	782	905	375	325	321	-1.30353	6.38697e-26	4.92955e-24	down	K15283 solute carrier family 35, member E1 | (RefSeq) glucose-6-phosphate/phosphate translocator 2, chloroplastic (A)	glucose-6-phosphate/phosphate translocator 2, chloroplastic [Durio zibethinus]	RecName: Full=Glucose-6-phosphate/phosphate translocator 2, chloroplastic; Flags: Precursor;	SubName: Full=Glucose-6-phosphate/phosphate translocator 2 {ECO:0000313|EMBL:EOY28633.1};	Glucose-6-phosphate/phosphate and phosphoenolpyruvate/phosphate antiporter	GO:0031969,chloroplast membrane; GO:0016021,integral component of membrane; GO:0005774,vacuolar membrane; GO:0015152,glucose-6-phosphate transmembrane transporter activity; GO:0005315,inorganic phosphate transmembrane transporter activity; GO:0015120,phosphoglycerate transmembrane transporter activity; GO:0071917,triose-phosphate transmembrane transporter activity; GO:0015760,glucose-6-phosphate …	Triose-phosphate Transporter family
RL vs GL	Cluster-15967.31524	6.77	10.01	7.44	1.11	1.15	1.43	163	242	205	28	27.25	34	-2.73908	6.48918e-26	4.99946e-24	down	K17086 transmembrane 9 superfamily member 2/4 | (RefSeq) uncharacterized LOC101300290 (A)	PREDICTED: uncharacterized protein LOC109227781 [Nicotiana attenuata]	--	SubName: Full=uncharacterized protein LOC107764034 isoform X1 {ECO:0000313|RefSeq:XP_016438049.1};	--	GO:0008270,zinc ion binding	MULE transposase domain
RL vs GL	Cluster-15967.25502	71.46	101.86	80.88	10.9	7.7	8.58	125	171.95	169.98	19.96	12	14.78	-3.2753	7.4426e-26	5.72374e-24	down	--	putative disease resistance protein At3g14460 [Prunus avium]	RecName: Full=Disease resistance protein ADR1; AltName: Full=Activated disease resistance protein 1;	SubName: Full=Disease resistance protein {ECO:0000313|EMBL:OMP12315.1};	--	GO:0005886,plasma membrane; GO:0043531,ADP binding; GO:0005524,ATP binding; GO:0016301,kinase activity; GO:0042742,defense response to bacterium; GO:0009626,plant-type hypersensitive response; GO:0080167,response to karrikin; GO:0051707,response to other organism; GO:0009414,response to water deprivation; GO:0007165,signal transduction	--
RL vs GL	Cluster-15967.5603	5.86	7.29	5.52	0.03	0.04	0.18	161	201	173	1	1	5	-6.22261	7.67615e-26	5.89282e-24	down	K13447 respiratory burst oxidase [EC:1.6.3.- 1.11.1.-] | (RefSeq) respiratory burst oxidase homolog protein D-like (A)	PREDICTED: uncharacterized protein LOC109329191 [Lupinus angustifolius]	RecName: Full=Putative ribonuclease H protein At1g65750; EC=3.1.26.4;	SubName: Full=Retrovirus-related Pol polyprotein LINE-1 {ECO:0000313|EMBL:KYP44439.1};	FOG: Reverse transcriptase	GO:0046872,metal ion binding; GO:0003676,nucleic acid binding; GO:0004523,RNA-DNA hybrid ribonuclease activity	Reverse transcriptase (RNA-dependent DNA polymerase)
RL vs GL	Cluster-15967.15781	9.16	11.01	10.94	23.55	24.43	27.23	348	420	474	939	911	1021	1.25317	8.931e-26	6.83174e-24	up	--	uncharacterized protein LOC109807512 [Cajanus cajan]	--	SubName: Full=Uncharacterized protein {ECO:0000313|EMBL:KYP55686.1};	--	GO:0016021,integral component of membrane	Protein of unknown function (DUF3119)
RL vs GL	Cluster-15967.31146	37.69	36.63	39.8	18.24	19.68	18.12	1325	1293	1597	673	679	629	-1.04945	1.17353e-25	8.9609e-24	down	K13264 isoflavone 7-O-glucoside-6''-O-malonyltransferase [EC:2.3.1.115] | (Kazusa) Lj2g3v1090790.1; - (A)	PREDICTED: phenolic glucoside malonyltransferase 1 [Theobroma cacao]	RecName: Full=Phenolic glucoside malonyltransferase 1; EC=2.3.1.-;	SubName: Full=Transferase {ECO:0000313|EMBL:OMO50644.1};	--	GO:0005829,cytosol; GO:0050736,O-malonyltransferase activity; GO:0009636,response to toxic substance	Transferase family
RL vs GL	Cluster-15967.16722	24.63	22.1	28.29	55.73	54.67	58.93	735	662	964	1746	1600	1736	1.15106	1.20151e-25	9.15829e-24	up	K11296 high mobility group protein B3 | (RefSeq) high mobility group B protein 3-like (A)	hypothetical protein B456_002G115100 [Gossypium raimondii]	RecName: Full=High mobility group B protein 3; AltName: Full=High mobility group protein B 2; Short=AtHMGbeta2; Short=HMG beta 2; AltName: Full=Nucleosome/chromatin assembly factor group D 03; Short=Nucleosome/chromatin assembly factor group D 3;	SubName: Full=Uncharacterized protein {ECO:0000313|EMBL:KJB14225.1};	HMG box-containing protein	GO:0000785,chromatin; GO:0005829,cytosol; GO:0005634,nucleus; GO:0003682,chromatin binding; GO:0003677,DNA binding; GO:0003700,DNA-binding transcription factor activity; GO:0030527,structural constituent of chromatin; GO:0006333,chromatin assembly or disassembly	--
RL vs GL	Cluster-15967.18712	40.37	61.94	54.79	6.07	9.11	6.63	134.58	203.23	214.17	21.21	28.37	21.77	-2.91127	1.26721e-25	9.64205e-24	down	K19613 leucine-rich repeat protein SHOC2 | (RefSeq) putative disease resistance RPP13-like protein 1 (A)	putative disease resistance protein RGA3 [Durio zibethinus]	RecName: Full=Putative disease resistance RPP13-like protein 1;	SubName: Full=Disease resistance protein {ECO:0000313|EMBL:OMP12315.1};	Apoptotic ATPase	GO:0005886,plasma membrane; GO:0043531,ADP binding; GO:0005524,ATP binding; GO:0009626,plant-type hypersensitive response; GO:0007165,signal transduction	Leucine Rich repeats (2 copies)
RL vs GL	Cluster-15967.16062	25.63	33.92	29.53	12.32	13.57	11.02	933	1240	1227	471	485	396	-1.29177	1.36651e-25	1.03792e-23	down	K15503 serine/threonine-protein phosphatase 6 regulatory ankyrin repeat subunit B | (RefSeq) protein ACCELERATED CELL DEATH 6-like (A)	PREDICTED: ankyrin-3-like [Populus euphratica]	RecName: Full=Protein ACCELERATED CELL DEATH 6 {ECO:0000303|PubMed:10488236};	SubName: Full=Uncharacterized protein {ECO:0000313|EMBL:OAY37566.1};	FOG: Ankyrin repeat	GO:0030176,integral component of endoplasmic reticulum membrane; GO:0005887,integral component of plasma membrane; GO:0016020,membrane; GO:0008219,cell death; GO:0071446,cellular response to salicylic acid stimulus; GO:0009816,defense response to bacterium, incompatible interaction; GO:1900426,positive regulation of defense response to bacterium; GO:1902290,positive regulation of defense response…	Ankyrin repeats (3 copies)
RL vs GL	Cluster-15967.12517	12.72	14.64	13.73	4.25	2.33	2.85	295.02	340.55	364	103.57	53.01	65.19	-2.14072	1.38003e-25	1.04634e-23	down	--	uncharacterized protein LOC110418776 [Herrania umbratica]	--	SubName: Full=Gap junction beta-4 protein isoform 1 {ECO:0000313|EMBL:EOX99744.1};	--	--	OTU-like cysteine protease
RL vs GL	Cluster-15967.32721	2.81	7.12	1.68	49.54	41.62	48.98	10	25	7	185	139	172	3.58539	1.40028e-25	1.05982e-23	up	K16224 senescence-induced receptor-like serine/threonine-protein kinase | (RefSeq) senescence-induced receptor-like serine/threonine-protein kinase (A)	LRR-RLK, partial [Vernicia fordii]	RecName: Full=Putative leucine-rich repeat receptor-like serine/threonine-protein kinase At2g19230; EC=2.7.11.1; Flags: Precursor;	SubName: Full=LRR-RLK {ECO:0000313|EMBL:AMM42753.1}; Flags: Fragment;	--	GO:0016021,integral component of membrane; GO:0005886,plasma membrane; GO:0005524,ATP binding; GO:0004674,protein serine/threonine kinase activity	Malectin-like domain
RL vs GL	Cluster-15967.9746	25.23	26.92	27.87	8.39	7.75	7.38	297.99	318	378	104	89	86	-1.79414	1.4799e-25	1.11812e-23	down	K06883 uncharacterized protein | (RefSeq) LOW QUALITY PROTEIN: uncharacterized protein LOC104799061 (A)	putative receptor-like protein kinase At4g00960 isoform X3 [Durio zibethinus]	RecName: Full=Cysteine-rich receptor-like protein kinase 11; Short=Cysteine-rich RLK11; EC=2.7.11.-; AltName: Full=Receptor-like protein kinase 3; Flags: Precursor;	SubName: Full=Uncharacterized protein {ECO:0000313|EMBL:OAY26012.1};	--	GO:0016021,integral component of membrane; GO:0016020,membrane; GO:0005886,plasma membrane; GO:0005524,ATP binding; GO:0004672,protein kinase activity; GO:0004674,protein serine/threonine kinase activity; GO:0009816,defense response to bacterium, incompatible interaction; GO:0006468,protein phosphorylation; GO:0006979,response to oxidative stress	Salt stress response/antifungal
RL vs GL	Cluster-15967.7862	0	0	0	43.98	39.64	39.44	0	0	0	1066	896	899	12.3716	1.49999e-25	1.13131e-23	up	--	PREDICTED: GDSL esterase/lipase 4-like [Juglans regia]	RecName: Full=GDSL esterase/lipase 3; EC=3.1.1.-; AltName: Full=Extracellular lipase 3; Flags: Precursor;	SubName: Full=GDSL esterase/lipase 4-like {ECO:0000313|RefSeq:XP_018817044.1};	--	GO:0005576,extracellular region; GO:0016298,lipase activity; GO:0016042,lipid catabolic process	GDSL-like Lipase/Acylhydrolase
RL vs GL	Cluster-15967.26924	19.86	26.69	19.59	5.53	6.62	6.06	332	447	375	97	108	100	-1.8854	1.61681e-25	1.21728e-23	down	--	PREDICTED: uncharacterized protein LOC18610704 [Theobroma cacao]	--	SubName: Full=Uncharacterized protein isoform 1 {ECO:0000313|EMBL:EOX90748.1};	--	--	--
RL vs GL	Cluster-15967.37919	13.52	16.03	13.06	0.57	0.41	1.78	135.98	161	151	6	4	17.66	-3.96052	1.82315e-25	1.37023e-23	down	K15078 structure-specific endonuclease subunit SLX1 [EC:3.6.1.-] | (RefSeq) putative disease resistance protein RGA3 (A)	PREDICTED: putative disease resistance protein RGA3 [Theobroma cacao]	RecName: Full=Putative disease resistance protein RGA3; AltName: Full=Blight resistance protein B149; AltName: Full=RGA1-blb;	SubName: Full=Cc-nbs-lrr resistance protein, putative {ECO:0000313|EMBL:EOY04602.1};	Apoptotic ATPase	GO:0043531,ADP binding; GO:0005524,ATP binding; GO:0006952,defense response	--
RL vs GL	Cluster-15967.29038	10.23	8.49	7.15	30.67	28.24	29.88	148.02	123	118.6	466.05	398.37	427	1.75244	1.90699e-25	1.43074e-23	up	K03347 cullin 1 | (RefSeq) cullin-1 (A)	PREDICTED: cullin-1 [Eucalyptus grandis]	RecName: Full=Cullin-1;	SubName: Full=Uncharacterized protein {ECO:0000313|EMBL:JAD82894.1};	Cullins	GO:0000794,condensed nuclear chromosome; GO:0031461,cullin-RING ubiquitin ligase complex; GO:0005737,cytoplasm; GO:0005829,cytosol; GO:0005634,nucleus; GO:0009524,phragmoplast; GO:0005819,spindle; GO:0031625,ubiquitin protein ligase binding; GO:0009734,auxin-activated signaling pathway; GO:0007049,cell cycle; GO:0009793,embryo development ending in seed dormancy; GO:0009873,ethylene-activated sig…	Cullin family
RL vs GL	Cluster-15967.18287	42.08	36.82	50.9	103.55	98.27	112.49	823	722	1139	2126	1879	2172	1.25104	1.97788e-25	1.48134e-23	up	K14496 abscisic acid receptor PYR/PYL family | (RefSeq) abscisic acid receptor PYL9-like isoform X1 (A)	hypothetical protein EUGRSUZ_D02364 [Eucalyptus grandis]	RecName: Full=Abscisic acid receptor PYL9; AltName: Full=ABI1-binding protein 4; AltName: Full=PYR1-like protein 9; AltName: Full=Regulatory components of ABA receptor 1;	SubName: Full=Uncharacterized protein {ECO:0000313|EMBL:KCW78164.1};	--	GO:0005737,cytoplasm; GO:0005634,nucleus; GO:0005886,plasma membrane; GO:0010427,abscisic acid binding; GO:0042803,protein homodimerization activity; GO:0004864,protein phosphatase inhibitor activity; GO:0004872,NA; GO:0009738,abscisic acid-activated signaling pathway	Polyketide cyclase / dehydrase and lipid transport
RL vs GL	Cluster-15967.34910	16.81	20.28	16.13	0.46	0.1	0	175	211	193	5	1	0	-6.56314	2.00257e-25	1.49722e-23	down	--	--	--	--	--	--	--
RL vs GL	Cluster-15967.4982	1.16	0.8	1.01	5.08	5.24	4.97	49	34	49	226	218	208	2.34034	2.16389e-25	1.61503e-23	up	--	--	--	--	--	--	--
RL vs GL	Cluster-15967.39002	9.54	11.86	9.36	1.86	2.12	2.6	230	287	258	47	50	62	-2.2484	2.25877e-25	1.68292e-23	down	K09753 cinnamoyl-CoA reductase [EC:1.2.1.44] | (RefSeq) cinnamoyl-CoA reductase 1-like isoform X1 (A)	uncharacterized protein LOC109710684 [Ananas comosus]	RecName: Full=Retrovirus-related Pol polyprotein from transposon RE1; AltName: Full=Retro element 1 {ECO:0000303|PubMed:10689195}; Short=AtRE1 {ECO:0000303|PubMed:10689195}; Includes: RecName: Full=Protease RE1; EC=3.4.23.-; Includes: RecName: Full=Reverse transcriptase RE1; EC=2.7.7.49; Includes: RecName: Full=Endonuclease RE1;	SubName: Full=uncharacterized protein LOC109012741 {ECO:0000313|RefSeq:XP_018850076.1};	FOG: Transposon-encoded proteins with TYA, reverse transcriptase, integrase domains in various combinations	GO:0004190,aspartic-type endopeptidase activity; GO:0004519,endonuclease activity; GO:0046872,metal ion binding; GO:0003676,nucleic acid binding; GO:0003964,RNA-directed DNA polymerase activity; GO:0015074,DNA integration; GO:0006310,DNA recombination	gag-polypeptide of LTR copia-type
RL vs GL	Cluster-15967.8146	33.35	35.96	25.88	6.14	9.06	5.99	315.82	340.02	281.96	61	83	56	-2.20279	2.34535e-25	1.74441e-23	down	K13459 disease resistance protein RPS2 | (RefSeq) LOW QUALITY PROTEIN: disease resistance protein At4g27190-like (A)	uncharacterized protein LOC111286870 [Durio zibethinus]	RecName: Full=Probable disease resistance protein At4g27220;	SubName: Full=NB-ARC domain-containing disease resistance protein, putative isoform 2 {ECO:0000313|EMBL:EOY10536.1};	Apoptotic ATPase	GO:0005886,plasma membrane; GO:0043531,ADP binding; GO:0005524,ATP binding; GO:0006952,defense response; GO:0007165,signal transduction	--
RL vs GL	Cluster-15967.6496	8.77	10.44	10.17	0.44	0.16	0.31	115	137	153	6	2	4	-5.03778	2.62537e-25	1.9493e-23	down	--	--	--	--	--	--	--
RL vs GL	Cluster-15967.15708	13.44	14.17	12.87	30.35	28.12	29.02	539	571	589	1278	1108	1149	1.09025	2.64045e-25	1.95712e-23	up	--	hypothetical protein CISIN_1g010102mg [Citrus sinensis]	--	SubName: Full=Uncharacterized protein {ECO:0000313|EMBL:KDO55280.1};	--	--	alpha/beta hydrolase fold
RL vs GL	Cluster-15967.29396	89.06	101.7	97.88	29.65	31.34	27.59	298	335	384	104	98	91	-1.75546	2.64691e-25	1.95853e-23	down	K06883 uncharacterized protein | (RefSeq) LOW QUALITY PROTEIN: uncharacterized protein LOC104799061 (A)	PREDICTED: cysteine-rich receptor-like protein kinase 29 [Lupinus angustifolius]	RecName: Full=Cysteine-rich receptor-like protein kinase 10; Short=Cysteine-rich RLK10; EC=2.7.11.-; AltName: Full=Receptor-like protein kinase 4; Flags: Precursor;	SubName: Full=Cysteine-rich RLK 29 {ECO:0000313|EMBL:EOY28561.1};	--	GO:0016021,integral component of membrane; GO:0005886,plasma membrane; GO:0005524,ATP binding; GO:0004674,protein serine/threonine kinase activity; GO:0042742,defense response to bacterium; GO:0006468,protein phosphorylation	Protein tyrosine kinase
RL vs GL	Cluster-15967.2951	0.39	0.49	0.33	2.25	2.74	2.43	30	38	29	181	207	184	2.59441	2.93305e-25	2.16475e-23	up	K19026 spatacsin | (RefSeq) uncharacterized LOC107760795 (A)	LINE-1 reverse transcriptase like, partial [Glycine soja]	RecName: Full=Putative ribonuclease H protein At1g65750; EC=3.1.26.4;	SubName: Full=Retrovirus-related Pol polyprotein LINE-1 {ECO:0000313|EMBL:KYP44439.1};	FOG: Reverse transcriptase	GO:0046872,metal ion binding; GO:0003676,nucleic acid binding; GO:0004523,RNA-DNA hybrid ribonuclease activity	Reverse transcriptase (RNA-dependent DNA polymerase)
RL vs GL	Cluster-15967.16769	16.01	15.39	15.27	96.29	116.22	101.86	27	25	31	170	174	169	2.66725	2.93568e-25	2.16475e-23	up	K21867 potassium channel | (RefSeq) potassium channel AKT1-like (A)	PREDICTED: putative receptor-like protein kinase At3g47110 [Eucalyptus grandis]	RecName: Full=LRR receptor-like serine/threonine-protein kinase EFR; EC=2.7.11.1; AltName: Full=Elongation factor Tu receptor; Short=EF-Tu receptor; Flags: Precursor;	SubName: Full=Uncharacterized protein {ECO:0000313|EMBL:KCW52534.1};	--	GO:0012505,endomembrane system; GO:0016021,integral component of membrane; GO:0005886,plasma membrane; GO:0005524,ATP binding; GO:0004674,protein serine/threonine kinase activity; GO:0019199,transmembrane receptor protein kinase activity; GO:0010204,defense response signaling pathway, resistance gene-independent; GO:0016045,detection of bacterium; GO:0002764,immune response-regulating signaling p…	Leucine rich repeat N-terminal domain
RL vs GL	Cluster-15967.23607	336.9	333.12	306.81	172.13	144.1	158.58	2276	2240	2395	1220	935	1057	-1.07535	3.3135e-25	2.43917e-23	down	--	PREDICTED: probable WRKY transcription factor 17 [Pyrus x bretschneideri]	RecName: Full=Probable WRKY transcription factor 11; AltName: Full=WRKY DNA-binding protein 11;	SubName: Full=DNA-binding WRKY {ECO:0000313|EMBL:OMO90606.1};	--	GO:0005634,nucleus; GO:0005516,calmodulin binding; GO:0003700,DNA-binding transcription factor activity; GO:0043565,sequence-specific DNA binding; GO:0042742,defense response to bacterium; GO:0010200,response to chitin; GO:0006351,transcription, DNA-templated	--
RL vs GL	Cluster-15967.31021	42.72	56.03	41.84	4.9	8.37	7.15	157.59	203.88	180.51	18.97	28.99	25.99	-2.83762	3.35444e-25	2.46509e-23	down	K15078 structure-specific endonuclease subunit SLX1 [EC:3.6.1.-] | (RefSeq) putative disease resistance protein RGA3 (A)	putative disease resistance RPP13-like protein 1 [Hevea brasiliensis]	RecName: Full=Putative disease resistance RPP13-like protein 1;	SubName: Full=Disease resistance protein RPS2, putative {ECO:0000313|EMBL:EEF42986.1}; EC=3.1.3.16 {ECO:0000313|EMBL:EEF42986.1};	Apoptotic ATPase	GO:0005886,plasma membrane; GO:0043531,ADP binding; GO:0005524,ATP binding; GO:0009626,plant-type hypersensitive response; GO:0007165,signal transduction	Rx N-terminal domain
RL vs GL	Cluster-15967.39149	60.73	70.26	62.84	0	0	0	842	975	999	0	0	0	-12.28	3.42547e-25	2.51299e-23	down	--	--	--	--	--	--	--
RL vs GL	Cluster-15967.5562	137.93	122.8	121.46	64.53	62.32	63.35	2485.07	2217.47	2504.99	1220.55	1096.82	1126.79	-1.03373	3.69023e-25	2.7026e-23	down	K14638 solute carrier family 15 (peptide/histidine transporter), member 3/4 | (RefSeq) protein NRT1/ PTR FAMILY 8.1-like isoform X1 (A)	protein NRT1/ PTR FAMILY 8.1-like isoform X1 [Durio zibethinus]	RecName: Full=Protein NRT1/ PTR FAMILY 8.1; Short=AtNPF8.1; AltName: Full=Peptide transporter PTR1;	SubName: Full=Uncharacterized protein {ECO:0000313|EMBL:KJB19924.1};	H+/oligopeptide symporter	GO:0016021,integral component of membrane; GO:0005886,plasma membrane; GO:0009506,plasmodesma; GO:0042936,NA; GO:0022857,transmembrane transporter activity; GO:0042937,tripeptide transmembrane transporter activity; GO:0042938,dipeptide transport; GO:0006807,nitrogen compound metabolic process; GO:0015031,protein transport; GO:0042939,tripeptide transport	POT family
RL vs GL	Cluster-15967.29724	44.62	39.19	43.36	97.26	99.92	102.66	414	363	463	947	897	940	1.20502	3.77283e-25	2.7584e-23	up	--	PREDICTED: uncharacterized protein LOC105771044 [Gossypium raimondii]	--	SubName: Full=Uncharacterized protein {ECO:0000313|EMBL:KJB54522.1};	--	GO:0016021,integral component of membrane	--
RL vs GL	Cluster-15967.22055	55.82	72.33	74.31	30.63	30.54	26.62	1064	1382	1621	613	569	501	-1.22799	3.86361e-25	2.81998e-23	down	--	Drought-responsive family protein [Corchorus capsularis]	--	SubName: Full=Drought-responsive family protein {ECO:0000313|EMBL:OMO53590.1};	--	--	Stress-induced protein Di19, C-terminal
RL vs GL	Cluster-15967.17749	169.98	142.47	153.56	336.57	319.37	310.19	2021	1694	2096	4200	3690	3640	1.02061	4.32403e-25	3.15068e-23	up	K00008 L-iditol 2-dehydrogenase [EC:1.1.1.14] | (RefSeq) sorbitol dehydrogenase (A)	sorbitol dehydrogenase [Manihot esculenta]	RecName: Full=Sorbitol dehydrogenase; EC=1.1.1.14; AltName: Full=L-iditol 2-dehydrogenase;	SubName: Full=Uncharacterized protein {ECO:0000313|EMBL:OAY48230.1};	Sorbitol dehydrogenase	GO:0005737,cytoplasm; GO:0005829,cytosol; GO:0031966,mitochondrial membrane; GO:0005886,plasma membrane; GO:0009506,plasmodesma; GO:0003939,L-iditol 2-dehydrogenase activity; GO:0008270,zinc ion binding	Alcohol dehydrogenase GroES-like domain
RL vs GL	Cluster-15967.43200	2.35	1.53	2.66	15.65	16.22	22.64	23	15	30	161	154	219	3.02237	4.37976e-25	3.18589e-23	up	K13953 alcohol dehydrogenase, propanol-preferring [EC:1.1.1.1] | (RefSeq) alcohol dehydrogenase 1-like (A)	predicted protein [Hordeum vulgare subsp. vulgare]	RecName: Full=Probable cinnamyl alcohol dehydrogenase 3 {ECO:0000305}; Short=OsCAD3 {ECO:0000303|PubMed:15452707}; EC=1.1.1.195 {ECO:0000305};	SubName: Full=Predicted protein {ECO:0000313|EMBL:BAK02541.1};	Alcohol dehydrogenase, class V	GO:0045551,cinnamyl-alcohol dehydrogenase activity; GO:0052747,sinapyl alcohol dehydrogenase activity; GO:0008270,zinc ion binding; GO:0009809,lignin biosynthetic process	Zinc-binding dehydrogenase
RL vs GL	Cluster-15967.3933	9.21	8.88	9.92	27.91	25.13	25.09	177	171	218	563	472	476	1.45449	4.87395e-25	3.53938e-23	up	K13260 isoflavone/4'-methoxyisoflavone 2'-hydroxylase [EC:1.14.14.90 1.14.14.89] | (RefSeq) cytochrome P450 81D1-like (A)	Cytochrome P450 [Theobroma cacao]	RecName: Full=Cytochrome P450 81D1; EC=1.14.-.-;	SubName: Full=Cytochrome P450 {ECO:0000313|EMBL:EOY15780.1};	Cytochrome P450 CYP2 subfamily	GO:0016021,integral component of membrane; GO:0016020,membrane; GO:0020037,heme binding; GO:0005506,iron ion binding; GO:0016709,oxidoreductase activity, acting on paired donors, with incorporation or reduction of molecular oxygen, NAD(P)H as one donor, and incorporation of one atom of oxygen; GO:0098542,defense response to other organism; GO:0042343,indole glucosinolate metabolic process; GO:004…	Cytochrome P450
RL vs GL	Cluster-15967.35352	29.66	39	35.75	11.1	11.57	10.89	337.49	443.69	467.18	132.53	127.88	122.26	-1.66265	4.9611e-25	3.59659e-23	down	K14760 acyl-activating enzyme 14 [EC:6.2.1.26] | (RefSeq) 2-succinylbenzoate--CoA ligase, chloroplastic/peroxisomal (A)	PREDICTED: 2-succinylbenzoate--CoA ligase, chloroplastic/peroxisomal [Ricinus communis]	RecName: Full=2-succinylbenzoate--CoA ligase, chloroplastic/peroxisomal; EC=6.2.1.26; AltName: Full=Acyl-activating enzyme 14; AltName: Full=O-succinylbenzoyl-CoA ligase; Flags: Precursor;	SubName: Full=AMP dependent CoA ligase, putative {ECO:0000313|EMBL:EEF33813.1}; EC=6.2.1.26 {ECO:0000313|EMBL:EEF33813.1};	Long chain fatty acid acyl-CoA ligase	GO:0009507,chloroplast; GO:0031969,chloroplast membrane; GO:0016021,integral component of membrane; GO:0005778,peroxisomal membrane; GO:0005777,peroxisome; GO:0005524,ATP binding; GO:0008756,o-succinylbenzoate-CoA ligase activity; GO:0042372,phylloquinone biosynthetic process	AMP-binding enzyme C-terminal domain
RL vs GL	Cluster-15967.3176	9.97	8.85	10.09	2.45	1.65	1.46	229	204	265	59	37	33	-2.40377	5.54024e-25	4.00968e-23	down	--	F-box protein At3g56470-like [Durio zibethinus]	--	SubName: Full=Uncharacterized protein {ECO:0000313|EMBL:OVA08173.1};	--	--	--
RL vs GL	Cluster-15967.4100	11.36	7.17	11.01	0.5	0.46	0.68	152	96	169	7	6	9	-4.2033	5.55976e-25	4.01705e-23	down	K07761 metalloendoproteinase 5-MMP [EC:3.4.24.-] | (RefSeq) metalloendoproteinase 5-MMP-like (A)	hypothetical protein POPTR_0013s03350g [Populus trichocarpa]	RecName: Full=Metalloendoproteinase 1; EC=3.4.24.-; AltName: Full=SMEP1; Flags: Precursor;	SubName: Full=Uncharacterized protein {ECO:0000313|EMBL:EEE95530.2};	Gelatinase A and related matrix metalloproteases	GO:0031012,extracellular matrix; GO:0004222,metalloendopeptidase activity; GO:0008270,zinc ion binding	Matrixin
RL vs GL	Cluster-15967.6296	0.3	0.12	0.11	3.98	3.28	4.05	10	4	4	139	107	133	4.42331	5.64177e-25	4.06946e-23	up	--	Myb_DNA-bind_6 domain-containing protein, partial [Cephalotus follicularis]	--	SubName: Full=Myb_DNA-bind_6 domain-containing protein {ECO:0000313|EMBL:GAV85854.1}; Flags: Fragment;	--	GO:0003677,DNA binding	--
RL vs GL	Cluster-15967.47443	1.79	1.46	5.17	42.45	51.6	54.25	5	4	17	124	133	149	4.02627	5.87702e-25	4.23204e-23	up	--	hypothetical protein CFP56_53669 [Quercus suber]	--	--	--	--	--
RL vs GL	Cluster-15967.33663	76.6	83.85	75.68	32.85	34.55	36.42	780	853	886	351	341	366	-1.21472	6.12836e-25	4.40566e-23	down	K20603 mitogen-activated protein kinase kinase 2 [EC:2.7.12.2] | (RefSeq) mitogen-activated protein kinase kinase 2-like (A)	PREDICTED: mitogen-activated protein kinase kinase 2-like [Gossypium raimondii]	RecName: Full=Mitogen-activated protein kinase kinase 2; Short=AtMAP2Kbeta; Short=AtMKK2; Short=MAP kinase kinase 2; EC=2.7.12.2 {ECO:0000269|PubMed:15225555};	SubName: Full=Uncharacterized protein {ECO:0000313|EMBL:KJB54419.1};	Mitogen-activated protein kinase kinase (MAP2K)	GO:0005737,cytoplasm; GO:0005886,plasma membrane; GO:0005524,ATP binding; GO:0004708,MAP kinase kinase activity; GO:0004674,protein serine/threonine kinase activity; GO:0060918,auxin transport; GO:0009631,cold acclimation; GO:0009814,defense response, incompatible interaction; GO:0007346,regulation of mitotic cell cycle; GO:0009409,response to cold; GO:0009651,response to salt stress; GO:0031098,…	Protein kinase domain
RL vs GL	Cluster-15967.44409	18.35	21.39	23.19	2.84	1.66	1.76	119.73	138.87	174.98	19.47	10.39	11.36	-3.39846	6.18396e-25	4.43688e-23	down	K13420 LRR receptor-like serine/threonine-protein kinase FLS2 [EC:2.7.11.1] | (RefSeq) hypothetical protein (A)	PREDICTED: leucine-rich repeat receptor-like tyrosine-protein kinase PXC3 isoform X1 [Ricinus communis]	RecName: Full=Leucine-rich repeat receptor-like kinase protein THICK TASSEL DWARF1; EC=2.7.11.1; AltName: Full=CLAVATA1-like protein; AltName: Full=CLV1 related kinase 5; Short=ZmKIN5; Flags: Precursor;	SubName: Full=Uncharacterized protein {ECO:0000313|EMBL:EEF35574.1};	--	GO:0016021,integral component of membrane; GO:0000325,plant-type vacuole; GO:0005886,plasma membrane; GO:0009506,plasmodesma; GO:0005524,ATP binding; GO:0043621,protein self-association; GO:0004674,protein serine/threonine kinase activity; GO:0033612,receptor serine/threonine kinase binding; GO:0030154,cell differentiation; GO:0010080,regulation of floral meristem growth; GO:0009934,regulation of…	Leucine rich repeat
RL vs GL	Cluster-15967.16169	84.46	102.87	108.7	43.7	33.29	32.03	676	821	1003	367	257	253	-1.47079	6.19244e-25	4.43688e-23	down	--	Wall-associated receptor kinase [Parasponia andersonii]	RecName: Full=Wall-associated receptor kinase 2; EC=2.7.11.-; Flags: Precursor;	SubName: Full=Kinase, putative {ECO:0000313|EMBL:EEF34808.1};	--	GO:0005623,cell; GO:0016021,integral component of membrane; GO:0005524,ATP binding; GO:0005509,calcium ion binding; GO:0030247,polysaccharide binding; GO:0004674,protein serine/threonine kinase activity; GO:0007166,cell surface receptor signaling pathway; GO:0009992,cellular water homeostasis; GO:0009311,oligosaccharide metabolic process; GO:0009751,response to salicylic acid; GO:0009826,unidimen…	Calcium-binding EGF domain
RL vs GL	Cluster-15967.38574	35.26	39.84	31.23	9.7	7.85	9.44	284	320	290	82	61	75	-2.00678	6.20758e-25	4.44033e-23	down	K17098 annexin D | (RefSeq) annexin D4 (A)	G-type lectin S-receptor-like serine/threonine-protein kinase LECRK2 [Herrania umbratica]	RecName: Full=G-type lectin S-receptor-like serine/threonine-protein kinase LECRK3 {ECO:0000305}; Short=OsLecRK3 {ECO:0000303|PubMed:25485617}; EC=2.7.11.1 {ECO:0000305}; AltName: Full=OsRLCK135 {ECO:0000303|PubMed:19825577}; Flags: Precursor;	SubName: Full=Uncharacterized protein {ECO:0000313|EMBL:OMO49706.1};	--	GO:0016021,integral component of membrane; GO:0005886,plasma membrane; GO:0005524,ATP binding; GO:0030246,carbohydrate binding; GO:0004674,protein serine/threonine kinase activity; GO:0006952,defense response; GO:0006468,protein phosphorylation	D-mannose binding lectin
RL vs GL	Cluster-15967.7084	57.85	86.47	82.34	180.34	196.29	204.11	422.51	629.14	694.11	1381.87	1379.71	1470.81	1.3275	6.23081e-25	4.44954e-23	up	K18195 rhamnogalacturonan endolyase [EC:4.2.2.23] | (RefSeq) probable LRR receptor-like serine/threonine-protein kinase At3g47570 (A)	PREDICTED: probable LRR receptor-like serine/threonine-protein kinase At3g47570 [Citrus sinensis]	RecName: Full=Receptor kinase-like protein Xa21 {ECO:0000303|PubMed:22735448}; EC=2.7.11.1 {ECO:0000250|UniProtKB:Q1MX30, ECO:0000255|PROSITE-ProRule:PRU00159}; Contains: RecName: Full=Receptor kinase-like protein Xa21, processed {ECO:0000303|PubMed:22735448}; Flags: Precursor;	SubName: Full=Uncharacterized protein {ECO:0000313|EMBL:ESR59250.1};	--	GO:0032541,cortical endoplasmic reticulum; GO:0005789,endoplasmic reticulum membrane; GO:0016021,integral component of membrane; GO:0005634,nucleus; GO:1990578,perinuclear endoplasmic reticulum membrane; GO:0005886,plasma membrane; GO:0005524,ATP binding; GO:0004674,protein serine/threonine kinase activity; GO:0006952,defense response	Leucine rich repeat
RL vs GL	Cluster-15967.31313	0.39	0.45	1.17	7.62	8.76	8.05	7	8	24	143	153	142	3.55001	6.67814e-25	4.76108e-23	up	--	--	--	--	--	--	--
RL vs GL	Cluster-15967.34522	28.81	47.08	32.59	113.24	132.33	105.95	149.53	242.37	196.32	616.41	654.25	542.37	1.66024	7.17357e-25	5.10582e-23	up	K00924 kinase [EC:2.7.1.-] | (RefSeq) receptor protein kinase CLAVATA1-like (A)	PREDICTED: receptor-like protein 12 [Theobroma cacao]	RecName: Full=Receptor like protein 7 {ECO:0000303|PubMed:18434605}; Short=AtRLP7 {ECO:0000303|PubMed:18434605}; Flags: Precursor;	SubName: Full=Receptor like protein 6, putative {ECO:0000313|EMBL:EOY13366.1};	FOG: Leucine rich repeat	GO:0016021,integral component of membrane	Leucine rich repeat
RL vs GL	Cluster-15967.4694	2.69	4.69	3.74	14.84	15.73	16.1	51	89	81	295	291	301	2.04808	7.22543e-25	5.13424e-23	up	K19036 ATP-dependent RNA/DNA helicase IGHMBP2 [EC:3.6.4.12 3.6.4.13] | (RefSeq) DNA-binding protein SMUBP-2 (A)	DNA-binding protein SMUBP-2 isoform X4 [Durio zibethinus]	--	SubName: Full=Uncharacterized protein {ECO:0000313|EMBL:OMO70260.1};	DNA helicase	GO:0005524,ATP binding; GO:0003677,DNA binding	--
RL vs GL	Cluster-15967.11274	0.67	0.37	0.69	4.59	6.25	6.09	18	10	21	129	164	161	3.25858	7.69365e-25	5.45792e-23	up	K19984 exocyst complex component 5 | (RefSeq) uncharacterized protein LOC113272286 (A)	hypothetical protein F511_05325 [Dorcoceras hygrometricum]	RecName: Full=Putative AC transposase; AltName: Full=ORFA;	SubName: Full=Uncharacterized protein {ECO:0000313|EMBL:CAN80126.1};	Tam3-transposase (Ac family)	GO:0003677,DNA binding; GO:0046983,protein dimerization activity; GO:0006310,DNA recombination; GO:0032196,transposition	hAT family C-terminal dimerisation region
RL vs GL	Cluster-15967.29262	99.17	97.64	101.72	202.45	217.43	201.7	622	609	738	1332	1307	1248	1.02015	9.31492e-25	6.59718e-23	up	K10891 fanconi anemia group D2 protein | (RefSeq) Fanconi anemia group D2 protein homolog (A)	cellulose synthase-like protein E1 isoform X2 [Durio zibethinus]	RecName: Full=Cellulose synthase-like protein E6; EC=2.4.1.-; AltName: Full=OsCslE6;	SubName: Full=Cellulose synthase like E1 {ECO:0000313|EMBL:EOY10588.1};	--	GO:0005794,Golgi apparatus; GO:0000139,Golgi membrane; GO:0016021,integral component of membrane; GO:0005886,plasma membrane; GO:0016760,cellulose synthase (UDP-forming) activity; GO:0016759,cellulose synthase activity; GO:0071555,cell wall organization; GO:0030244,cellulose biosynthetic process; GO:0009833,plant-type primary cell wall biogenesis	Cellulose synthase
RL vs GL	Cluster-15967.4315	13.97	22.05	19.07	56.89	62.51	61.35	104.18	163.8	164.03	445.08	448.84	451.38	1.68341	9.4215e-25	6.66168e-23	up	K13428 LRR receptor-like serine/threonine-protein kinase EFR [EC:2.7.11.1] | (RefSeq) LRR receptor-like serine/threonine-protein kinase EFR (A)	hypothetical protein AQUCO_91600001v1, partial [Aquilegia coerulea]	RecName: Full=Putative receptor-like protein kinase At3g47110; EC=2.7.11.1; Flags: Precursor;	SubName: Full=Uncharacterized protein {ECO:0000313|EMBL:PIA24704.1}; Flags: Fragment;	--	GO:0016021,integral component of membrane; GO:0005886,plasma membrane; GO:0005524,ATP binding; GO:0004674,protein serine/threonine kinase activity	Leucine rich repeat
RL vs GL	Cluster-15967.7994	0	0	0	49.06	46.44	48.9	0	0	0	878	773	823	12.1639	9.67125e-25	6.82705e-23	up	--	--	--	--	--	--	--
RL vs GL	Cluster-15967.38742	95.03	77.18	87.49	37.18	28.73	31.58	872	707	924	358	255	286	-1.44594	1.12916e-24	7.95778e-23	down	K03327 multidrug resistance protein, MATE family | (RefSeq) protein DETOXIFICATION 14-like (A)	uncharacterized protein LOC110425899 [Herrania umbratica]	--	SubName: Full=Uncharacterized protein {ECO:0000313|EMBL:OMO55606.1};	--	--	Domain of unknown function (DUF4228)
RL vs GL	Cluster-15967.23834	65.94	88.8	93.37	183.42	193.64	176.72	973	1311.99	1579	2840.97	2785	2574	1.13459	1.247e-24	8.77389e-23	up	K00924 kinase [EC:2.7.1.-] | (RefSeq) receptor-like protein kinase 5 (A)	PREDICTED: MDIS1-interacting receptor like kinase 2 [Vitis vinifera]	RecName: Full=MDIS1-interacting receptor like kinase 2 {ECO:0000303|PubMed:26863186}; Short=AtMIK2 {ECO:0000303|PubMed:26863186}; AltName: Full=Probable LRR receptor-like serine/threonine-protein kinase At4g08850; EC=2.7.11.1 {ECO:0000305}; Flags: Precursor;	SubName: Full=Uncharacterized protein {ECO:0000313|EMBL:CCB59781.1};	--	GO:0016021,integral component of membrane; GO:0016020,membrane; GO:0005886,plasma membrane; GO:0009506,plasmodesma; GO:0090406,pollen tube; GO:0005524,ATP binding; GO:0004674,protein serine/threonine kinase activity	Leucine rich repeat
RL vs GL	Cluster-15967.28201	1.36	3.02	1.26	15.58	18.05	12.51	17	37.73	18	204	219	154	3.01061	1.4751e-24	1.03619e-22	up	K20003 palmitoyltransferase ZDHHC4 [EC:2.3.1.225] | (RefSeq) uncharacterized protein LOC111280652 (A)	hypothetical protein POPTR_013G016500v3 [Populus trichocarpa]	--	SubName: Full=Uncharacterized protein {ECO:0000313|EMBL:ERP49337.1};	--	--	--
RL vs GL	Cluster-15967.32183	8.79	8.51	7.49	0.58	0.69	0.55	130	126	127	9	10	8	-3.796	1.48573e-24	1.04195e-22	down	K07953 GTP-binding protein SAR1 [EC:3.6.5.-] | (RefSeq) GTP-binding protein SAR1A (A)	hypothetical protein CISIN_1g033893mg [Citrus sinensis]	RecName: Full=GTP-binding protein SAR1A;	SubName: Full=Uncharacterized protein {ECO:0000313|EMBL:JAD74447.1};	Vesicle coat complex COPII, GTPase subunit SAR1	GO:0005783,endoplasmic reticulum; GO:0005794,Golgi apparatus; GO:0005886,plasma membrane; GO:0005525,GTP binding; GO:0006886,intracellular protein transport; GO:0016192,vesicle-mediated transport	ADP-ribosylation factor family
RL vs GL	Cluster-15967.36657	3.23	3.31	2.51	8.61	8.66	7.62	269	277	238	753	710	627	1.4399	1.59444e-24	1.11637e-22	up	K17609 nucleoredoxin [EC:1.8.1.8] | (RefSeq) probable nucleoredoxin 3 (A)	hypothetical protein CUMW_082790 [Citrus unshiu]	RecName: Full=Probable nucleoredoxin 3; Short=AtNrx3; EC=1.8.1.8;	SubName: Full=Uncharacterized protein {ECO:0000313|EMBL:GAY44545.1};	--	GO:0005737,cytoplasm; GO:0047134,protein-disulfide reductase activity; GO:0004791,thioredoxin-disulfide reductase activity; GO:0045454,cell redox homeostasis	Thioredoxin-like
RL vs GL	Cluster-15967.20238	44.04	37.47	42.38	85.42	94.14	105.5	913	779	1005	1859	1909	2159	1.17655	1.63914e-24	1.1458e-22	up	--	Zinc finger, GATA-type [Corchorus olitorius]	RecName: Full=GATA transcription factor 21;	SubName: Full=Zinc finger, GATA-type {ECO:0000313|EMBL:OMO91661.1};	GATA-4/5/6 transcription factors	GO:0005634,nucleus; GO:0005667,transcription factor complex; GO:0003682,chromatin binding; GO:0003700,DNA-binding transcription factor activity; GO:0000977,RNA polymerase II regulatory region sequence-specific DNA binding; GO:0001085,RNA polymerase II transcription factor binding; GO:0044212,transcription regulatory region DNA binding; GO:0001228,DNA-binding transcription activator activity, RNA …	GATA zinc finger
RL vs GL	Cluster-15967.13796	24.87	19.69	24.1	54.48	47.9	55.22	1074	854	1187	2470	2032	2354	1.17499	1.65754e-24	1.15678e-22	up	K05539 tRNA-dihydrouridine synthase A [EC:1.-.-.-] | (RefSeq) uncharacterized protein LOC110624053 isoform X1 (A)	uncharacterized protein LOC110624053 isoform X1 [Manihot esculenta]	RecName: Full=Photosystem II 5 kDa protein, chloroplastic; Short=PSII-T; AltName: Full=Light-regulated unknown 11 kDa protein; Flags: Precursor;	SubName: Full=Uncharacterized protein {ECO:0000313|EMBL:OAY39998.1};	tRNA-dihydrouridine synthase	GO:0009535,chloroplast thylakoid membrane; GO:0009523,photosystem II; GO:0015979,photosynthesis	Dihydrouridine synthase (Dus)
RL vs GL	Cluster-15967.14667	14.49	13.14	13	27.25	30.72	31.7	786	716.07	804	1552	1639	1698	1.12005	1.66805e-24	1.16223e-22	up	K00898 pyruvate dehydrogenase kinase 2/3/4 [EC:2.7.11.2] | (RefSeq) pyruvate dehydrogenase (acetyl-transferring) kinase, mitochondrial (A)	hypothetical protein CDL15_Pgr010646 [Punica granatum]	RecName: Full=[Pyruvate dehydrogenase (acetyl-transferring)] kinase, mitochondrial; Short=AtPDHK; Short=Pyruvate dehydrogenase kinase; EC=2.7.11.2;	SubName: Full=Uncharacterized protein {ECO:0000313|EMBL:OWM63246.1};	Dehydrogenase kinase	GO:0005739,mitochondrion; GO:0005524,ATP binding; GO:0009927,histidine phosphotransfer kinase activity; GO:0042803,protein homodimerization activity; GO:0004740,pyruvate dehydrogenase (acetyl-transferring) kinase activity; GO:0046777,protein autophosphorylation	Fcf2 pre-rRNA processing
RL vs GL	Cluster-15967.35198	0.17	0.06	0	13.63	15	14.32	3	1	0	252	258	249	7.60445	1.844e-24	1.28274e-22	up	K13420 LRR receptor-like serine/threonine-protein kinase FLS2 [EC:2.7.11.1] | (RefSeq) LRR receptor-like serine/threonine-protein kinase FLS2 (A)	G-type lectin S-receptor-like serine/threonine-protein kinase LECRK2 [Herrania umbratica]	RecName: Full=G-type lectin S-receptor-like serine/threonine-protein kinase LECRK3 {ECO:0000305}; Short=OsLecRK3 {ECO:0000303|PubMed:25485617}; EC=2.7.11.1 {ECO:0000305}; AltName: Full=OsRLCK135 {ECO:0000303|PubMed:19825577}; Flags: Precursor;	SubName: Full=Receptor-like protein kinase 1 {ECO:0000313|EMBL:EOY32493.1};	--	GO:0016021,integral component of membrane; GO:0005886,plasma membrane; GO:0005524,ATP binding; GO:0030246,carbohydrate binding; GO:0004674,protein serine/threonine kinase activity; GO:0006952,defense response; GO:0006468,protein phosphorylation	D-mannose binding lectin
RL vs GL	Cluster-15967.23901	71.98	97.75	76.51	28.18	26	24.26	358	482	442	147	123	119	-1.68643	1.87095e-24	1.29939e-22	down	--	hypothetical protein PRUPE_2G312200 [Prunus persica]	--	SubName: Full=Uncharacterized protein {ECO:0000313|EMBL:ONI25624.1};	--	GO:0005524,ATP binding; GO:0030247,polysaccharide binding; GO:0004672,protein kinase activity	--
RL vs GL	Cluster-15967.3252	15.65	15.94	15.6	3.07	3.62	3.64	209	213	239	43	47	48	-2.22155	1.92021e-24	1.33145e-22	down	K01183 chitinase [EC:3.2.1.14] | (RefSeq) chitinase-3-like protein 2 (A)	hypothetical protein MANES_11G045300, partial [Manihot esculenta]	RecName: Full=Receptor-like serine/threonine-protein kinase SD1-7; EC=2.7.11.1; AltName: Full=Arabidopsis thaliana receptor kinase 1; AltName: Full=S-domain-1 (SD1) receptor kinase 7; Short=SD1-7; Flags: Precursor;	SubName: Full=Uncharacterized protein {ECO:0000313|EMBL:OAY36751.1}; Flags: Fragment;	--	GO:0016021,integral component of membrane; GO:0005634,nucleus; GO:0005886,plasma membrane; GO:0005524,ATP binding; GO:0030246,carbohydrate binding; GO:0004672,protein kinase activity; GO:0004674,protein serine/threonine kinase activity; GO:0031625,ubiquitin protein ligase binding; GO:0009738,abscisic acid-activated signaling pathway; GO:0071215,cellular response to abscisic acid stimulus; GO:0046…	Domain of unknown function (DUF3403)
RL vs GL	Cluster-15967.7776	37.42	51.38	57.84	13.42	14.56	15.5	340	466	605	128	128	139	-1.78179	2.02597e-24	1.40252e-22	down	K13459 disease resistance protein RPS2 | (RefSeq) probable disease resistance protein At4g27220 (A)	defensin-like protein [Corchorus olitorius]	--	SubName: Full=Defensin-like protein {ECO:0000313|EMBL:OMO73304.1};	--	--	--
RL vs GL	Cluster-15967.13649	31.9	31.27	38.98	83.56	88.83	85.86	270	264	380	742	726	717	1.30364	2.06691e-24	1.42856e-22	up	--	PREDICTED: uncharacterized protein LOC18601718 [Theobroma cacao]	RecName: Full=Protein RALF-like 1; AltName: Full=Rapid alkalinization factor 1; Short=AtRALF1; Flags: Precursor;	SubName: Full=Uncharacterized protein {ECO:0000313|EMBL:KYP71205.1};	--	GO:0048046,apoplast; GO:0005622,intracellular; GO:0009506,plasmodesma; GO:0005179,hormone activity; GO:0004871,NA; GO:0019722,calcium-mediated signaling; GO:0007267,cell-cell signaling; GO:0030308,negative regulation of cell growth; GO:0048364,root development	Rapid ALkalinization Factor (RALF)
RL vs GL	Cluster-15967.29353	72.12	85.2	62.52	194.9	201.11	238.31	245	285	248.92	693.98	639	797.98	1.48561	2.12306e-24	1.46502e-22	up	K16224 senescence-induced receptor-like serine/threonine-protein kinase | (RefSeq) senescence-induced receptor-like serine/threonine-protein kinase (A)	LRR-RLK, partial [Vernicia fordii]	RecName: Full=Putative leucine-rich repeat receptor-like serine/threonine-protein kinase At2g19230; EC=2.7.11.1; Flags: Precursor;	SubName: Full=LRR-RLK {ECO:0000313|EMBL:AMM42753.1}; Flags: Fragment;	--	GO:0016021,integral component of membrane; GO:0005886,plasma membrane; GO:0005524,ATP binding; GO:0004674,protein serine/threonine kinase activity	Malectin-like domain
RL vs GL	Cluster-15967.29740	37.91	34.86	32.99	78.66	95.32	112.4	501	461	500	1091	1226	1466	1.40985	2.22573e-24	1.5334e-22	up	--	stem-specific protein TSJT1 [Herrania umbratica]	RecName: Full=Stem-specific protein TSJT1;	SubName: Full=Aluminum induced protein with YGL and LRDR motifs {ECO:0000313|EMBL:EOY12874.1};	--	--	Aluminium induced protein
RL vs GL	Cluster-15967.34755	171.34	200.35	151.86	0	0.04	0.38	908.86	1054.62	934.54	0	0.22	2	-10.4713	2.45999e-24	1.68938e-22	down	--	--	--	--	--	--	--
RL vs GL	Cluster-15967.11752	7.43	10.48	9.09	26.31	31.65	30.93	102	144	143	379	423	419	1.69417	3.26366e-24	2.23772e-22	up	--	--	--	--	--	--	--
RL vs GL	Cluster-15967.7551	7.95	9.15	9.17	0.2	0	0.11	150	173	198	4	0	2	-6.40096	3.32854e-24	2.27857e-22	down	--	hypothetical protein CCACVL1_01487 [Corchorus capsularis]	--	SubName: Full=Uncharacterized protein {ECO:0000313|EMBL:OMP06636.1};	--	--	--
RL vs GL	Cluster-15967.2651	6.55	8.84	8.35	0.61	0.33	0.07	102	138	149	10	5	1	-4.56685	3.39702e-24	2.32175e-22	down	K15443 tRNA (guanine-N(7)-)-methyltransferase subunit TRM82 | (RefSeq) COMPASS-like H3K4 histone methylase component WDR5A (A)	hypothetical protein COLO4_09064 [Corchorus olitorius]	--	RecName: Full=tRNA (guanine-N(7)-)-methyltransferase non-catalytic subunit {ECO:0000256|HAMAP-Rule:MF_03056}; AltName: Full=WD repeat-containing protein 4 homolog {ECO:0000256|HAMAP-Rule:MF_03056};	WD repeat protein WDR4	GO:0005634,nucleus; GO:0036265,RNA (guanine-N7)-methylation; GO:0030488,tRNA methylation	--
RL vs GL	Cluster-15967.37076	21.36	33.54	27.92	9.25	8.19	8.39	387	609	579	176	145	150	-1.70092	3.43718e-24	2.34547e-22	down	--	--	--	--	--	--	--
RL vs GL	Cluster-15967.24871	2.26	1.78	1.56	10.37	11.28	11.03	38	30	30	183	185	183	2.52239	3.78932e-24	2.58166e-22	up	--	polyadenylate-binding protein-interacting protein 3-like [Carica papaya]	RecName: Full=Polyadenylate-binding protein-interacting protein 3; Short=PABP-interacting protein 3; Short=Poly(A)-binding protein-interacting protein 3; AltName: Full=PAM2-containing protein CID3; AltName: Full=Protein CTC-INTERACTING DOMAIN 3;	SubName: Full=LsmAD domain-containing protein/PAM2 domain-containing protein/SM-ATX domain-containing protein {ECO:0000313|EMBL:GAV84943.1}; Flags: Fragment;	Protein interacting with poly(A)-binding protein	GO:0010494,cytoplasmic stress granule; GO:0003723,RNA binding; GO:0010603,regulation of cytoplasmic mRNA processing body assembly; GO:0034063,stress granule assembly	Ataxin-2 C-terminal region
RL vs GL	Cluster-15967.17660	150.54	176.7	107.69	402.42	460.05	508.32	269	305	231	753	734	894	1.5927	3.91947e-24	2.66611e-22	up	K01354 oligopeptidase B [EC:3.4.21.83] | (RefSeq) prolyl endopeptidase-like (A)	PREDICTED: prolyl endopeptidase-like [Populus euphratica]	--	SubName: Full=Prolyl oligopeptidase family protein {ECO:0000313|EMBL:EEE90809.2};	Predicted serine protease	GO:0005737,cytoplasm; GO:0005829,cytosol; GO:0004252,serine-type endopeptidase activity; GO:0070008,serine-type exopeptidase activity	Prolyl oligopeptidase, N-terminal beta-propeller domain
RL vs GL	Cluster-15967.2088	9.3	13.31	15.28	0	0	0	564	811	1056	0	0	0	-12.0489	3.989e-24	2.70912e-22	down	K20178 vacuolar protein sorting-associated protein 8 | (RefSeq) uncharacterized LOC107864957 (A)	Transposon TX1 uncharacterized [Cajanus cajan]	--	SubName: Full=Transposon TX1 uncharacterized {ECO:0000313|EMBL:KYP55936.1}; EC=2.7.7.6 {ECO:0000313|EMBL:KYP55936.1};	FOG: Reverse transcriptase	GO:0003899,DNA-directed 5'-3' RNA polymerase activity	--
RL vs GL	Cluster-15967.5467	1.17	1.76	1.44	12.74	14.6	12.66	12	18	17	137	145	128	3.16497	4.28324e-24	2.90436e-22	up	--	--	--	--	--	--	--
RL vs GL	Cluster-15967.15837	132.97	178.19	154.22	325.47	320.05	348.54	1015.21	1355.81	1358.13	2607.24	2354.23	2625.63	1.0657	4.48885e-24	3.03899e-22	up	K20181 vacuolar protein sorting-associated protein 18 | (RefSeq) vacuolar sorting-associated-like protein (A)	hypothetical protein CUMW_282230, partial [Citrus unshiu]	RecName: Full=Probable LRR receptor-like serine/threonine-protein kinase At3g47570; EC=2.7.11.1; Flags: Precursor;	SubName: Full=Uncharacterized protein {ECO:0000313|EMBL:GAY33832.1}; Flags: Fragment;	--	GO:0016021,integral component of membrane; GO:0005886,plasma membrane; GO:0005524,ATP binding; GO:0004674,protein serine/threonine kinase activity	Protein kinase domain
RL vs GL	Cluster-15967.27712	13.56	17.31	13.41	46.07	42.17	48.89	131.02	167	149.05	467	394.51	466.05	1.60571	4.63458e-24	3.13271e-22	up	K15813 beta-amyrin synthase [EC:5.4.99.39] | (RefSeq) beta-amyrin synthase (A)	PREDICTED: beta-amyrin synthase [Theobroma cacao]	RecName: Full=Beta-amyrin synthase; EC=5.4.99.39;	RecName: Full=Terpene cyclase/mutase family member {ECO:0000256|RuleBase:RU362003}; EC=5.4.99.- {ECO:0000256|RuleBase:RU362003};	Oxidosqualene-lanosterol cyclase and related proteins	GO:0042300,beta-amyrin synthase activity; GO:0019745,pentacyclic triterpenoid biosynthetic process	Squalene-hopene cyclase N-terminal domain
RL vs GL	Cluster-15967.10865	1.3	2.13	1.16	6.03	8	9.76	56	92	57	272	338	414	2.35799	5.41362e-24	3.65355e-22	up	--	--	--	--	--	--	--
RL vs GL	Cluster-15967.30545	155.89	234.16	188.18	75.51	79.46	60.16	696	1034.77	978.1	353.55	336.08	264.86	-1.46617	5.72184e-24	3.84948e-22	down	K19613 leucine-rich repeat protein SHOC2 | (RefSeq) receptor-like protein 35 (A)	receptor like protein 3-like [Durio zibethinus]	RecName: Full=Receptor-like protein 1 {ECO:0000303|PubMed:18434605}; Short=AtRLP1 {ECO:0000303|PubMed:18434605}; AltName: Full=Receptor of eMax {ECO:0000303|PubMed:23898033}; Flags: Precursor;	SubName: Full=Uncharacterized protein {ECO:0000313|EMBL:OAY31752.1};	FOG: Leucine rich repeat	GO:0016021,integral component of membrane; GO:0042742,defense response to bacterium	Leucine rich repeat
RL vs GL	Cluster-15967.8612	0.12	0.28	0.42	3.32	2.89	3.22	5	12	21	151	123	138	3.49279	6.26081e-24	4.2055e-22	up	--	PREDICTED: protein IQ-DOMAIN 14 [Theobroma cacao]	--	SubName: Full=IQ motif, EF-hand binding site {ECO:0000313|EMBL:OMO68293.1};	--	--	Protein of unknown function (DUF4005)
RL vs GL	Cluster-15967.8081	10.66	10.34	11.01	32.04	38.31	29.35	135	131	160	426	472	367	1.609	6.57692e-24	4.40408e-22	up	K00020 3-hydroxyisobutyrate dehydrogenase [EC:1.1.1.31] | (RefSeq) probable 3-hydroxyisobutyrate dehydrogenase-like 2, mitochondrial (A)	6-phosphogluconate dehydrogenase, NADP-binding protein [Corchorus capsularis]	RecName: Full=Probable 3-hydroxyisobutyrate dehydrogenase-like 3, mitochondrial; Short=HIBADH-like; EC=1.1.1.31;	SubName: Full=6-phosphogluconate dehydrogenase, NADP-binding protein {ECO:0000313|EMBL:OMO74266.1};	Predicted dehydrogenase	GO:0005739,mitochondrion; GO:0008442,3-hydroxyisobutyrate dehydrogenase activity; GO:0051287,NAD binding; GO:0004616,phosphogluconate dehydrogenase (decarboxylating) activity; GO:0006574,valine catabolic process	NAD binding domain of 6-phosphogluconate dehydrogenase
RL vs GL	Cluster-15967.15364	49.97	47.51	55	22.33	19.91	17.13	612	582	773	287	237	207	-1.39003	7.02432e-24	4.69635e-22	down	K04077 chaperonin GroEL | (RefSeq) LOW QUALITY PROTEIN: chaperonin CPN60-like 2, mitochondrial (A)	NDR1/HIN1-like protein 13 [Durio zibethinus]	RecName: Full=NDR1/HIN1-like protein 13 {ECO:0000303|PubMed:26206852};	SubName: Full=Late embryogenesis abundant (LEA) hydroxyproline-rich glycoprotein family, putative isoform 1 {ECO:0000313|EMBL:EOY34295.1};	--	GO:0016021,integral component of membrane; GO:0005886,plasma membrane; GO:0009506,plasmodesma; GO:0042742,defense response to bacterium	Late embryogenesis abundant protein
RL vs GL	Cluster-15967.28574	80.71	93.64	96.36	216.71	219.62	241.75	273.14	312.03	382.23	768.78	695.06	806.45	1.27599	7.2585e-24	4.84539e-22	up	K20181 vacuolar protein sorting-associated protein 18 | (RefSeq) vacuolar sorting-associated-like protein (A)	hypothetical protein CISIN_1g0409252mg, partial [Citrus sinensis]	RecName: Full=Putative receptor-like protein kinase At3g47110; EC=2.7.11.1; Flags: Precursor;	SubName: Full=Uncharacterized protein {ECO:0000313|EMBL:KDO50318.1}; Flags: Fragment;	--	GO:0016021,integral component of membrane; GO:0005886,plasma membrane; GO:0005524,ATP binding; GO:0004674,protein serine/threonine kinase activity	--
RL vs GL	Cluster-15967.1289	0.06	0.03	0	11.04	11.17	12.16	2	1	0	365	345	378	8.54061	8.07832e-24	5.3843e-22	up	K23533 leucine-rich repeat and immunoglobulin-like domain-containing nogo receptor-interacting protein | (RefSeq) disease resistance protein TAO1-like (A)	hypothetical protein POPTR_007G099700v3 [Populus trichocarpa]	RecName: Full=Disease resistance protein TAO1 {ECO:0000305}; AltName: Full=Protein TARGET OF AVRB OPERATION 1 {ECO:0000303|PubMed:18424557};	SubName: Full=Uncharacterized protein {ECO:0000313|EMBL:KDP37035.1};	--	GO:0043531,ADP binding; GO:0005524,ATP binding; GO:0042742,defense response to bacterium; GO:0009816,defense response to bacterium, incompatible interaction; GO:0007165,signal transduction	Leucine rich repeat
RL vs GL	Cluster-15967.19987	82.2	92.41	81.32	36.47	40.45	39.4	814	914	926	379	388	385	-1.16748	8.47305e-24	5.63865e-22	down	K01537 Ca2+-transporting ATPase [EC:3.6.3.8] | (RefSeq) calcium-transporting ATPase 12, plasma membrane-type (A)	PREDICTED: LOW QUALITY PROTEIN: calcium-transporting ATPase 12, plasma membrane-type [Gossypium raimondii]	RecName: Full=Calcium-transporting ATPase 12, plasma membrane-type; EC=3.6.3.8; AltName: Full=Ca(2+)-ATPase isoform 12;	RecName: Full=Calcium-transporting ATPase {ECO:0000256|RuleBase:RU361146}; EC=3.6.3.8 {ECO:0000256|RuleBase:RU361146};	Calcium transporting ATPase	GO:0005887,integral component of plasma membrane; GO:0043231,intracellular membrane-bounded organelle; GO:0005524,ATP binding; GO:0005388,calcium-transporting ATPase activity; GO:0005516,calmodulin binding; GO:0046872,metal ion binding	Cation transport ATPase (P-type)
RL vs GL	Cluster-15967.24233	0.31	0.2	0.44	13.38	12.92	11.45	3	2	5	138	123	111	5.25646	8.49707e-24	5.64589e-22	up	--	hypothetical protein CDL12_17809 [Handroanthus impetiginosus]	--	SubName: Full=Uncharacterized protein {ECO:0000313|EMBL:PIN09601.1};	--	--	--
RL vs GL	Cluster-15967.20690	0	0	0	123.39	111.74	120.22	0	0	0	764	631	700	11.9232	8.51584e-24	5.64963e-22	up	--	--	--	--	--	--	--
RL vs GL	Cluster-15967.11264	21.31	24.53	21.8	10.71	11.03	10.47	959	1109	1119	506	488	465	-1.09147	8.97696e-24	5.94637e-22	down	K15340 DNA cross-link repair 1A protein | (RefSeq) DNA cross-link repair protein SNM1 (A)	hypothetical protein CCACVL1_07120 [Corchorus capsularis]	RecName: Full=Sialyltransferase-like protein 2 {ECO:0000303|PubMed:24825296}; EC=2.4.-.- {ECO:0000305};	SubName: Full=Uncharacterized protein {ECO:0000313|EMBL:OMO91415.1};	RNA-binding protein Bicaudal-C	GO:0005768,endosome; GO:0005794,Golgi apparatus; GO:0000139,Golgi membrane; GO:0016021,integral component of membrane; GO:0005802,trans-Golgi network; GO:0016757,transferase activity, transferring glycosyl groups; GO:0009311,oligosaccharide metabolic process; GO:0009846,pollen germination; GO:0009860,pollen tube growth; GO:0018279,protein N-linked glycosylation via asparagine; GO:0097503,sialylat…	SAM domain (Sterile alpha motif)
RL vs GL	Cluster-15967.27587	19.4	24.74	21.67	64.09	70.08	65.06	116	147	150	402	401	383.71	1.56274	9.52503e-24	6.29003e-22	up	K00008 L-iditol 2-dehydrogenase [EC:1.1.1.14] | (RefSeq) sorbitol dehydrogenase (A)	hypothetical protein B456_008G281200 [Gossypium raimondii]	RecName: Full=L-idonate 5-dehydrogenase; EC=1.1.1.366;	SubName: Full=Uncharacterized protein {ECO:0000313|EMBL:KJB52880.1};	Sorbitol dehydrogenase	GO:0102198,L-idonate 5-dehydrogenase activity (NAD-dependent); GO:0008270,zinc ion binding; GO:0046183,L-idonate catabolic process	Zinc-binding dehydrogenase
RL vs GL	Cluster-15967.28358	0.14	0.29	0.25	24.47	27.01	29.09	1	2	2	178	180	199	6.84167	9.56807e-24	6.30876e-22	up	K08864 tousled-like kinase [EC:2.7.11.1] | (RefSeq) serine/threonine-protein kinase TOUSLED-like (A)	predicted protein [Physcomitrella patens]	RecName: Full=Serine/threonine-protein kinase TOUSLED; EC=2.7.11.1;	SubName: Full=Predicted protein {ECO:0000313|EMBL:EDQ55643.1};	Tousled-like protein kinase	GO:0009507,chloroplast; GO:0005737,cytoplasm; GO:0005634,nucleus; GO:0005524,ATP binding; GO:0042802,identical protein binding; GO:0004674,protein serine/threonine kinase activity; GO:1900368,regulation of RNA interference	Protein kinase domain
RL vs GL	Cluster-15967.24752	1.36	1.55	1.27	7.81	7.94	10.32	28	32	30	169	160	210	2.62135	9.77915e-24	6.43806e-22	up	--	putative transposase, partial [Antirrhinum majus]	--	SubName: Full=Putative transposase {ECO:0000313|EMBL:CAM57450.2}; Flags: Fragment;	--	--	Transposase family tnp2
RL vs GL	Cluster-15967.30324	161.1	153.73	196.54	80.8	77.8	77.22	1351	1286	1899	711	630	639	-1.14935	9.93034e-24	6.5276e-22	down	--	PREDICTED: uncharacterized protein LOC18606608 [Theobroma cacao]	RecName: Full=Late embryogenesis abundant protein At1g64065 {ECO:0000305};	SubName: Full=Late embryogenesis abundant hydroxyproline-rich glycoprotein family, putative {ECO:0000313|EMBL:EOY24873.1};	--	GO:0016021,integral component of membrane	Late embryogenesis abundant protein
RL vs GL	Cluster-15967.17352	4.13	4.21	3.93	13.44	13.72	15.12	91	93	99	311	296	329	1.76296	1.0374e-23	6.80886e-22	up	K11843 ubiquitin carboxyl-terminal hydrolase 14 [EC:3.4.19.12] | (RefSeq) FBD-associated F-box protein At4g10400-like (A)	hypothetical protein B456_002G084900 [Gossypium raimondii]	RecName: Full=F-box/LRR-repeat protein At3g59200;	SubName: Full=Uncharacterized protein {ECO:0000313|EMBL:KJB13618.1};	--	--	Leucine Rich Repeat
RL vs GL	Cluster-15967.23426	6.44	6.81	11.41	39.36	45.88	38.84	39	41	80	250	266	232	2.2814	1.08514e-23	7.11133e-22	up	--	--	--	--	--	--	--
[truncated: 52,345 more rows]
