# Supplementary material for: Integrated Metabolome and Transcriptome Analyses Reveal Dissimilarities in the Anthocyanin Synthesis Pathway Between Different Developmental Leaf Color Transitions in Hopea hainanensis (Dipterocarpaceae)
Source: Front Plant Sci. 2022 Mar 3;13:830413. doi: 10.3389/fpls.2022.830413 (PMC8928120; doi:10.3389/fpls.2022.830413)
Supplement: Supplementary file 6 [file Table_6.XLSX]

## Sheet: RU vs GU
ID	Family	Category	Classification	GU	RU	log2FoldChange	regulated	KEGG	NR	Swissprot	Tremble	KOG	GO	Pfam
Cluster-10076.0	C2C2-GATA	TF	C2C2->C2C2-GATA	6.37352	26.9971	2.10896	up	K21630 GATA-type zinc finger protein 1 | (RefSeq) GATA transcription factor 6-like (A)	GATA transcription factor 9-like [Herrania umbratica]	RecName: Full=GATA transcription factor 9;	RecName: Full=GATA transcription factor {ECO:0000256|PIRNR:PIRNR016992};	GATA-4/5/6 transcription factors	GO:0005634,nucleus; GO:0005667,transcription factor complex; GO:0003682,chromatin binding; GO:0003700,DNA-binding transcription factor activity; GO:0000977,RNA polymerase II regulatory region sequence-specific DNA binding; GO:0001085,RNA polymerase II transcription factor binding; GO:0001228,DNA-binding transcription activator activity, RNA polymerase II-specific; GO:0008270,zinc ion binding; GO:…	GATA zinc finger
Cluster-11448.1	MYB	TF	MYB->MYB	5.22182	50.6904	3.30443	up	K09422 transcription factor MYB, plant | (RefSeq) transcription factor MYB108 (A)	hypothetical protein POPTR_0010s15970g [Populus trichocarpa]	RecName: Full=Transcription factor MYB108; AltName: Full=Myb-related protein 108; Short=AtMYB108; AltName: Full=Protein BOTRYTIS-SUSCEPTIBLE 1;	SubName: Full=Uncharacterized protein {ECO:0000313|EMBL:EEF02231.2};	Transcription factor, Myb superfamily	GO:0005634,nucleus; GO:0003700,DNA-binding transcription factor activity; GO:0000981,DNA-binding transcription factor activity, RNA polymerase II-specific; GO:0043565,sequence-specific DNA binding; GO:0001135,RNA polymerase II transcription regulator recruiting activity; GO:0044212,transcription regulatory region DNA binding; GO:0030154,cell differentiation; GO:0006952,defense response; GO:000635…	Myb-like DNA-binding domain
Cluster-11680.0	E2F-DP	TF	E2F-DP	1.76402	16.9464	3.23682	up	K09391 transcription factor E2F7/8 | (RefSeq) E2F transcription factor-like E2FE (A)	E2F transcription factor-like E2FF [Durio zibethinus]	RecName: Full=E2F transcription factor-like E2FF; AltName: Full=DP-E2F-like protein 3; AltName: Full=E2F-like repressor E2L2;	SubName: Full=E2F transcription factor-like E2FF {ECO:0000313|EMBL:KHF99877.1};	Transcription factor E2F/dimerization partner (TDP)-like proteins	GO:0005737,cytoplasm; GO:0005634,nucleus; GO:0005667,transcription factor complex; GO:0003677,DNA binding; GO:0003700,DNA-binding transcription factor activity; GO:0007049,cell cycle; GO:0006351,transcription, DNA-templated	E2F/DP family winged-helix DNA-binding domain
Cluster-11756.0	bZIP	TF	bZIP	16.1991	132.693	3.0248	up	K04374 cyclic AMP-dependent transcription factor ATF-4 | (RefSeq) basic leucine zipper 61-like (A)	PREDICTED: basic leucine zipper 61 [Citrus sinensis]	RecName: Full=Basic leucine zipper 61 {ECO:0000303|PubMed:11906833}; Short=AtbZIP61 {ECO:0000303|PubMed:11906833}; Short=bZIP protein 61;	SubName: Full=Uncharacterized protein {ECO:0000313|EMBL:ESR59983.1};	--	GO:0005634,nucleus; GO:0003677,DNA binding; GO:0003700,DNA-binding transcription factor activity; GO:0000977,RNA polymerase II regulatory region sequence-specific DNA binding; GO:0045893,positive regulation of transcription, DNA-templated; GO:0006351,transcription, DNA-templated	bZIP transcription factor
Cluster-12490.0	B3	TF	B3->B3	8.07315	64.5823	2.96733	up	--	B3 domain-containing protein At3g19184-like isoform X1 [Durio zibethinus]	RecName: Full=B3 domain-containing protein At3g19184;	SubName: Full=Uncharacterized protein {ECO:0000313|EMBL:CCB56878.1};	--	GO:0005634,nucleus; GO:0003677,DNA binding; GO:0006355,regulation of transcription, DNA-templated; GO:0006351,transcription, DNA-templated	B3 DNA binding domain
Cluster-12629.0	WRKY	TF	WRKY	92.6495	0.320974	-8.16176	down	K23518 O-acetyl-ADP-ribose deacetylase [EC:3.1.1.106] | (RefSeq) uncharacterized protein LOC105649185 isoform X1 (A)	hypothetical protein SETIT_028710mg [Setaria italica]	RecName: Full=Probable WRKY transcription factor 41; AltName: Full=WRKY DNA-binding protein 41;	SubName: Full=Uncharacterized protein {ECO:0000313|EMBL:KQL24121.1, ECO:0000313|EnsemblPlants:Si028710m};	--	GO:0005634,nucleus; GO:0003700,DNA-binding transcription factor activity; GO:0043565,sequence-specific DNA binding; GO:0006351,transcription, DNA-templated	WRKY DNA -binding domain
Cluster-12677.0	mTERF	TR	mTERF	57.2358	20.6478	-1.48566	down	K15032 mTERF domain-containing protein, mitochondrial | (RefSeq) transcription termination factor MTERF9, chloroplastic (A)	PREDICTED: transcription termination factor MTERF9, chloroplastic isoform X3 [Juglans regia]	RecName: Full=Transcription termination factor MTERF9, chloroplastic {ECO:0000305}; AltName: Full=Mitochondrial transcription termination factor 9 {ECO:0000303|PubMed:23087700}; AltName: Full=Protein TWIRT1 {ECO:0000303|PubMed:21599977}; Flags: Precursor;	SubName: Full=transcription termination factor MTERF9, chloroplastic isoform X3 {ECO:0000313|RefSeq:XP_018824993.1};	Mitochondrial transcription termination factor, mTERF	GO:0009507,chloroplast; GO:0003690,double-stranded DNA binding; GO:0019843,rRNA binding; GO:0003727,single-stranded RNA binding; GO:0009658,chloroplast organization; GO:0006353,DNA-templated transcription, termination; GO:0006355,regulation of transcription, DNA-templated; GO:0009651,response to salt stress; GO:0042255,ribosome assembly; GO:0008380,RNA splicing; GO:0048364,root development; GO:00…	mTERF
Cluster-12901.0	HMG	TR	HMG	12.2278	1.2546	-3.34895	down	--	sex-determining region Y protein, partial [Carica papaya]	--	SubName: Full=Sex-determining region Y protein {ECO:0000313|EMBL:AAB58342.1}; Flags: Fragment;	Transcription factor TCF-4	GO:0005634,nucleus; GO:0003677,DNA binding; GO:0003700,DNA-binding transcription factor activity; GO:0030238,male sex determination	HMG (high mobility group) box
Cluster-13365.0	E2F-DP	TF	E2F-DP	2.249	68.8807	4.98337	up	K09391 transcription factor E2F7/8 | (RefSeq) E2F transcription factor-like E2FE (A)	PREDICTED: E2F transcription factor-like E2FE isoform X1 [Theobroma cacao]	RecName: Full=E2F transcription factor-like E2FE; AltName: Full=DP-E2F-like protein 1; AltName: Full=E2F-like repressor E2L3;	SubName: Full=DP-E2F-like 1 isoform 1 {ECO:0000313|EMBL:EOY20591.1};	Transcription factor E2F/dimerization partner (TDP)-like proteins	GO:0005634,nucleus; GO:0005667,transcription factor complex; GO:0003677,DNA binding; GO:0003700,DNA-binding transcription factor activity; GO:0042023,DNA endoreduplication; GO:0032876,negative regulation of DNA endoreduplication; GO:0006351,transcription, DNA-templated	E2F/DP family winged-helix DNA-binding domain
Cluster-14592.0	bZIP	TF	bZIP	9.96024	23.4791	1.22398	up	K14432 ABA responsive element binding factor | (RefSeq) ABSCISIC ACID-INSENSITIVE 5-like protein 2 (A)	PREDICTED: protein FD [Theobroma cacao]	RecName: Full=Protein FD {ECO:0000303|PubMed:16099980}; AltName: Full=bZIP transcription factor 14 {ECO:0000303|PubMed:11906833}; Short=AtbZIP14 {ECO:0000303|PubMed:11906833};	SubName: Full=Basic-leucine zipper transcription factor family protein, putative {ECO:0000313|EMBL:EOY15097.1};	--	GO:0005634,nucleus; GO:0003677,DNA binding; GO:0003700,DNA-binding transcription factor activity; GO:0043621,protein self-association; GO:0009648,photoperiodism; GO:0009911,positive regulation of flower development; GO:0045893,positive regulation of transcription, DNA-templated; GO:0009909,regulation of flower development; GO:2000028,regulation of photoperiodism, flowering; GO:0006355,regulation …	bZIP transcription factor
Cluster-15149.0	MYB	TF	MYB->MYB	32.6833	148.474	2.17525	up	K09422 transcription factor MYB, plant | (RefSeq) myb-related protein Myb4 (A)	Myb domain protein 4, putative [Theobroma cacao]	RecName: Full=Anthocyanin regulatory C1 protein;	SubName: Full=Myb domain protein 4, putative {ECO:0000313|EMBL:EOY30028.1};	Transcription factor, Myb superfamily	GO:0005634,nucleus; GO:0003677,DNA binding; GO:0006355,regulation of transcription, DNA-templated; GO:0006351,transcription, DNA-templated	Myb-like DNA-binding domain
Cluster-15162.0	GRAS	TF	GRAS	14.8229	57.5693	1.95592	up	K14494 DELLA protein | (RefSeq) DELLA protein GAIP (A)	scarecrow-like protein 14 [Durio zibethinus]	RecName: Full=Scarecrow-like protein 14; Short=AtSCL14; AltName: Full=GRAS family protein 2; Short=AtGRAS-2;	SubName: Full=Transcription factor GRAS {ECO:0000313|EMBL:OMO67801.1};	--	GO:0005829,cytosol; GO:0005634,nucleus; GO:0003700,DNA-binding transcription factor activity; GO:0043565,sequence-specific DNA binding; GO:0045893,positive regulation of transcription, DNA-templated; GO:0006355,regulation of transcription, DNA-templated; GO:0009410,response to xenobiotic stimulus; GO:0006351,transcription, DNA-templated	GRAS domain family
Cluster-15169.0	C2H2	TF	C2H2	4.88847	163.942	5.11529	up	--	PREDICTED: uncharacterized protein LOC18591543 [Theobroma cacao]	--	SubName: Full=Putative nucleic acid binding protein {ECO:0000313|EMBL:OMO87407.1};	--	GO:0003676,nucleic acid binding	Zinc finger, C2H2 type
Cluster-15967.10011	GRAS	TF	GRAS	14.8113	49.7004	1.7452	up	K14494 DELLA protein | (RefSeq) VVGAI1; DELLA protein GAI1 (A)	GAI-like protein 1, partial [Nekemias hypoglauca]	RecName: Full=DELLA protein GAI1; AltName: Full=Gibberellic acid-insensitive mutant protein 1; AltName: Full=VvGAI1;	SubName: Full=GAI-like protein 1 {ECO:0000313|EMBL:ABL97856.1}; Flags: Fragment;	--	GO:0005634,nucleus; GO:0000989,NA; GO:0009740,gibberellic acid mediated signaling pathway; GO:0006355,regulation of transcription, DNA-templated; GO:0006351,transcription, DNA-templated	GRAS domain family
Cluster-15967.10230	NAC	TF	NAC	62.3708	213.272	1.76731	up	K00521 ferric-chelate reductase [EC:1.16.1.7] | (RefSeq) ferric reduction oxidase 7, chloroplastic-like (A)	Vascular related NAC-domain protein 1 isoform 1 [Theobroma cacao]	RecName: Full=NAC domain-containing protein 37 {ECO:0000303|PubMed:15029955}; Short=ANAC037 {ECO:0000303|PubMed:15029955}; AltName: Full=Protein VASCULAR RELATED NAC-DOMAIN 1 {ECO:0000303|PubMed:16103214};	SubName: Full=Vascular related NAC-domain protein 1 isoform 1 {ECO:0000313|EMBL:EOX90892.1};	--	GO:0005634,nucleus; GO:0003700,DNA-binding transcription factor activity; GO:0043565,sequence-specific DNA binding; GO:0044212,transcription regulatory region DNA binding; GO:1990110,callus formation; GO:0071555,cell wall organization; GO:0007275,multicellular organism development; GO:1901348,positive regulation of secondary cell wall biogenesis; GO:0006355,regulation of transcription, DNA-templa…	No apical meristem (NAM) protein
Cluster-15967.1025	AUX/IAA	TR	AUX/IAA	5.81987	16.8292	1.53694	up	K14484 auxin-responsive protein IAA | (RefSeq) auxin-responsive protein IAA2 (A)	AUX/IAA protein [Corchorus olitorius]	--	RecName: Full=Auxin-responsive protein {ECO:0000256|RuleBase:RU004549};	--	GO:0005634,nucleus; GO:0009734,auxin-activated signaling pathway; GO:0006355,regulation of transcription, DNA-templated; GO:0006351,transcription, DNA-templated	AUX/IAA family
Cluster-15967.1026	AUX/IAA	TR	AUX/IAA	4.73685	19.765	2.07259	up	K14484 auxin-responsive protein IAA | (RefSeq) auxin-responsive protein IAA2 (A)	PREDICTED: auxin-responsive protein IAA2 [Theobroma cacao]	RecName: Full=Auxin-responsive protein IAA26; AltName: Full=Indoleacetic acid-induced protein 26; AltName: Full=Phytochrome-associated protein 1;	RecName: Full=Auxin-responsive protein {ECO:0000256|RuleBase:RU004549};	--	GO:0005634,nucleus; GO:0003700,DNA-binding transcription factor activity; GO:0009734,auxin-activated signaling pathway; GO:0009733,response to auxin; GO:0006351,transcription, DNA-templated	AUX/IAA family
Cluster-15967.10260	WRKY	TF	WRKY	705.601	191.561	-1.87796	down	K16225 probable WRKY transcription factor 52 | (RefSeq) disease resistance protein RRS1-like (A)	probable WRKY transcription factor 70 [Durio zibethinus]	RecName: Full=Probable WRKY transcription factor 70; AltName: Full=WRKY DNA-binding protein 70;	SubName: Full=Uncharacterized protein {ECO:0000313|EMBL:KJB74908.1};	--	GO:0005634,nucleus; GO:0003700,DNA-binding transcription factor activity; GO:0043565,sequence-specific DNA binding; GO:0042742,defense response to bacterium; GO:0050832,defense response to fungus; GO:0009864,induced systemic resistance, jasmonic acid mediated signaling pathway; GO:1900056,negative regulation of leaf senescence; GO:0045892,negative regulation of transcription, DNA-templated; GO:00…	WRKY DNA -binding domain
Cluster-15967.10332	bHLH	TF	bHLH	108.987	263.552	1.2699	up	K12126 phytochrome-interacting factor 3 | (RefSeq) transcription factor PIF3 (A)	Phytochrome interacting factor 3, putative isoform 1 [Theobroma cacao]	RecName: Full=Transcription factor PIF3; AltName: Full=Basic helix-loop-helix protein 8; Short=AtbHLH8; Short=bHLH 8; AltName: Full=Phytochrome-associated protein 3; AltName: Full=Phytochrome-interacting factor 3; AltName: Full=Transcription factor EN 100; AltName: Full=bHLH transcription factor bHLH008;	SubName: Full=Phytochrome interacting factor 3, putative isoform 1 {ECO:0000313|EMBL:EOY11780.1};	--	GO:0005634,nucleus; GO:0003677,DNA binding; GO:0003700,DNA-binding transcription factor activity; GO:0042802,identical protein binding; GO:0046983,protein dimerization activity; GO:0009704,de-etiolation; GO:0009740,gibberellic acid mediated signaling pathway; GO:0031539,positive regulation of anthocyanin metabolic process; GO:0010017,red or far-red light signaling pathway; GO:0009585,red, far-red…	Helix-loop-helix DNA-binding domain
Cluster-15967.10424	SNF2	TR	SNF2	69.8944	182.337	1.38363	up	K10875 DNA repair and recombination protein RAD54 and RAD54-like protein [EC:3.6.4.-] | (RefSeq) protein CHROMATIN REMODELING 35-like isoform X1 (A)	protein chromatin remodeling 35 [Quercus suber]	RecName: Full=Protein CHROMATIN REMODELING 35 {ECO:0000303|PubMed:16547115, ECO:0000303|PubMed:23770592}; AltName: Full=Protein DEFECTIVE IN MERISTEM SILENCING 1 {ECO:0000303|PubMed:18425128}; AltName: Full=Protein DEFECTIVE IN RNA-DIRECTED DNA METHYLATION 1 {ECO:0000303|PubMed:15120073};	SubName: Full=SNF2-related protein {ECO:0000313|EMBL:OMO74359.1};	DNA repair protein, SNF2 family	GO:0000419,RNA polymerase V complex; GO:0031618,nuclear pericentric heterochromatin; GO:0005634,nucleus; GO:0090577,RNA polymerase IV transcription factor complex; GO:0005524,ATP binding; GO:0003677,DNA binding; GO:0004386,helicase activity; GO:0071360,cellular response to exogenous dsRNA; GO:0050832,defense response to fungus; GO:0006306,DNA methylation; GO:0032776,DNA methylation on cytosine; G…	SNF2 family N-terminal domain
Cluster-15967.10434	HB-HD-ZIP	TF	HB->HB-HD-ZIP	510.147	1060.43	1.05575	up	K09338 homeobox-leucine zipper protein | (RefSeq) homeobox-leucine zipper protein ATHB-14 (A)	Homeobox-leucine zipper family protein / lipid-binding START domain-containing protein isoform 3 [Theobroma cacao]	RecName: Full=Homeobox-leucine zipper protein ATHB-14; AltName: Full=HD-ZIP protein ATHB-14; AltName: Full=Homeodomain transcription factor ATHB-14; AltName: Full=Protein PHABULOSA;	SubName: Full=Homeobox-leucine zipper family protein / lipid-binding START domain-containing protein isoform 3 {ECO:0000313|EMBL:EOY25494.1};	--	GO:0005634,nucleus; GO:0003677,DNA binding; GO:0003700,DNA-binding transcription factor activity; GO:0008289,lipid binding; GO:0009955,adaxial/abaxial pattern specification; GO:0030154,cell differentiation; GO:0009855,determination of bilateral symmetry; GO:0080060,integument development; GO:0010014,meristem initiation; GO:0009944,polarity specification of adaxial/abaxial axis; GO:0010072,primary…	START domain
Cluster-15967.10480	GRAS	TF	GRAS	1118.42	452.356	-1.30559	down	K14494 DELLA protein | (RefSeq) DELLA protein GAI (A)	Transcription factor GRAS [Corchorus olitorius]	RecName: Full=Chitin-inducible gibberellin-responsive protein 1;	SubName: Full=Transcription factor GRAS {ECO:0000313|EMBL:OMP04548.1};	--	GO:0005634,nucleus; GO:0003700,DNA-binding transcription factor activity; GO:0043565,sequence-specific DNA binding; GO:0006355,regulation of transcription, DNA-templated; GO:0006351,transcription, DNA-templated	GRAS domain family
Cluster-15967.10613	B3-ARF	TF	B3->B3-ARF	180.424	451.985	1.32342	up	K14486 auxin response factor | (RefSeq) auxin response factor 1 (A)	auxin response factor 2B-like isoform X1 [Durio zibethinus]	RecName: Full=Auxin response factor 2; AltName: Full=ARF1-binding protein; Short=ARF1-BP; AltName: Full=Protein MEGAINTEGUMENTA;	RecName: Full=Auxin response factor {ECO:0000256|RuleBase:RU004561};	--	GO:0005634,nucleus; GO:0003700,DNA-binding transcription factor activity; GO:0043565,sequence-specific DNA binding; GO:0009734,auxin-activated signaling pathway; GO:0010227,floral organ abscission; GO:0010047,fruit dehiscence; GO:0010150,leaf senescence; GO:0008285,negative regulation of cell proliferation; GO:0045892,negative regulation of transcription, DNA-templated; GO:0048481,plant ovule dev…	Auxin response factor
Cluster-15967.107	PLATZ	TF	PLATZ	122.038	40.0689	-1.60037	down	--	PLATZ transcription factor family protein [Theobroma cacao]	--	SubName: Full=PLATZ transcription factor family protein {ECO:0000313|EMBL:EOY08033.1};	--	--	PLATZ transcription factor
Cluster-15967.10998	GARP-G2-like	TF	GARP->GARP-G2-like	2427.53	954.187	-1.34755	down	K10999 cellulose synthase A [EC:2.4.1.12] | (RefSeq) cellulose synthase A catalytic subunit 4 [UDP-forming] (A)	Cellulose synthase A4 isoform 1 [Theobroma cacao]	RecName: Full=Cellulose synthase A catalytic subunit 4 [UDP-forming]; Short=AtCesA4; EC=2.4.1.12; AltName: Full=Protein IRREGULAR XYLEM 5; Short=AtIRX5;	RecName: Full=Cellulose synthase {ECO:0000256|RuleBase:RU361116}; EC=2.4.1.12 {ECO:0000256|RuleBase:RU361116};	--	GO:0005794,Golgi apparatus; GO:0016021,integral component of membrane; GO:0005886,plasma membrane; GO:0016760,cellulose synthase (UDP-forming) activity; GO:0016759,cellulose synthase activity; GO:0046872,metal ion binding; GO:0071555,cell wall organization; GO:0030244,cellulose biosynthetic process; GO:0042742,defense response to bacterium; GO:0050832,defense response to fungus; GO:0009833,plant-…	Zinc-binding RING-finger
Cluster-15967.11029	CPP	TF	CPP	91.8389	374.824	2.03224	up	K21776 protein lin-54 | (RefSeq) CRC domain-containing protein TSO1-like (A)	crc domain-containing protein tso1 [Quercus suber]	RecName: Full=CRC domain-containing protein TSO1;	SubName: Full=Uncharacterized protein {ECO:0000313|EMBL:CAN68781.1};	Metallothionein-like protein	GO:0005634,nucleus; GO:0003700,DNA-binding transcription factor activity; GO:0046872,metal ion binding; GO:0048444,floral organ morphogenesis; GO:0051302,regulation of cell division; GO:0009934,regulation of meristem structural organization	Tesmin/TSO1-like CXC domain, cysteine-rich domain
Cluster-15967.1105	TCP	TF	TCP	117.149	38.0667	-1.61919	down	K16221 transcription factor TCP21 (protein CCA1 HIKING EXPEDITION) | (RefSeq) transcription factor TCP7 (A)	PREDICTED: transcription factor TCP23 [Theobroma cacao]	RecName: Full=Transcription factor TCP23;	SubName: Full=TCP family transcription factor, putative {ECO:0000313|EMBL:EOY17245.1};	--	GO:0005634,nucleus; GO:0003677,DNA binding; GO:0003700,DNA-binding transcription factor activity; GO:0048510,regulation of timing of transition from vegetative to reproductive phase; GO:0006355,regulation of transcription, DNA-templated; GO:0006351,transcription, DNA-templated	TCP family transcription factor
Cluster-15967.11053	B3-ARF	TF	B3->B3-ARF	2448.68	910.971	-1.42611	down	K14486 auxin response factor | (RefSeq) ETTb; auxin response factor 3-like (A)	PREDICTED: auxin response factor 10 [Theobroma cacao]	RecName: Full=Auxin response factor 18; AltName: Full=OsARF10;	RecName: Full=Auxin response factor {ECO:0000256|RuleBase:RU004561};	--	GO:0005634,nucleus; GO:0003677,DNA binding; GO:0009734,auxin-activated signaling pathway; GO:0006355,regulation of transcription, DNA-templated; GO:0006351,transcription, DNA-templated	Auxin response factor
Cluster-15967.11069	bHLH	TF	bHLH	512.028	1385.07	1.43714	up	--	transcription factor ICE1-like isoform X2 [Hevea brasiliensis]	RecName: Full=Transcription factor ICE1; AltName: Full=Basic helix-loop-helix protein 116; Short=AtbHLH116; Short=bHLH 116; AltName: Full=Inducer of CBF expression 1; AltName: Full=Transcription factor EN 45; AltName: Full=Transcription factor SCREAM; AltName: Full=bHLH transcription factor bHLH116;	SubName: Full=Inducer of CBF expression 1 {ECO:0000313|EMBL:ARK08717.1};	--	GO:0005634,nucleus; GO:0003677,DNA binding; GO:0003700,DNA-binding transcription factor activity; GO:0046983,protein dimerization activity; GO:0045893,positive regulation of transcription, DNA-templated; GO:0009409,response to cold; GO:0050826,response to freezing; GO:0010440,stomatal lineage progression; GO:0006351,transcription, DNA-templated	Helix-loop-helix DNA-binding domain
Cluster-15967.11086	NF-YA	TF	NF-Y->NF-YA	134.86	303.466	1.16589	up	K08064 nuclear transcription factor Y, alpha | (RefSeq) nuclear transcription factor Y subunit A-10-like isoform X1 (A)	PREDICTED: nuclear transcription factor Y subunit A-10-like isoform X1 [Juglans regia]	RecName: Full=Nuclear transcription factor Y subunit A-2; Short=AtNF-YA-2; AltName: Full=Transcriptional activator HAP2B;	SubName: Full=nuclear transcription factor Y subunit A-10-like isoform X1 {ECO:0000313|RefSeq:XP_018809876.1};	CCAAT-binding factor, subunit B (HAP2)	GO:0016602,CCAAT-binding factor complex; GO:0003677,DNA binding; GO:0003700,DNA-binding transcription factor activity; GO:0009567,double fertilization forming a zygote and endosperm; GO:0006355,regulation of transcription, DNA-templated; GO:0006351,transcription, DNA-templated	CCAAT-binding transcription factor (CBF-B/NF-YA) subunit B
Cluster-15967.11141	NAC	TF	NAC	99.7817	17.0965	-2.50843	down	K00521 ferric-chelate reductase [EC:1.16.1.7] | (RefSeq) ferric reduction oxidase 7, chloroplastic-like (A)	LOW QUALITY PROTEIN: NAC domain-containing protein 72-like [Carica papaya]	RecName: Full=NAC domain-containing protein 92 {ECO:0000303|PubMed:15029955}; Short=ANAC092 {ECO:0000303|PubMed:15029955}; Short=AtNAC2 {ECO:0000303|PubMed:16359384}; Short=AtNAC6 {ECO:0000303|PubMed:21511905}; AltName: Full=Protein ORESARA 1 {ECO:0000303|PubMed:9351240};	SubName: Full=Uncharacterized protein {ECO:0000313|EMBL:ONI33563.1};	--	GO:0005634,nucleus; GO:0003700,DNA-binding transcription factor activity; GO:0042803,protein homodimerization activity; GO:0043565,sequence-specific DNA binding; GO:0048527,lateral root development; GO:0010150,leaf senescence; GO:1904250,positive regulation of age-related resistance; GO:0051091,positive regulation of DNA-binding transcription factor activity; GO:1900057,positive regulation of lea…	No apical meristem (NAM) protein
Cluster-15967.11166	EIL	TF	EIL	146.691	65.2562	-1.17201	down	K14514 ethylene-insensitive protein 3 | (RefSeq) ETHYLENE INSENSITIVE 3-like 3 protein (A)	PREDICTED: ETHYLENE INSENSITIVE 3-like 3 protein [Theobroma cacao]	RecName: Full=ETHYLENE INSENSITIVE 3-like 3 protein;	SubName: Full=Ethylene-insensitive 3f isoform 1 {ECO:0000313|EMBL:EOY32533.1};	--	GO:0005634,nucleus; GO:0003677,DNA binding; GO:0003700,DNA-binding transcription factor activity; GO:0071281,cellular response to iron ion; GO:0009873,ethylene-activated signaling pathway; GO:0042762,regulation of sulfur metabolic process; GO:0006355,regulation of transcription, DNA-templated; GO:0006351,transcription, DNA-templated	Ethylene insensitive 3
Cluster-15967.11290	GRAS	TF	GRAS	10.1678	159.772	3.93974	up	K14494 DELLA protein | (RefSeq) DELLA protein GAI1-like (A)	PREDICTED: scarecrow-like protein 28 [Theobroma cacao]	RecName: Full=Scarecrow-like protein 28; Short=AtSCL28; AltName: Full=GRAS family protein 8; Short=AtGRAS-8;	SubName: Full=GRAS family transcription factor {ECO:0000313|EMBL:EOY24632.1};	--	GO:0005634,nucleus; GO:0003700,DNA-binding transcription factor activity; GO:0043565,sequence-specific DNA binding; GO:1900459,positive regulation of brassinosteroid mediated signaling pathway; GO:0006355,regulation of transcription, DNA-templated; GO:0006351,transcription, DNA-templated	GRAS domain family
Cluster-15967.11416	TCP	TF	TCP	325.092	869.789	1.42263	up	K16221 transcription factor TCP21 (protein CCA1 HIKING EXPEDITION) | (RefSeq) transcription factor TCP21-like (A)	transcription factor TCP14-like [Durio zibethinus]	RecName: Full=Transcription factor TCP14;	SubName: Full=TCP domain-like protein I {ECO:0000313|EMBL:EOY21812.1};	--	GO:0005634,nucleus; GO:0003677,DNA binding; GO:0003700,DNA-binding transcription factor activity; GO:0008283,cell proliferation; GO:0010229,inflorescence development; GO:0031347,regulation of defense response; GO:0010029,regulation of seed germination; GO:0006355,regulation of transcription, DNA-templated; GO:0009737,response to abscisic acid; GO:0009735,response to cytokinin; GO:0009739,response…	TCP family transcription factor
Cluster-15967.11462	GRAS	TF	GRAS	4.94442	108.821	4.42961	up	K14494 DELLA protein | (RefSeq) LOW QUALITY PROTEIN: DELLA protein RGA1 (A)	uncharacterized protein LOC111307719 isoform X1 [Durio zibethinus]	RecName: Full=DELLA protein RGA1; AltName: Full=BrRGA1; AltName: Full=RGA-like protein 1;	SubName: Full=DELLA protein RGA2-like {ECO:0000313|RefSeq:XP_016752393.1};	--	GO:0005634,nucleus; GO:0000989,NA; GO:0009740,gibberellic acid mediated signaling pathway; GO:0006355,regulation of transcription, DNA-templated; GO:0006351,transcription, DNA-templated	GRAS domain family
Cluster-15967.11525	PHD	TR	PHD	4.11181	56.6688	3.7251	up	K02603 origin recognition complex subunit 1 | (RefSeq) origin of replication complex subunit 1B (A)	origin of replication complex subunit 1B-like [Herrania umbratica]	RecName: Full=Origin of replication complex subunit 1A {ECO:0000303|PubMed:16179646}; Short=AtORC1a {ECO:0000303|PubMed:16179646}; AltName: Full=Origin recognition complex subunit 1a {ECO:0000303|Ref.2};	SubName: Full=Origin of replication complex 1B isoform 1 {ECO:0000313|EMBL:EOY32655.1};	Origin recognition complex, subunit 1, and related proteins	GO:0005634,nucleus; GO:0000808,origin recognition complex; GO:0005524,ATP binding; GO:0003682,chromatin binding; GO:0010385,double-stranded methylated DNA binding; GO:0046872,metal ion binding; GO:0006260,DNA replication; GO:0006355,regulation of transcription, DNA-templated; GO:0006351,transcription, DNA-templated	ATPase family associated with various cellular activities (AAA)
Cluster-15967.11677	HB-BELL	TF	HB->HB-BELL	46.2917	225.347	2.2682	up	--	homeobox protein ATH1 [Herrania umbratica]	RecName: Full=Homeobox protein ATH1;	SubName: Full=Homeobox gene 1, putative {ECO:0000313|EMBL:EOY29880.1};	Transcription factor MEIS1 and related HOX domain proteins	GO:0005634,nucleus; GO:0003677,DNA binding; GO:0003700,DNA-binding transcription factor activity; GO:0043565,sequence-specific DNA binding; GO:0010227,floral organ abscission; GO:0008285,negative regulation of cell proliferation; GO:0009640,photomorphogenesis; GO:0010371,regulation of gibberellin biosynthetic process; GO:0090470,shoot organ boundary specification; GO:0006351,transcription, DNA-te…	Associated with HOX
Cluster-15967.11867	AUX/IAA	TR	AUX/IAA	72.322	202.564	1.48675	up	K14486 auxin response factor | (RefSeq) auxin response factor 5-like isoform X1 (A)	auxin response factor 5-like isoform X2 [Durio zibethinus]	RecName: Full=Auxin response factor 5; AltName: Full=Auxin-responsive protein IAA24; AltName: Full=Transcription factor MONOPTEROS;	RecName: Full=Auxin response factor {ECO:0000256|RuleBase:RU004561};	--	GO:0016020,membrane; GO:0005634,nucleus; GO:0003700,DNA-binding transcription factor activity; GO:0042802,identical protein binding; GO:0044212,transcription regulatory region DNA binding; GO:0009734,auxin-activated signaling pathway; GO:0009793,embryo development ending in seed dormancy; GO:0009908,flower development; GO:0010305,leaf vascular tissue pattern formation; GO:0009942,longitudinal axi…	Auxin response factor
Cluster-15967.11901	ARID	TR	ARID	461.725	59.5666	-2.9603	down	K11446 histone demethylase JARID1 [EC:1.14.11.-] | (RefSeq) lysine-specific demethylase 5C isoform X1 (A)	high mobility group B protein 9-like isoform X2 [Durio zibethinus]	RecName: Full=High mobility group B protein 9; AltName: Full=Nucleosome/chromatin assembly factor group D 09; Short=Nucleosome/chromatin assembly factor group D 9; AltName: Full=Protein NUCLEAR FUSION DEFECTIVE 9 {ECO:0000303|PubMed:16698901};	SubName: Full=High mobility group family isoform 1 {ECO:0000313|EMBL:EOY15158.1};	DNA-binding proteins Bright/BRCAA1/RBP1 and related proteins containing BRIGHT domain	GO:0005634,nucleus; GO:0003677,DNA binding; GO:0003700,DNA-binding transcription factor activity; GO:0000741,karyogamy; GO:0010197,polar nucleus fusion; GO:0006355,regulation of transcription, DNA-templated; GO:0006351,transcription, DNA-templated	ARID/BRIGHT DNA binding domain
Cluster-15967.11961	TAZ	TR	TAZ	1024.97	465.729	-1.13764	down	K04498 E1A/CREB-binding protein [EC:2.3.1.48] | (RefSeq) histone acetyltransferase HAC1-like (A)	PREDICTED: BTB/POZ and TAZ domain-containing protein 4 [Theobroma cacao]	RecName: Full=BTB/POZ and TAZ domain-containing protein 4; AltName: Full=BTB and TAZ domain protein 4;	SubName: Full=BTB and TAZ domain protein 4 {ECO:0000313|EMBL:EOX91667.1};	CREB binding protein/P300 and related TAZ Zn-finger proteins	GO:0005737,cytoplasm; GO:0005634,nucleus; GO:0019005,SCF ubiquitin ligase complex; GO:0005774,vacuolar membrane; GO:0005516,calmodulin binding; GO:0004402,histone acetyltransferase activity; GO:0003712,transcription coregulator activity; GO:0031625,ubiquitin protein ligase binding; GO:0008270,zinc ion binding; GO:0043161,proteasome-mediated ubiquitin-dependent protein catabolic process; GO:004278…	TAZ zinc finger
Cluster-15967.1199	Others	TR	Others	154.795	73.0191	-1.08125	down	--	PREDICTED: zinc finger protein CONSTANS-LIKE 1-like [Gossypium hirsutum]	RecName: Full=B-box domain protein 30 {ECO:0000303|PubMed:19920209}; Short=AtBBX30 {ECO:0000303|PubMed:19920209}; AltName: Full=Microprotein 1A {ECO:0000303|PubMed:27015278};	SubName: Full=zinc finger protein CONSTANS-LIKE 1-like {ECO:0000313|RefSeq:XP_016674865.1};	--	GO:0005634,nucleus; GO:0030674,protein binding, bridging; GO:0008270,zinc ion binding; GO:0007623,circadian rhythm; GO:0009909,regulation of flower development	B-box zinc finger
Cluster-15967.12130	AP2/ERF-ERF	TF	AP2/ERF->AP2/ERF-ERF	1483.58	353.572	-2.06698	down	K09286 EREBP-like factor | (RefSeq) dehydration-responsive element-binding protein 2C-like (A)	PREDICTED: dehydration-responsive element-binding protein 2C-like [Ziziphus jujuba]	RecName: Full=Dehydration-responsive element-binding protein 2A; Short=Protein DREB2A;	SubName: Full=Dehydration-responsive element-binding protein 2A {ECO:0000313|EMBL:AJA40863.1};	--	GO:0005634,nucleus; GO:0003700,DNA-binding transcription factor activity; GO:0043565,sequence-specific DNA binding; GO:0044212,transcription regulatory region DNA binding; GO:0010286,heat acclimation; GO:0045893,positive regulation of transcription, DNA-templated; GO:0009408,response to heat; GO:0042542,response to hydrogen peroxide; GO:0010224,response to UV-B; GO:0009414,response to water depri…	AP2 domain
Cluster-15967.12245	C2C2-GATA	TF	C2C2->C2C2-GATA	1151.61	2433.17	1.07964	up	K21630 GATA-type zinc finger protein 1 | (RefSeq) GATA transcription factor 5-like isoform X1 (A)	PREDICTED: GATA transcription factor 1 [Theobroma cacao]	RecName: Full=GATA transcription factor 1; Short=AtGATA-1;	SubName: Full=GATA transcription factor 1, putative {ECO:0000313|EMBL:EOY05429.1};	GATA-4/5/6 transcription factors	GO:0005634,nucleus; GO:0005667,transcription factor complex; GO:0003682,chromatin binding; GO:0003700,DNA-binding transcription factor activity; GO:0000977,RNA polymerase II regulatory region sequence-specific DNA binding; GO:0001085,RNA polymerase II transcription factor binding; GO:0044212,transcription regulatory region DNA binding; GO:0001228,DNA-binding transcription activator activity, RNA …	GATA zinc finger
Cluster-15967.12321	AP2/ERF-ERF	TF	AP2/ERF->AP2/ERF-ERF	387.358	775.686	1.00322	up	K13434 pathogenesis-related genes transcriptional activator PTI6 | (RefSeq) pathogenesis-related genes transcriptional activator PTI6-like (A)	ethylene-responsive transcription factor ERF118-like [Herrania umbratica]	RecName: Full=Ethylene-responsive transcription factor ERF118;	SubName: Full=Integrase-type DNA-binding superfamily protein, putative isoform 2 {ECO:0000313|EMBL:EOY02074.1}; Flags: Fragment;	--	GO:0005634,nucleus; GO:0003677,DNA binding; GO:0003700,DNA-binding transcription factor activity; GO:0009873,ethylene-activated signaling pathway; GO:0006351,transcription, DNA-templated	AP2 domain
Cluster-15967.12346	TCP	TF	TCP	1003.87	2236.29	1.15687	up	K16221 transcription factor TCP21 (protein CCA1 HIKING EXPEDITION) | (RefSeq) transcription factor TCP7 (A)	TCP family transcription factor, putative [Theobroma cacao]	RecName: Full=Transcription factor TCP9;	SubName: Full=TCP family transcription factor, putative {ECO:0000313|EMBL:EOY01975.1};	--	GO:0005634,nucleus; GO:0003677,DNA binding; GO:0003700,DNA-binding transcription factor activity; GO:1900056,negative regulation of leaf senescence; GO:0008361,regulation of cell size; GO:0006355,regulation of transcription, DNA-templated; GO:0048364,root development; GO:0006351,transcription, DNA-templated	--
Cluster-15967.12347	bHLH	TF	bHLH	145.646	487.435	1.74724	up	K20558 transcription factor SPEECHLESS | (RefSeq) transcription factor SPEECHLESS (A)	transcription factor bHLH67-like [Herrania umbratica]	RecName: Full=Transcription factor bHLH70; AltName: Full=Basic helix-loop-helix protein 70; Short=AtbHLH70; Short=bHLH 70; AltName: Full=Transcription factor EN 13; AltName: Full=bHLH transcription factor bHLH070;	SubName: Full=Basic helix-loop-helix DNA-binding superfamily protein, putative {ECO:0000313|EMBL:EOX95575.1};	--	GO:0005634,nucleus; GO:0003677,DNA binding; GO:0003700,DNA-binding transcription factor activity; GO:0046983,protein dimerization activity; GO:0006355,regulation of transcription, DNA-templated; GO:0006351,transcription, DNA-templated	Helix-loop-helix DNA-binding domain
Cluster-15967.12455	AUX/IAA	TR	AUX/IAA	187.301	432.477	1.21306	up	K14484 auxin-responsive protein IAA | (RefSeq) auxin-induced protein AUX28-like (A)	PREDICTED: auxin-induced protein AUX28-like [Juglans regia]	RecName: Full=Auxin-responsive protein IAA16; AltName: Full=Indoleacetic acid-induced protein 16;	SubName: Full=auxin-induced protein AUX28-like {ECO:0000313|RefSeq:XP_018827301.1};	--	GO:0005634,nucleus; GO:0003700,DNA-binding transcription factor activity; GO:0009734,auxin-activated signaling pathway; GO:0009733,response to auxin; GO:0006351,transcription, DNA-templated	AUX/IAA family
Cluster-15967.12467	AP2/ERF-ERF	TF	AP2/ERF->AP2/ERF-ERF	97.2009	234.997	1.268	up	K09285 AP2-like factor, ANT lineage | (RefSeq) AP2-like ethylene-responsive transcription factor ANT (A)	PREDICTED: AP2-like ethylene-responsive transcription factor ANT [Gossypium hirsutum]	RecName: Full=AP2-like ethylene-responsive transcription factor ANT; AltName: Full=Complementing a protein kinase C mutant protein 1; AltName: Full=Protein AINTEGUMENTA; AltName: Full=Protein DRAGON; AltName: Full=Protein OVULE MUTANT;	SubName: Full=AP2-like ethylene-responsive transcription factor ANT {ECO:0000313|RefSeq:XP_016734788.1};	--	GO:0005634,nucleus; GO:0003677,DNA binding; GO:0003700,DNA-binding transcription factor activity; GO:0043565,sequence-specific DNA binding; GO:0030154,cell differentiation; GO:0009908,flower development; GO:0019760,glucosinolate metabolic process; GO:0010492,maintenance of shoot apical meristem identity; GO:0042127,regulation of cell proliferation; GO:0006351,transcription, DNA-templated	AP2 domain
Cluster-15967.12496	MYB	TF	MYB->MYB	165.615	983.34	2.56676	up	K09422 transcription factor MYB, plant | (RefSeq) transcription factor AS1-like (A)	transcription factor AS1-like [Durio zibethinus]	RecName: Full=Transcription factor AS1 {ECO:0000303|PubMed:11140682}; AltName: Full=Myb-related protein 91 {ECO:0000303|PubMed:9839469}; Short=AtMYB91 {ECO:0000303|PubMed:9839469}; AltName: Full=Protein ASYMMETRIC LEAVES 1 {ECO:0000303|PubMed:11140682}; AltName: Full=Protein PHANTASTICA {ECO:0000303|PubMed:10102816}; Short=AtPHAN {ECO:0000303|PubMed:10102816};	SubName: Full=Myb-like HTH transcriptional regulator family protein isoform 1 {ECO:0000313|EMBL:EOY07520.1};	Transcription factor, Myb superfamily	GO:0000793,condensed chromosome; GO:0005730,nucleolus; GO:0005634,nucleus; GO:0003677,DNA binding; GO:0003700,DNA-binding transcription factor activity; GO:0042803,protein homodimerization activity; GO:0000981,DNA-binding transcription factor activity, RNA polymerase II-specific; GO:0043565,sequence-specific DNA binding; GO:0001135,RNA polymerase II transcription regulator recruiting activity; GO…	Myb-like DNA-binding domain
Cluster-15967.12616	bHLH	TF	bHLH	476.936	1036.31	1.12137	up	K13422 transcription factor MYC2 | (RefSeq) transcription factor bHLH14 (A)	PREDICTED: transcription factor bHLH14 [Theobroma cacao]	RecName: Full=Transcription factor MYC4; Short=AtMYC4; AltName: Full=Basic helix-loop-helix protein 4; Short=AtbHLH4; Short=bHLH 4; AltName: Full=Transcription factor EN 37; AltName: Full=bHLH transcription factor bHLH004;	SubName: Full=Basic helix-loop-helix DNA-binding family protein {ECO:0000313|EMBL:EOX95614.1};	--	GO:0005634,nucleus; GO:0043425,bHLH transcription factor binding; GO:0003677,DNA binding; GO:0003700,DNA-binding transcription factor activity; GO:0046983,protein dimerization activity; GO:0009718,anthocyanin-containing compound biosynthetic process; GO:0006952,defense response; GO:0045893,positive regulation of transcription, DNA-templated; GO:0006355,regulation of transcription, DNA-templated; …	bHLH-MYC and R2R3-MYB transcription factors N-terminal
Cluster-15967.12664	NF-YC	TF	NF-Y->NF-YC	1561.75	747.466	-1.06254	down	K08066 nuclear transcription factor Y, gamma | (RefSeq) nuclear transcription factor Y subunit C-2-like (A)	nuclear transcription factor Y subunit C-1 isoform X2 [Jatropha curcas]	RecName: Full=Nuclear transcription factor Y subunit C-1; Short=AtNF-YC-1; AltName: Full=Transcriptional activator HAP5A;	SubName: Full=Uncharacterized protein {ECO:0000313|EMBL:KDP22611.1};	CCAAT-binding factor, subunit C (HAP5)	GO:0016602,CCAAT-binding factor complex; GO:0005634,nucleus; GO:0003677,DNA binding; GO:0003700,DNA-binding transcription factor activity; GO:0046982,protein heterodimerization activity; GO:2000306,positive regulation of photomorphogenesis; GO:0045893,positive regulation of transcription, DNA-templated; GO:0006355,regulation of transcription, DNA-templated; GO:0006351,transcription, DNA-templated	Histone-like transcription factor (CBF/NF-Y) and archaeal histone
Cluster-15967.12786	Coactivator p15	TR	Coactivator p15	55.0284	127.52	1.20816	up	--	RNA polymerase II transcriptional coactivator KELP [Amborella trichopoda]	RecName: Full=RNA polymerase II transcriptional coactivator KELP;	SubName: Full=Uncharacterized protein {ECO:0000313|EMBL:ERN14086.1};	Transcriptional coactivator	GO:0005634,nucleus; GO:0005667,transcription factor complex; GO:0003677,DNA binding; GO:0003713,transcription coactivator activity; GO:0060261,positive regulation of transcription initiation from RNA polymerase II promoter; GO:0006351,transcription, DNA-templated	Transcriptional Coactivator p15 (PC4)
Cluster-15967.12807	HMG	TR	HMG	25.5254	590.589	4.56002	up	K09273 upstream-binding transcription factor | (RefSeq) high mobility group B protein 13 (A)	high mobility group B protein 6-like isoform X1 [Durio zibethinus]	RecName: Full=High mobility group B protein 13; AltName: Full=Nucleosome/chromatin assembly factor group D 13;	SubName: Full=High mobility group family protein {ECO:0000313|EMBL:EEE84291.1};	HMG box-containing protein	GO:0005634,nucleus; GO:0003677,DNA binding; GO:0003700,DNA-binding transcription factor activity	HMG (high mobility group) box
Cluster-15967.12902	MYB-related	TF	MYB->MYB-related	18.2236	94.2184	2.37494	up	K09422 transcription factor MYB, plant | (RefSeq) transcription factor CPC-like (A)	transcription factor cpc [Quercus suber]	RecName: Full=Transcription factor CPC; AltName: Full=Protein CAPRICE;	SubName: Full=Uncharacterized protein {ECO:0000313|EMBL:KJB38934.1};	--	GO:0005634,nucleus; GO:0003700,DNA-binding transcription factor activity; GO:0000981,DNA-binding transcription factor activity, RNA polymerase II-specific; GO:0043565,sequence-specific DNA binding; GO:0001135,RNA polymerase II transcription regulator recruiting activity; GO:0044212,transcription regulatory region DNA binding; GO:0009913,epidermal cell differentiation; GO:0007275,multicellular org…	Myb-like DNA-binding domain
Cluster-15967.12948	bZIP	TF	bZIP	216.2	658.359	1.61081	up	K20557 transcription factor VIP1 | (RefSeq) transcription factor VIP1-like isoform X1 (A)	hypothetical protein B456_011G209200 [Gossypium raimondii]	RecName: Full=bZIP transcription factor 18 {ECO:0000305}; Short=AtbZIP18 {ECO:0000303|PubMed:11906833}; Short=bZIP protein 18 {ECO:0000305};	SubName: Full=Uncharacterized protein {ECO:0000313|EMBL:KJB73011.1};	--	GO:0005737,cytoplasm; GO:0005654,nucleoplasm; GO:0048471,perinuclear region of cytoplasm; GO:0003677,DNA binding; GO:0003700,DNA-binding transcription factor activity; GO:0043621,protein self-association; GO:0006351,transcription, DNA-templated	bZIP transcription factor
Cluster-15967.13009	GNAT	TR	GNAT	470.198	207.133	-1.17786	down	--	hypothetical protein COLO4_16875 [Corchorus olitorius]	--	SubName: Full=Uncharacterized protein {ECO:0000313|EMBL:OMO93444.1};	--	GO:0008080,N-acetyltransferase activity	Acetyltransferase (GNAT) family
Cluster-15967.13021	AUX/IAA	TR	AUX/IAA	18.614	118.991	2.67801	up	K14484 auxin-responsive protein IAA | (RefSeq) auxin-responsive protein IAA4-like (A)	PREDICTED: auxin-responsive protein IAA4-like [Daucus carota subsp. sativus]	RecName: Full=Auxin-responsive protein IAA30; AltName: Full=Indoleacetic acid-induced protein 30;	SubName: Full=auxin-induced protein 22D-like isoform X1 {ECO:0000313|RefSeq:XP_018827348.1};	--	GO:0005634,nucleus; GO:0009734,auxin-activated signaling pathway; GO:0006355,regulation of transcription, DNA-templated; GO:0006351,transcription, DNA-templated	--
Cluster-15967.13223	GNAT	TR	GNAT	0	168.744	9.71359	up	--	probable N-acetyltransferase HLS1 [Herrania umbratica]	RecName: Full=Probable N-acetyltransferase HLS1-like; EC=2.3.1.-;	SubName: Full=Acetyltransf_1 domain-containing protein {ECO:0000313|EMBL:GAV58706.1};	--	GO:0008080,N-acetyltransferase activity; GO:0016747,transferase activity, transferring acyl groups other than amino-acyl groups; GO:0006473,protein acetylation	Acetyltransferase (GNAT) family
Cluster-15967.13268	MYB-related	TF	MYB->MYB-related	144.99	2836.54	4.29674	up	K09422 transcription factor MYB, plant | (RefSeq) MYBPA; myb-related protein 308 (A)	PREDICTED: myb-related protein 308 [Theobroma cacao]	RecName: Full=Transcription repressor MYB6; AltName: Full=Myb-related protein 6; Short=AtMYB6;	SubName: Full=Myb domain protein 7, putative {ECO:0000313|EMBL:EOX95661.1};	Transcription factor, Myb superfamily	GO:0005634,nucleus; GO:0003700,DNA-binding transcription factor activity; GO:0000981,DNA-binding transcription factor activity, RNA polymerase II-specific; GO:0043565,sequence-specific DNA binding; GO:0001135,RNA polymerase II transcription regulator recruiting activity; GO:0044212,transcription regulatory region DNA binding; GO:0030154,cell differentiation; GO:0006357,regulation of transcription…	Myb-like DNA-binding domain
Cluster-15967.13429	MYB	TF	MYB->MYB	129.4	37.3342	-1.78406	down	K09422 transcription factor MYB, plant | (RefSeq) protein ODORANT1 (A)	transcription factor MYB102-like [Herrania umbratica]	RecName: Full=Transcription factor MYB102 {ECO:0000305}; AltName: Full=Myb-related protein 102 {ECO:0000305}; Short=AtMYB102 {ECO:0000303|PubMed:12857823}; AltName: Full=Myb-related protein M4 {ECO:0000305}; Short=AtM4 {ECO:0000303|PubMed:8980549};	SubName: Full=MYB-like 102 {ECO:0000313|EMBL:EOY28444.1};	Transcription factor, Myb superfamily	GO:0005634,nucleus; GO:0003700,DNA-binding transcription factor activity; GO:0000981,DNA-binding transcription factor activity, RNA polymerase II-specific; GO:0043565,sequence-specific DNA binding; GO:0001135,RNA polymerase II transcription regulator recruiting activity; GO:0044212,transcription regulatory region DNA binding; GO:0030154,cell differentiation; GO:0006952,defense response; GO:000635…	Myb-like DNA-binding domain
Cluster-15967.13449	C3H	TF	C3H	112.351	36.3405	-1.60981	down	K15172 transcription elongation factor SPT5 | (RefSeq) hypothetical protein (A)	zinc finger CCCH domain-containing protein 23-like [Durio zibethinus]	RecName: Full=Zinc finger CCCH domain-containing protein 23; Short=AtC3H23; AltName: Full=Protein ATCTH;	SubName: Full=Zinc finger, CCCH-type {ECO:0000313|EMBL:OMO86643.1};	CCCH-type Zn-finger protein	GO:0005737,cytoplasm; GO:0003677,DNA binding; GO:0003700,DNA-binding transcription factor activity; GO:0046872,metal ion binding; GO:0003723,RNA binding; GO:0003727,single-stranded RNA binding; GO:0061157,mRNA destabilization; GO:0006355,regulation of transcription, DNA-templated	Zinc finger C-x8-C-x5-C-x3-H type (and similar)
Cluster-15967.1356	Trihelix	TF	Trihelix	55.9921	8.4101	-2.71332	down	--	Myb_DNA-bind_4 domain-containing protein [Cephalotus follicularis]	RecName: Full=Trihelix transcription factor GT-3a; AltName: Full=Trihelix DNA-binding protein GT-3a;	SubName: Full=Myb_DNA-bind_4 domain-containing protein {ECO:0000313|EMBL:GAV87281.1};	Transcription factor GT-2 and related proteins, contains trihelix DNA-binding/SANT domain	GO:0005634,nucleus; GO:0003700,DNA-binding transcription factor activity; GO:0042802,identical protein binding; GO:0000981,DNA-binding transcription factor activity, RNA polymerase II-specific; GO:0043565,sequence-specific DNA binding; GO:0006355,regulation of transcription, DNA-templated; GO:0006351,transcription, DNA-templated	Myb/SANT-like DNA-binding domain
Cluster-15967.1374	GARP-G2-like	TF	GARP->GARP-G2-like	40.26	14.9112	-1.46227	down	K12741 heterogeneous nuclear ribonucleoprotein A1/A3 | (RefSeq) RNA-binding protein Musashi homolog 2 (A)	myb family transcription factor PHL5 isoform X1 [Herrania umbratica]	RecName: Full=Myb family transcription factor PHL5 {ECO:0000305}; AltName: Full=Protein PHR1-LIKE 5 {ECO:0000305};	SubName: Full=Myb-like HTH transcriptional regulator family protein, putative isoform 1 {ECO:0000313|EMBL:EOY09469.1};	--	GO:0005634,nucleus; GO:0003677,DNA binding; GO:0003700,DNA-binding transcription factor activity; GO:0006355,regulation of transcription, DNA-templated; GO:0006351,transcription, DNA-templated	MYB-CC type transfactor, LHEQLE motif
Cluster-15967.13775	WRKY	TF	WRKY	17.2008	175.543	3.3226	up	K19984 exocyst complex component 5 | (RefSeq) uncharacterized protein LOC112294431 (A)	Actin-binding FH2 protein isoform 1 [Theobroma cacao]	RecName: Full=Formin-like protein 18; Short=AtFH18;	RecName: Full=Formin-like protein {ECO:0000256|RuleBase:RU361260};	--	GO:0004721,phosphoprotein phosphatase activity	C2 domain of PTEN tumour-suppressor protein
Cluster-15967.13918	MYB-related	TF	MYB->MYB-related	14.2205	360.276	4.69857	up	K09422 transcription factor MYB, plant | (RefSeq) MYBPA; myb-related protein 308 (A)	myb-related protein 308-like [Herrania umbratica]	RecName: Full=Transcription factor MYB7 {ECO:0000305}; AltName: Full=Myb-related protein 7 {ECO:0000305}; Short=AtMYB7 {ECO:0000312|EMBL:CAB09243.1}; AltName: Full=Myb-related protein Y49 {ECO:0000305}; Short=AtY49 {ECO:0000303|PubMed:8980549};	SubName: Full=Myb domain protein 7, putative {ECO:0000313|EMBL:EOX95661.1};	Transcription factor, Myb superfamily	GO:0005634,nucleus; GO:0003700,DNA-binding transcription factor activity; GO:0000981,DNA-binding transcription factor activity, RNA polymerase II-specific; GO:0043565,sequence-specific DNA binding; GO:0001135,RNA polymerase II transcription regulator recruiting activity; GO:0044212,transcription regulatory region DNA binding; GO:0030154,cell differentiation; GO:1900384,regulation of flavonol bios…	Myb-like DNA-binding domain
Cluster-15967.13994	MYB	TF	MYB->MYB	60.7625	288.025	2.25051	up	K09420 transcriptional activator Myb | (RefSeq) myb-related protein 3R-1 (A)	PREDICTED: myb-related protein 3R-1 [Theobroma cacao]	RecName: Full=Transcription factor MYB3R-4 {ECO:0000303|PubMed:11597504}; AltName: Full=Myb-related protein 3R-4 {ECO:0000303|PubMed:11597504}; AltName: Full=Protein ENHANCED DEFECTIVE CYTOKINESIS {ECO:0000303|PubMed:25806785};	SubName: Full=Myb domain protein 3r-4, putative {ECO:0000313|EMBL:EOY29679.1};	Transcription factor, Myb superfamily	GO:0005634,nucleus; GO:0003700,DNA-binding transcription factor activity; GO:0000981,DNA-binding transcription factor activity, RNA polymerase II-specific; GO:0043565,sequence-specific DNA binding; GO:0003713,transcription coactivator activity; GO:0001135,RNA polymerase II transcription regulator recruiting activity; GO:0044212,transcription regulatory region DNA binding; GO:0030154,cell differen…	Myb-like DNA-binding domain
Cluster-15967.14141	C2H2	TF	C2H2	886.046	407.371	-1.12209	down	K20828 zinc finger protein 143/76 | (RefSeq) predicted protein (A)	zinc finger transcription factor YY1-like isoform X1 [Durio zibethinus]	RecName: Full=Zinc finger transcription factor YY1 {ECO:0000303|PubMed:22508367}; AltName: Full=Protein YIN YANG 1 {ECO:0000303|PubMed:22508367}; Short=AtYY1 {ECO:0000303|PubMed:22508367};	SubName: Full=Zinc finger family protein isoform 3 {ECO:0000313|EMBL:EOX97165.1}; Flags: Fragment;	FOG: Zn-finger	GO:0005634,nucleus; GO:0046872,metal ion binding; GO:0043565,sequence-specific DNA binding; GO:0009738,abscisic acid-activated signaling pathway; GO:0006952,defense response; GO:0009788,negative regulation of abscisic acid-activated signaling pathway; GO:0045892,negative regulation of transcription, DNA-templated; GO:0045893,positive regulation of transcription, DNA-templated; GO:1900150,regulati…	Zinc finger, C2H2 type
Cluster-15967.14272	AP2/ERF-ERF	TF	AP2/ERF->AP2/ERF-ERF	8.03148	25.3731	1.66548	up	--	Ethylene-responsive transcription factor WIN1, partial [Ananas comosus]	RecName: Full=Ethylene-responsive transcription factor SHINE 2;	SubName: Full=Ethylene-responsive transcription factor WIN1 {ECO:0000313|EMBL:OAY72031.1}; Flags: Fragment;	--	GO:0005634,nucleus; GO:0003677,DNA binding; GO:0003700,DNA-binding transcription factor activity; GO:0009873,ethylene-activated signaling pathway; GO:0006351,transcription, DNA-templated	--
Cluster-15967.14566	MYB	TF	MYB->MYB	39.2339	310.918	3.00287	up	K09422 transcription factor MYB, plant | (RefSeq) myb-related protein 308 (A)	myb-related protein 308-like isoform X1 [Herrania umbratica]	RecName: Full=Anthocyanin regulatory C1 protein;	SubName: Full=Duplicated homeodomain-like superfamily protein {ECO:0000313|EMBL:EOY30027.1};	Transcription factor, Myb superfamily	GO:0005634,nucleus; GO:0003677,DNA binding; GO:0006355,regulation of transcription, DNA-templated; GO:0006351,transcription, DNA-templated	Myb-like DNA-binding domain
Cluster-15967.14619	TUB	TF	TUB	1752.32	583.355	-1.5861	down	K01177 beta-amylase [EC:3.2.1.2] | (RefSeq) beta-amylase 3, chloroplastic (A)	inactive beta-amylase 9 [Herrania umbratica]	RecName: Full=Inactive beta-amylase 9; AltName: Full=1,4-alpha-D-glucan maltohydrolase; AltName: Full=Inactive beta-amylase 3;	RecName: Full=Beta-amylase {ECO:0000256|RuleBase:RU000509}; EC=3.2.1.2 {ECO:0000256|RuleBase:RU000509};	--	GO:0005737,cytoplasm; GO:0016161,beta-amylase activity; GO:0000272,polysaccharide catabolic process	Glycosyl hydrolase family 14
Cluster-15967.14634	NAC	TF	NAC	11417.3	4403.7	-1.37439	down	K00051 malate dehydrogenase (NADP+) [EC:1.1.1.82] | (RefSeq) malate dehydrogenase [NADP], chloroplastic-like (A)	PREDICTED: malate dehydrogenase [NADP]	RecName: Full=Malate dehydrogenase [NADP], chloroplastic; EC=1.1.1.82; AltName: Full=NADP-MDH; Flags: Precursor;	SubName: Full=Uncharacterized protein {ECO:0000313|EMBL:OMO88834.1};	Malate dehydrogenase	GO:0009507,chloroplast; GO:0046554,malate dehydrogenase (NADP+) activity; GO:0005975,carbohydrate metabolic process; GO:0006108,malate metabolic process	lactate/malate dehydrogenase, NAD binding domain
Cluster-15967.14706	AP2/ERF-ERF	TF	AP2/ERF->AP2/ERF-ERF	491.7	194.07	-1.33946	down	K09286 EREBP-like factor | (RefSeq) dehydration-responsive element-binding protein 1B-like (A)	dehydration-responsive element-binding protein 1A-like [Durio zibethinus]	RecName: Full=Dehydration-responsive element-binding protein 1D; Short=Protein DREB1D; AltName: Full=C-repeat/dehydration-responsive element-binding factor 4; Short=C-repeat-binding factor 4; Short=CRT/DRE-binding factor 4;	SubName: Full=AP2/ERF domain-containing transcription factor {ECO:0000313|EMBL:APQ47409.1};	--	GO:0005634,nucleus; GO:0003700,DNA-binding transcription factor activity; GO:0043565,sequence-specific DNA binding; GO:0009738,abscisic acid-activated signaling pathway; GO:0019760,glucosinolate metabolic process; GO:0006351,transcription, DNA-templated	AP2 domain
Cluster-15967.14806	bHLH	TF	bHLH	1191.13	4268.78	1.84254	up	K13422 transcription factor MYC2 | (RefSeq) transcription factor MYC2-like (A)	basic helix-loop-helix protein A [Herrania umbratica]	RecName: Full=Basic helix-loop-helix protein A;	SubName: Full=BHLH-like DNA binding protein {ECO:0000313|EMBL:EOX94796.1};	--	GO:0005634,nucleus; GO:0046983,protein dimerization activity; GO:0009813,flavonoid biosynthetic process; GO:0006355,regulation of transcription, DNA-templated; GO:0006351,transcription, DNA-templated	Helix-loop-helix DNA-binding domain
Cluster-15967.14852	SET	TR	SET	1620.51	757.312	-1.09748	down	K19199 histone-lysine N-methyltransferase SETD3 [EC:2.1.1.43] | (RefSeq) ribulose-1,5-bisphosphate carboxylase/oxygenase small subunit N-methyltransferase I (A)	LOW QUALITY PROTEIN: ribulose-1,5 bisphosphate carboxylase/oxygenase large subunit N-methyltransferase, chloroplastic-like [Durio zibethinus]	RecName: Full=Ribulose-1,5 bisphosphate carboxylase/oxygenase large subunit N-methyltransferase, chloroplastic; EC=2.1.1.127; AltName: Full=[Fructose-bisphosphate aldolase]-lysine N-methyltransferase; EC=2.1.1.259; AltName: Full=[Ribulose-bisphosphate carboxylase]-lysine N-methyltransferase; Short=PsLSMT; Short=RuBisCO LSMT; Short=RuBisCO methyltransferase; Short=rbcMT; Flags: Precursor;	SubName: Full=Uncharacterized protein {ECO:0000313|EMBL:KDP29954.1};	N-methyltransferase	GO:0009507,chloroplast; GO:0030785,[ribulose-bisphosphate carboxylase]-lysine N-methyltransferase activity	SET domain
Cluster-15967.14858	MYB	TF	MYB->MYB	1273.92	385.593	-1.72333	down	K09422 transcription factor MYB, plant | (RefSeq) transcription factor MYB44-like (A)	transcription factor MYB44-like [Carica papaya]	RecName: Full=Transcription factor MYB44 {ECO:0000303|PubMed:11597504}; AltName: Full=Myb-related protein 44 {ECO:0000303|PubMed:11597504}; Short=AtMYB44 {ECO:0000303|PubMed:11597504}; AltName: Full=Myb-related protein R1 {ECO:0000303|PubMed:9678577}; Short=AtMYBR1 {ECO:0000303|PubMed:9678577};	SubName: Full=MYB family protein {ECO:0000313|EMBL:AIT52202.1};	Transcription factor, Myb superfamily	GO:0005634,nucleus; GO:0003700,DNA-binding transcription factor activity; GO:0000981,DNA-binding transcription factor activity, RNA polymerase II-specific; GO:0043565,sequence-specific DNA binding; GO:0001135,RNA polymerase II transcription regulator recruiting activity; GO:0044212,transcription regulatory region DNA binding; GO:0009738,abscisic acid-activated signaling pathway; GO:0030154,cell d…	Myb-like DNA-binding domain
Cluster-15967.15032	C2C2-YABBY	TF	C2C2->C2C2-YABBY	2.77837	471.489	7.34897	up	--	YABBY protein [Corchorus olitorius]	RecName: Full=Axial regulator YABBY 1; AltName: Full=Fl-54; AltName: Full=Protein ABNORMAL FLORAL ORGANS; AltName: Full=Protein FILAMENTOUS FLOWER; AltName: Full=Protein antherless;	SubName: Full=YABBY protein {ECO:0000313|EMBL:OMO52407.1};	--	GO:0005634,nucleus; GO:0003677,DNA binding; GO:0003700,DNA-binding transcription factor activity; GO:0046872,metal ion binding; GO:0010158,abaxial cell fate specification; GO:0045165,cell fate commitment; GO:0010154,fruit development; GO:0010450,inflorescence meristem growth; GO:0009933,meristem structural organization; GO:0009944,polarity specification of adaxial/abaxial axis; GO:0009909,regulat…	YABBY protein
Cluster-15967.15160	TCP	TF	TCP	1548.49	3366.44	1.12112	up	--	transcription factor TCP4-like [Durio zibethinus]	RecName: Full=Transcription factor TCP4; AltName: Full=Protein MATERNAL EFFECT EMBRYO ARREST 35;	SubName: Full=TCP family transcription factor 4, putative {ECO:0000313|EMBL:EOY13178.1};	--	GO:0005634,nucleus; GO:0003677,DNA binding; GO:0003700,DNA-binding transcription factor activity; GO:0030154,cell differentiation; GO:0048826,cotyledon morphogenesis; GO:0009793,embryo development ending in seed dormancy; GO:0048366,leaf development; GO:0009965,leaf morphogenesis; GO:0045962,positive regulation of development, heterochronic; GO:0006355,regulation of transcription, DNA-templated; …	TCP family transcription factor
Cluster-15967.15213	GRF	TF	GRF	26.3924	345.079	3.71854	up	K22382 WD repeat-containing protein 26 | (RefSeq) WD repeat-containing protein 26 homolog (A)	PREDICTED: growth-regulating factor 1 [Theobroma cacao]	RecName: Full=Growth-regulating factor 6; Short=OsGRF6; AltName: Full=Transcription activator GRF6;	SubName: Full=Growth-regulating factor 1 {ECO:0000313|EMBL:EOY15657.1};	--	GO:0005634,nucleus; GO:0005524,ATP binding; GO:0032502,developmental process; GO:0006355,regulation of transcription, DNA-templated; GO:0006351,transcription, DNA-templated	WRC
Cluster-15967.15217	WRKY	TF	WRKY	2945.97	1454.65	-1.01852	down	K13459 disease resistance protein RPS2 | (RefSeq) disease resistance protein At4g27190-like isoform X1 (A)	probable WRKY transcription factor 41 [Durio zibethinus]	RecName: Full=Probable WRKY transcription factor 30; AltName: Full=WRKY DNA-binding protein 30;	SubName: Full=WRKY transcription factor 12 {ECO:0000313|EMBL:ACV92014.1};	Nuclear pore complex component (sc Seh1)	GO:0005737,cytoplasm; GO:0005634,nucleus; GO:0003700,DNA-binding transcription factor activity; GO:0043565,sequence-specific DNA binding; GO:0044212,transcription regulatory region DNA binding; GO:0042542,response to hydrogen peroxide; GO:0010193,response to ozone; GO:0009751,response to salicylic acid; GO:0006351,transcription, DNA-templated	WRKY DNA -binding domain
Cluster-15967.15322	Others	TR	Others	140.268	435.897	1.63576	up	K08057 calreticulin | (RefSeq) calreticulin isoform X1 (A)	PREDICTED: histidine kinase CKI1 isoform X1 [Theobroma cacao]	RecName: Full=Histidine kinase CKI1; EC=2.7.13.3; AltName: Full=Protein CYTOKININ-INDEPENDENT 1;	SubName: Full=Histidine kinase cytokinin receptor, putative {ECO:0000313|EMBL:EOY11637.1};	Sensory transduction histidine kinase	GO:0016021,integral component of membrane; GO:0005622,intracellular; GO:0005886,plasma membrane; GO:0009506,plasmodesma; GO:0000155,phosphorelay sensor kinase activity; GO:0004673,protein histidine kinase activity; GO:0042803,protein homodimerization activity; GO:0009736,cytokinin-activated signaling pathway; GO:0009553,embryo sac development; GO:0009116,nucleoside metabolic process; GO:0010087,p…	Response regulator receiver domain
Cluster-15967.15359	MYB-related	TF	MYB->MYB-related	35.9938	654.472	4.17057	up	K09422 transcription factor MYB, plant | (RefSeq) transcription factor MYB114-like (A)	anthocyanin regulatory c1 protein [Quercus suber]	RecName: Full=Transcription factor WER; AltName: Full=Myb-related protein 66; Short=AtMYB66; AltName: Full=Protein WEREWOLF;	SubName: Full=Myb_DNA-binding domain-containing protein {ECO:0000313|EMBL:GAV72819.1};	Transcription factor, Myb superfamily	GO:0005634,nucleus; GO:0003677,DNA binding; GO:0003700,DNA-binding transcription factor activity; GO:0000981,DNA-binding transcription factor activity, RNA polymerase II-specific; GO:0043565,sequence-specific DNA binding; GO:0001135,RNA polymerase II transcription regulator recruiting activity; GO:0044212,transcription regulatory region DNA binding; GO:0045165,cell fate commitment; GO:0045893,pos…	Myb-like DNA-binding domain
Cluster-15967.15427	B3-ARF	TF	B3->B3-ARF	392.187	899.76	1.19957	up	K14486 auxin response factor | (RefSeq) auxin response factor 15-like (A)	PREDICTED: auxin response factor 4 isoform X1 [Theobroma cacao]	RecName: Full=Auxin response factor 4;	RecName: Full=Auxin response factor {ECO:0000256|RuleBase:RU004561};	--	GO:0005634,nucleus; GO:0003677,DNA binding; GO:0003700,DNA-binding transcription factor activity; GO:0010158,abaxial cell fate specification; GO:0009734,auxin-activated signaling pathway; GO:0006351,transcription, DNA-templated; GO:0010050,vegetative phase change	Auxin response factor
Cluster-15967.15549	NAC	TF	NAC	1263.18	242.248	-2.38114	down	K00521 ferric-chelate reductase [EC:1.16.1.7] | (RefSeq) ferric reduction oxidase 7, chloroplastic-like (A)	PREDICTED: NAC domain-containing protein 18-like [Gossypium raimondii]	RecName: Full=NAC transcription factor 56 {ECO:0000303|PubMed:15029955}; Short=AtNAC056 {ECO:0000303|PubMed:15029955}; AltName: Full=NAC domain-containing protein 2 {ECO:0000303|PubMed:11245578}; Short=AtNAC2 {ECO:0000303|PubMed:11245578}; AltName: Full=Protein NAC-REGULATED SEED MORPHOLOGY 1 {ECO:0000303|PubMed:18849494};	SubName: Full=NAC transcription factor 56-like {ECO:0000313|RefSeq:XP_016702831.1};	--	GO:0005634,nucleus; GO:0003700,DNA-binding transcription factor activity; GO:0044212,transcription regulatory region DNA binding; GO:0080060,integument development; GO:0045995,regulation of embryonic development; GO:0009753,response to jasmonic acid; GO:0048317,seed morphogenesis; GO:0006351,transcription, DNA-templated	No apical meristem (NAM) protein
Cluster-15967.15619	NF-YC	TF	NF-Y->NF-YC	396.47	1014.21	1.35444	up	K21752 Dr1-associated corepressor | (RefSeq) dr1-associated corepressor homolog (A)	Nuclear factor Y isoform 1 [Theobroma cacao]	RecName: Full=Nuclear transcription factor Y subunit C-3; Short=AtNF-YC-3;	SubName: Full=Nuclear factor Y isoform 1 {ECO:0000313|EMBL:EOY19581.1};	Class 2 transcription repressor NC2, alpha subunit (DRAP1)	GO:0005634,nucleus; GO:0003677,DNA binding; GO:0003700,DNA-binding transcription factor activity; GO:0046982,protein heterodimerization activity; GO:0003712,transcription coregulator activity; GO:0009738,abscisic acid-activated signaling pathway; GO:0009740,gibberellic acid mediated signaling pathway; GO:0048574,long-day photoperiodism, flowering; GO:2000306,positive regulation of photomorphogene…	Histone-like transcription factor (CBF/NF-Y) and archaeal histone
Cluster-15967.15686	bHLH	TF	bHLH	9664.33	2423.56	-1.99543	down	K02358 elongation factor Tu | (RefSeq) elongation factor Tu, chloroplastic-like (A)	hypothetical protein CDL15_Pgr008993 [Punica granatum]	RecName: Full=Elongation factor Tu, chloroplastic; Short=EF-Tu; Flags: Precursor;	RecName: Full=Elongation factor Tu {ECO:0000256|RuleBase:RU004061};	Mitochondrial translation elongation factor Tu	GO:0009507,chloroplast; GO:0005525,GTP binding; GO:0003924,GTPase activity; GO:0003746,translation elongation factor activity	Elongation factor Tu GTP binding domain
Cluster-15967.15763	bHLH	TF	bHLH	48.4059	213.029	2.14022	up	--	PREDICTED: transcription factor bHLH87 [Theobroma cacao]	RecName: Full=Transcription factor bHLH87; AltName: Full=Basic helix-loop-helix protein 87; Short=AtbHLH87; Short=bHLH 87; AltName: Full=Transcription factor EN 121; AltName: Full=bHLH transcription factor bHLH087;	SubName: Full=Basic helix-loop-helix DNA-binding superfamily protein, putative isoform 2 {ECO:0000313|EMBL:EOY27005.1};	--	GO:0005634,nucleus; GO:0003677,DNA binding; GO:0003700,DNA-binding transcription factor activity; GO:0046983,protein dimerization activity; GO:0006355,regulation of transcription, DNA-templated; GO:0006351,transcription, DNA-templated	Helix-loop-helix DNA-binding domain
Cluster-15967.15847	B3	TF	B3->B3	803.122	1607.29	1.00187	up	K14486 auxin response factor | (RefSeq) auxin response factor 19 (A)	auxin response factor 19-like protein, partial [Trifolium pratense]	RecName: Full=Auxin response factor 19; AltName: Full=Auxin-responsive protein IAA22;	RecName: Full=Auxin response factor {ECO:0000256|RuleBase:RU004561};	--	GO:0005634,nucleus; GO:0003677,DNA binding; GO:0003700,DNA-binding transcription factor activity; GO:0046983,protein dimerization activity; GO:0043565,sequence-specific DNA binding; GO:0009734,auxin-activated signaling pathway; GO:0048527,lateral root development; GO:0010311,lateral root formation; GO:0048366,leaf development; GO:0009733,response to auxin; GO:0009723,response to ethylene; GO:0006…	B3 DNA binding domain
Cluster-15967.15866	Trihelix	TF	Trihelix	45.3987	395.032	3.13438	up	K01051 pectinesterase [EC:3.1.1.11] | (RefSeq) probable pectinesterase/pectinesterase inhibitor 58 (A)	trihelix transcription factor PTL-like [Durio zibethinus]	RecName: Full=Trihelix transcription factor GT-2; AltName: Full=Trihelix DNA-binding protein GT-2;	SubName: Full=Duplicated homeodomain-like superfamily protein, putative {ECO:0000313|EMBL:EOY30032.1};	Transcription factor GT-2 and related proteins, contains trihelix DNA-binding/SANT domain	GO:0005634,nucleus; GO:0003677,DNA binding; GO:0003700,DNA-binding transcription factor activity; GO:0006351,transcription, DNA-templated	Myb/SANT-like DNA-binding domain
Cluster-15967.16050	HB-other	TF	HB->HB-other	528.574	229.592	-1.20727	down	K09338 homeobox-leucine zipper protein | (RefSeq) homeobox-leucine zipper protein ATHB-15 (A)	class III HD-Zip protein HDZ32A, partial [Austrobaileya scandens]	RecName: Full=Homeobox-leucine zipper protein ATHB-8; AltName: Full=HD-ZIP protein ATHB-8; AltName: Full=Homeodomain transcription factor ATHB-8;	SubName: Full=Class III HD-Zip protein HDZ32A {ECO:0000313|EMBL:ABG73256.1}; Flags: Fragment;	--	GO:0005634,nucleus; GO:0003677,DNA binding; GO:0003700,DNA-binding transcription factor activity; GO:0008289,lipid binding; GO:0030154,cell differentiation; GO:0010014,meristem initiation; GO:0045597,positive regulation of cell differentiation; GO:0008284,positive regulation of cell proliferation; GO:0010072,primary shoot apical meristem specification; GO:0010067,procambium histogenesis; GO:00097…	bZIP transcription factor
Cluster-15967.16069	bHLH	TF	bHLH	253.898	968.135	1.9338	up	K12126 phytochrome-interacting factor 3 | (RefSeq) PIF3; hypothetical protein (A)	PREDICTED: transcription factor BIM1 isoform X1 [Theobroma cacao]	RecName: Full=Transcription factor BIM2; AltName: Full=BES1-interacting Myc-like protein 2; AltName: Full=Basic helix-loop-helix protein 102; Short=AtbHLH102; Short=bHLH 102; AltName: Full=Transcription factor EN 125; AltName: Full=bHLH transcription factor bHLH102;	SubName: Full=Transcription factor BIM1, putative isoform 2 {ECO:0000313|EMBL:EOY22174.1};	--	GO:0005634,nucleus; GO:0003700,DNA-binding transcription factor activity; GO:0046983,protein dimerization activity; GO:0043565,sequence-specific DNA binding; GO:0006351,transcription, DNA-templated	Helix-loop-helix DNA-binding domain
Cluster-15967.16098	WRKY	TF	WRKY	158.214	60.3537	-1.39538	down	K13424 WRKY transcription factor 33 | (RefSeq) tcw10; probable WRKY transcription factor 33 (A)	PREDICTED: probable WRKY transcription factor 33 [Theobroma cacao]	RecName: Full=Probable WRKY transcription factor 33; AltName: Full=WRKY DNA-binding protein 33;	SubName: Full=DNA-binding WRKY {ECO:0000313|EMBL:OMO85052.1};	--	GO:0005634,nucleus; GO:0003700,DNA-binding transcription factor activity; GO:0043565,sequence-specific DNA binding; GO:0044212,transcription regulatory region DNA binding; GO:0010120,camalexin biosynthetic process; GO:0070370,cellular heat acclimation; GO:0034605,cellular response to heat; GO:0042742,defense response to bacterium; GO:0050832,defense response to fungus; GO:0010508,positive regulat…	WRKY DNA -binding domain
Cluster-15967.16137	bHLH	TF	bHLH	1022.6	2074.35	1.02134	up	K11253 histone H3 | (RefSeq) uncharacterized protein LOC18096237 (A)	transcription factor bHLH60-like protein, partial [Corchorus olitorius]	RecName: Full=Transcription factor bHLH48; AltName: Full=Basic helix-loop-helix protein 48; Short=AtbHLH48; Short=bHLH 48; AltName: Full=Transcription factor EN 97; AltName: Full=bHLH transcription factor bHLH048;	SubName: Full=Transcription factor bHLH60-like protein {ECO:0000313|EMBL:OMO70154.1}; Flags: Fragment;	--	GO:0005634,nucleus; GO:0003677,DNA binding; GO:0003700,DNA-binding transcription factor activity; GO:0046983,protein dimerization activity; GO:0006355,regulation of transcription, DNA-templated; GO:0006351,transcription, DNA-templated	--
Cluster-15967.16190	AP2/ERF-ERF	TF	AP2/ERF->AP2/ERF-ERF	103.093	682.109	2.73503	up	K09286 EREBP-like factor | (RefSeq) dehydration-responsive element-binding protein 3-like (A)	LOW QUALITY PROTEIN: dehydration-responsive element-binding protein 3-like [Herrania umbratica]	RecName: Full=Dehydration-responsive element-binding protein 3; AltName: Full=Protein TINY 2;	SubName: Full=Integrase-type DNA-binding superfamily protein {ECO:0000313|EMBL:EOY29748.1};	--	GO:0005634,nucleus; GO:0003700,DNA-binding transcription factor activity; GO:0043565,sequence-specific DNA binding; GO:0009873,ethylene-activated signaling pathway; GO:0045893,positive regulation of transcription, DNA-templated; GO:0006351,transcription, DNA-templated	AP2 domain
Cluster-15967.16264	C3H	TF	C3H	1517.4	753.691	-1.00907	down	K13412 calcium-dependent protein kinase [EC:2.7.11.1] | (RefSeq) calcium-dependent protein kinase 2-like (A)	PREDICTED: zinc finger CCCH domain-containing protein 63 [Theobroma cacao]	RecName: Full=Zinc finger CCCH domain-containing protein 48; Short=AtC3H48; AltName: Full=Zinc finger CCCH domain and WD40 repeat-containing protein 1;	SubName: Full=Zinc finger WD40 repeat protein 1 isoform 1 {ECO:0000313|EMBL:EOY23072.1};	Cdc4 and related F-box and WD-40 proteins	GO:0003677,DNA binding; GO:0046872,metal ion binding	WD domain, G-beta repeat
Cluster-15967.16269	MYB-related	TF	MYB->MYB-related	36.6346	164.831	2.18089	up	K09422 transcription factor MYB, plant | (RefSeq) transcription factor MYB111-like (A)	transcription factor MYB111-like [Durio zibethinus]	RecName: Full=Transcription factor MYB111 {ECO:0000303|PubMed:11597504}; AltName: Full=Myb-related protein 111 {ECO:0000303|PubMed:11597504}; Short=AtMYB111 {ECO:0000303|PubMed:11597504}; AltName: Full=Protein PRODUCTION OF FLAVONOL GLYCOSIDES 3 {ECO:0000303|PubMed:17419845};	SubName: Full=Myb domain protein 111, putative {ECO:0000313|EMBL:EOY06661.1};	Transcription factor, Myb superfamily	GO:0005634,nucleus; GO:0003700,DNA-binding transcription factor activity; GO:0000981,DNA-binding transcription factor activity, RNA polymerase II-specific; GO:0043565,sequence-specific DNA binding; GO:0001135,RNA polymerase II transcription regulator recruiting activity; GO:0044212,transcription regulatory region DNA binding; GO:0030154,cell differentiation; GO:0051555,flavonol biosynthetic proce…	Myb-like DNA-binding domain
Cluster-15967.16300	C2H2	TF	C2H2	109.237	1181.38	3.44267	up	--	uncharacterized protein LOC111275734 [Durio zibethinus]	--	SubName: Full=Zinc finger and BTB domain-containing 16 {ECO:0000313|EMBL:KHG08884.1};	--	GO:0003676,nucleic acid binding	--
Cluster-15967.16351	GRAS	TF	GRAS	136.973	309.681	1.1754	up	K14494 DELLA protein | (RefSeq) DELLA protein DWARF8-like (A)	scarecrow-like protein 32 isoform X1 [Herrania umbratica]	RecName: Full=Scarecrow-like protein 32; Short=AtSCL32; AltName: Full=GRAS family protein 18; Short=AtGRAS-18;	SubName: Full=SCL domain class transcription factor {ECO:0000313|EMBL:EOX91640.1};	--	GO:0005634,nucleus; GO:0003700,DNA-binding transcription factor activity; GO:0043565,sequence-specific DNA binding; GO:0006355,regulation of transcription, DNA-templated; GO:0006351,transcription, DNA-templated	GRAS domain family
Cluster-15967.16365	SBP	TF	SBP	33.739	147.609	2.13122	up	K13415 protein brassinosteroid insensitive 1 [EC:2.7.10.1 2.7.11.1] | (RefSeq) uncharacterized protein LOC103413440 isoform X1 (A)	PREDICTED: squamosa promoter-binding-like protein 6 [Theobroma cacao]	RecName: Full=Squamosa promoter-binding-like protein 6;	SubName: Full=LIGULELESS1 protein, putative {ECO:0000313|EMBL:EOY22129.1};	--	GO:0005634,nucleus; GO:0003677,DNA binding; GO:0003700,DNA-binding transcription factor activity; GO:0046872,metal ion binding; GO:0042742,defense response to bacterium; GO:0010468,regulation of gene expression; GO:0006355,regulation of transcription, DNA-templated; GO:0006351,transcription, DNA-templated	SBP domain
Cluster-15967.16378	MYB-related	TF	MYB->MYB-related	470.761	1244.45	1.40421	up	K09422 transcription factor MYB, plant | (RefSeq) transcription repressor MYB6 (A)	Myb domain protein 6 [Theobroma cacao]	RecName: Full=Transcription repressor MYB6; AltName: Full=Myb-related protein 6; Short=AtMYB6;	SubName: Full=Myb domain protein 6 {ECO:0000313|EMBL:EOY04004.1};	Transcription factor, Myb superfamily	GO:0005634,nucleus; GO:0003700,DNA-binding transcription factor activity; GO:0000981,DNA-binding transcription factor activity, RNA polymerase II-specific; GO:0043565,sequence-specific DNA binding; GO:0001135,RNA polymerase II transcription regulator recruiting activity; GO:0044212,transcription regulatory region DNA binding; GO:0030154,cell differentiation; GO:0006357,regulation of transcription…	Myb-like DNA-binding domain
Cluster-15967.1644	LOB	TF	LOB	103.258	8.56941	-3.61016	down	K13944 LOB domain-containing protein 16 | (RefSeq) LOB domain-containing protein 16-like (A)	PREDICTED: LOB domain-containing protein 36-like [Gossypium arboreum]	RecName: Full=LOB domain-containing protein 36; AltName: Full=ASYMMETRIC LEAVES 2-like protein 1; Short=AS2-like protein 1;	SubName: Full=LOB domain-containing 36-like protein {ECO:0000313|EMBL:KHG26276.1};	--	GO:0009965,leaf morphogenesis; GO:0048441,petal development; GO:0009954,proximal/distal pattern formation; GO:0006355,regulation of transcription, DNA-templated	Lateral organ boundaries (LOB) domain
Cluster-15967.16520	B3	TF	B3->B3	28.7576	121.371	2.06355	up	K09287 RAV-like factor | (RefSeq) AP2/ERF and B3 domain-containing transcription factor At1g50680 (A)	PREDICTED: putative AP2/ERF and B3 domain-containing protein Os01g0140700 [Gossypium raimondii]	--	SubName: Full=Uncharacterized protein {ECO:0000313|EMBL:KJB13202.1};	--	GO:0005634,nucleus; GO:0003677,DNA binding; GO:0006355,regulation of transcription, DNA-templated; GO:0006351,transcription, DNA-templated	B3 DNA binding domain
Cluster-15967.16710	AP2/ERF-ERF	TF	AP2/ERF->AP2/ERF-ERF	341.324	111.206	-1.61596	down	K09286 EREBP-like factor | (RefSeq) ethylene-responsive transcription factor 4 (A)	ethylene-responsive transcription factor 4-like [Herrania umbratica]	RecName: Full=Ethylene-responsive transcription factor 9; Short=AtERF9; AltName: Full=Ethylene-responsive element-binding factor 9; Short=EREBP-9;	SubName: Full=Erf domain protein 9, putative {ECO:0000313|EMBL:EOY28180.1};	--	GO:0016020,membrane; GO:0005634,nucleus; GO:0003700,DNA-binding transcription factor activity; GO:0043565,sequence-specific DNA binding; GO:0006952,defense response; GO:0009873,ethylene-activated signaling pathway; GO:0019760,glucosinolate metabolic process; GO:0006351,transcription, DNA-templated	AP2 domain
Cluster-15967.16747	C2C2-LSD	TF	C2C2->C2C2-LSD	742.616	369.658	-1.00695	down	K12191 charged multivesicular body protein 2A | (RefSeq) vacuolar protein sorting-associated protein 2 homolog 2 (A)	hypothetical protein KK1_042921 [Cajanus cajan]	RecName: Full=Protein LOL1; AltName: Full=Protein LSD ONE LIKE 1; Short=AtLOL1; AltName: Full=Putative zinc finger LOL1;	SubName: Full=Uncharacterized protein {ECO:0000313|EMBL:KYP35984.1};	--	GO:0005634,nucleus; GO:0003677,DNA binding; GO:0009814,defense response, incompatible interaction; GO:0009626,plant-type hypersensitive response; GO:0034052,positive regulation of plant-type hypersensitive response; GO:0043068,positive regulation of programmed cell death; GO:2000121,regulation of removal of superoxide radicals	LSD1 zinc finger
Cluster-15967.16844	C2C2-GATA	TF	C2C2->C2C2-GATA	817.98	1985.27	1.28044	up	K21630 GATA-type zinc finger protein 1 | (RefSeq) GATA transcription factor 5-like isoform X1 (A)	GATA transcription factor 5-like [Durio zibethinus]	RecName: Full=GATA transcription factor 5;	RecName: Full=GATA transcription factor {ECO:0000256|PIRNR:PIRNR016992};	GATA-4/5/6 transcription factors	GO:0005634,nucleus; GO:0005667,transcription factor complex; GO:0003682,chromatin binding; GO:0003700,DNA-binding transcription factor activity; GO:0000977,RNA polymerase II regulatory region sequence-specific DNA binding; GO:0001085,RNA polymerase II transcription factor binding; GO:0001228,DNA-binding transcription activator activity, RNA polymerase II-specific; GO:0008270,zinc ion binding; GO:…	GATA zinc finger
Cluster-15967.16866	zf-HD	TF	zf-HD	1206.89	3713.92	1.62268	up	K15777 4,5-DOPA dioxygenase extradiol [EC:1.13.11.-] | (RefSeq) uncharacterized protein LOC110630336 (A)	hypothetical protein CCACVL1_13791 [Corchorus capsularis]	RecName: Full=Zinc-finger homeodomain protein 9; Short=AtZHD9; AltName: Full=Homeobox protein 34; Short=AtHB-34;	SubName: Full=Uncharacterized protein {ECO:0000313|EMBL:OMO79279.1};	--	GO:0005634,nucleus; GO:0003677,DNA binding; GO:0046872,metal ion binding; GO:0042803,protein homodimerization activity; GO:0043565,sequence-specific DNA binding; GO:0044212,transcription regulatory region DNA binding; GO:0019760,glucosinolate metabolic process; GO:0006355,regulation of transcription, DNA-templated; GO:0006351,transcription, DNA-templated	ZF-HD protein dimerisation region
Cluster-15967.16905	Trihelix	TF	Trihelix	274.509	1339.7	2.28915	up	K01051 pectinesterase [EC:3.1.1.11] | (RefSeq) probable pectinesterase/pectinesterase inhibitor 58 (A)	PREDICTED: trihelix transcription factor GTL2 isoform X1 [Gossypium raimondii]	RecName: Full=Trihelix transcription factor GTL2; AltName: Full=GT2-LIKE protein 2; Short=AtGTL2; AltName: Full=Trihelix DNA-binding protein GTL2;	SubName: Full=trihelix transcription factor GTL2-like isoform X1 {ECO:0000313|RefSeq:XP_016668744.1};	Transcription factor GT-2 and related proteins, contains trihelix DNA-binding/SANT domain	GO:0005634,nucleus; GO:0005516,calmodulin binding; GO:0003700,DNA-binding transcription factor activity; GO:0001158,enhancer sequence-specific DNA binding; GO:0045893,positive regulation of transcription, DNA-templated; GO:0006355,regulation of transcription, DNA-templated; GO:0006351,transcription, DNA-templated	Myb/SANT-like DNA-binding domain
Cluster-15967.16991	WRKY	TF	WRKY	710.813	269.823	-1.3982	down	K13424 WRKY transcription factor 33 | (RefSeq) probable WRKY transcription factor 26 (A)	WRKY family transcription factor [Theobroma cacao]	RecName: Full=WRKY transcription factor 6 {ECO:0000303|PubMed:11722756}; AltName: Full=WRKY DNA-binding protein 6 {ECO:0000303|PubMed:11722756}; Short=AtWRKY6 {ECO:0000303|PubMed:11722756};	SubName: Full=WRKY family transcription factor {ECO:0000313|EMBL:EOY28756.1};	--	GO:0005634,nucleus; GO:0003700,DNA-binding transcription factor activity; GO:0043565,sequence-specific DNA binding; GO:0044212,transcription regulatory region DNA binding; GO:0080169,cellular response to boron-containing substance deprivation; GO:0016036,cellular response to phosphate starvation; GO:0009873,ethylene-activated signaling pathway; GO:0045892,negative regulation of transcription, DNA…	WRKY DNA -binding domain
Cluster-15967.17021	MYB-related	TF	MYB->MYB-related	282.645	805.035	1.51397	up	K09422 transcription factor MYB, plant | (RefSeq) transcription factor MYB106-like (A)	Myb domain protein 106 [Theobroma cacao]	RecName: Full=Transcription factor MYB106 {ECO:0000305}; AltName: Full=Myb-related protein 106 {ECO:0000303|PubMed:11597504}; Short=AtMYB106 {ECO:0000303|PubMed:11597504}; AltName: Full=Transcription factor NOEK {ECO:0000303|PubMed:18805951};	SubName: Full=Myb domain protein 106 {ECO:0000313|EMBL:EOY03526.1};	Transcription factor, Myb superfamily	GO:0005634,nucleus; GO:0003677,DNA binding; GO:0000902,cell morphogenesis; GO:0035017,cuticle pattern formation; GO:1901957,regulation of cutin biosynthetic process; GO:0006355,regulation of transcription, DNA-templated; GO:0006351,transcription, DNA-templated; GO:0010091,trichome branching	Myb-like DNA-binding domain
Cluster-15967.17068	MYB-related	TF	MYB->MYB-related	9.63687	232.266	4.6162	up	K09422 transcription factor MYB, plant | (RefSeq) myb-related protein 308 (A)	PREDICTED: myb-related protein 308 [Theobroma cacao]	RecName: Full=Transcription repressor MYB6; AltName: Full=Myb-related protein 6; Short=AtMYB6;	SubName: Full=R2R3 MYB C2 repressor 2 protein {ECO:0000313|EMBL:EOY21235.1};	Transcription factor, Myb superfamily	GO:0005634,nucleus; GO:0003700,DNA-binding transcription factor activity; GO:0000981,DNA-binding transcription factor activity, RNA polymerase II-specific; GO:0043565,sequence-specific DNA binding; GO:0001135,RNA polymerase II transcription regulator recruiting activity; GO:0044212,transcription regulatory region DNA binding; GO:0030154,cell differentiation; GO:0006357,regulation of transcription…	Myb-like DNA-binding domain
Cluster-15967.17152	Others	TR	Others	1343.37	438.325	-1.61379	down	K12135 zinc finger protein CONSTANS | (RefSeq) CO; B-box type zinc finger protein with CCT domain-containing protein (A)	Transcription factor, putative [Theobroma cacao]	RecName: Full=Zinc finger protein CONSTANS-LIKE 16;	SubName: Full=Transcription factor, putative {ECO:0000313|EMBL:EOY21020.1};	GATA-4/5/6 transcription factors	GO:0016020,membrane; GO:0005634,nucleus; GO:0003700,DNA-binding transcription factor activity; GO:0008270,zinc ion binding; GO:0006355,regulation of transcription, DNA-templated	B-box zinc finger
Cluster-15967.17198	C3H	TF	C3H	3716.45	1641.59	-1.17875	down	K15172 transcription elongation factor SPT5 | (RefSeq) hypothetical protein (A)	zinc finger CCCH domain-containing protein 29-like [Durio zibethinus]	RecName: Full=Zinc finger CCCH domain-containing protein 29; Short=AtC3H29; AltName: Full=AtSZF2;	SubName: Full=Zinc finger family protein {ECO:0000313|EMBL:EOY17761.1};	CCCH-type Zn-finger protein	GO:0005634,nucleus; GO:0003677,DNA binding; GO:0003700,DNA-binding transcription factor activity; GO:0046872,metal ion binding; GO:0050832,defense response to fungus; GO:0006355,regulation of transcription, DNA-templated; GO:0010200,response to chitin; GO:0009409,response to cold	Zinc finger domain
Cluster-15967.17239	Others	TR	Others	1164.09	2672.86	1.2003	up	K12135 zinc finger protein CONSTANS | (RefSeq) hypothetical protein (A)	Zinc finger protein CONSTANS-LIKE 5, putative [Theobroma cacao]	RecName: Full=Zinc finger protein CONSTANS-LIKE 5;	SubName: Full=Zinc finger protein CONSTANS-LIKE 5, putative {ECO:0000313|EMBL:EOY31724.1};	GATA-4/5/6 transcription factors	GO:0005634,nucleus; GO:0003700,DNA-binding transcription factor activity; GO:0008270,zinc ion binding; GO:0048571,long-day photoperiodism; GO:0048579,negative regulation of long-day photoperiodism, flowering; GO:0045892,negative regulation of transcription, DNA-templated; GO:0048576,positive regulation of short-day photoperiodism, flowering; GO:0009909,regulation of flower development; GO:0006355…	B-box zinc finger
Cluster-15967.173	C2H2	TF	C2H2	76.4586	34.4788	-1.16209	down	--	uncharacterized protein LOC110417943 isoform X1 [Herrania umbratica]	RecName: Full=Zinc finger protein ZAT4;	SubName: Full=C2H2-like zinc finger protein, putative {ECO:0000313|EMBL:EOY22000.1};	FOG: Zn-finger	GO:0005634,nucleus; GO:0003700,DNA-binding transcription factor activity; GO:0046872,metal ion binding; GO:0003676,nucleic acid binding; GO:0006355,regulation of transcription, DNA-templated; GO:0006351,transcription, DNA-templated	C2H2-type zinc finger
Cluster-15967.17312	MYB-related	TF	MYB->MYB-related	87.6536	836.031	3.2671	up	K09422 transcription factor MYB, plant | (RefSeq) myb-related protein Myb4 (A)	Myb domain protein 106 [Theobroma cacao]	RecName: Full=Transcription factor MYB16 {ECO:0000305}; AltName: Full=Myb-related protein 16 {ECO:0000303|PubMed:11597504}; Short=AtMYB16 {ECO:0000303|PubMed:11597504}; AltName: Full=Protein MIXTA homolog {ECO:0000303|PubMed:17376813}; Short=AtMIXTA {ECO:0000303|PubMed:17376813};	SubName: Full=Myb domain protein 106 {ECO:0000313|EMBL:EOY03526.1};	Transcription factor, Myb superfamily	GO:0005634,nucleus; GO:0003700,DNA-binding transcription factor activity; GO:0000981,DNA-binding transcription factor activity, RNA polymerase II-specific; GO:0043565,sequence-specific DNA binding; GO:0001135,RNA polymerase II transcription regulator recruiting activity; GO:0044212,transcription regulatory region DNA binding; GO:0030154,cell differentiation; GO:0000902,cell morphogenesis; GO:0035…	Myb-like DNA-binding domain
Cluster-15967.17334	HB-other	TF	HB->HB-other	196.69	611.358	1.6408	up	K09338 homeobox-leucine zipper protein | (RefSeq) homeobox-leucine zipper protein HAT4 (A)	homeobox-leucine zipper protein HAT4-like [Herrania umbratica]	RecName: Full=Homeobox-leucine zipper protein HAT4; AltName: Full=HD-ZIP protein ATHB-2; AltName: Full=Homeodomain transcription factor ATHB-2; AltName: Full=Homeodomain-leucine zipper protein HAT4; Short=HD-ZIP protein 4;	SubName: Full=Homeobox-leucine zipper protein 4 / HD-ZIP protein {ECO:0000313|EMBL:EOY24263.1};	Transcription factor HEX, contains HOX and HALZ domains	GO:0005634,nucleus; GO:0003700,DNA-binding transcription factor activity; GO:0042803,protein homodimerization activity; GO:0043565,sequence-specific DNA binding; GO:0008283,cell proliferation; GO:0045892,negative regulation of transcription, DNA-templated; GO:0010017,red or far-red light signaling pathway; GO:0009585,red, far-red light phototransduction; GO:0009733,response to auxin; GO:0009735,r…	Homeobox associated leucine zipper
Cluster-15967.17350	C2C2-GATA	TF	C2C2->C2C2-GATA	112.078	585.985	2.38305	up	--	PREDICTED: GATA transcription factor 1 [Theobroma cacao]	RecName: Full=GATA transcription factor 1; Short=AtGATA-1;	SubName: Full=GATA transcription factor 1, putative {ECO:0000313|EMBL:EOY05429.1};	GATA-4/5/6 transcription factors	GO:0005634,nucleus; GO:0005667,transcription factor complex; GO:0003682,chromatin binding; GO:0003700,DNA-binding transcription factor activity; GO:0000977,RNA polymerase II regulatory region sequence-specific DNA binding; GO:0001085,RNA polymerase II transcription factor binding; GO:0044212,transcription regulatory region DNA binding; GO:0001228,DNA-binding transcription activator activity, RNA …	GATA zinc finger
Cluster-15967.17354	GNAT	TR	GNAT	143.638	50.9971	-1.49608	down	K20793 N-alpha-acetyltransferase 50 [EC:2.3.1.258] | (RefSeq) N-alpha-acetyltransferase 50 (A)	PREDICTED: N-alpha-acetyltransferase 50 [Eucalyptus grandis]	--	SubName: Full=Uncharacterized protein {ECO:0000313|EMBL:KCW80461.1};	Predicted N-acetyltransferase	GO:0008080,N-acetyltransferase activity	Acetyltransferase (GNAT) family
Cluster-15967.17418	LOB	TF	LOB	28.989	160.496	2.47963	up	K13944 LOB domain-containing protein 16 | (RefSeq) hypothetical protein (A)	hypothetical protein CICLE_v10016993mg [Citrus clementina]	RecName: Full=LOB domain-containing protein 4; AltName: Full=ASYMMETRIC LEAVES 2-like protein 6; Short=AS2-like protein 6;	SubName: Full=Uncharacterized protein {ECO:0000313|EMBL:GAY33749.1};	--	--	Lateral organ boundaries (LOB) domain
Cluster-15967.17495	MYB	TF	MYB->MYB	1313.94	484.54	-1.43868	down	K09422 transcription factor MYB, plant | (RefSeq) transcription factor MYB44-like (A)	transcription factor MYB44-like [Carica papaya]	RecName: Full=Transcription factor MYB44 {ECO:0000303|PubMed:11597504}; AltName: Full=Myb-related protein 44 {ECO:0000303|PubMed:11597504}; Short=AtMYB44 {ECO:0000303|PubMed:11597504}; AltName: Full=Myb-related protein R1 {ECO:0000303|PubMed:9678577}; Short=AtMYBR1 {ECO:0000303|PubMed:9678577};	SubName: Full=MYB family protein {ECO:0000313|EMBL:AIT52202.1};	Transcription factor, Myb superfamily	GO:0005634,nucleus; GO:0003700,DNA-binding transcription factor activity; GO:0000981,DNA-binding transcription factor activity, RNA polymerase II-specific; GO:0043565,sequence-specific DNA binding; GO:0001135,RNA polymerase II transcription regulator recruiting activity; GO:0044212,transcription regulatory region DNA binding; GO:0009738,abscisic acid-activated signaling pathway; GO:0030154,cell d…	Myb-like DNA-binding domain
Cluster-15967.17536	AP2/ERF-ERF	TF	AP2/ERF->AP2/ERF-ERF	2239.58	845.638	-1.40487	down	K09286 EREBP-like factor | (RefSeq) ethylene-responsive transcription factor ERF105 (A)	PREDICTED: ethylene-responsive transcription factor ERF105 [Theobroma cacao]	RecName: Full=Ethylene-responsive transcription factor ERF105;	SubName: Full=AP2/ERF domain-containing transcription factor, putative isoform 2 {ECO:0000313|EMBL:EOY22776.1};	--	GO:0005634,nucleus; GO:0003677,DNA binding; GO:0003700,DNA-binding transcription factor activity; GO:0009873,ethylene-activated signaling pathway; GO:0010200,response to chitin; GO:0006351,transcription, DNA-templated	AP2 domain
Cluster-15967.17751	B3	TF	B3->B3	17.112	78.4424	2.20229	up	--	AP2/B3-like transcriptional factor family protein, putative isoform 3 [Theobroma cacao]	RecName: Full=B3 domain-containing protein REM16; AltName: Full=Auxin response factor 36; AltName: Full=Protein REPRODUCTIVE MERISTEM 16;	SubName: Full=AP2/B3-like transcriptional factor family protein, putative isoform 3 {ECO:0000313|EMBL:EOY14623.1};	--	GO:0005634,nucleus; GO:0005773,vacuole; GO:0003677,DNA binding; GO:0006355,regulation of transcription, DNA-templated; GO:0006351,transcription, DNA-templated	B3 DNA binding domain
Cluster-15967.17816	MYB-related	TF	MYB->MYB-related	57.1087	283.493	2.3172	up	K09422 transcription factor MYB, plant | (RefSeq) transcription repressor MYB5-like (A)	unnamed protein product, partial [Vitis vinifera]	RecName: Full=Transcription repressor MYB5; AltName: Full=AtM2; AltName: Full=Myb-related protein 5; Short=AtMYB5;	SubName: Full=Myb transcription factor {ECO:0000313|EMBL:AAS68190.1};	Transcription factor, Myb superfamily	GO:0005634,nucleus; GO:0003700,DNA-binding transcription factor activity; GO:0000981,DNA-binding transcription factor activity, RNA polymerase II-specific; GO:0043565,sequence-specific DNA binding; GO:0001135,RNA polymerase II transcription regulator recruiting activity; GO:0044212,transcription regulatory region DNA binding; GO:0048354,mucilage biosynthetic process involved in seed coat developm…	Myb-like DNA-binding domain
Cluster-15967.17963	MYB-related	TF	MYB->MYB-related	191.48	705.404	1.88596	up	K09422 transcription factor MYB, plant | (RefSeq) transcription factor MYB8-like (A)	unnamed protein product [Coffea canephora]	RecName: Full=Transcription factor WER; AltName: Full=Myb-related protein 66; Short=AtMYB66; AltName: Full=Protein WEREWOLF;	SubName: Full=Uncharacterized protein {ECO:0000313|EMBL:CDP15675.1};	Transcription factor, Myb superfamily	GO:0005634,nucleus; GO:0003677,DNA binding; GO:0003700,DNA-binding transcription factor activity; GO:0000981,DNA-binding transcription factor activity, RNA polymerase II-specific; GO:0043565,sequence-specific DNA binding; GO:0001135,RNA polymerase II transcription regulator recruiting activity; GO:0044212,transcription regulatory region DNA binding; GO:0045165,cell fate commitment; GO:0045893,pos…	Myb-like DNA-binding domain
Cluster-15967.17973	SWI/SNF-BAF60b	TR	SWI/SNF-BAF60b	1018.71	458.546	-1.15063	down	K15223 upstream activation factor subunit UAF30 | (RefSeq) uncharacterized protein LOC111017291 (A)	hypothetical protein COLO4_32550 [Corchorus olitorius]	RecName: Full=Zinc finger CCCH domain-containing protein 19; Short=AtC3H19; AltName: Full=Protein Needed for RDR2-independent DNA methylation;	SubName: Full=Uncharacterized protein {ECO:0000313|EMBL:OMO63335.1};	RNA polymerase I transcription factor UAF	GO:0005829,cytosol; GO:0005634,nucleus; GO:0003677,DNA binding; GO:0042393,histone binding; GO:0046872,metal ion binding; GO:0032776,DNA methylation on cytosine; GO:0031047,gene silencing by RNA; GO:0010964,regulation of chromatin silencing by small RNA; GO:0006351,transcription, DNA-templated	SWIB/MDM2 domain
Cluster-15967.17998	B3	TF	B3->B3	32.7706	150.385	2.18629	up	--	uncharacterized protein LOC111284255 [Durio zibethinus]	RecName: Full=B3 domain-containing protein Os05g0481400;	SubName: Full=Uncharacterized protein {ECO:0000313|EMBL:CCB43387.1};	--	GO:0005634,nucleus; GO:0003677,DNA binding; GO:0006355,regulation of transcription, DNA-templated; GO:0006351,transcription, DNA-templated	B3 DNA binding domain
Cluster-15967.18000	C2H2	TF	C2H2	128.667	328.483	1.35146	up	K12309 beta-galactosidase [EC:3.2.1.23] | (Kazusa) Lj3g3v0323160.1; - (A)	protein indeterminate-domain 12 [Quercus suber]	RecName: Full=Protein indeterminate-domain 12 {ECO:0000303|PubMed:16784536};	SubName: Full=protein indeterminate-domain 12-like isoform X1 {ECO:0000313|RefSeq:XP_018856466.1};	FOG: Zn-finger	GO:0003677,DNA binding; GO:0003700,DNA-binding transcription factor activity; GO:0046872,metal ion binding; GO:0006355,regulation of transcription, DNA-templated; GO:0006351,transcription, DNA-templated	Zinc-finger double-stranded RNA-binding
Cluster-15967.18010	LOB	TF	LOB	854.493	377.613	-1.17731	down	--	LOB domain-containing protein 38-like [Herrania umbratica]	RecName: Full=LOB domain-containing protein 39; AltName: Full=ASYMMETRIC LEAVES 2-like protein 41; Short=AS2-like protein 41;	SubName: Full=LOB domain-containing protein 38 {ECO:0000313|EMBL:EOX91642.1};	--	--	Lateral organ boundaries (LOB) domain
Cluster-15967.18024	MYB	TF	MYB->MYB	2439.54	610.612	-1.99734	down	K09422 transcription factor MYB, plant | (RefSeq) transcription factor MYB44 (A)	Myb domain protein 73, putative [Theobroma cacao]	RecName: Full=Transcription factor MYB73 {ECO:0000303|PubMed:11597504}; AltName: Full=Myb-related protein 73 {ECO:0000303|PubMed:11597504}; Short=AtMYB73 {ECO:0000303|PubMed:11597504};	SubName: Full=Myb domain protein 73, putative {ECO:0000313|EMBL:EOX91552.1};	Transcription factor, Myb superfamily	GO:0005634,nucleus; GO:0003700,DNA-binding transcription factor activity; GO:0000981,DNA-binding transcription factor activity, RNA polymerase II-specific; GO:0043565,sequence-specific DNA binding; GO:0001135,RNA polymerase II transcription regulator recruiting activity; GO:0044212,transcription regulatory region DNA binding; GO:0030154,cell differentiation; GO:0019760,glucosinolate metabolic pro…	Myb-like DNA-binding domain
Cluster-15967.18080	AP2/ERF-ERF	TF	AP2/ERF->AP2/ERF-ERF	1470.68	2977.92	1.01782	up	K09284 AP2-like factor, euAP2 lineage | (RefSeq) floral homeotic protein APETALA 2 (A)	Transcription factor APETALA2 isoform 1 [Theobroma cacao]	RecName: Full=Floral homeotic protein APETALA 2 {ECO:0000303|PubMed:7919989};	SubName: Full=Transcription factor APETALA2 isoform 1 {ECO:0000313|EMBL:EOX91494.1};	--	GO:0005634,nucleus; GO:0003677,DNA binding; GO:0003700,DNA-binding transcription factor activity; GO:0030154,cell differentiation; GO:0009908,flower development; GO:0010073,meristem maintenance; GO:0048481,plant ovule development; GO:0048316,seed development; GO:0010093,specification of floral organ identity; GO:0006351,transcription, DNA-templated	AP2 domain
Cluster-15967.18089	HB-HD-ZIP	TF	HB->HB-HD-ZIP	2744.87	5648.5	1.04142	up	K09338 homeobox-leucine zipper protein | (RefSeq) homeobox-leucine zipper protein ATHB-6 (A)	PREDICTED: homeobox-leucine zipper protein ATHB-6-like isoform X1 [Populus euphratica]	RecName: Full=Homeobox-leucine zipper protein ATHB-6; AltName: Full=HD-ZIP protein ATHB-6; AltName: Full=Homeodomain transcription factor ATHB-6;	SubName: Full=Alanine--glyoxylate aminotransferase 2 isoform 1 {ECO:0000313|EMBL:EOX92015.1}; SubName: Full=Pyrimidine 4 isoform 1 {ECO:0000313|EMBL:EOX92016.1};	Transcription factor HEX, contains HOX and HALZ domains	GO:0005634,nucleus; GO:0003677,DNA binding; GO:0003700,DNA-binding transcription factor activity; GO:0043565,sequence-specific DNA binding; GO:0009738,abscisic acid-activated signaling pathway; GO:0009788,negative regulation of abscisic acid-activated signaling pathway; GO:0045893,positive regulation of transcription, DNA-templated; GO:0009414,response to water deprivation; GO:0006351,transcripti…	Homeodomain
Cluster-15967.18179	B3	TF	B3->B3	2.91415	186.435	6.03759	up	K09287 RAV-like factor | (RefSeq) hypothetical protein (A)	B3 domain-containing protein At2g36080-like [Herrania umbratica]	RecName: Full=B3 domain-containing protein At2g36080; AltName: Full=Protein AUXIN RESPONSIVE FACTOR 31;	SubName: Full=AP2/B3-like transcriptional factor family protein, putative {ECO:0000313|EMBL:EOY08368.1};	--	GO:0005634,nucleus; GO:0003677,DNA binding; GO:0003700,DNA-binding transcription factor activity; GO:0045892,negative regulation of transcription, DNA-templated; GO:0080167,response to karrikin; GO:0006351,transcription, DNA-templated	B3 DNA binding domain
Cluster-15967.18222	MYB-related	TF	MYB->MYB-related	88.9429	192.693	1.11589	up	K08869 aarF domain-containing kinase | (RefSeq) predicted protein (A)	transcription factor DIVARICATA [Herrania umbratica]	RecName: Full=Transcription factor DIVARICATA;	SubName: Full=DIV1A protein {ECO:0000313|EMBL:EOY33801.1};	Zuotin and related molecular chaperones (DnaJ superfamily), contains DNA-binding domains	GO:0005634,nucleus; GO:0003677,DNA binding; GO:0048262,determination of dorsal/ventral asymmetry; GO:0009908,flower development; GO:0006355,regulation of transcription, DNA-templated; GO:0006351,transcription, DNA-templated	Myb-like DNA-binding domain
Cluster-15967.18283	NAC	TF	NAC	2254.44	999.405	-1.17309	down	K00521 ferric-chelate reductase [EC:1.16.1.7] | (RefSeq) ferric reduction oxidase 7, chloroplastic-like (A)	NAC domain-containing protein 62-like [Herrania umbratica]	RecName: Full=Protein NTM1-like 9 {ECO:0000303|PubMed:17158162}; AltName: Full=Calmodulin-binding NAC protein {ECO:0000303|PubMed:17947243};	SubName: Full=NAC domain class transcription factor, putative isoform 2 {ECO:0000313|EMBL:EOY23735.1};	--	GO:0005789,endoplasmic reticulum membrane; GO:0016021,integral component of membrane; GO:0005634,nucleus; GO:0005886,plasma membrane; GO:0005516,calmodulin binding; GO:0003700,DNA-binding transcription factor activity; GO:0044212,transcription regulatory region DNA binding; GO:0071470,cellular response to osmotic stress; GO:0045892,negative regulation of transcription, DNA-templated; GO:1900426,p…	No apical meristem (NAM) protein
Cluster-15967.1840	TCP	TF	TCP	117.427	253.711	1.11161	up	--	PREDICTED: transcription factor TCP5 [Theobroma cacao]	RecName: Full=Transcription factor TCP5;	SubName: Full=Teosinte branched 1, putative {ECO:0000313|EMBL:EOY22094.1};	--	GO:0005634,nucleus; GO:0003677,DNA binding; GO:0003700,DNA-binding transcription factor activity; GO:0030154,cell differentiation; GO:0048366,leaf development; GO:0009965,leaf morphogenesis; GO:0045962,positive regulation of development, heterochronic; GO:0006355,regulation of transcription, DNA-templated; GO:0006351,transcription, DNA-templated	TCP family transcription factor
Cluster-15967.18450	AP2/ERF-ERF	TF	AP2/ERF->AP2/ERF-ERF	6.73543	18.4352	1.48593	up	K13433 pathogenesis-related genes transcriptional activator PTI5 | (RefSeq) pathogenesis-related genes transcriptional activator PTI5-like (A)	ethylene-responsive transcription factor ERF091-like [Durio zibethinus]	RecName: Full=Ethylene-responsive transcription factor ERF091;	SubName: Full=AP2/ERF domain-containing transcription factor, putative {ECO:0000313|EMBL:EOY28113.1};	--	GO:0005634,nucleus; GO:0003677,DNA binding; GO:0003700,DNA-binding transcription factor activity; GO:0009873,ethylene-activated signaling pathway; GO:0010200,response to chitin; GO:0006351,transcription, DNA-templated	AP2 domain
Cluster-15967.18535	C2H2	TF	C2H2	785.49	312.963	-1.32788	down	--	zinc finger protein ZAT10-like [Herrania umbratica]	RecName: Full=Zinc finger protein ZAT10; AltName: Full=Salt-tolerance zinc finger;	SubName: Full=Zinc finger, C2H2-like protein {ECO:0000313|EMBL:OMO73927.1};	FOG: Zn-finger	GO:0005634,nucleus; GO:0003700,DNA-binding transcription factor activity; GO:0046872,metal ion binding; GO:0043565,sequence-specific DNA binding; GO:0035264,multicellular organism growth; GO:0045892,negative regulation of transcription, DNA-templated; GO:0010117,photoprotection; GO:0015979,photosynthesis; GO:0009737,response to abscisic acid; GO:0010200,response to chitin; GO:0009409,response to …	C2H2-type zinc finger
Cluster-15967.18674	bHLH	TF	bHLH	200.076	1694.29	3.08344	up	K20558 transcription factor SPEECHLESS | (RefSeq) transcription factor SPEECHLESS (A)	transcription factor bHLH67-like [Herrania umbratica]	RecName: Full=Transcription factor bHLH70; AltName: Full=Basic helix-loop-helix protein 70; Short=AtbHLH70; Short=bHLH 70; AltName: Full=Transcription factor EN 13; AltName: Full=bHLH transcription factor bHLH070;	SubName: Full=Basic helix-loop-helix DNA-binding superfamily protein, putative {ECO:0000313|EMBL:EOX95575.1};	--	GO:0005634,nucleus; GO:0003677,DNA binding; GO:0003700,DNA-binding transcription factor activity; GO:0046983,protein dimerization activity; GO:0006355,regulation of transcription, DNA-templated; GO:0006351,transcription, DNA-templated	Helix-loop-helix DNA-binding domain
Cluster-15967.18726	HB-HD-ZIP	TF	HB->HB-HD-ZIP	103.201	242.463	1.24075	up	K09338 homeobox-leucine zipper protein | (RefSeq) homeobox-leucine zipper protein MERISTEM L1 (A)	PREDICTED: homeobox-leucine zipper protein MERISTEM L1 [Theobroma cacao]	RecName: Full=Homeobox-leucine zipper protein MERISTEM L1; AltName: Full=HD-ZIP protein ATML1; AltName: Full=Homeodomain transcription factor ATML1;	SubName: Full=Protodermal factor 2 isoform 1 {ECO:0000313|EMBL:EOY28626.1};	--	GO:0005634,nucleus; GO:0003677,DNA binding; GO:0003700,DNA-binding transcription factor activity; GO:0008289,lipid binding; GO:0043565,sequence-specific DNA binding; GO:0048825,cotyledon development; GO:0090627,plant epidermal cell differentiation; GO:0009845,seed germination; GO:0006351,transcription, DNA-templated	START domain
Cluster-15967.18891	HB-HD-ZIP	TF	HB->HB-HD-ZIP	594.44	1546.63	1.38037	up	K09338 homeobox-leucine zipper protein | (RefSeq) homeobox-leucine zipper protein ATHB-13-like (A)	homeobox-leucine zipper protein ATHB-13-like [Herrania umbratica]	RecName: Full=Homeobox-leucine zipper protein ATHB-13; AltName: Full=HD-ZIP protein ATHB-13; AltName: Full=Homeodomain transcription factor ATHB-13;	SubName: Full=Uncharacterized protein {ECO:0000313|EMBL:KJB30368.1};	Transcription factor HEX, contains HOX and HALZ domains	GO:0005634,nucleus; GO:0003700,DNA-binding transcription factor activity; GO:0043565,sequence-specific DNA binding; GO:0048826,cotyledon morphogenesis; GO:0009965,leaf morphogenesis; GO:0080022,primary root development; GO:0009744,response to sucrose; GO:0006351,transcription, DNA-templated	Homeodomain
Cluster-15967.18892	MYB-related	TF	MYB->MYB-related	717.585	1804.53	1.33195	up	K09422 transcription factor MYB, plant | (RefSeq) myb-related protein 308 (A)	R2R3 MYB C2 repressor motif-like1 protein [Theobroma cacao]	RecName: Full=Transcription repressor MYB4; AltName: Full=Myb-related protein 4; Short=AtMYB4;	SubName: Full=R2R3 MYB C2 repressor motif-like1 protein {ECO:0000313|EMBL:EOY00935.1};	Transcription factor, Myb superfamily	GO:0005634,nucleus; GO:0003677,DNA binding; GO:0003700,DNA-binding transcription factor activity; GO:0000981,DNA-binding transcription factor activity, RNA polymerase II-specific; GO:0043565,sequence-specific DNA binding; GO:0001135,RNA polymerase II transcription regulator recruiting activity; GO:0044212,transcription regulatory region DNA binding; GO:0030154,cell differentiation; GO:1903086,neg…	Myb-like DNA-binding domain
Cluster-15967.18946	Others	TR	Others	3384.58	1146.12	-1.5618	down	K12135 zinc finger protein CONSTANS | (RefSeq) zinc finger protein CONSTANS-LIKE 2-like (A)	zinc finger protein CONSTANS-LIKE 2-like [Herrania umbratica]	RecName: Full=Zinc finger protein CONSTANS {ECO:0000303|PubMed:7697715};	SubName: Full=Zinc finger, B-box {ECO:0000313|EMBL:OMO52667.1};	GATA-4/5/6 transcription factors	GO:0005634,nucleus; GO:0003677,DNA binding; GO:0003700,DNA-binding transcription factor activity; GO:0008270,zinc ion binding; GO:0030154,cell differentiation; GO:0010018,far-red light signaling pathway; GO:0009908,flower development; GO:0009909,regulation of flower development; GO:0010218,response to far red light; GO:0006351,transcription, DNA-templated	B-box zinc finger
Cluster-15967.18948	C2H2	TF	C2H2	1093.32	500.391	-1.12696	down	K14412 alpha-1,4-fucosyltransferase [EC:2.4.1.65] | (RefSeq) uncharacterized LOC102714333 (A)	PREDICTED: protein SENSITIVE TO PROTON RHIZOTOXICITY 1 [Theobroma cacao]	RecName: Full=Protein SENSITIVE TO PROTON RHIZOTOXICITY 1 {ECO:0000303|PubMed:17535918}; AltName: Full=Zinc finger protein STOP1 {ECO:0000303|PubMed:17535918};	SubName: Full=C2H2 and C2HC zinc fingers superfamily protein {ECO:0000313|EMBL:EOY17503.1};	FOG: Zn-finger	GO:0005634,nucleus; GO:0003700,DNA-binding transcription factor activity; GO:0046872,metal ion binding; GO:0003676,nucleic acid binding; GO:0006355,regulation of transcription, DNA-templated; GO:0010447,response to acidic pH; GO:0010044,response to aluminum ion; GO:0006351,transcription, DNA-templated	Zinc-finger double-stranded RNA-binding
Cluster-15967.18981	HSF	TF	HSF	3129.93	535.386	-2.54721	down	K09419 heat shock transcription factor, other eukaryote | (RefSeq) heat shock factor protein HSF24 (A)	heat shock factor protein HSF24 [Herrania umbratica]	RecName: Full=Heat shock factor protein HSF24; AltName: Full=Heat shock transcription factor 24; Short=HSTF 24; AltName: Full=Heat stress transcription factor;	SubName: Full=Heat shock factor 4 {ECO:0000313|EMBL:EOX91407.1};	Heat shock transcription factor	GO:0005634,nucleus; GO:0003700,DNA-binding transcription factor activity; GO:0043565,sequence-specific DNA binding; GO:0006351,transcription, DNA-templated	HSF-type DNA-binding
Cluster-15967.19132	WRKY	TF	WRKY	531.334	1124.04	1.08258	up	K13424 WRKY transcription factor 33 | (RefSeq) LOW QUALITY PROTEIN: probable WRKY transcription factor 33 (A)	WRKY transcription factor 29-4, partial [Dimocarpus longan]	RecName: Full=WRKY transcription factor SUSIBA2 {ECO:0000305|PubMed:12953112}; AltName: Full=Sugar signaling in barley 2 {ECO:0000303|PubMed:12953112}; AltName: Full=WRKY transcription factor 46;	SubName: Full=WRKY transcription factor 29-4 {ECO:0000313|EMBL:AEO31513.1}; Flags: Fragment;	--	GO:0005634,nucleus; GO:0003700,DNA-binding transcription factor activity; GO:0043565,sequence-specific DNA binding; GO:0045893,positive regulation of transcription, DNA-templated; GO:0009961,response to 1-aminocyclopropane-1-carboxylic acid; GO:0009611,response to wounding; GO:0006351,transcription, DNA-templated	WRKY DNA -binding domain
Cluster-15967.19332	HB-HD-ZIP	TF	HB->HB-HD-ZIP	43.3601	119.909	1.45492	up	K09338 homeobox-leucine zipper protein | (RefSeq) homeobox-leucine zipper protein ATHB-6-like (A)	homeobox-leucine zipper protein ATHB-6-like [Durio zibethinus]	RecName: Full=Homeobox-leucine zipper protein ATHB-5; AltName: Full=HD-ZIP protein ATHB-5; AltName: Full=Homeodomain transcription factor ATHB-5;	SubName: Full=Uncharacterized protein {ECO:0000313|EMBL:OMP01294.1};	Transcription factor HEX, contains HOX and HALZ domains	GO:0005634,nucleus; GO:0003700,DNA-binding transcription factor activity; GO:0042803,protein homodimerization activity; GO:0043565,sequence-specific DNA binding; GO:0009738,abscisic acid-activated signaling pathway; GO:0045893,positive regulation of transcription, DNA-templated; GO:0009737,response to abscisic acid; GO:0006351,transcription, DNA-templated	Homeodomain
Cluster-15967.19401	MYB-related	TF	MYB->MYB-related	132.027	1334.91	3.34264	up	K09422 transcription factor MYB, plant | (RefSeq) transcription factor TT2 (A)	GHMYB10, putative [Theobroma cacao]	RecName: Full=Transcription factor TT2; AltName: Full=Myb-related protein 123; Short=AtMYB123; AltName: Full=Myb-related transcription factor LBM2-like; AltName: Full=Protein TRANSPARENT TESTA 2;	SubName: Full=GHMYB10, putative {ECO:0000313|EMBL:EOY30297.1};	Transcription factor, Myb superfamily	GO:0005634,nucleus; GO:0005524,ATP binding; GO:0003700,DNA-binding transcription factor activity; GO:0000981,DNA-binding transcription factor activity, RNA polymerase II-specific; GO:0043565,sequence-specific DNA binding; GO:0001135,RNA polymerase II transcription regulator recruiting activity; GO:0044212,transcription regulatory region DNA binding; GO:0030154,cell differentiation; GO:0006633,fat…	Myb-like DNA-binding domain
Cluster-15967.19446	HB-HD-ZIP	TF	HB->HB-HD-ZIP	543.779	128.805	-2.07294	down	K09338 homeobox-leucine zipper protein | (RefSeq) homeobox-leucine zipper protein HAT5 (A)	homeobox-leucine zipper protein HAT5 [Herrania umbratica]	RecName: Full=Homeobox-leucine zipper protein HAT5; AltName: Full=HD-ZIP protein ATHB-1; AltName: Full=Homeodomain transcription factor ATHB-1; AltName: Full=Homeodomain-leucine zipper protein HAT5; Short=HD-ZIP protein 5;	SubName: Full=Homeobox-leucine zipper protein HAT5 {ECO:0000313|EMBL:EOY02359.1};	Transcription factor HEX, contains HOX and HALZ domains	GO:0005634,nucleus; GO:0003700,DNA-binding transcription factor activity; GO:0042803,protein homodimerization activity; GO:0043565,sequence-specific DNA binding; GO:0009965,leaf morphogenesis; GO:0045893,positive regulation of transcription, DNA-templated; GO:0009637,response to blue light; GO:0009651,response to salt stress; GO:0006351,transcription, DNA-templated	Homeobox associated leucine zipper
Cluster-15967.19569	HB-other	TF	HB->HB-other	667.574	1744.69	1.38686	up	K09338 homeobox-leucine zipper protein | (RefSeq) homeobox-leucine zipper protein ANTHOCYANINLESS 2-like isoform X1 (A)	HD domain class transcription factor isoform 3, partial [Theobroma cacao]	RecName: Full=Homeobox-leucine zipper protein ROC4; AltName: Full=GLABRA 2-like homeobox protein 4; AltName: Full=HD-ZIP protein ROC4; AltName: Full=Homeodomain transcription factor ROC4; AltName: Full=Protein RICE OUTERMOST CELL-SPECIFIC 4;	SubName: Full=HD domain class transcription factor isoform 3 {ECO:0000313|EMBL:EOX96071.1}; Flags: Fragment;	--	GO:0005634,nucleus; GO:0008289,lipid binding; GO:0043565,sequence-specific DNA binding; GO:0006355,regulation of transcription, DNA-templated; GO:0006351,transcription, DNA-templated	START domain
Cluster-15967.19622	MYB	TF	MYB->MYB	44.9164	319.826	2.84348	up	K09422 transcription factor MYB, plant | (RefSeq) transcription factor WER-like (A)	transcription factor WER-like [Herrania umbratica]	RecName: Full=Transcription factor WER; AltName: Full=Myb-related protein 66; Short=AtMYB66; AltName: Full=Protein WEREWOLF;	SubName: Full=Myb domain protein 0 {ECO:0000313|EMBL:EOY20709.1};	Transcription factor, Myb superfamily	GO:0005634,nucleus; GO:0003677,DNA binding; GO:0003700,DNA-binding transcription factor activity; GO:0000981,DNA-binding transcription factor activity, RNA polymerase II-specific; GO:0043565,sequence-specific DNA binding; GO:0001135,RNA polymerase II transcription regulator recruiting activity; GO:0044212,transcription regulatory region DNA binding; GO:0045165,cell fate commitment; GO:0045893,pos…	Myb-like DNA-binding domain
Cluster-15967.19743	WRKY	TF	WRKY	397.188	176.204	-1.16771	down	K16225 probable WRKY transcription factor 52 | (RefSeq) disease resistance protein RRS1-like (A)	probable WRKY transcription factor 46 [Durio zibethinus]	RecName: Full=Probable WRKY transcription factor 46; AltName: Full=WRKY DNA-binding protein 46;	SubName: Full=WRKY DNA-binding protein 46, putative {ECO:0000313|EMBL:EOX95753.1};	--	GO:0005730,nucleolus; GO:0003700,DNA-binding transcription factor activity; GO:0000987,proximal promoter sequence-specific DNA binding; GO:0043565,sequence-specific DNA binding; GO:0044212,transcription regulatory region DNA binding; GO:0048527,lateral root development; GO:0006355,regulation of transcription, DNA-templated; GO:0010200,response to chitin; GO:0006351,transcription, DNA-templated	WRKY DNA -binding domain
Cluster-15967.1977	HB-other	TF	HB->HB-other	48.2856	18.4607	-1.37777	down	K09338 homeobox-leucine zipper protein | (RefSeq) homeobox-leucine zipper protein HAT22-like (A)	HD domain class transcription factor [Theobroma cacao]	RecName: Full=Homeobox-leucine zipper protein HAT9; AltName: Full=Homeodomain-leucine zipper protein HAT9; Short=HD-ZIP protein 9;	SubName: Full=HD domain class transcription factor {ECO:0000313|EMBL:EOY15625.1};	Transcription factor HEX, contains HOX and HALZ domains	GO:0005634,nucleus; GO:0003700,DNA-binding transcription factor activity; GO:0043565,sequence-specific DNA binding; GO:0006351,transcription, DNA-templated	Homeobox associated leucine zipper
Cluster-15967.19958	TCP	TF	TCP	371.188	767.469	1.05064	up	K16221 transcription factor TCP21 (protein CCA1 HIKING EXPEDITION) | (RefSeq) transcription factor TCP7 (A)	TCP family transcription factor [Theobroma cacao]	RecName: Full=Transcription factor TCP9;	SubName: Full=TCP family transcription factor {ECO:0000313|EMBL:EOX96121.1};	--	GO:0005634,nucleus; GO:0003677,DNA binding; GO:0003700,DNA-binding transcription factor activity; GO:1900056,negative regulation of leaf senescence; GO:0008361,regulation of cell size; GO:0006355,regulation of transcription, DNA-templated; GO:0048364,root development; GO:0006351,transcription, DNA-templated	TCP family transcription factor
Cluster-15967.20030	GRAS	TF	GRAS	111.836	443.234	1.99293	up	K14494 DELLA protein | (RefSeq) DELLA protein RGL3 (A)	Transcription factor GRAS [Corchorus olitorius]	RecName: Full=Protein SHORT-ROOT; Short=AtSHR; AltName: Full=GRAS family protein 26; Short=AtGRAS-26; AltName: Full=Protein SHOOT GRAVITROPISM 7;	SubName: Full=Transcription factor GRAS {ECO:0000313|EMBL:OMP01792.1};	--	GO:0005769,early endosome; GO:0005770,late endosome; GO:0005634,nucleus; GO:0055037,recycling endosome; GO:0003700,DNA-binding transcription factor activity; GO:0043565,sequence-specific DNA binding; GO:0008356,asymmetric cell division; GO:0055072,iron ion homeostasis; GO:0048366,leaf development; GO:0045930,negative regulation of mitotic cell cycle; GO:0009956,radial pattern formation; GO:003235…	GRAS domain family
Cluster-15967.20114	WRKY	TF	WRKY	217.134	547.159	1.33784	up	K13425 WRKY transcription factor 22 | (RefSeq) WRKY transcription factor 22-like (A)	WRKY transcription factor 26 [(Populus tomentosa x Populus bolleana) x Populus tomentosa]	RecName: Full=Probable WRKY transcription factor 15; AltName: Full=WRKY DNA-binding protein 15;	SubName: Full=WRKY transcription factor 26 {ECO:0000313|EMBL:ACV92028.1};	--	GO:0005634,nucleus; GO:0005516,calmodulin binding; GO:0003700,DNA-binding transcription factor activity; GO:0043565,sequence-specific DNA binding; GO:0044212,transcription regulatory region DNA binding; GO:0010200,response to chitin; GO:0006351,transcription, DNA-templated	Plant zinc cluster domain
Cluster-15967.20238	C2C2-GATA	TF	C2C2->C2C2-GATA	1205.92	2556.06	1.08381	up	--	Zinc finger, GATA-type [Corchorus olitorius]	RecName: Full=GATA transcription factor 21;	SubName: Full=Zinc finger, GATA-type {ECO:0000313|EMBL:OMO91661.1};	GATA-4/5/6 transcription factors	GO:0005634,nucleus; GO:0005667,transcription factor complex; GO:0003682,chromatin binding; GO:0003700,DNA-binding transcription factor activity; GO:0000977,RNA polymerase II regulatory region sequence-specific DNA binding; GO:0001085,RNA polymerase II transcription factor binding; GO:0044212,transcription regulatory region DNA binding; GO:0001228,DNA-binding transcription activator activity, RNA …	GATA zinc finger
Cluster-15967.20335	TRAF	TR	TRAF	795.502	376.965	-1.0759	down	--	BTB/POZ domain-containing protein isoform 1 [Theobroma cacao]	--	SubName: Full=BTB/POZ domain-containing protein isoform 1 {ECO:0000313|EMBL:EOY06522.1};	--	--	BTB/POZ domain
Cluster-15967.2034	C2H2	TF	C2H2	147.963	52.0593	-1.50143	down	--	zinc finger protein ZAT4-like [Hevea brasiliensis]	RecName: Full=Zinc finger protein ZAT9;	SubName: Full=Uncharacterized protein {ECO:0000313|EMBL:OAY56721.1};	FOG: Zn-finger	GO:0005634,nucleus; GO:0003700,DNA-binding transcription factor activity; GO:0046872,metal ion binding; GO:0044212,transcription regulatory region DNA binding; GO:0006355,regulation of transcription, DNA-templated; GO:0006351,transcription, DNA-templated	C2H2-type zinc finger
Cluster-15967.2035	C2H2	TF	C2H2	50.1568	21.7341	-1.18898	down	--	zinc finger protein ZAT4-like [Manihot esculenta]	RecName: Full=Zinc finger protein ZAT1;	SubName: Full=Uncharacterized protein {ECO:0000313|EMBL:OAY60033.1};	FOG: Zn-finger	GO:0005634,nucleus; GO:0003700,DNA-binding transcription factor activity; GO:0046872,metal ion binding; GO:0003676,nucleic acid binding; GO:0006355,regulation of transcription, DNA-templated; GO:0006351,transcription, DNA-templated	C2H2-type zinc finger
Cluster-15967.20354	MADS-MIKC	TF	MADS->MADS-MIKC	367.182	755.73	1.04037	up	K09264 MADS-box transcription factor, plant | (RefSeq) MADS-box transcription factor 23-like isoform X1 (A)	short vegetative phase [Shorea beccariana]	RecName: Full=MADS-box protein SVP {ECO:0000303|PubMed:10758486}; AltName: Full=Protein SHORT VEGETATIVE PHASE {ECO:0000303|PubMed:10758486};	SubName: Full=Short vegetative phase {ECO:0000313|EMBL:BAN89455.1};	MADS box transcription factor	GO:0005634,nucleus; GO:0003700,DNA-binding transcription factor activity; GO:0046983,protein dimerization activity; GO:0000977,RNA polymerase II regulatory region sequence-specific DNA binding; GO:0043565,sequence-specific DNA binding; GO:0000900,translation repressor activity, mRNA regulatory element binding; GO:0030154,cell differentiation; GO:0048438,floral whorl development; GO:0009910,negati…	--
Cluster-15967.20524	AP2/ERF-ERF	TF	AP2/ERF->AP2/ERF-ERF	2902.02	989.368	-1.55229	down	K09286 EREBP-like factor | (RefSeq) ethylene-responsive transcription factor ERF105 (A)	PREDICTED: ethylene-responsive transcription factor ERF105 [Theobroma cacao]	RecName: Full=Ethylene-responsive transcription factor ERF105;	SubName: Full=AP2/ERF domain-containing transcription factor, putative isoform 2 {ECO:0000313|EMBL:EOY22776.1};	--	GO:0005634,nucleus; GO:0003677,DNA binding; GO:0003700,DNA-binding transcription factor activity; GO:0009873,ethylene-activated signaling pathway; GO:0010200,response to chitin; GO:0006351,transcription, DNA-templated	AP2 domain
Cluster-15967.20549	MYB	TF	MYB->MYB	1478.9	179.195	-3.04547	down	K09422 transcription factor MYB, plant | (RefSeq) protein ODORANT1 (A)	PREDICTED: protein ODORANT1 [Beta vulgaris subsp. vulgaris]	RecName: Full=Protein ODORANT1; AltName: Full=MYB-like protein ODO1;	SubName: Full=Uncharacterized protein {ECO:0000313|EMBL:KNA15716.1};	Transcription factor, Myb superfamily	GO:0005634,nucleus; GO:0003677,DNA binding; GO:0006355,regulation of transcription, DNA-templated; GO:0006351,transcription, DNA-templated	Myb-like DNA-binding domain
Cluster-15967.20577	MYB-related	TF	MYB->MYB-related	146.028	319.728	1.12606	up	K11314 transcriptional adapter 2-alpha | (RefSeq) transcriptional adapter ADA2b (A)	Zinc finger, ZZ-type [Corchorus olitorius]	RecName: Full=Transcriptional adapter ADA2;	RecName: Full=Transcriptional adapter {ECO:0000256|PIRNR:PIRNR025024};	Histone acetyltransferase complex SAGA/ADA, subunit ADA2	GO:0005634,nucleus; GO:0003682,chromatin binding; GO:0003677,DNA binding; GO:0003700,DNA-binding transcription factor activity; GO:0003713,transcription coactivator activity; GO:0008270,zinc ion binding; GO:0006338,chromatin remodeling; GO:0016573,histone acetylation; GO:0035066,positive regulation of histone acetylation; GO:0006357,regulation of transcription by RNA polymerase II; GO:0006351,tra…	Myb-like DNA-binding domain
Cluster-15967.21175	zf-HD	TF	zf-HD	82.6193	216.933	1.40169	up	K15777 4,5-DOPA dioxygenase extradiol [EC:1.13.11.-] | (RefSeq) uncharacterized protein LOC110630336 (A)	PREDICTED: zinc-finger homeodomain protein 4-like [Gossypium hirsutum]	RecName: Full=Zinc-finger homeodomain protein 4; Short=AtZHD4; AltName: Full=Homeobox protein 31; Short=AtHB-31; AltName: Full=Protein FLORAL TRANSITION AT THE MERISTEM 2;	SubName: Full=zinc-finger homeodomain protein 4-like {ECO:0000313|RefSeq:XP_016677367.1};	--	GO:0005634,nucleus; GO:0003677,DNA binding; GO:0046872,metal ion binding; GO:0042803,protein homodimerization activity; GO:0048574,long-day photoperiodism, flowering; GO:0006355,regulation of transcription, DNA-templated; GO:0006351,transcription, DNA-templated	ZF-HD protein dimerisation region
Cluster-15967.21200	mTERF	TR	mTERF	1657.32	827.718	-1.00208	down	K15032 mTERF domain-containing protein, mitochondrial | (RefSeq) transcription termination factor MTERF9, chloroplastic (A)	Mitochodrial transcription termination factor-related protein [Corchorus capsularis]	RecName: Full=Transcription termination factor MTERF9, chloroplastic {ECO:0000305}; AltName: Full=Mitochondrial transcription termination factor 9 {ECO:0000303|PubMed:23087700}; AltName: Full=Protein TWIRT1 {ECO:0000303|PubMed:21599977}; Flags: Precursor;	SubName: Full=Mitochodrial transcription termination factor-related protein {ECO:0000313|EMBL:OMO83684.1};	Mitochondrial transcription termination factor, mTERF	GO:0009507,chloroplast; GO:0003690,double-stranded DNA binding; GO:0019843,rRNA binding; GO:0003727,single-stranded RNA binding; GO:0009658,chloroplast organization; GO:0006353,DNA-templated transcription, termination; GO:0006355,regulation of transcription, DNA-templated; GO:0009651,response to salt stress; GO:0042255,ribosome assembly; GO:0008380,RNA splicing; GO:0048364,root development; GO:00…	mTERF
Cluster-15967.21201	GRF	TF	GRF	120.596	415.872	1.78483	up	K22382 WD repeat-containing protein 26 | (RefSeq) WD repeat-containing protein 26 homolog (A)	PREDICTED: growth-regulating factor 1 isoform X1 [Theobroma cacao]	RecName: Full=Growth-regulating factor 1; Short=AtGRF1; AltName: Full=Transcription activator GRF1;	SubName: Full=Growth-regulating factor 1, putative isoform 1 {ECO:0000313|EMBL:EOX91754.1};	--	GO:0005634,nucleus; GO:0005524,ATP binding; GO:0043565,sequence-specific DNA binding; GO:0019760,glucosinolate metabolic process; GO:0061062,regulation of nematode larval development; GO:0006355,regulation of transcription, DNA-templated; GO:0009624,response to nematode; GO:0048364,root development; GO:0006351,transcription, DNA-templated	WRC
Cluster-15967.21495	WRKY	TF	WRKY	1331.13	276.506	-2.2665	down	K18834 WRKY transcription factor 1 | (RefSeq) probable WRKY transcription factor 58 (A)	WRKY family transcription factor [Theobroma cacao]	RecName: Full=WRKY transcription factor 6 {ECO:0000303|PubMed:11722756}; AltName: Full=WRKY DNA-binding protein 6 {ECO:0000303|PubMed:11722756}; Short=AtWRKY6 {ECO:0000303|PubMed:11722756};	SubName: Full=WRKY family transcription factor {ECO:0000313|EMBL:EOY28756.1};	--	GO:0005634,nucleus; GO:0003700,DNA-binding transcription factor activity; GO:0043565,sequence-specific DNA binding; GO:0044212,transcription regulatory region DNA binding; GO:0080169,cellular response to boron-containing substance deprivation; GO:0016036,cellular response to phosphate starvation; GO:0009873,ethylene-activated signaling pathway; GO:0045892,negative regulation of transcription, DNA…	WRKY DNA -binding domain
Cluster-15967.21582	TCP	TF	TCP	1048.16	2249.42	1.10292	up	K16221 transcription factor TCP21 (protein CCA1 HIKING EXPEDITION) | (RefSeq) transcription factor TCP21 (A)	TCP family transcription factor [Theobroma cacao]	RecName: Full=Transcription factor TCP7;	SubName: Full=TCP family transcription factor {ECO:0000313|EMBL:EOX99084.1};	--	GO:0005634,nucleus; GO:0003677,DNA binding; GO:0003700,DNA-binding transcription factor activity; GO:0006355,regulation of transcription, DNA-templated; GO:0006351,transcription, DNA-templated	TCP family transcription factor
Cluster-15967.21616	C2C2-YABBY	TF	C2C2->C2C2-YABBY	18.587	461.986	4.6202	up	--	Plant-specific transcription factor YABBY family protein isoform 1 [Theobroma cacao]	RecName: Full=Axial regulator YABBY 1; AltName: Full=Fl-54; AltName: Full=Protein ABNORMAL FLORAL ORGANS; AltName: Full=Protein FILAMENTOUS FLOWER; AltName: Full=Protein antherless;	SubName: Full=Plant-specific transcription factor YABBY family protein isoform 1 {ECO:0000313|EMBL:EOX96270.1};	--	GO:0005634,nucleus; GO:0003677,DNA binding; GO:0003700,DNA-binding transcription factor activity; GO:0046872,metal ion binding; GO:0010158,abaxial cell fate specification; GO:0045165,cell fate commitment; GO:0010154,fruit development; GO:0010450,inflorescence meristem growth; GO:0009933,meristem structural organization; GO:0009944,polarity specification of adaxial/abaxial axis; GO:0009909,regulat…	YABBY protein
Cluster-15967.21737	WRKY	TF	WRKY	38.5662	13.1496	-1.56268	down	K13424 WRKY transcription factor 33 | (RefSeq) probable WRKY transcription factor 33 (A)	WRKY transcription factor 17 [Dimocarpus longan]	RecName: Full=WRKY transcription factor WRKY24 {ECO:0000303|PubMed:16919842}; Short=OsWRKY24 {ECO:0000303|PubMed:16919842};	SubName: Full=WRKY transcription factor 17 {ECO:0000313|EMBL:AEO31478.2};	--	GO:0005634,nucleus; GO:0003700,DNA-binding transcription factor activity; GO:0043565,sequence-specific DNA binding; GO:0009738,abscisic acid-activated signaling pathway; GO:0009740,gibberellic acid mediated signaling pathway; GO:0009788,negative regulation of abscisic acid-activated signaling pathway; GO:0009938,negative regulation of gibberellic acid mediated signaling pathway; GO:0045893,positi…	WRKY DNA -binding domain
Cluster-15967.21818	MYB-related	TF	MYB->MYB-related	34.3223	869.933	4.68009	up	K09422 transcription factor MYB, plant | (RefSeq) transcription factor TT2 (A)	transcription factor TT2-like [Herrania umbratica]	RecName: Full=Transcription factor TT2; AltName: Full=Myb-related protein 123; Short=AtMYB123; AltName: Full=Myb-related transcription factor LBM2-like; AltName: Full=Protein TRANSPARENT TESTA 2;	SubName: Full=Duplicated homeodomain-like superfamily protein, putative {ECO:0000313|EMBL:EOY27233.1};	Transcription factor, Myb superfamily	GO:0005634,nucleus; GO:0005524,ATP binding; GO:0003700,DNA-binding transcription factor activity; GO:0000981,DNA-binding transcription factor activity, RNA polymerase II-specific; GO:0043565,sequence-specific DNA binding; GO:0001135,RNA polymerase II transcription regulator recruiting activity; GO:0044212,transcription regulatory region DNA binding; GO:0030154,cell differentiation; GO:0006633,fat…	Myb-like DNA-binding domain
Cluster-15967.21881	GRAS	TF	GRAS	18.6125	63.6116	1.79312	up	K14494 DELLA protein | (RefSeq) DELLA protein RGL3 (A)	protein SHORT-ROOT-like [Herrania umbratica]	RecName: Full=Protein SHORT-ROOT; Short=AtSHR; AltName: Full=GRAS family protein 26; Short=AtGRAS-26; AltName: Full=Protein SHOOT GRAVITROPISM 7;	SubName: Full=GRAS family transcription factor {ECO:0000313|EMBL:EOY04802.1};	--	GO:0005769,early endosome; GO:0005770,late endosome; GO:0005634,nucleus; GO:0055037,recycling endosome; GO:0003700,DNA-binding transcription factor activity; GO:0043565,sequence-specific DNA binding; GO:0008356,asymmetric cell division; GO:0055072,iron ion homeostasis; GO:0048366,leaf development; GO:0045930,negative regulation of mitotic cell cycle; GO:0009956,radial pattern formation; GO:003235…	GRAS domain family
Cluster-15967.21926	MYB-related	TF	MYB->MYB-related	90.0352	2201.96	4.61106	up	K09422 transcription factor MYB, plant | (RefSeq) transcription factor TT2 (A)	GHMYB10, putative [Theobroma cacao]	RecName: Full=Transcription factor MYB12 {ECO:0000303|PubMed:9839469}; AltName: Full=Myb-related protein 12 {ECO:0000303|PubMed:9839469}; Short=AtMYB12 {ECO:0000303|PubMed:9839469}; AltName: Full=Protein PRODUCTION OF FLAVONOL GLYCOSIDES 1 {ECO:0000303|PubMed:17419845};	SubName: Full=GHMYB10, putative {ECO:0000313|EMBL:EOY30297.1};	Transcription factor, Myb superfamily	GO:0005634,nucleus; GO:0003700,DNA-binding transcription factor activity; GO:0000981,DNA-binding transcription factor activity, RNA polymerase II-specific; GO:0043565,sequence-specific DNA binding; GO:0001135,RNA polymerase II transcription regulator recruiting activity; GO:0044212,transcription regulatory region DNA binding; GO:0030154,cell differentiation; GO:0009813,flavonoid biosynthetic proc…	Myb-like DNA-binding domain
Cluster-15967.21968	MYB-related	TF	MYB->MYB-related	15.8059	127.51	3.00536	up	K09422 transcription factor MYB, plant | (RefSeq) myb-related protein Hv1 (A)	Myb_DNA-binding domain-containing protein [Cephalotus follicularis]	RecName: Full=Anthocyanin regulatory C1 protein;	SubName: Full=Myb_DNA-binding domain-containing protein {ECO:0000313|EMBL:GAV63679.1};	Transcription factor, Myb superfamily	GO:0005634,nucleus; GO:0003677,DNA binding; GO:0006355,regulation of transcription, DNA-templated; GO:0006351,transcription, DNA-templated	Myb-like DNA-binding domain
Cluster-15967.22091	bHLH	TF	bHLH	881.833	1844.1	1.06563	up	K12126 phytochrome-interacting factor 3 | (RefSeq) hormone receptor 4-like isoform X1 (A)	Basic helix-loop-helix DNA-binding superfamily protein isoform 3 [Theobroma cacao]	RecName: Full=Transcription factor UNE10; AltName: Full=Basic helix-loop-helix protein 16; Short=AtbHLH16; Short=bHLH 16; AltName: Full=Protein UNFERTILIZED EMBRYO SAC 10; AltName: Full=Transcription factor EN 108; AltName: Full=bHLH transcription factor bHLH016;	SubName: Full=Basic helix-loop-helix DNA-binding superfamily protein isoform 3 {ECO:0000313|EMBL:EOX96338.1};	--	GO:0005634,nucleus; GO:0009506,plasmodesma; GO:0003677,DNA binding; GO:0003700,DNA-binding transcription factor activity; GO:0046983,protein dimerization activity; GO:0009567,double fertilization forming a zygote and endosperm; GO:0006355,regulation of transcription, DNA-templated; GO:0006351,transcription, DNA-templated	--
Cluster-15967.22296	bZIP	TF	bZIP	30.0793	229.25	2.94723	up	K04374 cyclic AMP-dependent transcription factor ATF-4 | (RefSeq) basic leucine zipper 61-like (A)	PREDICTED: basic leucine zipper 34 [Theobroma cacao]	RecName: Full=Basic leucine zipper 61 {ECO:0000303|PubMed:11906833}; Short=AtbZIP61 {ECO:0000303|PubMed:11906833}; Short=bZIP protein 61;	SubName: Full=Basic-leucine zipper transcription factor family protein {ECO:0000313|EMBL:EOY13162.1};	--	GO:0005634,nucleus; GO:0003677,DNA binding; GO:0003700,DNA-binding transcription factor activity; GO:0000977,RNA polymerase II regulatory region sequence-specific DNA binding; GO:0045893,positive regulation of transcription, DNA-templated; GO:0006351,transcription, DNA-templated	bZIP transcription factor
Cluster-15967.22311	AP2/ERF-ERF	TF	AP2/ERF->AP2/ERF-ERF	436.615	117.59	-1.88869	down	K09286 EREBP-like factor | (RefSeq) ethylene-responsive transcription factor 9-like (A)	Redox responsive transcription factor 1, putative [Theobroma cacao]	RecName: Full=Ethylene-responsive transcription factor ERF109;	SubName: Full=Redox responsive transcription factor 1, putative {ECO:0000313|EMBL:EOX98256.1};	--	GO:0005634,nucleus; GO:0003677,DNA binding; GO:0003700,DNA-binding transcription factor activity; GO:0051301,cell division; GO:0050832,defense response to fungus; GO:0009873,ethylene-activated signaling pathway; GO:0010087,phloem or xylem histogenesis; GO:0010200,response to chitin; GO:0006351,transcription, DNA-templated	AP2 domain
Cluster-15967.22357	AP2/ERF-ERF	TF	AP2/ERF->AP2/ERF-ERF	190.497	61.1932	-1.64123	down	K09286 EREBP-like factor | (RefSeq) ethylene-responsive transcription factor RAP2-1 (A)	dehydration responsive element binding family protein [Populus trichocarpa]	RecName: Full=Ethylene-responsive transcription factor RAP2-1; AltName: Full=Protein RELATED TO APETALA2 1;	SubName: Full=Dehydration responsive element binding family protein {ECO:0000313|EMBL:ERP52699.1}; SubName: Full=RAP2.4-like protein {ECO:0000313|EMBL:ABQ62991.1};	--	GO:0005634,nucleus; GO:0003677,DNA binding; GO:0003700,DNA-binding transcription factor activity; GO:0009873,ethylene-activated signaling pathway; GO:0045893,positive regulation of transcription, DNA-templated; GO:0009409,response to cold; GO:0009414,response to water deprivation; GO:0006351,transcription, DNA-templated	AP2 domain
Cluster-15967.22405	C3H	TF	C3H	24.5026	790.795	5.02111	up	--	Zinc finger family protein / RNA recognition motif-containing protein, putative [Theobroma cacao]	RecName: Full=Zinc finger CCCH domain-containing protein 22; Short=OsC3H22;	SubName: Full=Zinc finger family protein / RNA recognition motif-containing protein, putative {ECO:0000313|EMBL:EOY32749.1};	--	GO:0003677,DNA binding; GO:0046872,metal ion binding; GO:0003723,RNA binding	Zinc finger C-x8-C-x5-C-x3-H type (and similar)
Cluster-15967.22617	AP2/ERF-ERF	TF	AP2/ERF->AP2/ERF-ERF	2466.45	788.643	-1.64438	down	K09286 EREBP-like factor | (RefSeq) ethylene-responsive transcription factor ERF023 (A)	PREDICTED: ethylene-responsive transcription factor ERF023 [Theobroma cacao]	RecName: Full=Ethylene-responsive transcription factor ERF023;	SubName: Full=Uncharacterized protein {ECO:0000313|EMBL:KJB49572.1};	--	GO:0005634,nucleus; GO:0003677,DNA binding; GO:0003700,DNA-binding transcription factor activity; GO:0009873,ethylene-activated signaling pathway; GO:0006351,transcription, DNA-templated	AP2 domain
Cluster-15967.22626	SWI/SNF-BAF60b	TR	SWI/SNF-BAF60b	33.898	88.3415	1.36772	up	K15223 upstream activation factor subunit UAF30 | (RefSeq) upstream activation factor subunit UAF30 (A)	protein TRI1 [Herrania umbratica]	--	SubName: Full=Uncharacterized protein {ECO:0000313|EMBL:OAY44510.1};	RNA polymerase I transcription factor UAF	--	--
Cluster-15967.22707	AP2/ERF-ERF	TF	AP2/ERF->AP2/ERF-ERF	536.679	103.415	-2.37539	down	K09286 EREBP-like factor | (RefSeq) ethylene-responsive transcription factor TINY (A)	Integrase-type DNA-binding superfamily protein [Theobroma cacao]	RecName: Full=Dehydration-responsive element-binding protein 3; AltName: Full=Protein TINY 2;	SubName: Full=Integrase-type DNA-binding superfamily protein {ECO:0000313|EMBL:EOY30689.1};	--	GO:0005634,nucleus; GO:0003700,DNA-binding transcription factor activity; GO:0043565,sequence-specific DNA binding; GO:0009873,ethylene-activated signaling pathway; GO:0045893,positive regulation of transcription, DNA-templated; GO:0006351,transcription, DNA-templated	AP2 domain
Cluster-15967.22754	HB-HD-ZIP	TF	HB->HB-HD-ZIP	716.26	103.653	-2.78864	down	K09338 homeobox-leucine zipper protein | (RefSeq) homeobox-leucine zipper protein HAT5 isoform X1 (A)	PREDICTED: homeobox-leucine zipper protein HAT5-like isoform X2 [Nelumbo nucifera]	RecName: Full=Homeobox-leucine zipper protein HAT5; AltName: Full=HD-ZIP protein ATHB-1; AltName: Full=Homeodomain transcription factor ATHB-1; AltName: Full=Homeodomain-leucine zipper protein HAT5; Short=HD-ZIP protein 5;	SubName: Full=homeobox-leucine zipper protein HAT5-like isoform X2 {ECO:0000313|RefSeq:XP_019052550.1};	Transcription factor HEX, contains HOX and HALZ domains	GO:0005634,nucleus; GO:0003700,DNA-binding transcription factor activity; GO:0042803,protein homodimerization activity; GO:0043565,sequence-specific DNA binding; GO:0009965,leaf morphogenesis; GO:0045893,positive regulation of transcription, DNA-templated; GO:0009637,response to blue light; GO:0009651,response to salt stress; GO:0006351,transcription, DNA-templated	Homeobox associated leucine zipper
Cluster-15967.22854	Others	TR	Others	14.2935	56.2598	1.98869	up	K12127 pseudo-response regulator 1 | (RefSeq) two-component response regulator-like APRR1 (A)	protein CHLOROPLAST IMPORT APPARATUS 2 [Herrania umbratica]	RecName: Full=Protein CHLOROPLAST IMPORT APPARATUS 2; Flags: Precursor;	SubName: Full=CCT motif family protein isoform 2 {ECO:0000313|EMBL:EOY34596.1}; Flags: Fragment;	GATA-4/5/6 transcription factors	GO:0009507,chloroplast; GO:0005634,nucleus; GO:0045036,protein targeting to chloroplast; GO:0006355,regulation of transcription, DNA-templated	CCT motif
Cluster-15967.22860	GRAS	TF	GRAS	320.56	1747.52	2.45058	up	K14494 DELLA protein | (RefSeq) DELLA protein GAI-like (A)	GRAS family transcription factor isoform 1 [Theobroma cacao]	RecName: Full=Protein SCARECROW; Short=PnSCR;	SubName: Full=GRAS family transcription factor isoform 1 {ECO:0000313|EMBL:EOY03173.1};	--	GO:0005634,nucleus; GO:0007275,multicellular organism development; GO:0006355,regulation of transcription, DNA-templated; GO:0006351,transcription, DNA-templated	GRAS domain family
Cluster-15967.2287	B3	TF	B3->B3	22.61	7.53508	-1.56653	down	K09287 RAV-like factor | (RefSeq) AP2/ERF and B3 domain-containing transcription factor At1g50680-like (A)	hypothetical protein B456_012G167800 [Gossypium raimondii]	--	SubName: Full=Uncharacterized protein {ECO:0000313|EMBL:KJB77928.1};	--	GO:0005634,nucleus; GO:0003677,DNA binding; GO:0006355,regulation of transcription, DNA-templated; GO:0006351,transcription, DNA-templated	B3 DNA binding domain
Cluster-15967.22913	AP2/ERF-ERF	TF	AP2/ERF->AP2/ERF-ERF	10.1119	106.312	3.3934	up	K09286 EREBP-like factor | (RefSeq) ethylene-responsive transcription factor ERF043 (A)	PREDICTED: ethylene-responsive transcription factor ERF039 [Theobroma cacao]	RecName: Full=Ethylene-responsive transcription factor ERF034;	SubName: Full=Ethylene response factor 2 {ECO:0000313|EMBL:EOY22837.1};	--	GO:0005634,nucleus; GO:0003700,DNA-binding transcription factor activity; GO:0044212,transcription regulatory region DNA binding; GO:0009873,ethylene-activated signaling pathway; GO:0006351,transcription, DNA-templated	AP2 domain
Cluster-15967.23106	GNAT	TR	GNAT	337.068	144.315	-1.22386	down	--	PREDICTED: uncharacterized protein LOC18589103 isoform X1 [Theobroma cacao]	--	SubName: Full=Acyl-CoA N-acyltransferases (NAT) superfamily protein isoform 1 {ECO:0000313|EMBL:EOY31609.1};	--	GO:0008080,N-acetyltransferase activity	Acetyltransferase (GNAT) family
Cluster-15967.23114	AP2/ERF-ERF	TF	AP2/ERF->AP2/ERF-ERF	59.5761	21.0756	-1.48998	down	K09286 EREBP-like factor | (RefSeq) ethylene-responsive transcription factor ERF022-like (A)	hypothetical protein POPTR_0006s23480g [Populus trichocarpa]	RecName: Full=Ethylene-responsive transcription factor ERF017;	SubName: Full=RAP2-like protein {ECO:0000313|EMBL:ABQ62997.1};	--	GO:0005634,nucleus; GO:0003677,DNA binding; GO:0003700,DNA-binding transcription factor activity; GO:0009873,ethylene-activated signaling pathway; GO:0006351,transcription, DNA-templated	AP2 domain
Cluster-15967.23232	AUX/IAA	TR	AUX/IAA	147.015	340.885	1.22012	up	K14484 auxin-responsive protein IAA | (RefSeq) auxin-responsive protein IAA16-like (A)	osiaa30-auxin-responsive aux/iaa gene family member, expressed, partial [Oryza sativa Indica Group]	RecName: Full=Auxin-responsive protein IAA30; AltName: Full=Indoleacetic acid-induced protein 30;	RecName: Full=Auxin-responsive protein {ECO:0000256|RuleBase:RU004549};	--	GO:0005634,nucleus; GO:0009734,auxin-activated signaling pathway; GO:0006355,regulation of transcription, DNA-templated; GO:0006351,transcription, DNA-templated	--
Cluster-15967.23374	WRKY	TF	WRKY	339.604	139.873	-1.27342	down	K13425 WRKY transcription factor 22 | (RefSeq) WRKY transcription factor 22-like (A)	PREDICTED: probable WRKY transcription factor 11 [Ricinus communis]	RecName: Full=Probable WRKY transcription factor 11; AltName: Full=WRKY DNA-binding protein 11;	SubName: Full=WRKY transcription factor, putative {ECO:0000313|EMBL:EEF46802.1};	--	GO:0005634,nucleus; GO:0005516,calmodulin binding; GO:0003700,DNA-binding transcription factor activity; GO:0043565,sequence-specific DNA binding; GO:0042742,defense response to bacterium; GO:0010200,response to chitin; GO:0006351,transcription, DNA-templated	WRKY DNA -binding domain
Cluster-15967.23419	PLATZ	TF	PLATZ	284.125	77.8135	-1.87165	down	--	PREDICTED: uncharacterized protein LOC108464272 isoform X1 [Gossypium arboreum]	--	SubName: Full=Uncharacterized protein {ECO:0000313|EMBL:KHG03012.1};	--	--	PLATZ transcription factor
Cluster-15967.23429	HB-other	TF	HB->HB-other	110.474	322.269	1.54269	up	K09338 homeobox-leucine zipper protein | (RefSeq) hypothetical protein (A)	hypothetical protein CICLE_v10021501mg [Citrus clementina]	RecName: Full=Homeobox-leucine zipper protein ATHB-4; AltName: Full=HD-ZIP protein ATHB-4; AltName: Full=Homeodomain transcription factor ATHB-4;	SubName: Full=Uncharacterized protein {ECO:0000313|EMBL:ESR58634.1};	Transcription factor HEX, contains HOX and HALZ domains	GO:0005634,nucleus; GO:0009506,plasmodesma; GO:0003700,DNA-binding transcription factor activity; GO:0043565,sequence-specific DNA binding; GO:0006355,regulation of transcription, DNA-templated; GO:0010218,response to far red light; GO:0009725,response to hormone; GO:0009641,shade avoidance; GO:0006351,transcription, DNA-templated	HD-ZIP protein N terminus
Cluster-15967.23430	HB-HD-ZIP	TF	HB->HB-HD-ZIP	10.9345	59.2821	2.42095	up	K09338 homeobox-leucine zipper protein | (RefSeq) homeobox-leucine zipper protein HAT3 (A)	homeobox-leucine zipper protein HAT3 [Durio zibethinus]	RecName: Full=Homeobox-leucine zipper protein HAT3; AltName: Full=Homeodomain-leucine zipper protein HAT3; Short=HD-ZIP protein 3;	SubName: Full=Uncharacterized protein {ECO:0000313|EMBL:OMP00720.1};	Transcription factor HEX, contains HOX and HALZ domains	GO:0005634,nucleus; GO:0003700,DNA-binding transcription factor activity; GO:0043565,sequence-specific DNA binding; GO:0006351,transcription, DNA-templated	HD-ZIP protein N terminus
Cluster-15967.23443	SBP	TF	SBP	360.528	760.217	1.07337	up	K13415 protein brassinosteroid insensitive 1 [EC:2.7.10.1 2.7.11.1] | (RefSeq) uncharacterized protein LOC103413440 isoform X1 (A)	squamosa promoter-binding-like protein 2 isoform X1 [Durio zibethinus]	RecName: Full=Squamosa promoter-binding-like protein 2;	SubName: Full=Squamosa promoter binding protein-like 2, putative isoform 1 {ECO:0000313|EMBL:EOX99818.1}; SubName: Full=Squamosa promoter binding protein-like 2, putative isoform 2 {ECO:0000313|EMBL:EOX99817.1};	--	GO:0005634,nucleus; GO:0003700,DNA-binding transcription factor activity; GO:0046872,metal ion binding; GO:0043565,sequence-specific DNA binding; GO:0044212,transcription regulatory region DNA binding; GO:0048653,anther development; GO:0048510,regulation of timing of transition from vegetative to reproductive phase; GO:0006355,regulation of transcription, DNA-templated; GO:0006351,transcription, …	SBP domain
Cluster-15967.23453	MYB	TF	MYB->MYB	60.9084	0.24581	-7.55891	down	K09422 transcription factor MYB, plant | (RefSeq) transcription repressor MYB4 (A)	trichome differentiation protein GL1-like [Herrania umbratica]	RecName: Full=Transcription factor MYB52 {ECO:0000303|PubMed:9839469}; AltName: Full=Myb-related protein 52 {ECO:0000303|PubMed:9839469}; Short=AtMYB52 {ECO:0000303|PubMed:9839469}; AltName: Full=Protein ABA-HYPERSENSITIVE 1 {ECO:0000303|PubMed:21399993};	SubName: Full=Myb domain protein 52 {ECO:0000313|EMBL:EOY16562.1};	Transcription factor, Myb superfamily	GO:0005634,nucleus; GO:0003700,DNA-binding transcription factor activity; GO:0000981,DNA-binding transcription factor activity, RNA polymerase II-specific; GO:0043565,sequence-specific DNA binding; GO:0001135,RNA polymerase II transcription regulator recruiting activity; GO:0044212,transcription regulatory region DNA binding; GO:0030154,cell differentiation; GO:0071555,cell wall organization; GO:…	Myb-like DNA-binding domain
Cluster-15967.23471	bZIP	TF	bZIP	115.147	237.69	1.0473	up	K09060 plant G-box-binding factor | (RefSeq) bZIP transcription factor 16-like isoform X1 (A)	bZIP transcription factor family protein [Populus trichocarpa]	RecName: Full=bZIP transcription factor 44 {ECO:0000305}; Short=AtbZIP44 {ECO:0000303|PubMed:11906833};	SubName: Full=BZIP transcription factor family protein {ECO:0000313|EMBL:EEE93884.1};	--	GO:0005634,nucleus; GO:0003700,DNA-binding transcription factor activity; GO:0046982,protein heterodimerization activity; GO:0043565,sequence-specific DNA binding; GO:0044212,transcription regulatory region DNA binding; GO:0009845,seed germination; GO:0006351,transcription, DNA-templated	bZIP transcription factor
Cluster-15967.23718	GNAT	TR	GNAT	60.3743	23.7287	-1.33256	down	K14682 amino-acid N-acetyltransferase [EC:2.3.1.1] | (RefSeq) probable amino-acid acetyltransferase NAGS1, chloroplastic isoform X1 (A)	probable amino-acid acetyltransferase NAGS1, chloroplastic [Herrania umbratica]	RecName: Full=Probable amino-acid acetyltransferase NAGS1, chloroplastic; EC=2.3.1.1; AltName: Full=N-acetylglutamate synthase 1; Flags: Precursor;	SubName: Full=N-acetyl-l-glutamate synthase 1 {ECO:0000313|EMBL:EOX91713.1};	Acetylglutamate kinase/acetylglutamate synthase	GO:0009507,chloroplast; GO:0004042,acetyl-CoA:L-glutamate N-acetyltransferase activity; GO:0103045,methione N-acyltransferase activity; GO:0006526,arginine biosynthetic process	Acetyltransferase (GNAT) family
Cluster-15967.23799	C2H2	TF	C2H2	1663.33	501.662	-1.72886	down	--	zinc finger protein ZAT10-like [Hevea brasiliensis]	RecName: Full=Zinc finger protein ZAT10; AltName: Full=Salt-tolerance zinc finger;	SubName: Full=zinc finger protein ZAT10-like {ECO:0000313|RefSeq:XP_016749356.1};	FOG: Zn-finger	GO:0005634,nucleus; GO:0003700,DNA-binding transcription factor activity; GO:0046872,metal ion binding; GO:0043565,sequence-specific DNA binding; GO:0035264,multicellular organism growth; GO:0045892,negative regulation of transcription, DNA-templated; GO:0010117,photoprotection; GO:0015979,photosynthesis; GO:0009737,response to abscisic acid; GO:0010200,response to chitin; GO:0009409,response to …	C2H2-type zinc finger
Cluster-15967.2393	GRAS	TF	GRAS	3.3463	132.067	5.33685	up	K14494 DELLA protein | (RefSeq) DELLA protein GAI-like (A)	scarecrow-like protein 32 isoform X1 [Herrania umbratica]	RecName: Full=Scarecrow-like protein 32; Short=AtSCL32; AltName: Full=GRAS family protein 18; Short=AtGRAS-18;	SubName: Full=SCL domain class transcription factor {ECO:0000313|EMBL:EOX91640.1};	--	GO:0005634,nucleus; GO:0003700,DNA-binding transcription factor activity; GO:0043565,sequence-specific DNA binding; GO:0006355,regulation of transcription, DNA-templated; GO:0006351,transcription, DNA-templated	GRAS domain family
Cluster-15967.23986	Others	TR	Others	37.3314	89.1849	1.26059	up	K14492 two-component response regulator ARR-A family | (RefSeq) two-component response regulator ORR9 (A)	PREDICTED: two-component response regulator ORR4-like isoform X2 [Juglans regia]	RecName: Full=Two-component response regulator ORR9 {ECO:0000305}; AltName: Full=OsRR9 {ECO:0000303|PubMed:16919402}; AltName: Full=OsRRA1 {ECO:0000303|PubMed:16891544};	SubName: Full=two-component response regulator ORR4-like isoform X2 {ECO:0000313|RefSeq:XP_018825532.1};	GATA-4/5/6 transcription factors	GO:0005622,intracellular; GO:0009736,cytokinin-activated signaling pathway; GO:0000160,phosphorelay signal transduction system; GO:0006355,regulation of transcription, DNA-templated; GO:0006351,transcription, DNA-templated	Response regulator receiver domain
Cluster-15967.23991	B3	TF	B3->B3	291.179	112.814	-1.36626	down	K14486 auxin response factor | (RefSeq) auxin response factor 3 (A)	PREDICTED: auxin response factor 3 isoform X1 [Theobroma cacao]	RecName: Full=Auxin response factor 3; AltName: Full=Protein ETTIN;	RecName: Full=Auxin response factor {ECO:0000256|RuleBase:RU004561};	--	GO:0005634,nucleus; GO:0003677,DNA binding; GO:0003700,DNA-binding transcription factor activity; GO:0010158,abaxial cell fate specification; GO:0009850,auxin metabolic process; GO:0009734,auxin-activated signaling pathway; GO:0010582,floral meristem determinacy; GO:0009733,response to auxin; GO:0006351,transcription, DNA-templated; GO:0010050,vegetative phase change	B3 DNA binding domain
Cluster-15967.24060	AP2/ERF-ERF	TF	AP2/ERF->AP2/ERF-ERF	228.373	888.909	1.96145	up	K09285 AP2-like factor, ANT lineage | (RefSeq) AP2-like ethylene-responsive transcription factor At1g16060 isoform X1 (A)	AP2-like ethylene-responsive transcription factor At1g16060 isoform X2 [Durio zibethinus]	RecName: Full=AP2-like ethylene-responsive transcription factor At1g16060;	SubName: Full=AP2 domain-containing transcription factor, putative {ECO:0000313|EMBL:EOY26153.1};	--	GO:0005634,nucleus; GO:0003677,DNA binding; GO:0003700,DNA-binding transcription factor activity; GO:0000981,DNA-binding transcription factor activity, RNA polymerase II-specific; GO:0009873,ethylene-activated signaling pathway; GO:0007275,multicellular organism development; GO:0010187,negative regulation of seed germination; GO:1901959,positive regulation of cutin biosynthetic process; GO:004572…	AP2 domain
Cluster-15967.24112	WRKY	TF	WRKY	15.973	47.1672	1.57829	up	K12835 ATP-dependent RNA helicase DDX42 [EC:3.6.4.13] | (RefSeq) DEAD-box ATP-dependent RNA helicase 24 isoform X1 (A)	hypothetical protein POPTR_0002s16640g [Populus trichocarpa]	RecName: Full=Probable WRKY transcription factor 43; AltName: Full=WRKY DNA-binding protein 43;	SubName: Full=Uncharacterized protein {ECO:0000313|EMBL:EEE80650.2};	--	GO:0005634,nucleus; GO:0003700,DNA-binding transcription factor activity; GO:0043565,sequence-specific DNA binding; GO:0006351,transcription, DNA-templated	WRKY DNA -binding domain
Cluster-15967.24121	AP2/ERF-ERF	TF	AP2/ERF->AP2/ERF-ERF	4.62378	45.9611	3.37166	up	K09286 EREBP-like factor | (RefSeq) ethylene-responsive transcription factor LEP-like (A)	ethylene-responsive transcription factor ESR2-like [Durio zibethinus]	RecName: Full=Ethylene-responsive transcription factor ESR2; AltName: Full=Protein DORNROESCHEN-LIKE; Short=Protein DRN-LIKE; AltName: Full=Protein ENHANCER OF SHOOT REGENERATION 2; AltName: Full=Protein SUPPRESSOR OF PHYTOCHROMEB 2;	SubName: Full=DORNROSCHEN-like, putative {ECO:0000313|EMBL:EOY00642.1};	--	GO:0005634,nucleus; GO:0003677,DNA binding; GO:0003700,DNA-binding transcription factor activity; GO:0048825,cotyledon development; GO:0009736,cytokinin-activated signaling pathway; GO:0009880,embryonic pattern specification; GO:0009873,ethylene-activated signaling pathway; GO:0009740,gibberellic acid mediated signaling pathway; GO:0051726,regulation of cell cycle; GO:0006355,regulation of transc…	AP2 domain
Cluster-15967.24167	GRAS	TF	GRAS	10.1218	181.964	4.20406	up	K14494 DELLA protein | (RefSeq) DELLA protein GAIP-B-like (A)	PREDICTED: scarecrow-like protein 28 [Theobroma cacao]	RecName: Full=Scarecrow-like protein 28; Short=AtSCL28; AltName: Full=GRAS family protein 8; Short=AtGRAS-8;	SubName: Full=GRAS family transcription factor {ECO:0000313|EMBL:EOY24632.1};	--	GO:0005634,nucleus; GO:0003700,DNA-binding transcription factor activity; GO:0043565,sequence-specific DNA binding; GO:1900459,positive regulation of brassinosteroid mediated signaling pathway; GO:0006355,regulation of transcription, DNA-templated; GO:0006351,transcription, DNA-templated	GRAS domain family
Cluster-15967.24337	NAC	TF	NAC	488.709	105.412	-2.21474	down	K00521 ferric-chelate reductase [EC:1.16.1.7] | (RefSeq) ferric reduction oxidase 7, chloroplastic-like (A)	NAC domain-containing protein 43-like [Herrania umbratica]	RecName: Full=NAC domain-containing protein 43; Short=ANAC043; AltName: Full=Protein EMBRYO DEFECTIVE 2301; AltName: Full=Protein NAC SECONDARY WALL THICKENING PROMOTING FACTOR 1;	SubName: Full=Transcription factor {ECO:0000313|EMBL:EOX95598.1};	--	GO:0005634,nucleus; GO:0003677,DNA binding; GO:0003700,DNA-binding transcription factor activity; GO:0010047,fruit dehiscence; GO:0009834,plant-type secondary cell wall biogenesis; GO:0045893,positive regulation of transcription, DNA-templated; GO:0006351,transcription, DNA-templated	No apical meristem (NAM) protein
Cluster-15967.24463	OFP	TF	OFP	60.4346	320.431	2.41516	up	K14834 nucleolar complex protein 3 | (RefSeq) nucleolar complex protein 3 homolog isoform X1 (A)	PREDICTED: transcription repressor OFP13 [Theobroma cacao]	RecName: Full=Transcription repressor OFP13; AltName: Full=Ovate family protein 13; Short=AtOFP13;	SubName: Full=Ovate family protein 13, putative {ECO:0000313|EMBL:EOY08420.1};	--	GO:0005634,nucleus; GO:0045892,negative regulation of transcription, DNA-templated; GO:0006351,transcription, DNA-templated	Transcriptional repressor, ovate
Cluster-15967.24543	TCP	TF	TCP	720.624	266.501	-1.4346	down	K16221 transcription factor TCP21 (protein CCA1 HIKING EXPEDITION) | (RefSeq) TCP4; hypothetical protein (A)	PREDICTED: transcription factor TCP20 [Theobroma cacao]	RecName: Full=Transcription factor TCP20;	SubName: Full=Teosinte branched 1 {ECO:0000313|EMBL:EOY02849.1};	--	GO:0005634,nucleus; GO:0003677,DNA binding; GO:0003700,DNA-binding transcription factor activity; GO:0000987,proximal promoter sequence-specific DNA binding; GO:0043565,sequence-specific DNA binding; GO:0009653,anatomical structure morphogenesis; GO:0006351,transcription, DNA-templated	TCP family transcription factor
Cluster-15967.24617	MYB-related	TF	MYB->MYB-related	357.979	772.862	1.11381	up	K09422 transcription factor MYB, plant | (RefSeq) myb-related protein 308-like (A)	myb-related protein 308-like [Manihot esculenta]	RecName: Full=Transcription repressor MYB4; AltName: Full=Myb-related protein 4; Short=AtMYB4;	SubName: Full=Uncharacterized protein {ECO:0000313|EMBL:OAY25210.1};	Transcription factor, Myb superfamily	GO:0005634,nucleus; GO:0003677,DNA binding; GO:0003700,DNA-binding transcription factor activity; GO:0000981,DNA-binding transcription factor activity, RNA polymerase II-specific; GO:0043565,sequence-specific DNA binding; GO:0001135,RNA polymerase II transcription regulator recruiting activity; GO:0044212,transcription regulatory region DNA binding; GO:0030154,cell differentiation; GO:1903086,neg…	Myb-like DNA-binding domain
Cluster-15967.24669	MYB	TF	MYB->MYB	1767.13	630.307	-1.48673	down	K09422 transcription factor MYB, plant | (RefSeq) transcription factor MYB44-like (A)	transcription factor MYB44-like [Durio zibethinus]	RecName: Full=Transcription factor MYB73 {ECO:0000303|PubMed:11597504}; AltName: Full=Myb-related protein 73 {ECO:0000303|PubMed:11597504}; Short=AtMYB73 {ECO:0000303|PubMed:11597504};	SubName: Full=Uncharacterized protein {ECO:0000313|EMBL:ESR39228.1};	Transcription factor, Myb superfamily	GO:0005634,nucleus; GO:0003700,DNA-binding transcription factor activity; GO:0000981,DNA-binding transcription factor activity, RNA polymerase II-specific; GO:0043565,sequence-specific DNA binding; GO:0001135,RNA polymerase II transcription regulator recruiting activity; GO:0044212,transcription regulatory region DNA binding; GO:0030154,cell differentiation; GO:0019760,glucosinolate metabolic pro…	Myb-like DNA-binding domain
Cluster-15967.24718	MYB-related	TF	MYB->MYB-related	47.3859	179.416	1.91649	up	K09422 transcription factor MYB, plant | (RefSeq) transcription factor MYB114-like (A)	transcription factor MYB114-like [Herrania umbratica]	RecName: Full=Transcription factor WER; AltName: Full=Myb-related protein 66; Short=AtMYB66; AltName: Full=Protein WEREWOLF;	SubName: Full=Uncharacterized protein {ECO:0000313|EMBL:OAY36422.1};	Transcription factor, Myb superfamily	GO:0005634,nucleus; GO:0003677,DNA binding; GO:0003700,DNA-binding transcription factor activity; GO:0000981,DNA-binding transcription factor activity, RNA polymerase II-specific; GO:0043565,sequence-specific DNA binding; GO:0001135,RNA polymerase II transcription regulator recruiting activity; GO:0044212,transcription regulatory region DNA binding; GO:0045165,cell fate commitment; GO:0045893,pos…	Myb-like DNA-binding domain
Cluster-15967.24758	NAC	TF	NAC	395.044	197.789	-1.00096	down	K00521 ferric-chelate reductase [EC:1.16.1.7] | (RefSeq) ferric reduction oxidase 7, chloroplastic-like (A)	PREDICTED: NAC domain-containing protein 62-like isoform X2 [Juglans regia]	RecName: Full=Protein NTM1-like 9 {ECO:0000303|PubMed:17158162}; AltName: Full=Calmodulin-binding NAC protein {ECO:0000303|PubMed:17947243};	SubName: Full=NAC domain-containing protein 62-like isoform X2 {ECO:0000313|RefSeq:XP_018834278.1};	--	GO:0005789,endoplasmic reticulum membrane; GO:0016021,integral component of membrane; GO:0005634,nucleus; GO:0005886,plasma membrane; GO:0005516,calmodulin binding; GO:0003700,DNA-binding transcription factor activity; GO:0044212,transcription regulatory region DNA binding; GO:0071470,cellular response to osmotic stress; GO:0045892,negative regulation of transcription, DNA-templated; GO:1900426,p…	No apical meristem (NAM) protein
Cluster-15967.24766	bZIP	TF	bZIP	31.4213	224.057	2.82992	up	--	--	--	--	--	--	--
Cluster-15967.24802	bHLH	TF	bHLH	103.485	357.903	1.79269	up	K22484 transcriptional regulator CBF1 | (RefSeq) transcription factor bHLH106-like (A)	transcription factor bHLH30 [Durio zibethinus]	RecName: Full=Transcription factor bHLH30; AltName: Full=Basic helix-loop-helix protein 30; Short=AtbHLH30; Short=bHLH 30; AltName: Full=Transcription factor EN 53; AltName: Full=bHLH transcription factor bHLH030;	SubName: Full=Transcription factor bHLH30-like protein {ECO:0000313|EMBL:KHG06567.1};	--	GO:0005634,nucleus; GO:0003677,DNA binding; GO:0003700,DNA-binding transcription factor activity; GO:0046983,protein dimerization activity; GO:0006355,regulation of transcription, DNA-templated; GO:0006351,transcription, DNA-templated	Helix-loop-helix DNA-binding domain
Cluster-15967.24813	C2C2-Dof	TF	C2C2->C2C2-Dof	3.87568	82.1327	4.36836	up	K20043 clathrin coat assembly protein AP180 | (RefSeq) putative clathrin assembly protein At5g35200 (A)	PREDICTED: dof zinc finger protein DOF3.4 [Theobroma cacao]	RecName: Full=Dof zinc finger protein DOF3.4; Short=AtDOF3.4; AltName: Full=OBF-binding protein 1;	SubName: Full=Dof-type zinc finger DNA-binding family protein, putative {ECO:0000313|EMBL:EOX91284.1};	--	GO:0005634,nucleus; GO:0003677,DNA binding; GO:0003700,DNA-binding transcription factor activity; GO:0046872,metal ion binding; GO:0044212,transcription regulatory region DNA binding; GO:0042545,cell wall modification; GO:0045787,positive regulation of cell cycle; GO:0045893,positive regulation of transcription, DNA-templated; GO:0009733,response to auxin; GO:0009751,response to salicylic acid; G…	Dof domain, zinc finger
Cluster-15967.24836	GRAS	TF	GRAS	10.0817	33.0471	1.73218	up	K14494 DELLA protein | (RefSeq) hypothetical protein (A)	GAI-like protein 1, partial [Cissus aralioides]	RecName: Full=DELLA protein GAI1; AltName: Full=Gibberellic acid-insensitive mutant protein 1; AltName: Full=VvGAI1;	SubName: Full=GAI-like protein 1 {ECO:0000313|EMBL:ABL97865.1}; Flags: Fragment;	--	GO:0005634,nucleus; GO:0000989,NA; GO:0009740,gibberellic acid mediated signaling pathway; GO:0006355,regulation of transcription, DNA-templated; GO:0006351,transcription, DNA-templated	GRAS domain family
Cluster-15967.24861	GRF	TF	GRF	208.341	92.9468	-1.16368	down	K22382 WD repeat-containing protein 26 | (RefSeq) WD repeat-containing protein 26 homolog (A)	growth-regulating factor 9-like [Durio zibethinus]	RecName: Full=Growth-regulating factor 11; Short=OsGRF11; AltName: Full=Transcription activator GRF11;	SubName: Full=Growth-regulating factor 9, putative {ECO:0000313|EMBL:EOX96174.1};	--	GO:0005634,nucleus; GO:0005524,ATP binding; GO:0032502,developmental process; GO:0006355,regulation of transcription, DNA-templated; GO:0006351,transcription, DNA-templated	WRC
Cluster-15967.24880	MYB-related	TF	MYB->MYB-related	154.087	38.161	-2.01533	down	K09422 transcription factor MYB, plant | (RefSeq) transcription factor MYB86 (A)	PREDICTED: transcription factor MYB86 [Theobroma cacao]	RecName: Full=Transcription factor MYB86; AltName: Full=Myb homolog 4; Short=AtMyb4; AltName: Full=Myb-related protein 86; Short=AtMYB86;	SubName: Full=Myb domain protein 86 {ECO:0000313|EMBL:EOY20835.1};	Transcription factor, Myb superfamily	GO:0005634,nucleus; GO:0000981,DNA-binding transcription factor activity, RNA polymerase II-specific; GO:0043565,sequence-specific DNA binding; GO:0001135,RNA polymerase II transcription regulator recruiting activity; GO:0044212,transcription regulatory region DNA binding; GO:0030154,cell differentiation; GO:0006357,regulation of transcription by RNA polymerase II; GO:0006351,transcription, DNA-t…	Myb-like DNA-binding domain
Cluster-15967.24913	B3	TF	B3->B3	42.5788	92.1523	1.11284	up	--	PREDICTED: B3 domain-containing protein Os04g0386900-like [Malus domestica]	RecName: Full=B3 domain-containing protein Os04g0386900;	SubName: Full=Uncharacterized protein {ECO:0000313|EMBL:ONI21991.1};	--	GO:0005634,nucleus; GO:0003677,DNA binding; GO:0006355,regulation of transcription, DNA-templated; GO:0006351,transcription, DNA-templated	B3 DNA binding domain
Cluster-15967.24996	MYB	TF	MYB->MYB	11.8886	59.4268	2.33467	up	K09422 transcription factor MYB, plant | (RefSeq) transcription factor MYB122 (A)	transcription factor MYB41-like [Herrania umbratica]	RecName: Full=Transcription factor MYB41 {ECO:0000305}; AltName: Full=Myb-related protein 41 {ECO:0000303|PubMed:11597504}; Short=AtMYB41 {ECO:0000303|PubMed:11597504};	SubName: Full=MYB-like 102, putative {ECO:0000313|EMBL:EOX99281.1};	Transcription factor, Myb superfamily	GO:0005634,nucleus; GO:0003700,DNA-binding transcription factor activity; GO:0000981,DNA-binding transcription factor activity, RNA polymerase II-specific; GO:0043565,sequence-specific DNA binding; GO:0001135,RNA polymerase II transcription regulator recruiting activity; GO:0044212,transcription regulatory region DNA binding; GO:0030154,cell differentiation; GO:0042335,cuticle development; GO:000…	Myb-like DNA-binding domain
Cluster-15967.25164	MYB-related	TF	MYB->MYB-related	11.664	94.2061	3.04233	up	K09422 transcription factor MYB, plant | (RefSeq) myb-related protein 306 isoform X1 (A)	hypothetical protein POPTR_017G086300v3 [Populus trichocarpa]	RecName: Full=Transcription factor MYB106 {ECO:0000305}; AltName: Full=Myb-related protein 106 {ECO:0000303|PubMed:11597504}; Short=AtMYB106 {ECO:0000303|PubMed:11597504}; AltName: Full=Transcription factor NOEK {ECO:0000303|PubMed:18805951};	SubName: Full=Myb domain protein 106 {ECO:0000313|EMBL:ONM04588.1};	Transcription factor, Myb superfamily	GO:0005634,nucleus; GO:0003677,DNA binding; GO:0000902,cell morphogenesis; GO:0035017,cuticle pattern formation; GO:1901957,regulation of cutin biosynthetic process; GO:0006355,regulation of transcription, DNA-templated; GO:0006351,transcription, DNA-templated; GO:0010091,trichome branching	Myb-like DNA-binding domain
Cluster-15967.25216	Trihelix	TF	Trihelix	251.99	576.735	1.1964	up	K09903 uridylate kinase [EC:2.7.4.22] | (RefSeq) hypothetical protein (A)	Aspartate/glutamate/uridylate kinase family protein [Theobroma cacao]	RecName: Full=Trihelix transcription factor ASIL2 {ECO:0000305}; AltName: Full=6B-interacting protein 1-like 2 {ECO:0000303|PubMed:21330492}; AltName: Full=Trihelix DNA-binding protein ASIL2 {ECO:0000305};	SubName: Full=Aspartate/glutamate/uridylate kinase family protein {ECO:0000313|EMBL:EOY08082.1};	--	GO:0005634,nucleus; GO:0003700,DNA-binding transcription factor activity; GO:0043565,sequence-specific DNA binding; GO:0009793,embryo development ending in seed dormancy; GO:0006355,regulation of transcription, DNA-templated; GO:0010431,seed maturation; GO:0006351,transcription, DNA-templated	Amino acid kinase family
Cluster-15967.25294	CPP	TF	CPP	158.829	538.984	1.76612	up	K21776 protein lin-54 | (RefSeq) protein tesmin/TSO1-like CXC 4 (A)	PREDICTED: protein tesmin/TSO1-like CXC 2 [Theobroma cacao]	RecName: Full=CRC domain-containing protein TSO1;	SubName: Full=Tesmin/TSO1-like CXC domain-containing protein, putative isoform 1 {ECO:0000313|EMBL:EOY05757.1};	Metallothionein-like protein	GO:0005634,nucleus; GO:0003700,DNA-binding transcription factor activity; GO:0046872,metal ion binding; GO:0048444,floral organ morphogenesis; GO:0051302,regulation of cell division; GO:0009934,regulation of meristem structural organization	Tesmin/TSO1-like CXC domain, cysteine-rich domain
Cluster-15967.25340	HSF	TF	HSF	7.50094	135.884	4.16053	up	K09419 heat shock transcription factor, other eukaryote | (RefSeq) heat stress transcription factor B-4 (A)	Heat shock factor (HSF)-type, DNA-binding protein [Corchorus olitorius]	RecName: Full=Heat stress transcription factor B-4; Short=AtHsfB4; AltName: Full=AtHsf-02;	SubName: Full=Heat shock factor (HSF)-type, DNA-binding protein {ECO:0000313|EMBL:OMO74732.1};	Heat shock transcription factor	GO:0005737,cytoplasm; GO:0005634,nucleus; GO:0003700,DNA-binding transcription factor activity; GO:0043565,sequence-specific DNA binding; GO:0008356,asymmetric cell division; GO:0006351,transcription, DNA-templated	HSF-type DNA-binding
Cluster-15967.25380	HB-HD-ZIP	TF	HB->HB-HD-ZIP	2.83277	62.2551	4.43222	up	K09338 homeobox-leucine zipper protein | (RefSeq) homeobox-leucine zipper protein ATHB-22 (A)	Homeobox-leucine zipper protein ATHB-51 [Theobroma cacao]	RecName: Full=Putative homeobox-leucine zipper protein ATHB-51; AltName: Full=HD-ZIP protein ATHB-51; AltName: Full=Homeodomain transcription factor ATHB-51;	SubName: Full=Homeobox-leucine zipper protein ATHB-51 {ECO:0000313|EMBL:EOY08075.1};	Transcription factor HEX, contains HOX and HALZ domains	GO:0005634,nucleus; GO:0003700,DNA-binding transcription factor activity; GO:0043565,sequence-specific DNA binding; GO:0010434,bract formation; GO:0010582,floral meristem determinacy; GO:0009965,leaf morphogenesis; GO:0045893,positive regulation of transcription, DNA-templated; GO:0048510,regulation of timing of transition from vegetative to reproductive phase; GO:0006351,transcription, DNA-templ…	Homeodomain
Cluster-15967.25752	mTERF	TR	mTERF	689.994	262.052	-1.39535	down	K15032 mTERF domain-containing protein, mitochondrial | (RefSeq) transcription termination factor MTERF4, chloroplastic (A)	transcription termination factor MTERF4, chloroplastic [Durio zibethinus]	RecName: Full=Transcription termination factor MTERF4, chloroplastic {ECO:0000305}; AltName: Full=Mitochondrial transcription termination factor 4 {ECO:0000303|PubMed:23087700}; AltName: Full=Protein BELAYA SMERT' {ECO:0000303|PubMed:21464319}; AltName: Full=Protein RUGOSA2 {ECO:0000303|PubMed:21790815}; Flags: Precursor;	SubName: Full=Mitochodrial transcription termination factor-related protein {ECO:0000313|EMBL:OMO77777.1};	Mitochondrial transcription termination factor, mTERF	GO:0009507,chloroplast; GO:0005739,mitochondrion; GO:0009536,plastid; GO:0003690,double-stranded DNA binding; GO:0019843,rRNA binding; GO:0003727,single-stranded RNA binding; GO:0009658,chloroplast organization; GO:0032502,developmental process; GO:0006353,DNA-templated transcription, termination; GO:0009793,embryo development ending in seed dormancy; GO:0006355,regulation of transcription, DNA-t…	mTERF
Cluster-15967.25820	Others	TR	Others	772.39	213.988	-1.85052	down	--	CCT motif family protein [Theobroma cacao]	--	SubName: Full=CCT motif family protein {ECO:0000313|EMBL:EOY23531.1};	--	GO:0005634,nucleus	--
Cluster-15967.25934	MYB-related	TF	MYB->MYB-related	74.2719	637.463	3.11089	up	K09422 transcription factor MYB, plant | (RefSeq) transcription factor MYB8-like (A)	transcription factor WER-like [Durio zibethinus]	RecName: Full=Transcription repressor MYB6; AltName: Full=Myb-related protein 6; Short=AtMYB6;	SubName: Full=Uncharacterized protein {ECO:0000313|EMBL:KJB07406.1};	Transcription factor, Myb superfamily	GO:0005634,nucleus; GO:0003700,DNA-binding transcription factor activity; GO:0000981,DNA-binding transcription factor activity, RNA polymerase II-specific; GO:0043565,sequence-specific DNA binding; GO:0001135,RNA polymerase II transcription regulator recruiting activity; GO:0044212,transcription regulatory region DNA binding; GO:0030154,cell differentiation; GO:0006357,regulation of transcription…	Myb-like DNA-binding domain
Cluster-15967.26066	bHLH	TF	bHLH	12.4866	86.4705	2.80535	up	--	PREDICTED: transcription factor PRE6-like [Fragaria vesca subsp. vesca]	RecName: Full=Transcription factor PRE5; AltName: Full=Basic helix-loop-helix protein 164; Short=AtbHLH164; Short=bHLH 164; AltName: Full=Protein PACLOBUTRAZOL RESISTANCE 5; AltName: Full=bHLH transcription factor bHLH164;	SubName: Full=Transcription factor protein {ECO:0000313|EMBL:KHG03267.1};	--	GO:0005634,nucleus; GO:0046983,protein dimerization activity; GO:0009740,gibberellic acid mediated signaling pathway; GO:0040008,regulation of growth; GO:0006355,regulation of transcription, DNA-templated; GO:0006351,transcription, DNA-templated	Helix-loop-helix DNA-binding domain
Cluster-15967.26097	NF-YB	TF	NF-Y->NF-YB	341.457	150.709	-1.17814	down	K08065 nuclear transcription Y subunit beta | (RefSeq) nuclear transcription factor Y subunit B-3 (A)	PREDICTED: nuclear transcription factor Y subunit B-3 [Vitis vinifera]	RecName: Full=Nuclear transcription factor Y subunit B-3; Short=AtNF-YB-3; AltName: Full=Transcriptional activator HAP3C;	SubName: Full=Uncharacterized protein {ECO:0000313|EMBL:CBI39730.3};	CCAAT-binding factor, subunit A (HAP3)	GO:0005634,nucleus; GO:0003700,DNA-binding transcription factor activity; GO:0046982,protein heterodimerization activity; GO:0043565,sequence-specific DNA binding; GO:0006351,transcription, DNA-templated	Histone-like transcription factor (CBF/NF-Y) and archaeal histone
Cluster-15967.26259	Others	TR	Others	417.037	187.552	-1.15077	down	K12135 zinc finger protein CONSTANS | (RefSeq) zinc finger protein CONSTANS (A)	zinc finger protein CONSTANS-LIKE 12 isoform X1 [Momordica charantia]	RecName: Full=Zinc finger protein CONSTANS-LIKE 12;	SubName: Full=Uncharacterized protein {ECO:0000313|EMBL:OAY33156.1};	--	GO:0005634,nucleus; GO:0003700,DNA-binding transcription factor activity; GO:0008270,zinc ion binding; GO:0006355,regulation of transcription, DNA-templated	CCT motif
Cluster-15967.26318	MYB-related	TF	MYB->MYB-related	3.42925	135.848	5.37382	up	K09422 transcription factor MYB, plant | (RefSeq) transcription factor TT2-like (A)	transcription factor TT2-like [Hevea brasiliensis]	RecName: Full=Transcription factor TT2; AltName: Full=Myb-related protein 123; Short=AtMYB123; AltName: Full=Myb-related transcription factor LBM2-like; AltName: Full=Protein TRANSPARENT TESTA 2;	SubName: Full=MYB family protein {ECO:0000313|EMBL:AIT52269.1};	Transcription factor, Myb superfamily	GO:0005634,nucleus; GO:0005524,ATP binding; GO:0003700,DNA-binding transcription factor activity; GO:0000981,DNA-binding transcription factor activity, RNA polymerase II-specific; GO:0043565,sequence-specific DNA binding; GO:0001135,RNA polymerase II transcription regulator recruiting activity; GO:0044212,transcription regulatory region DNA binding; GO:0030154,cell differentiation; GO:0006633,fat…	Myb-like DNA-binding domain
Cluster-15967.26935	MYB-related	TF	MYB->MYB-related	328.943	67.842	-2.285	down	K09422 transcription factor MYB, plant | (RefSeq) myb-related protein 308-like (A)	hypothetical protein TSUD_318260 [Trifolium subterraneum]	RecName: Full=Transcription repressor MYB4; AltName: Full=Myb-related protein 4; Short=AtMYB4;	SubName: Full=Uncharacterized protein {ECO:0000313|EnsemblPlants:PGSC0003DMT400015804};	Transcription factor, Myb superfamily	GO:0005634,nucleus; GO:0003677,DNA binding; GO:0003700,DNA-binding transcription factor activity; GO:0000981,DNA-binding transcription factor activity, RNA polymerase II-specific; GO:0043565,sequence-specific DNA binding; GO:0001135,RNA polymerase II transcription regulator recruiting activity; GO:0044212,transcription regulatory region DNA binding; GO:0030154,cell differentiation; GO:1903086,neg…	Myb-like DNA-binding domain
Cluster-15967.27056	AP2/ERF-ERF	TF	AP2/ERF->AP2/ERF-ERF	128.099	58.713	-1.12144	down	K09286 EREBP-like factor | (RefSeq) dehydration-responsive element-binding protein 1A-like (A)	ethylene-responsive transcription factor ERF027-like [Manihot esculenta]	RecName: Full=Ethylene-responsive transcription factor ERF025;	SubName: Full=Uncharacterized protein {ECO:0000313|EMBL:OAY30422.1};	--	GO:0005634,nucleus; GO:0003700,DNA-binding transcription factor activity; GO:0043565,sequence-specific DNA binding; GO:0044212,transcription regulatory region DNA binding; GO:0050832,defense response to fungus; GO:0009873,ethylene-activated signaling pathway; GO:0019760,glucosinolate metabolic process; GO:0006351,transcription, DNA-templated	AP2 domain
Cluster-15967.27117	MYB-related	TF	MYB->MYB-related	3.44353	47.9696	3.8599	up	K09422 transcription factor MYB, plant | (RefSeq) transcription factor MYB82 (A)	r2r3-myb transcription factor, putative [Ricinus communis]	RecName: Full=Transcription factor MYB23; AltName: Full=Myb-related protein 23; Short=AtMYB23;	SubName: Full=R2r3-myb transcription factor, putative {ECO:0000313|EMBL:EEF52016.1};	Transcription factor, Myb superfamily	GO:0005634,nucleus; GO:0003700,DNA-binding transcription factor activity; GO:0000981,DNA-binding transcription factor activity, RNA polymerase II-specific; GO:0043565,sequence-specific DNA binding; GO:0001135,RNA polymerase II transcription regulator recruiting activity; GO:0044212,transcription regulatory region DNA binding; GO:0006357,regulation of transcription by RNA polymerase II; GO:0006355…	Myb-like DNA-binding domain
Cluster-15967.27301	C2C2-YABBY	TF	C2C2->C2C2-YABBY	21.8345	145.711	2.74139	up	--	YABBY protein [Corchorus olitorius]	RecName: Full=Axial regulator YABBY 5;	SubName: Full=YABBY protein {ECO:0000313|EMBL:OMO77083.1};	--	GO:0005634,nucleus; GO:0003677,DNA binding; GO:0003700,DNA-binding transcription factor activity; GO:0046872,metal ion binding; GO:0009944,polarity specification of adaxial/abaxial axis; GO:2000024,regulation of leaf development; GO:1902183,regulation of shoot apical meristem development; GO:0006355,regulation of transcription, DNA-templated	YABBY protein
Cluster-15967.27302	C2C2-YABBY	TF	C2C2->C2C2-YABBY	9.6797	49.9895	2.39519	up	--	--	--	--	--	--	--
Cluster-15967.27355	SET	TR	SET	4.75269	37.8987	2.92965	up	K15588 histone-lysine N-methyltransferase NSD1 [EC:2.1.1.43] | (RefSeq) hypothetical protein (A)	PREDICTED: histone-lysine N-methyltransferase ASHR3 isoform X2 [Theobroma cacao]	RecName: Full=Histone-lysine N-methyltransferase ASHR3; EC=2.1.1.43; AltName: Full=ASH1-related protein 3; AltName: Full=Protein SET DOMAIN GROUP 4; AltName: Full=Protein stamen loss;	RecName: Full=Histone-lysine N-methyltransferase {ECO:0000256|SAAS:SAAS00591749}; EC=2.1.1.43 {ECO:0000256|SAAS:SAAS00591749};	Transcription factor NSD1 and related SET domain proteins	GO:0000785,chromatin; GO:0005634,nucleus; GO:0046872,metal ion binding; GO:0008168,methyltransferase activity; GO:0016569,covalent chromatin modification; GO:0007275,multicellular organism development	SET domain
Cluster-15967.27402	PHD	TR	PHD	27.0352	113.793	2.05152	up	K04498 E1A/CREB-binding protein [EC:2.3.1.48] | (RefSeq) histone acetyltransferase HAC12-like isoform X1 (A)	Zinc finger, PHD-type [Corchorus capsularis]	RecName: Full=Probable histone acetyltransferase HAC-like 1; EC=2.3.1.48 {ECO:0000250|UniProtKB:Q9C5X9};	SubName: Full=Zinc finger, PHD-type {ECO:0000313|EMBL:OMO80096.1};	CREB binding protein/P300 and related TAZ Zn-finger proteins	GO:0005634,nucleus; GO:0004402,histone acetyltransferase activity; GO:0003712,transcription coregulator activity; GO:0008270,zinc ion binding; GO:0006355,regulation of transcription, DNA-templated; GO:0006351,transcription, DNA-templated	Histone acetylation protein
Cluster-15967.27431	NAC	TF	NAC	322.3	147.811	-1.12391	down	--	NAC domain-containing protein 10-like [Durio zibethinus]	RecName: Full=NAC domain-containing protein 73 {ECO:0000303|PubMed:15029955}; Short=ANAC073 {ECO:0000303|PubMed:15029955}; AltName: Full=Protein SECONDARY WALL-ASSOCIATED NAC DOMAIN PROTEIN 2 {ECO:0000303|PubMed:18952777};	SubName: Full=NAC domain-containing 8-like protein {ECO:0000313|EMBL:KHG24850.1};	--	GO:0005634,nucleus; GO:0003700,DNA-binding transcription factor activity; GO:0043565,sequence-specific DNA binding; GO:0044212,transcription regulatory region DNA binding; GO:0045893,positive regulation of transcription, DNA-templated; GO:2000652,regulation of secondary cell wall biogenesis; GO:0006351,transcription, DNA-templated	No apical meristem (NAM) protein
Cluster-15967.27538	GRAS	TF	GRAS	210.119	78.5903	-1.41834	down	K14494 DELLA protein | (RefSeq) DELLA protein GAI1 (A)	Transcription factor GRAS [Corchorus olitorius]	RecName: Full=Scarecrow-like protein 15; Short=AtSCL15; AltName: Full=GRAS family protein 25; Short=AtGRAS-25;	SubName: Full=Transcription factor GRAS {ECO:0000313|EMBL:OMO84302.1};	--	GO:0005634,nucleus; GO:0003700,DNA-binding transcription factor activity; GO:0043565,sequence-specific DNA binding; GO:0030154,cell differentiation; GO:0048831,regulation of shoot system development; GO:0006355,regulation of transcription, DNA-templated; GO:0006351,transcription, DNA-templated	GRAS domain family
Cluster-15967.27571	TRAF	TR	TRAF	7.36204	107.773	3.88518	up	K12585 exosome complex exonuclease DIS3/RRP44 [EC:3.1.13.-] | (RefSeq) exosome complex exonuclease RRP44-like (A)	unnamed protein product [Coffea canephora]	RecName: Full=ARM REPEAT PROTEIN INTERACTING WITH ABF2; Short=ARIA;	SubName: Full=Uncharacterized protein {ECO:0000313|EMBL:CDP03632.1};	FOG: Armadillo/beta-catenin-like repeats	GO:0005737,cytoplasm; GO:0005634,nucleus; GO:0005886,plasma membrane; GO:0010187,negative regulation of seed germination; GO:0016567,protein ubiquitination; GO:0009737,response to abscisic acid; GO:0009651,response to salt stress	Armadillo/beta-catenin-like repeat
Cluster-15967.27665	C2H2	TF	C2H2	138.764	386.847	1.47231	up	K22381 E3 ubiquitin-protein ligase ZNF598 [EC:2.3.2.27] | (RefSeq) E3 ubiquitin-protein ligase ZNF598-like isoform X1 (A)	RING/U-box superfamily protein, putative isoform 3 [Theobroma cacao]	--	SubName: Full=RING/U-box superfamily protein, putative isoform 3 {ECO:0000313|EMBL:EOY11742.1};	Predicted E3 ubiquitin ligase	GO:0016021,integral component of membrane; GO:0003676,nucleic acid binding	--
Cluster-15967.27754	zf-HD	TF	zf-HD	270.73	72.1528	-1.89973	down	K15777 4,5-DOPA dioxygenase extradiol [EC:1.13.11.-] | (RefSeq) uncharacterized protein LOC110630336 (A)	mini zinc finger protein 3-like isoform X1 [Durio zibethinus]	RecName: Full=Mini zinc finger protein 1; Short=AtMIF1;	SubName: Full=Uncharacterized protein {ECO:0000313|EMBL:KDP31250.1};	--	GO:0005737,cytoplasm; GO:0005634,nucleus; GO:0003677,DNA binding; GO:0046872,metal ion binding; GO:0042803,protein homodimerization activity; GO:0007275,multicellular organism development; GO:0043392,negative regulation of DNA binding; GO:0045892,negative regulation of transcription, DNA-templated; GO:0009640,photomorphogenesis; GO:0048509,regulation of meristem development; GO:0009737,response t…	ZF-HD protein dimerisation region
Cluster-15967.27769	C2H2	TF	C2H2	81.2786	205.757	1.34658	up	--	zinc finger protein ZAT4-like [Manihot esculenta]	RecName: Full=Zinc finger protein ZAT9;	SubName: Full=Uncharacterized protein {ECO:0000313|EMBL:OAY49355.1};	FOG: Zn-finger	GO:0005634,nucleus; GO:0003700,DNA-binding transcription factor activity; GO:0046872,metal ion binding; GO:0044212,transcription regulatory region DNA binding; GO:0006355,regulation of transcription, DNA-templated; GO:0006351,transcription, DNA-templated	C2H2-type zinc finger
Cluster-15967.27784	GRAS	TF	GRAS	2.52796	15.0371	2.57168	up	K14494 DELLA protein | (RefSeq) DELLA protein RGL1-like (A)	scarecrow-like protein 3 [Durio zibethinus]	RecName: Full=Scarecrow-like protein 3; Short=AtSCL3; AltName: Full=GRAS family protein 5; Short=AtGRAS-5;	SubName: Full=Transcription factor GRAS {ECO:0000313|EMBL:OMP05889.1};	--	GO:0005634,nucleus; GO:0003700,DNA-binding transcription factor activity; GO:0043565,sequence-specific DNA binding; GO:0000989,NA; GO:0006355,regulation of transcription, DNA-templated; GO:0009739,response to gibberellin; GO:0006351,transcription, DNA-templated	GRAS domain family
Cluster-15967.27816	WRKY	TF	WRKY	238.181	115.176	-1.05213	down	K16225 probable WRKY transcription factor 52 | (RefSeq) LOW QUALITY PROTEIN: disease resistance protein RRS1-like (A)	DNA-binding WRKY [Corchorus olitorius]	RecName: Full=Probable WRKY transcription factor 41; AltName: Full=WRKY DNA-binding protein 41;	SubName: Full=DNA-binding WRKY {ECO:0000313|EMBL:OMP02964.1};	--	GO:0005634,nucleus; GO:0003700,DNA-binding transcription factor activity; GO:0043565,sequence-specific DNA binding; GO:0006351,transcription, DNA-templated	WRKY DNA -binding domain
Cluster-15967.27881	HB-other	TF	HB->HB-other	42.4499	122.665	1.53323	up	K09338 homeobox-leucine zipper protein | (RefSeq) homeobox-leucine zipper protein ATHB-8 (A)	Octamer-binding transcription factor [Trema orientalis]	RecName: Full=Homeobox-leucine zipper protein ATHB-15; AltName: Full=HD-ZIP protein ATHB-15; AltName: Full=Homeodomain transcription factor ATHB-15; AltName: Full=Protein CORONA; AltName: Full=Protein INCURVATA 4;	SubName: Full=Uncharacterized protein {ECO:0000313|EMBL:KJB54785.1};	--	GO:0005634,nucleus; GO:0003677,DNA binding; GO:0008289,lipid binding; GO:0030154,cell differentiation; GO:0006355,regulation of transcription, DNA-templated; GO:0006351,transcription, DNA-templated	Homeodomain
Cluster-15967.27943	TCP	TF	TCP	74.1026	498.47	2.75929	up	K16221 transcription factor TCP21 (protein CCA1 HIKING EXPEDITION) | (RefSeq) transcription factor TCP7-like (A)	transcription factor TCP9-like [Herrania umbratica]	RecName: Full=Transcription factor TCP19;	SubName: Full=Transcription factor, TCP {ECO:0000313|EMBL:OMO89641.1};	--	GO:0005634,nucleus; GO:0003677,DNA binding; GO:0003700,DNA-binding transcription factor activity; GO:0031347,regulation of defense response; GO:0006355,regulation of transcription, DNA-templated; GO:0006351,transcription, DNA-templated	TCP family transcription factor
Cluster-15967.28057	Others	TR	Others	276.49	137.457	-1.00857	down	--	uncharacterized protein LOC110618005 [Manihot esculenta]	--	SubName: Full=Uncharacterized protein {ECO:0000313|EMBL:OAY48460.1};	--	GO:0005634,nucleus	CCT motif
Cluster-15967.28157	SNF2	TR	SNF2	75.8355	163.225	1.10668	up	K19001 ATP-dependent DNA helicase | (RefSeq) ATP-dependent DNA helicase DDM1 (A)	SNF2-related protein [Corchorus olitorius]	RecName: Full=ATP-dependent DNA helicase DDM1; EC=3.6.4.12; AltName: Full=Protein CHROMATIN REMODELING 1 {ECO:0000303|PubMed:16547115}; Short=AtCHR1; Short=CHR01; AltName: Full=Protein DECREASED DNA METHYLATION 1; Short=AtDDM1; AltName: Full=Protein SOMNIFEROUS 1; AltName: Full=SWI/SNF2-related matrix-associated actin-dependent regulator of chromatin DDM1;	SubName: Full=SNF2-related protein {ECO:0000313|EMBL:OMO84379.1};	Chromatin remodeling complex WSTF-ISWI, small subunit	GO:0000786,nucleosome; GO:0005634,nucleus; GO:0005524,ATP binding; GO:0004003,ATP-dependent DNA helicase activity; GO:0016887,ATPase activity; GO:0003677,DNA binding; GO:0009294,DNA mediated transformation; GO:0006344,maintenance of chromatin silencing; GO:0006346,methylation-dependent chromatin silencing; GO:0090241,negative regulation of histone H4 acetylation; GO:0051574,positive regulation of…	SNF2 family N-terminal domain
Cluster-15967.28245	AP2/ERF-AP2	TF	AP2/ERF->AP2/ERF-AP2	19.3911	74.1771	1.92613	up	K09285 AP2-like factor, ANT lineage | (RefSeq) AP2-like ethylene-responsive transcription factor ANT (A)	AP2-like ethylene-responsive transcription factor ANT [Herrania umbratica]	RecName: Full=AP2-like ethylene-responsive transcription factor ANT; AltName: Full=Complementing a protein kinase C mutant protein 1; AltName: Full=Protein AINTEGUMENTA; AltName: Full=Protein DRAGON; AltName: Full=Protein OVULE MUTANT;	SubName: Full=Integrase-type DNA-binding superfamily protein {ECO:0000313|EMBL:EOY15653.1};	--	GO:0005634,nucleus; GO:0003677,DNA binding; GO:0003700,DNA-binding transcription factor activity; GO:0043565,sequence-specific DNA binding; GO:0030154,cell differentiation; GO:0009908,flower development; GO:0019760,glucosinolate metabolic process; GO:0010492,maintenance of shoot apical meristem identity; GO:0042127,regulation of cell proliferation; GO:0006351,transcription, DNA-templated	AP2 domain
Cluster-15967.28474	Jumonji	TR	Jumonji	1.36199	30.3685	4.40077	up	K11446 histone demethylase JARID1 [EC:1.14.11.-] | (RefSeq) probable inactive lysine-specific demethylase JMJ19 (A)	PREDICTED: lysine-specific demethylase JMJ706-like isoform X4 [Lupinus angustifolius]	RecName: Full=Probable lysine-specific demethylase ELF6; EC=1.14.11.-; AltName: Full=Early flowering 6; AltName: Full=Jumonji domain-containing protein 11; AltName: Full=Probable lysine-specific histone demethylase ELF6;	SubName: Full=Lysine-specific demethylase 5B {ECO:0000313|EMBL:KMZ70881.1};	DNA-binding protein jumonji/RBP2/SMCY, contains JmjC domain	GO:0005634,nucleus; GO:0051213,dioxygenase activity; GO:0003700,DNA-binding transcription factor activity; GO:0046872,metal ion binding; GO:0003676,nucleic acid binding; GO:0033169,histone H3-K9 demethylation; GO:0048579,negative regulation of long-day photoperiodism, flowering; GO:0048577,negative regulation of short-day photoperiodism, flowering; GO:0006355,regulation of transcription, DNA-temp…	--
Cluster-15967.28742	LOB	TF	LOB	31.0247	5.53032	-2.47654	down	--	LOB domain-containing protein 38-like [Durio zibethinus]	RecName: Full=LOB domain-containing protein 38; AltName: Full=ASYMMETRIC LEAVES 2-like protein 40; Short=AS2-like protein 40;	SubName: Full=Uncharacterized protein {ECO:0000313|EMBL:KDP44479.1};	--	--	Lateral organ boundaries (LOB) domain
Cluster-15967.28757	WRKY	TF	WRKY	112.586	49.4805	-1.19022	down	K13424 WRKY transcription factor 33 | (RefSeq) probable WRKY transcription factor 26 (A)	WRKY DNA-binding protein 33 isoform 2 [Theobroma cacao]	RecName: Full=WRKY transcription factor WRKY24 {ECO:0000303|PubMed:16919842}; Short=OsWRKY24 {ECO:0000303|PubMed:16919842};	SubName: Full=WRKY DNA-binding protein 33 isoform 2 {ECO:0000313|EMBL:EOY34632.1};	--	GO:0005634,nucleus; GO:0003700,DNA-binding transcription factor activity; GO:0043565,sequence-specific DNA binding; GO:0009738,abscisic acid-activated signaling pathway; GO:0009740,gibberellic acid mediated signaling pathway; GO:0009788,negative regulation of abscisic acid-activated signaling pathway; GO:0009938,negative regulation of gibberellic acid mediated signaling pathway; GO:0045893,positi…	WRKY DNA -binding domain
Cluster-15967.2876	bHLH	TF	bHLH	30.0693	120.281	2.00791	up	K12126 phytochrome-interacting factor 3 | (RefSeq) transcription factor APG-like (A)	transcription factor SPATULA-like isoform X2 [Durio zibethinus]	RecName: Full=Transcription factor SPATULA; AltName: Full=Basic helix-loop-helix protein 24; Short=AtbHLH24; Short=bHLH 24; AltName: Full=Transcription factor EN 99; AltName: Full=bHLH transcription factor bHLH024;	SubName: Full=Basic helix-loop-helix DNA-binding superfamily protein, putative isoform 1 {ECO:0000313|EMBL:EOY14412.1};	--	GO:0005634,nucleus; GO:0003677,DNA binding; GO:0003700,DNA-binding transcription factor activity; GO:0046983,protein dimerization activity; GO:0048440,carpel development; GO:0007623,circadian rhythm; GO:0010154,fruit development; GO:0010187,negative regulation of seed germination; GO:0009409,response to cold; GO:0010114,response to red light; GO:0006351,transcription, DNA-templated	Helix-loop-helix DNA-binding domain
Cluster-15967.28779	HMG	TR	HMG	29.3339	92.7803	1.6709	up	K10802 high mobility group protein B1 | (RefSeq) HMG1/2-like protein (A)	hypothetical protein COLO4_22549 [Corchorus olitorius]	RecName: Full=High mobility group B protein 3; AltName: Full=High mobility group protein B 2; Short=AtHMGbeta2; Short=HMG beta 2; AltName: Full=Nucleosome/chromatin assembly factor group D 03; Short=Nucleosome/chromatin assembly factor group D 3;	SubName: Full=Uncharacterized protein {ECO:0000313|EMBL:OMO83376.1};	HMG box-containing protein	GO:0000785,chromatin; GO:0005829,cytosol; GO:0005634,nucleus; GO:0003682,chromatin binding; GO:0003677,DNA binding; GO:0003700,DNA-binding transcription factor activity; GO:0030527,structural constituent of chromatin; GO:0006333,chromatin assembly or disassembly	HMG (high mobility group) box
Cluster-15967.28859	NAC	TF	NAC	385.76	105.539	-1.86477	down	K00521 ferric-chelate reductase [EC:1.16.1.7] | (RefSeq) ferric reduction oxidase 7, chloroplastic-like (A)	No apical meristem (NAM) protein [Corchorus capsularis]	RecName: Full=NAC domain-containing protein 90; Short=ANAC090;	SubName: Full=No apical meristem (NAM) protein {ECO:0000313|EMBL:OMO91774.1};	--	GO:0005634,nucleus; GO:0003677,DNA binding; GO:0003700,DNA-binding transcription factor activity; GO:0006351,transcription, DNA-templated	No apical meristem (NAM) protein
Cluster-15967.28938	AP2/ERF-ERF	TF	AP2/ERF->AP2/ERF-ERF	1146.49	206.862	-2.46841	down	K09286 EREBP-like factor | (RefSeq) dehydration-responsive element-binding protein 1B-like (A)	AP2/ERF domain-containing transcription factor [Vernicia montana]	RecName: Full=Dehydration-responsive element-binding protein 1A {ECO:0000303|PubMed:9707537}; Short=Protein DREB1A {ECO:0000303|PubMed:9707537}; AltName: Full=C-repeat/dehydration-responsive element-binding factor 3 {ECO:0000303|PubMed:9881163}; Short=C-repeat-binding factor 3 {ECO:0000303|PubMed:9881163}; Short=CRT/DRE-binding factor 3 {ECO:0000303|PubMed:9881163}; AltName: Full=Cold resistance-…	SubName: Full=AP2/ERF domain-containing transcription factor {ECO:0000313|EMBL:APQ47409.1};	--	GO:0005634,nucleus; GO:0003677,DNA binding; GO:0003700,DNA-binding transcription factor activity; GO:0009631,cold acclimation; GO:0009409,response to cold; GO:0009414,response to water deprivation; GO:0006351,transcription, DNA-templated	AP2 domain
Cluster-15967.28973	WRKY	TF	WRKY	505.31	238.543	-1.08484	down	K13424 WRKY transcription factor 33 | (RefSeq) WRKY transcription factor WRKY24 (A)	WRKY transcription factor WRKY24 [Durio zibethinus]	RecName: Full=WRKY transcription factor WRKY24 {ECO:0000303|PubMed:16919842}; Short=OsWRKY24 {ECO:0000303|PubMed:16919842};	SubName: Full=WRKY DNA-binding protein 33 isoform 2 {ECO:0000313|EMBL:EOY34632.1};	--	GO:0005634,nucleus; GO:0003700,DNA-binding transcription factor activity; GO:0043565,sequence-specific DNA binding; GO:0009738,abscisic acid-activated signaling pathway; GO:0009740,gibberellic acid mediated signaling pathway; GO:0009788,negative regulation of abscisic acid-activated signaling pathway; GO:0009938,negative regulation of gibberellic acid mediated signaling pathway; GO:0045893,positi…	WRKY DNA -binding domain
Cluster-15967.29108	MADS-M-type	TF	MADS->MADS-M-type	86.2493	39.4841	-1.11325	down	K09264 MADS-box transcription factor, plant | (RefSeq) truncated transcription factor CAULIFLOWER A (A)	PREDICTED: truncated transcription factor CAULIFLOWER A [Ricinus communis]	RecName: Full=MADS-box transcription factor 18; AltName: Full=FDRMADS7; AltName: Full=MADS-box protein 2; AltName: Full=MADS-box protein 28; AltName: Full=OsMADS18; AltName: Full=OsMADS2; AltName: Full=OsMADS28;	SubName: Full=MADS-box protein {ECO:0000313|EMBL:ABV23568.1};	MADS box transcription factor	GO:0005634,nucleus; GO:0003700,DNA-binding transcription factor activity; GO:0046983,protein dimerization activity; GO:0000977,RNA polymerase II regulatory region sequence-specific DNA binding; GO:0030154,cell differentiation; GO:0009908,flower development; GO:0045944,positive regulation of transcription by RNA polymerase II; GO:0006351,transcription, DNA-templated	K-box region
Cluster-15967.29149	AP2/ERF-ERF	TF	AP2/ERF->AP2/ERF-ERF	298.121	117.29	-1.34266	down	K09286 EREBP-like factor | (RefSeq) ethylene-responsive transcription factor 9-like (A)	ethylene-responsive transcription factor 9-like [Durio zibethinus]	RecName: Full=Ethylene-responsive transcription factor 9; Short=AtERF9; AltName: Full=Ethylene-responsive element-binding factor 9; Short=EREBP-9;	SubName: Full=Ethylene-responsive element binding protein {ECO:0000313|EMBL:ABU53677.1};	--	GO:0016020,membrane; GO:0005634,nucleus; GO:0003700,DNA-binding transcription factor activity; GO:0043565,sequence-specific DNA binding; GO:0006952,defense response; GO:0009873,ethylene-activated signaling pathway; GO:0019760,glucosinolate metabolic process; GO:0006351,transcription, DNA-templated	AP2 domain
Cluster-15967.29175	NAC	TF	NAC	623.836	285.86	-1.12446	down	K00521 ferric-chelate reductase [EC:1.16.1.7] | (RefSeq) ferric reduction oxidase 7, chloroplastic-like (A)	NAC domain-containing protein, putative [Theobroma cacao]	RecName: Full=NAC domain-containing protein 43; Short=ANAC043; AltName: Full=Protein EMBRYO DEFECTIVE 2301; AltName: Full=Protein NAC SECONDARY WALL THICKENING PROMOTING FACTOR 1;	SubName: Full=NAC domain-containing protein, putative {ECO:0000313|EMBL:EOY23867.1};	--	GO:0005634,nucleus; GO:0003677,DNA binding; GO:0003700,DNA-binding transcription factor activity; GO:0010047,fruit dehiscence; GO:0009834,plant-type secondary cell wall biogenesis; GO:0045893,positive regulation of transcription, DNA-templated; GO:0006351,transcription, DNA-templated	No apical meristem (NAM) protein
Cluster-15967.29205	TCP	TF	TCP	409.324	38.4513	-3.40814	down	K16221 transcription factor TCP21 (protein CCA1 HIKING EXPEDITION) | (RefSeq) transcription factor TCP7 (A)	PREDICTED: transcription factor TCP20 [Theobroma cacao]	RecName: Full=Transcription factor TCP20;	SubName: Full=Teosinte branched 1 isoform 1 {ECO:0000313|EMBL:EOX99739.1};	--	GO:0005634,nucleus; GO:0003677,DNA binding; GO:0003700,DNA-binding transcription factor activity; GO:0000987,proximal promoter sequence-specific DNA binding; GO:0043565,sequence-specific DNA binding; GO:0009653,anatomical structure morphogenesis; GO:0006351,transcription, DNA-templated	TCP family transcription factor
Cluster-15967.29307	bHLH	TF	bHLH	194.986	543.844	1.47932	up	K18878 BHLH transcription factor Upa20 | (RefSeq) Upa20; transcription factor bHLH137-like (A)	transcription factor bHLH49 [Herrania umbratica]	RecName: Full=Transcription factor bHLH49; AltName: Full=Basic helix-loop-helix protein 49; Short=AtbHLH49; Short=bHLH 49; AltName: Full=Protein ACTIVATOR FOR CELL ELONGATION 1; AltName: Full=Transcription factor EN 82; AltName: Full=bHLH transcription factor bHLH049;	SubName: Full=Basic helix-loop-helix DNA-binding superfamily protein, putative isoform 2 {ECO:0000313|EMBL:EOY01545.1};	--	GO:0005634,nucleus; GO:0003700,DNA-binding transcription factor activity; GO:0046983,protein dimerization activity; GO:0043565,sequence-specific DNA binding; GO:0040008,regulation of growth; GO:0006355,regulation of transcription, DNA-templated; GO:0006351,transcription, DNA-templated	Helix-loop-helix DNA-binding domain
Cluster-15967.29520	B3	TF	B3->B3	55.4263	153.579	1.45929	up	--	B3 domain-containing transcription factor VRN1-like isoform X2 [Durio zibethinus]	RecName: Full=B3 domain-containing transcription factor VRN1; AltName: Full=Protein VERNALIZATION 1;	SubName: Full=Uncharacterized protein {ECO:0000313|EMBL:KJB83971.1};	--	GO:0005654,nucleoplasm; GO:0003677,DNA binding; GO:0043565,sequence-specific DNA binding; GO:0009909,regulation of flower development; GO:0006355,regulation of transcription, DNA-templated; GO:0006351,transcription, DNA-templated; GO:0010048,vernalization response	B3 DNA binding domain
Cluster-15967.29550	MYB	TF	MYB->MYB	144.31	19.1663	-2.88354	down	K09422 transcription factor MYB, plant | (RefSeq) transcription factor MYB52-like (A)	transcription factor MYB52-like [Durio zibethinus]	RecName: Full=Transcription factor MYB52 {ECO:0000303|PubMed:9839469}; AltName: Full=Myb-related protein 52 {ECO:0000303|PubMed:9839469}; Short=AtMYB52 {ECO:0000303|PubMed:9839469}; AltName: Full=Protein ABA-HYPERSENSITIVE 1 {ECO:0000303|PubMed:21399993};	SubName: Full=MYB transcription factor R2R3 type {ECO:0000313|EMBL:AKE81092.1};	Transcription factor, Myb superfamily	GO:0005634,nucleus; GO:0003700,DNA-binding transcription factor activity; GO:0000981,DNA-binding transcription factor activity, RNA polymerase II-specific; GO:0043565,sequence-specific DNA binding; GO:0001135,RNA polymerase II transcription regulator recruiting activity; GO:0044212,transcription regulatory region DNA binding; GO:0030154,cell differentiation; GO:0071555,cell wall organization; GO:…	Myb-like DNA-binding domain
Cluster-15967.29857	MYB	TF	MYB->MYB	236.219	55.1861	-2.09006	down	K09422 transcription factor MYB, plant | (RefSeq) transcription factor MYB46 (A)	PREDICTED: transcription factor MYB46 [Theobroma cacao]	RecName: Full=Transcription factor MYB46 {ECO:0000303|PubMed:11597504}; AltName: Full=Myb-related protein 46 {ECO:0000303|PubMed:11597504}; Short=AtMYB46 {ECO:0000303|PubMed:11597504};	SubName: Full=Uncharacterized protein {ECO:0000313|EMBL:OAY48530.1};	Transcription factor, Myb superfamily	GO:0005634,nucleus; GO:0003700,DNA-binding transcription factor activity; GO:0000981,DNA-binding transcription factor activity, RNA polymerase II-specific; GO:0043565,sequence-specific DNA binding; GO:0001135,RNA polymerase II transcription regulator recruiting activity; GO:0044212,transcription regulatory region DNA binding; GO:0030154,cell differentiation; GO:0050832,defense response to fungus;…	Myb-like DNA-binding domain
Cluster-15967.29971	MYB-related	TF	MYB->MYB-related	163.634	9.37188	-4.17464	down	K15397 3-ketoacyl-CoA synthase [EC:2.3.1.199] | (RefSeq) 3-ketoacyl-CoA synthase 17-like (A)	Alpha/beta-Hydrolases superfamily protein, putative isoform 2 [Theobroma cacao]	RecName: Full=Protein RADIALIS-like 6; Short=AtRL6; Short=Protein RAD-like 6; AltName: Full=Protein RADIALIS-LIKE SANT/MYB 3; Short=Protein RSM3;	SubName: Full=Alpha/beta-Hydrolases superfamily protein, putative isoform 2 {ECO:0000313|EMBL:EOX98013.1};	Predicted hydrolase/acyltransferase (alpha/beta hydrolase superfamily)	GO:0005634,nucleus; GO:0003677,DNA binding; GO:0003700,DNA-binding transcription factor activity; GO:0006355,regulation of transcription, DNA-templated; GO:0006351,transcription, DNA-templated	alpha/beta hydrolase fold
Cluster-15967.30587	SBP	TF	SBP	203.124	490.467	1.26754	up	K13415 protein brassinosteroid insensitive 1 [EC:2.7.10.1 2.7.11.1] | (RefSeq) uncharacterized protein LOC103413440 isoform X1 (A)	Squamosa promoter-binding protein transcription factor family protein, putative isoform 1 [Theobroma cacao]	RecName: Full=Squamosa promoter-binding-like protein 13B;	SubName: Full=Squamosa promoter-binding protein transcription factor family protein, putative isoform 1 {ECO:0000313|EMBL:EOX99771.1};	--	GO:0005634,nucleus; GO:0003677,DNA binding; GO:0046872,metal ion binding; GO:0048653,anther development; GO:0006355,regulation of transcription, DNA-templated; GO:0006351,transcription, DNA-templated	SBP domain
Cluster-15967.30720	C2H2	TF	C2H2	108.352	40.6751	-1.40905	down	--	zinc finger protein ZAT12-like [Durio zibethinus]	RecName: Full=Zinc finger protein ZAT11;	SubName: Full=Zinc finger, C2H2-like protein {ECO:0000313|EMBL:OMO96956.1};	FOG: Zn-finger	GO:0005634,nucleus; GO:0003700,DNA-binding transcription factor activity; GO:0046872,metal ion binding; GO:0003676,nucleic acid binding; GO:0071289,cellular response to nickel ion; GO:2000280,regulation of root development; GO:0006355,regulation of transcription, DNA-templated; GO:0010200,response to chitin; GO:0006351,transcription, DNA-templated	C2H2-type zinc finger
Cluster-15967.30744	WRKY	TF	WRKY	36.5976	8.61266	-2.08658	down	K13424 WRKY transcription factor 33 | (RefSeq) probable WRKY transcription factor 26 isoform X3 (A)	probable WRKY transcription factor 43 isoform X1 [Durio zibethinus]	RecName: Full=Probable WRKY transcription factor 50; AltName: Full=WRKY DNA-binding protein 50;	SubName: Full=WRKY DNA-binding protein 50, putative {ECO:0000313|EMBL:EOY29988.1};	--	GO:0005634,nucleus; GO:0003700,DNA-binding transcription factor activity; GO:0043565,sequence-specific DNA binding; GO:0050832,defense response to fungus; GO:0009867,jasmonic acid mediated signaling pathway; GO:0006351,transcription, DNA-templated	WRKY DNA -binding domain
Cluster-15967.30767	MYB	TF	MYB->MYB	634.549	20.1817	-5.01054	down	K09422 transcription factor MYB, plant | (RefSeq) protein ODORANT1-like (A)	protein ODORANT1-like [Herrania umbratica]	RecName: Full=Protein ODORANT1; AltName: Full=MYB-like protein ODO1;	SubName: Full=Myb domain protein 42 {ECO:0000313|EMBL:EOY24459.1};	Transcription factor, Myb superfamily	GO:0005634,nucleus; GO:0003677,DNA binding; GO:0006355,regulation of transcription, DNA-templated; GO:0006351,transcription, DNA-templated	Myb-like DNA-binding domain
Cluster-15967.30828	MYB-related	TF	MYB->MYB-related	324.288	29.4488	-3.45533	down	K09422 transcription factor MYB, plant | (RefSeq) uncharacterized LOC18606585 (A)	PREDICTED: uncharacterized protein LOC18606585 [Theobroma cacao]	RecName: Full=Myb-related protein Hv33;	SubName: Full=Uncharacterized protein {ECO:0000313|EMBL:OAY59760.1};	Transcription factor, Myb superfamily	GO:0005634,nucleus; GO:0003677,DNA binding; GO:0006355,regulation of transcription, DNA-templated; GO:0006351,transcription, DNA-templated	Myb-like DNA-binding domain
Cluster-15967.30829	MYB-related	TF	MYB->MYB-related	31.4282	6.67663	-2.20939	down	K09422 transcription factor MYB, plant | (RefSeq) protein ODORANT1-like (A)	Transcription factor [Morus notabilis]	RecName: Full=Transcription factor MYB61 {ECO:0000305}; AltName: Full=Myb-related protein 61 {ECO:0000305}; Short=AtMYB61 {ECO:0000303|PubMed:16005292};	SubName: Full=MYB transcriptional factor {ECO:0000313|EMBL:BAR45571.1};	Transcription factor, Myb superfamily	GO:0005634,nucleus; GO:0003700,DNA-binding transcription factor activity; GO:0000981,DNA-binding transcription factor activity, RNA polymerase II-specific; GO:0043565,sequence-specific DNA binding; GO:0001135,RNA polymerase II transcription regulator recruiting activity; GO:0044212,transcription regulatory region DNA binding; GO:0030154,cell differentiation; GO:0010087,phloem or xylem histogenesi…	Myb-like DNA-binding domain
Cluster-15967.30995	C2C2-YABBY	TF	C2C2->C2C2-YABBY	0	110.537	9.10321	up	--	YABBY protein [Corchorus olitorius]	RecName: Full=Protein YABBY 5; AltName: Full=OsYAB3; AltName: Full=OsYABBY5;	SubName: Full=YABBY protein {ECO:0000313|EMBL:OMO52407.1};	--	GO:0005634,nucleus; GO:0046872,metal ion binding; GO:0030154,cell differentiation; GO:0007275,multicellular organism development	YABBY protein
Cluster-15967.31041	MADS-M-type	TF	MADS->MADS-M-type	27.5271	59.4314	1.11838	up	K09264 MADS-box transcription factor, plant | (RefSeq) floral homeotic protein APETALA 1 A-like (A)	isoform 2 of mads-box protein agl42 [Quercus suber]	RecName: Full=MADS-box protein AGL42; AltName: Full=Protein AGAMOUS-LIKE 42; AltName: Full=Protein FOREVER YOUNG FLOWER {ECO:0000303|PubMed:21689171};	SubName: Full=Uncharacterized protein {ECO:0000313|EMBL:EMJ22338.1};	MADS box transcription factor	GO:0005634,nucleus; GO:0003700,DNA-binding transcription factor activity; GO:0046983,protein dimerization activity; GO:0000977,RNA polymerase II regulatory region sequence-specific DNA binding; GO:0009838,abscission; GO:0030154,cell differentiation; GO:0080187,floral organ senescence; GO:0010150,leaf senescence; GO:0045944,positive regulation of transcription by RNA polymerase II; GO:0009909,regu…	SRF-type transcription factor (DNA-binding and dimerisation domain)
Cluster-15967.31120	C2C2-YABBY	TF	C2C2->C2C2-YABBY	39.8107	212.898	2.4312	up	--	axial regulator YABBY 1-like [Durio zibethinus]	RecName: Full=Axial regulator YABBY 1; AltName: Full=Fl-54; AltName: Full=Protein ABNORMAL FLORAL ORGANS; AltName: Full=Protein FILAMENTOUS FLOWER; AltName: Full=Protein antherless;	SubName: Full=YABBY protein {ECO:0000313|EMBL:OMP00631.1};	--	GO:0005634,nucleus; GO:0003677,DNA binding; GO:0003700,DNA-binding transcription factor activity; GO:0046872,metal ion binding; GO:0010158,abaxial cell fate specification; GO:0045165,cell fate commitment; GO:0010154,fruit development; GO:0010450,inflorescence meristem growth; GO:0009933,meristem structural organization; GO:0009944,polarity specification of adaxial/abaxial axis; GO:0009909,regulat…	YABBY protein
Cluster-15967.31407	MYB	TF	MYB->MYB	157.449	381.527	1.28316	up	K09422 transcription factor MYB, plant | (RefSeq) transcription repressor MYB6 (A)	PREDICTED: transcription repressor MYB6 [Theobroma cacao]	RecName: Full=Transcription repressor MYB4; AltName: Full=Myb-related protein 4; Short=AtMYB4;	SubName: Full=Myb domain protein 6 {ECO:0000313|EMBL:EOY04004.1};	Transcription factor, Myb superfamily	GO:0005634,nucleus; GO:0003677,DNA binding; GO:0003700,DNA-binding transcription factor activity; GO:0000981,DNA-binding transcription factor activity, RNA polymerase II-specific; GO:0043565,sequence-specific DNA binding; GO:0001135,RNA polymerase II transcription regulator recruiting activity; GO:0044212,transcription regulatory region DNA binding; GO:0030154,cell differentiation; GO:1903086,neg…	Myb-like DNA-binding domain
Cluster-15967.31612	AUX/IAA	TR	AUX/IAA	48.3357	152.767	1.66903	up	K14484 auxin-responsive protein IAA | (RefSeq) auxin-induced protein 22D (A)	auxin-induced protein 22D [Jatropha curcas]	RecName: Full=Auxin-responsive protein IAA4; AltName: Full=Auxin-induced protein AUX2-11; AltName: Full=Indoleacetic acid-induced protein 4;	RecName: Full=Auxin-responsive protein {ECO:0000256|RuleBase:RU004549};	--	GO:0005634,nucleus; GO:0003677,DNA binding; GO:0003700,DNA-binding transcription factor activity; GO:0043565,sequence-specific DNA binding; GO:0044212,transcription regulatory region DNA binding; GO:0009734,auxin-activated signaling pathway; GO:0009733,response to auxin; GO:0006351,transcription, DNA-templated	AUX/IAA family
Cluster-15967.31634	PLATZ	TF	PLATZ	206.368	100.903	-1.0377	down	--	PLATZ transcription factor family protein isoform 5, partial [Theobroma cacao]	--	SubName: Full=PLATZ transcription factor family protein isoform 5 {ECO:0000313|EMBL:EOY15862.1}; Flags: Fragment;	--	GO:0005622,intracellular; GO:0008270,zinc ion binding	PLATZ transcription factor
Cluster-15967.31702	AP2/ERF-AP2	TF	AP2/ERF->AP2/ERF-AP2	88.3948	214.767	1.27327	up	K09285 AP2-like factor, ANT lineage | (RefSeq) ethylene-responsive transcription factor WRI1 (A)	Integrase-type DNA-binding superfamily protein, putative [Theobroma cacao]	RecName: Full=Ethylene-responsive transcription factor WRI1; AltName: Full=Protein ACTIVATOR OF SPORAMIN::LUC 1; AltName: Full=Protein WRINKLED 1;	SubName: Full=Integrase-type DNA-binding superfamily protein, putative {ECO:0000313|EMBL:EOY19466.1};	--	GO:0005634,nucleus; GO:0003677,DNA binding; GO:0003700,DNA-binding transcription factor activity; GO:0009873,ethylene-activated signaling pathway; GO:0008610,lipid biosynthetic process; GO:0006629,lipid metabolic process; GO:0007275,multicellular organism development; GO:1901959,positive regulation of cutin biosynthetic process; GO:0006109,regulation of carbohydrate metabolic process; GO:0006110,…	AP2 domain
Cluster-15967.3174	Others	TR	Others	321.465	771.036	1.26346	up	K19691 osomolarity two-component system, sensor histidine kinase NIK1 [EC:2.7.13.3] | (RefSeq) SHPK2; sensory histidine protein kinase (A)	PREDICTED: histidine kinase 1 isoform X2 [Ricinus communis]	RecName: Full=Histidine kinase 1; EC=2.7.13.3; AltName: Full=Arabidopsis histidine kinase 1; Short=AtHK1; AltName: Full=Protein AUTHENTIC HIS-KINASE 1;	SubName: Full=Histidine kinase 1 {ECO:0000313|EMBL:EOX90810.1};	Sensory transduction histidine kinase	GO:0016021,integral component of membrane; GO:0005622,intracellular; GO:0005886,plasma membrane; GO:0009927,histidine phosphotransfer kinase activity; GO:0005034,osmosensor activity; GO:0000155,phosphorelay sensor kinase activity; GO:0009738,abscisic acid-activated signaling pathway; GO:0006970,response to osmotic stress; GO:0009414,response to water deprivation; GO:0010431,seed maturation; GO:00…	His Kinase A (phospho-acceptor) domain
Cluster-15967.31823	Others	TR	Others	504.075	29.6244	-4.05907	down	K09377 cysteine and glycine-rich protein | (RefSeq) LIM domain-containing protein WLIM1-like (A)	LIM domain-containing protein WLIM1-like [Durio zibethinus]	RecName: Full=LIM domain-containing protein WLIM1 {ECO:0000305}; AltName: Full=Widely-expressed LIM protein 1 {ECO:0000303|PubMed:11085265}; Short=AtWLIM1;	SubName: Full=GATA type zinc finger transcription factor family protein {ECO:0000313|EMBL:EOX98488.1};	Regulatory protein MLP and related LIM proteins	GO:0005737,cytoplasm; GO:0005856,cytoskeleton; GO:0005886,plasma membrane; GO:0051015,actin filament binding; GO:0046872,metal ion binding; GO:0003729,mRNA binding; GO:0051017,actin filament bundle assembly	LIM domain
Cluster-15967.31824	Others	TR	Others	497.821	84.6999	-2.54951	down	K09377 cysteine and glycine-rich protein | (RefSeq) LIM domain-containing protein WLIM1 (A)	Zinc finger, LIM-type [Corchorus olitorius]	RecName: Full=LIM domain-containing protein WLIM1 {ECO:0000305}; AltName: Full=Widely-expressed LIM protein 1 {ECO:0000303|PubMed:11085265}; Short=AtWLIM1;	SubName: Full=Zinc finger, LIM-type {ECO:0000313|EMBL:OMO63368.1};	Regulatory protein MLP and related LIM proteins	GO:0005737,cytoplasm; GO:0005856,cytoskeleton; GO:0005886,plasma membrane; GO:0051015,actin filament binding; GO:0046872,metal ion binding; GO:0003729,mRNA binding; GO:0051017,actin filament bundle assembly	LIM domain
Cluster-15967.32152	MYB	TF	MYB->MYB	5.56946	347.077	5.99346	up	K09422 transcription factor MYB, plant | (RefSeq) myb-related protein 308 (A)	PREDICTED: myb-related protein 308 [Theobroma cacao]	RecName: Full=Transcription repressor MYB6; AltName: Full=Myb-related protein 6; Short=AtMYB6;	SubName: Full=R2R3 MYB C2 repressor 2 protein {ECO:0000313|EMBL:EOY21235.1};	Transcription factor, Myb superfamily	GO:0005634,nucleus; GO:0003700,DNA-binding transcription factor activity; GO:0000981,DNA-binding transcription factor activity, RNA polymerase II-specific; GO:0043565,sequence-specific DNA binding; GO:0001135,RNA polymerase II transcription regulator recruiting activity; GO:0044212,transcription regulatory region DNA binding; GO:0030154,cell differentiation; GO:0006357,regulation of transcription…	Myb-like DNA-binding domain
Cluster-15967.32231	GRAS	TF	GRAS	295.358	95.8745	-1.62472	down	K14494 DELLA protein | (RefSeq) DELLA protein GAI (A)	scarecrow-like protein 13 [Herrania umbratica]	RecName: Full=Scarecrow-like protein 13; Short=AtSCL13; AltName: Full=GRAS family protein 24; Short=AtGRAS-24;	SubName: Full=SCL domain class transcription factor {ECO:0000313|EMBL:EOY28931.1};	--	GO:0005737,cytoplasm; GO:0005634,nucleus; GO:0003700,DNA-binding transcription factor activity; GO:0043565,sequence-specific DNA binding; GO:0006351,transcription, DNA-templated	GRAS domain family
Cluster-15967.32274	HB-HD-ZIP	TF	HB->HB-HD-ZIP	20.4726	45.0895	1.15143	up	K09338 homeobox-leucine zipper protein | (RefSeq) homeobox-leucine zipper protein ATHB-20-like (A)	homeobox-leucine zipper protein ATHB-20-like [Durio zibethinus]	RecName: Full=Homeobox-leucine zipper protein ATHB-20; AltName: Full=HD-ZIP protein ATHB-20; AltName: Full=Homeodomain transcription factor ATHB-20;	SubName: Full=Homeobox protein 20 {ECO:0000313|EMBL:EOY03414.1};	Transcription factor HEX, contains HOX and HALZ domains	GO:0005634,nucleus; GO:0003700,DNA-binding transcription factor activity; GO:0043565,sequence-specific DNA binding; GO:0009733,response to auxin; GO:0006351,transcription, DNA-templated	Homeodomain
Cluster-15967.3248	MADS-M-type	TF	MADS->MADS-M-type	23.185	2.92826	-3.06712	down	K09264 MADS-box transcription factor, plant | (RefSeq) truncated transcription factor CAULIFLOWER A (A)	PREDICTED: MADS-box protein AGL42 [Vitis vinifera]	RecName: Full=MADS-box protein SOC1; AltName: Full=Agamous-like MADS-box protein AGL20; AltName: Full=Protein SUPPRESSOR OF CONSTANS OVEREXPRESSION 1;	SubName: Full=Uncharacterized protein {ECO:0000313|EMBL:OWM75651.1};	MADS box transcription factor	GO:0005737,cytoplasm; GO:0005634,nucleus; GO:0003700,DNA-binding transcription factor activity; GO:0046983,protein dimerization activity; GO:0000977,RNA polymerase II regulatory region sequence-specific DNA binding; GO:0008134,transcription factor binding; GO:0030154,cell differentiation; GO:0009908,flower development; GO:0010077,maintenance of inflorescence meristem identity; GO:0009911,positive…	SRF-type transcription factor (DNA-binding and dimerisation domain)
Cluster-15967.32511	PLATZ	TF	PLATZ	133.406	17.0062	-2.95865	down	--	PREDICTED: uncharacterized protein LOC18592068 [Theobroma cacao]	--	SubName: Full=PLATZ transcription factor family protein isoform 2 {ECO:0000313|EMBL:EOY15859.1};	--	GO:0005622,intracellular; GO:0008270,zinc ion binding	PLATZ transcription factor
Cluster-15967.32558	NF-YB	TF	NF-Y->NF-YB	257.664	44.9828	-2.51624	down	K08065 nuclear transcription Y subunit beta | (RefSeq) nuclear transcription factor Y subunit B-4-like (A)	nuclear transcription factor Y subunit B-4-like [Durio zibethinus]	RecName: Full=Nuclear transcription factor Y subunit B-5; Short=AtNF-YB-5;	SubName: Full=Nuclear transcription factor Y subunit B-5 {ECO:0000313|EMBL:EOX94994.1};	CCAAT-binding factor, subunit A (HAP3)	GO:0005634,nucleus; GO:0003700,DNA-binding transcription factor activity; GO:0046982,protein heterodimerization activity; GO:0043565,sequence-specific DNA binding; GO:0006351,transcription, DNA-templated	Histone-like transcription factor (CBF/NF-Y) and archaeal histone
Cluster-15967.32683	WRKY	TF	WRKY	5.20755	17.3132	1.75312	up	K13424 WRKY transcription factor 33 | (RefSeq) probable WRKY transcription factor 26 (A)	putative wrky transcription factor 56 [Quercus suber]	RecName: Full=Probable WRKY transcription factor 56; AltName: Full=WRKY DNA-binding protein 56;	SubName: Full=Uncharacterized protein {ECO:0000313|EMBL:CDP12079.1};	--	GO:0005634,nucleus; GO:0003700,DNA-binding transcription factor activity; GO:0043565,sequence-specific DNA binding; GO:0006351,transcription, DNA-templated	WRKY DNA -binding domain
Cluster-15967.32931	AP2/ERF-ERF	TF	AP2/ERF->AP2/ERF-ERF	48.2169	17.3539	-1.45789	down	K09286 EREBP-like factor | (RefSeq) RAP2.6; related to AP2 6 (A)	AP2 domain-containing protein [Cephalotus follicularis]	RecName: Full=Ethylene-responsive transcription factor ERF114 {ECO:0000303|PubMed:16407444}; AltName: Full=ERF bud enhancer {ECO:0000303|PubMed:23616605};	SubName: Full=AP2 domain-containing protein {ECO:0000313|EMBL:GAV60205.1};	--	GO:0005634,nucleus; GO:0003700,DNA-binding transcription factor activity; GO:0043565,sequence-specific DNA binding; GO:0050832,defense response to fungus; GO:0009873,ethylene-activated signaling pathway; GO:0007275,multicellular organism development; GO:0006351,transcription, DNA-templated	AP2 domain
Cluster-15967.33075	bHLH	TF	bHLH	17.3465	107.151	2.64536	up	K16190 glucuronokinase [EC:2.7.1.43] | (RefSeq) transcription factor ABORTED MICROSPORES-like (A)	Beta HLH protein 93 [Theobroma cacao]	RecName: Full=Transcription factor bHLH61; AltName: Full=Basic helix-loop-helix protein 61; Short=AtbHLH61; Short=bHLH 61; AltName: Full=Transcription factor EN 46; AltName: Full=bHLH transcription factor bHLH061;	SubName: Full=Beta HLH protein 93 {ECO:0000313|EMBL:EOY15558.1};	--	GO:0005634,nucleus; GO:0003677,DNA binding; GO:0003700,DNA-binding transcription factor activity; GO:0046983,protein dimerization activity; GO:0006355,regulation of transcription, DNA-templated; GO:0006351,transcription, DNA-templated	Helix-loop-helix DNA-binding domain
Cluster-15967.33457	WRKY	TF	WRKY	310.772	6.41808	-5.57848	down	K13424 WRKY transcription factor 33 | (RefSeq) WRKY transcription factor WRKY24-like (A)	PREDICTED: probable WRKY transcription factor 12 isoform X2 [Gossypium raimondii]	RecName: Full=Probable WRKY transcription factor 12; AltName: Full=WRKY DNA-binding protein 12;	SubName: Full=Uncharacterized protein {ECO:0000313|EnsemblPlants:Bra037637.1-P};	--	GO:0005634,nucleus; GO:0003700,DNA-binding transcription factor activity; GO:0043565,sequence-specific DNA binding; GO:0006351,transcription, DNA-templated	WRKY DNA -binding domain
Cluster-15967.33627	AP2/ERF-ERF	TF	AP2/ERF->AP2/ERF-ERF	408.099	120.874	-1.74783	down	K09286 EREBP-like factor | (RefSeq) ethylene-responsive transcription factor TINY-like (A)	ethylene-responsive transcription factor ERF017-like [Durio zibethinus]	RecName: Full=Ethylene-responsive transcription factor ERF017;	SubName: Full=Uncharacterized protein {ECO:0000313|EMBL:OMO91831.1};	--	GO:0005634,nucleus; GO:0003677,DNA binding; GO:0003700,DNA-binding transcription factor activity; GO:0009873,ethylene-activated signaling pathway; GO:0006351,transcription, DNA-templated	AP2 domain
Cluster-15967.33660	WRKY	TF	WRKY	37.4912	15.6129	-1.26344	down	K13424 WRKY transcription factor 33 | (RefSeq) tcw10; probable WRKY transcription factor 33 (A)	probable WRKY transcription factor 33 [Herrania umbratica]	RecName: Full=WRKY transcription factor WRKY24 {ECO:0000303|PubMed:15047897}; Short=OsWRKY24 {ECO:0000303|PubMed:15047897};	SubName: Full=RNI-like superfamily protein {ECO:0000313|EMBL:EOY07049.1};	--	GO:0005634,nucleus; GO:0003700,DNA-binding transcription factor activity; GO:0043565,sequence-specific DNA binding; GO:0009738,abscisic acid-activated signaling pathway; GO:0009740,gibberellic acid mediated signaling pathway; GO:0009788,negative regulation of abscisic acid-activated signaling pathway; GO:0009938,negative regulation of gibberellic acid mediated signaling pathway; GO:0045893,positi…	WRKY DNA -binding domain
Cluster-15967.33872	zf-HD	TF	zf-HD	35.7178	71.3936	1.00579	up	K15777 4,5-DOPA dioxygenase extradiol [EC:1.13.11.-] | (RefSeq) uncharacterized protein LOC110630336 (A)	zinc-finger homeodomain protein 2-like [Durio zibethinus]	RecName: Full=Zinc-finger homeodomain protein 1; Short=OsZHD1;	SubName: Full=Uncharacterized protein {ECO:0000313|EMBL:OMO56240.1};	--	GO:0005634,nucleus; GO:0003677,DNA binding; GO:0046872,metal ion binding; GO:0006355,regulation of transcription, DNA-templated; GO:0006351,transcription, DNA-templated	ZF-HD protein dimerisation region
Cluster-15967.33998	LOB	TF	LOB	2.77681	17.8139	2.75506	up	K21994 LOB domain-containing protein 18 | (RefSeq) LOB domain-containing protein 19-like (A)	PREDICTED: LOB domain-containing protein 31 [Theobroma cacao]	RecName: Full=LOB domain-containing protein 31; AltName: Full=ASYMMETRIC LEAVES 2-like protein 22; Short=AS2-like protein 22;	SubName: Full=LOB domain-containing protein 31 {ECO:0000313|EMBL:EOX96194.1};	--	--	Lateral organ boundaries (LOB) domain
Cluster-15967.34000	MYB-related	TF	MYB->MYB-related	47.1427	0.641948	-6.30022	down	K09422 transcription factor MYB, plant | (RefSeq) transcription factor MYB35-like (A)	transcription factor MYB35-like [Hevea brasiliensis]	RecName: Full=Transcription factor MYB35 {ECO:0000303|PubMed:9839469}; AltName: Full=Myb-related protein 35 {ECO:0000303|PubMed:9839469}; Short=AtMYB35 {ECO:0000303|PubMed:9839469}; AltName: Full=Protein DEFECTIVE IN TAPETAL DEVELOPMENT AND FUNCTION 1 {ECO:0000303|PubMed:18397379};	SubName: Full=Uncharacterized protein {ECO:0000313|EMBL:OAY29850.1};	Transcription factor, Myb superfamily	GO:0005634,nucleus; GO:0003700,DNA-binding transcription factor activity; GO:0000981,DNA-binding transcription factor activity, RNA polymerase II-specific; GO:0043565,sequence-specific DNA binding; GO:0001135,RNA polymerase II transcription regulator recruiting activity; GO:0044212,transcription regulatory region DNA binding; GO:0048658,anther wall tapetum development; GO:0052545,callose localiza…	Myb-like DNA-binding domain
Cluster-15967.34061	MYB-related	TF	MYB->MYB-related	47.0424	22.1964	-1.06319	down	K09422 transcription factor MYB, plant | (RefSeq) transcription repressor MYB5 (A)	unnamed protein product, partial [Vitis vinifera]	RecName: Full=Transcription repressor MYB5; AltName: Full=AtM2; AltName: Full=Myb-related protein 5; Short=AtMYB5;	SubName: Full=Myb domain protein 5, putative {ECO:0000313|EMBL:EOY10575.1};	Transcription factor, Myb superfamily	GO:0005634,nucleus; GO:0003700,DNA-binding transcription factor activity; GO:0000981,DNA-binding transcription factor activity, RNA polymerase II-specific; GO:0043565,sequence-specific DNA binding; GO:0001135,RNA polymerase II transcription regulator recruiting activity; GO:0044212,transcription regulatory region DNA binding; GO:0048354,mucilage biosynthetic process involved in seed coat developm…	Myb-like DNA-binding domain
Cluster-15967.3408	HSF	TF	HSF	203.485	42.0214	-2.2717	down	K09419 heat shock transcription factor, other eukaryote | (RefSeq) heat stress transcription factor A-2 (A)	heat stress transcription factor A-2-like [Herrania umbratica]	RecName: Full=Heat shock factor protein HSF30; AltName: Full=Heat shock transcription factor 30; Short=HSTF 30; AltName: Full=Heat stress transcription factor;	SubName: Full=Heat shock transcription factor A2, putative {ECO:0000313|EMBL:EOY30411.1};	Heat shock transcription factor	GO:0005634,nucleus; GO:0003700,DNA-binding transcription factor activity; GO:0043565,sequence-specific DNA binding; GO:0006351,transcription, DNA-templated	HSF-type DNA-binding
Cluster-15967.3409	HSF	TF	HSF	17.0734	4.92666	-1.82281	down	K09419 heat shock transcription factor, other eukaryote | (RefSeq) heat stress transcription factor A-2 (A)	PREDICTED: heat stress transcription factor A-2 [Theobroma cacao]	RecName: Full=Heat shock factor protein HSF30; AltName: Full=Heat shock transcription factor 30; Short=HSTF 30; AltName: Full=Heat stress transcription factor;	SubName: Full=Heat shock transcription factor A2, putative {ECO:0000313|EMBL:EOY30411.1};	Heat shock transcription factor	GO:0005634,nucleus; GO:0003700,DNA-binding transcription factor activity; GO:0043565,sequence-specific DNA binding; GO:0006351,transcription, DNA-templated	HSF-type DNA-binding
Cluster-15967.34097	LIM	TF	LIM	27.8674	8.51195	-1.68208	down	K09377 cysteine and glycine-rich protein | (RefSeq) LIM domain-containing protein WLIM1 (A)	GATA type zinc finger transcription factor family protein isoform 1 [Theobroma cacao]	RecName: Full=Pollen-specific protein SF3;	SubName: Full=GATA type zinc finger transcription factor family protein isoform 1 {ECO:0000313|EMBL:EOY20621.1};	Regulatory protein MLP and related LIM proteins	GO:0046872,metal ion binding	LIM domain
Cluster-15967.34139	AUX/IAA	TR	AUX/IAA	16.9504	50.4889	1.5597	up	K14484 auxin-responsive protein IAA | (RefSeq) auxin-induced protein 22D (A)	AUX/IAA transcriptional regulator family protein [Theobroma cacao]	RecName: Full=Auxin-induced protein IAA4;	RecName: Full=Auxin-responsive protein {ECO:0000256|RuleBase:RU004549};	--	GO:0005634,nucleus; GO:0009734,auxin-activated signaling pathway; GO:0006355,regulation of transcription, DNA-templated; GO:0006351,transcription, DNA-templated	AUX/IAA family
Cluster-15967.34440	AP2/ERF-ERF	TF	AP2/ERF->AP2/ERF-ERF	39.0939	10.8136	-1.85373	down	K09286 EREBP-like factor | (RefSeq) dehydration-responsive element-binding protein 2A-like (A)	PREDICTED: dehydration-responsive element-binding protein 2B-like [Gossypium hirsutum]	RecName: Full=Putative dehydration-responsive element-binding protein 2H; Short=Protein DREB2H;	SubName: Full=dehydration-responsive element-binding protein 2B-like {ECO:0000313|RefSeq:XP_016725369.1};	--	GO:0005634,nucleus; GO:0003700,DNA-binding transcription factor activity; GO:0043565,sequence-specific DNA binding; GO:0044212,transcription regulatory region DNA binding; GO:0010286,heat acclimation; GO:0045893,positive regulation of transcription, DNA-templated; GO:0006351,transcription, DNA-templated	AP2 domain
Cluster-15967.34539	MYB	TF	MYB->MYB	7.25053	41.6662	2.51895	up	K09422 transcription factor MYB, plant | (RefSeq) transcription factor MYB12-like (A)	hypothetical protein AXX17_AT2G45220 [Arabidopsis thaliana]	RecName: Full=Transcription factor MYB111 {ECO:0000303|PubMed:11597504}; AltName: Full=Myb-related protein 111 {ECO:0000303|PubMed:11597504}; Short=AtMYB111 {ECO:0000303|PubMed:11597504}; AltName: Full=Protein PRODUCTION OF FLAVONOL GLYCOSIDES 3 {ECO:0000303|PubMed:17419845};	SubName: Full=Uncharacterized protein {ECO:0000313|EMBL:OAP10101.1};	Transcription factor, Myb superfamily	GO:0005634,nucleus; GO:0003700,DNA-binding transcription factor activity; GO:0000981,DNA-binding transcription factor activity, RNA polymerase II-specific; GO:0043565,sequence-specific DNA binding; GO:0001135,RNA polymerase II transcription regulator recruiting activity; GO:0044212,transcription regulatory region DNA binding; GO:0030154,cell differentiation; GO:0051555,flavonol biosynthetic proce…	Myb-like DNA-binding domain
Cluster-15967.34921	WRKY	TF	WRKY	73.7364	149.692	1.03044	up	K16225 probable WRKY transcription factor 52 | (RefSeq) disease resistance protein RRS1-like (A)	PREDICTED: WRKY transcription factor 55 [Theobroma cacao]	RecName: Full=WRKY transcription factor 55; AltName: Full=WRKY DNA-binding protein 55;	SubName: Full=WRKY DNA-binding protein 55, putative {ECO:0000313|EMBL:EOY20176.1};	--	GO:0005634,nucleus; GO:0003700,DNA-binding transcription factor activity; GO:0043565,sequence-specific DNA binding; GO:0006351,transcription, DNA-templated	WRKY DNA -binding domain
Cluster-15967.35093	C2H2	TF	C2H2	137.01	61.2873	-1.15904	down	K14841 ribosome biogenesis protein NSA1 | (RefSeq) WD repeat-containing protein DDB_G0290555 (A)	zinc finger protein ZAT12-like [Durio zibethinus]	RecName: Full=Zinc finger protein ZAT11;	SubName: Full=Zinc finger, C2H2-like protein {ECO:0000313|EMBL:OMO96956.1};	FOG: Zn-finger	GO:0005634,nucleus; GO:0003700,DNA-binding transcription factor activity; GO:0046872,metal ion binding; GO:0003676,nucleic acid binding; GO:0071289,cellular response to nickel ion; GO:2000280,regulation of root development; GO:0006355,regulation of transcription, DNA-templated; GO:0010200,response to chitin; GO:0006351,transcription, DNA-templated	C2H2-type zinc finger
Cluster-15967.35318	WRKY	TF	WRKY	263.014	100.039	-1.39506	down	K13424 WRKY transcription factor 33 | (RefSeq) WRKY transcription factor WRKY24-like (A)	WRKY transcription factor WRKY24-like [Cajanus cajan]	RecName: Full=WRKY transcription factor WRKY24 {ECO:0000303|PubMed:15047897}; Short=OsWRKY24 {ECO:0000303|PubMed:15047897};	SubName: Full=Putative WRKY transcription factor 33 {ECO:0000313|EMBL:KYP72936.1};	--	GO:0005634,nucleus; GO:0003700,DNA-binding transcription factor activity; GO:0043565,sequence-specific DNA binding; GO:0009738,abscisic acid-activated signaling pathway; GO:0009740,gibberellic acid mediated signaling pathway; GO:0009788,negative regulation of abscisic acid-activated signaling pathway; GO:0009938,negative regulation of gibberellic acid mediated signaling pathway; GO:0045893,positi…	WRKY DNA -binding domain
Cluster-15967.35324	HB-HD-ZIP	TF	HB->HB-HD-ZIP	39.1897	14.6766	-1.41197	down	K09338 homeobox-leucine zipper protein | (RefSeq) homeobox-leucine zipper protein HAT5 (A)	Homeobox-leucine zipper protein HAT5, putative isoform 1 [Theobroma cacao]	RecName: Full=Homeobox-leucine zipper protein HAT5; AltName: Full=HD-ZIP protein ATHB-1; AltName: Full=Homeodomain transcription factor ATHB-1; AltName: Full=Homeodomain-leucine zipper protein HAT5; Short=HD-ZIP protein 5;	SubName: Full=Homeobox-leucine zipper protein HAT5, putative isoform 1 {ECO:0000313|EMBL:EOY00208.1};	Transcription factor HEX, contains HOX and HALZ domains	GO:0005634,nucleus; GO:0003700,DNA-binding transcription factor activity; GO:0042803,protein homodimerization activity; GO:0043565,sequence-specific DNA binding; GO:0009965,leaf morphogenesis; GO:0045893,positive regulation of transcription, DNA-templated; GO:0009637,response to blue light; GO:0009651,response to salt stress; GO:0006351,transcription, DNA-templated	Homeodomain
Cluster-15967.35618	AP2/ERF-ERF	TF	AP2/ERF->AP2/ERF-ERF	334.812	96.8297	-1.791	down	K09286 EREBP-like factor | (RefSeq) dehydration-responsive element-binding protein 1A-like (A)	ethylene-responsive transcription factor ERF027-like [Hevea brasiliensis]	RecName: Full=Ethylene-responsive transcription factor ERF026;	SubName: Full=Dehydration-responsive element-binding protein 1B, putative {ECO:0000313|EMBL:EEF51447.1};	--	GO:0005634,nucleus; GO:0003677,DNA binding; GO:0003700,DNA-binding transcription factor activity; GO:0009873,ethylene-activated signaling pathway; GO:0006351,transcription, DNA-templated	AP2 domain
Cluster-15967.35773	NAC	TF	NAC	37.1424	2.36148	-4.10911	down	K00521 ferric-chelate reductase [EC:1.16.1.7] | (RefSeq) ferric reduction oxidase 7, chloroplastic-like (A)	transcription factor JUNGBRUNNEN 1-like [Durio zibethinus]	RecName: Full=Transcription factor JUNGBRUNNEN 1; AltName: Full=NAC domain-containing protein 42; Short=ANAC042;	SubName: Full=NAC transcription factors 93 {ECO:0000313|EMBL:ALC79070.1};	--	GO:0005634,nucleus; GO:0003677,DNA binding; GO:0003700,DNA-binding transcription factor activity; GO:0009718,anthocyanin-containing compound biosynthetic process; GO:0010120,camalexin biosynthetic process; GO:0042538,hyperosmotic salinity response; GO:0010150,leaf senescence; GO:1900056,negative regulation of leaf senescence; GO:0006561,proline biosynthetic process; GO:0006351,transcription, DNA-…	No apical meristem (NAM) protein
Cluster-15967.35882	MYB-related	TF	MYB->MYB-related	46.0581	19.6811	-1.23171	down	K09422 transcription factor MYB, plant | (RefSeq) protein ODORANT1-like (A)	Protein ODORANT1 [Morus notabilis]	RecName: Full=Protein ODORANT1; AltName: Full=MYB-like protein ODO1;	SubName: Full=Protein ODORANT1 {ECO:0000313|EMBL:EXB86983.1};	Transcription factor, Myb superfamily	GO:0005634,nucleus; GO:0003677,DNA binding; GO:0006355,regulation of transcription, DNA-templated; GO:0006351,transcription, DNA-templated	Myb-like DNA-binding domain
Cluster-15967.35883	MYB	TF	MYB->MYB	147.219	8.3924	-4.17257	down	K09422 transcription factor MYB, plant | (RefSeq) protein ODORANT1 (A)	PREDICTED: protein ODORANT1 [Ricinus communis]	RecName: Full=Protein ODORANT1; AltName: Full=MYB-like protein ODO1;	SubName: Full=Myb_DNA-binding domain-containing protein {ECO:0000313|EMBL:GAV64866.1};	Transcription factor, Myb superfamily	GO:0005634,nucleus; GO:0003677,DNA binding; GO:0006355,regulation of transcription, DNA-templated; GO:0006351,transcription, DNA-templated	Myb-like DNA-binding domain
Cluster-15967.35888	C2C2-YABBY	TF	C2C2->C2C2-YABBY	9.12177	59.7984	2.74909	up	--	hypothetical protein L484_020870 [Morus notabilis]	RecName: Full=Axial regulator YABBY 3;	SubName: Full=Uncharacterized protein {ECO:0000313|EMBL:EXB37079.1};	--	GO:0005634,nucleus; GO:0003677,DNA binding; GO:0003700,DNA-binding transcription factor activity; GO:0046872,metal ion binding; GO:0010158,abaxial cell fate specification; GO:0010154,fruit development; GO:0009944,polarity specification of adaxial/abaxial axis; GO:2000024,regulation of leaf development; GO:1902183,regulation of shoot apical meristem development; GO:0006355,regulation of transcript…	YABBY protein
Cluster-15967.35977	C2C2-CO-like	TF	C2C2->C2C2-CO-like	388.204	105.542	-1.88092	down	K12135 zinc finger protein CONSTANS | (RefSeq) hypothetical protein (A)	hypothetical protein RCOM_0555710 [Ricinus communis]	RecName: Full=Zinc finger protein CONSTANS-LIKE 13;	SubName: Full=Uncharacterized protein {ECO:0000313|EMBL:EEF41640.1};	--	GO:0005634,nucleus; GO:0003700,DNA-binding transcription factor activity; GO:0043565,sequence-specific DNA binding; GO:0044212,transcription regulatory region DNA binding; GO:0008270,zinc ion binding; GO:0006355,regulation of transcription, DNA-templated	B-box zinc finger
Cluster-15967.36008	Others	TR	Others	24.9003	1.37938	-4.08332	down	K12130 pseudo-response regulator 5 | (RefSeq) two-component response regulator-like APRR5 (A)	PREDICTED: two-component response regulator-like APRR5 isoform X1 [Theobroma cacao]	RecName: Full=Two-component response regulator-like APRR5; AltName: Full=Pseudo-response regulator 5;	SubName: Full=Pseudo-response regulator 5, putative isoform 2 {ECO:0000313|EMBL:EOY23707.1};	GATA-4/5/6 transcription factors	GO:0005634,nucleus; GO:0000160,phosphorelay signal transduction system; GO:0006355,regulation of transcription, DNA-templated; GO:0048511,rhythmic process; GO:0006351,transcription, DNA-templated	CCT motif
Cluster-15967.36117	MYB-related	TF	MYB->MYB-related	88.9669	36.7712	-1.27107	down	K09422 transcription factor MYB, plant | (RefSeq) myb-related protein 308-like (A)	hypothetical protein CUMW_287410 [Citrus unshiu]	RecName: Full=Myb-related protein 308;	SubName: Full=Uncharacterized protein {ECO:0000313|EnsemblPlants:HORVU4Hr1G018360.9};	Transcription factor, Myb superfamily	GO:0005634,nucleus; GO:0003677,DNA binding; GO:0006355,regulation of transcription, DNA-templated; GO:0006351,transcription, DNA-templated	Myb-like DNA-binding domain
Cluster-15967.36127	MYB-related	TF	MYB->MYB-related	14.7728	113.756	2.92304	up	K09422 transcription factor MYB, plant | (RefSeq) transcription factor MYB82 (A)	r2r3-myb transcription factor, putative [Ricinus communis]	RecName: Full=Transcription factor MYB23; AltName: Full=Myb-related protein 23; Short=AtMYB23;	SubName: Full=R2r3-myb transcription factor, putative {ECO:0000313|EMBL:EEF52016.1};	Transcription factor, Myb superfamily	GO:0005634,nucleus; GO:0003700,DNA-binding transcription factor activity; GO:0000981,DNA-binding transcription factor activity, RNA polymerase II-specific; GO:0043565,sequence-specific DNA binding; GO:0001135,RNA polymerase II transcription regulator recruiting activity; GO:0044212,transcription regulatory region DNA binding; GO:0006357,regulation of transcription by RNA polymerase II; GO:0006355…	Myb-like DNA-binding domain
Cluster-15967.36207	NAC	TF	NAC	794.909	65.5964	-3.61027	down	--	NAC domain-containing protein 73-like [Durio zibethinus]	RecName: Full=NAC domain-containing protein 73 {ECO:0000303|PubMed:15029955}; Short=ANAC073 {ECO:0000303|PubMed:15029955}; AltName: Full=Protein SECONDARY WALL-ASSOCIATED NAC DOMAIN PROTEIN 2 {ECO:0000303|PubMed:18952777};	SubName: Full=NAC domain containing protein 73 {ECO:0000313|EMBL:EOX99534.1};	--	GO:0005634,nucleus; GO:0003700,DNA-binding transcription factor activity; GO:0043565,sequence-specific DNA binding; GO:0044212,transcription regulatory region DNA binding; GO:0045893,positive regulation of transcription, DNA-templated; GO:2000652,regulation of secondary cell wall biogenesis; GO:0006351,transcription, DNA-templated	No apical meristem (NAM) protein
Cluster-15967.36262	LOB	TF	LOB	54.8551	19.8454	-1.47214	down	K02725 20S proteasome subunit alpha 6 [EC:3.4.25.1] | (RefSeq) proteasome subunit alpha type-1-like (A)	LOB domain-containing protein 1 [Theobroma cacao]	RecName: Full=LOB domain-containing protein 1; AltName: Full=ASYMMETRIC LEAVES 2-like protein 8; Short=AS2-like protein 8;	SubName: Full=LOB domain-containing protein 1 {ECO:0000313|EMBL:EOY33105.1};	--	GO:0005739,mitochondrion	Lateral organ boundaries (LOB) domain
Cluster-15967.36283	C2H2	TF	C2H2	196.878	46.258	-2.09499	down	K14841 ribosome biogenesis protein NSA1 | (RefSeq) WD repeat-containing protein DDB_G0290555 (A)	zinc finger protein ZAT12-like [Hevea brasiliensis]	RecName: Full=Zinc finger protein ZAT11;	SubName: Full=Uncharacterized protein {ECO:0000313|EMBL:OAY37849.1};	FOG: Zn-finger	GO:0005634,nucleus; GO:0003700,DNA-binding transcription factor activity; GO:0046872,metal ion binding; GO:0003676,nucleic acid binding; GO:0071289,cellular response to nickel ion; GO:2000280,regulation of root development; GO:0006355,regulation of transcription, DNA-templated; GO:0010200,response to chitin; GO:0006351,transcription, DNA-templated	C2H2-type zinc finger
Cluster-15967.36406	AP2/ERF-AP2	TF	AP2/ERF->AP2/ERF-AP2	0	61.0708	8.24636	up	K09285 AP2-like factor, ANT lineage | (RefSeq) AP2-like ethylene-responsive transcription factor At1g16060 (A)	PREDICTED: AP2-like ethylene-responsive transcription factor At1g16060 [Gossypium raimondii]	RecName: Full=AP2-like ethylene-responsive transcription factor At1g16060;	SubName: Full=Uncharacterized protein {ECO:0000313|EMBL:KJB76641.1};	--	GO:0005634,nucleus; GO:0003677,DNA binding; GO:0003700,DNA-binding transcription factor activity; GO:0000981,DNA-binding transcription factor activity, RNA polymerase II-specific; GO:0009873,ethylene-activated signaling pathway; GO:0007275,multicellular organism development; GO:0010187,negative regulation of seed germination; GO:1901959,positive regulation of cutin biosynthetic process; GO:004572…	AP2 domain
Cluster-15967.36553	GRAS	TF	GRAS	1.16597	62.9403	5.85147	up	K14494 DELLA protein | (RefSeq) DELLA protein GAI-like (A)	uncharacterized protein LOC110422300 [Herrania umbratica]	RecName: Full=DELLA protein GAI1; AltName: Full=Gibberellic acid-insensitive mutant protein 1; AltName: Full=VvGAI1;	SubName: Full=Uncharacterized protein {ECO:0000313|EMBL:EOY04778.1};	--	GO:0005634,nucleus; GO:0000989,NA; GO:0009740,gibberellic acid mediated signaling pathway; GO:0006355,regulation of transcription, DNA-templated; GO:0006351,transcription, DNA-templated	GRAS domain family
Cluster-15967.36601	GRAS	TF	GRAS	68.0126	13.2387	-2.34803	down	K14494 DELLA protein | (RefSeq) Sm_DELLA1; GRAS-family protein (A)	scarecrow-like protein 34 [Carica papaya]	RecName: Full=Scarecrow-like protein 34; Short=AtSCL34; AltName: Full=GRAS family protein 12; Short=AtGRAS-12;	SubName: Full=GRAS family transcription factor isoform 1 {ECO:0000313|EMBL:EOY33999.1};	--	GO:0005634,nucleus; GO:0003700,DNA-binding transcription factor activity; GO:0043565,sequence-specific DNA binding; GO:0006355,regulation of transcription, DNA-templated; GO:0006351,transcription, DNA-templated	GRAS domain family
Cluster-15967.3664	AP2/ERF-ERF	TF	AP2/ERF->AP2/ERF-ERF	189.258	17.9117	-3.37058	down	K09286 EREBP-like factor | (RefSeq) ethylene-responsive transcription factor ERF105-like (A)	ethylene-responsive transcription factor ERF107-like [Durio zibethinus]	RecName: Full=Ethylene-responsive transcription factor ERF106;	SubName: Full=Ethylene-responsive element binding factor, putative {ECO:0000313|EMBL:EOY22778.1};	--	GO:0005634,nucleus; GO:0003677,DNA binding; GO:0003700,DNA-binding transcription factor activity; GO:0009873,ethylene-activated signaling pathway; GO:0006351,transcription, DNA-templated	AP2 domain
Cluster-15967.36722	GARP-G2-like	TF	GARP->GARP-G2-like	96.6647	44.5381	-1.11633	down	K12741 heterogeneous nuclear ribonucleoprotein A1/A3 | (RefSeq) RNA-binding protein Musashi homolog 2 (A)	Homeodomain-like superfamily protein isoform 1 [Theobroma cacao]	RecName: Full=Myb-related protein 2 {ECO:0000303|PubMed:21255164}; AltName: Full=Myb family transcription factor PHL9 {ECO:0000305}; AltName: Full=Protein NITROGEN STARVATION RESPONSE 1 {ECO:0000303|PubMed:15592750}; Short=AtNSR1 {ECO:0000303|PubMed:15592750}; AltName: Full=Protein PHR1-LIKE 9 {ECO:0000305};	SubName: Full=Homeodomain-like superfamily protein isoform 1 {ECO:0000313|EMBL:EOY11198.1};	--	GO:0005634,nucleus; GO:0003677,DNA binding; GO:0003700,DNA-binding transcription factor activity; GO:0006351,transcription, DNA-templated	MYB-CC type transfactor, LHEQLE motif
Cluster-15967.36783	Tify	TF	Tify	290.705	135.642	-1.0983	down	K13464 jasmonate ZIM domain-containing protein | (RefSeq) protein TIFY 11B (A)	Jasmonate-zim-domain protein 6, putative isoform 3 [Theobroma cacao]	RecName: Full=Protein TIFY 11B; AltName: Full=Jasmonate ZIM domain-containing protein 6;	SubName: Full=Jasmonate-zim-domain protein 6, putative isoform 3 {ECO:0000313|EMBL:EOY27301.1};	--	GO:0005634,nucleus; GO:0003714,transcription corepressor activity; GO:0006952,defense response; GO:1903507,negative regulation of nucleic acid-templated transcription; GO:0031347,regulation of defense response; GO:2000022,regulation of jasmonic acid mediated signaling pathway; GO:0006355,regulation of transcription, DNA-templated; GO:0009753,response to jasmonic acid; GO:0009611,response to wound…	tify domain
Cluster-15967.36845	LOB	TF	LOB	321.886	76.1269	-2.07775	down	K02725 20S proteasome subunit alpha 6 [EC:3.4.25.1] | (RefSeq) proteasome subunit alpha type-1-like (A)	hypothetical protein COLO4_25252 [Corchorus olitorius]	RecName: Full=LOB domain-containing protein 1; AltName: Full=ASYMMETRIC LEAVES 2-like protein 8; Short=AS2-like protein 8;	SubName: Full=Uncharacterized protein {ECO:0000313|EMBL:OMO77239.1};	--	GO:0005739,mitochondrion	Lateral organ boundaries (LOB) domain
Cluster-15967.36852	LOB	TF	LOB	5.2361	17.1272	1.73704	up	K21994 LOB domain-containing protein 18 | (RefSeq) LOB domain-containing protein 18 (A)	PREDICTED: LOB domain-containing protein 38 [Theobroma cacao]	RecName: Full=LOB domain-containing protein 39; AltName: Full=ASYMMETRIC LEAVES 2-like protein 41; Short=AS2-like protein 41;	SubName: Full=LOB domain-containing protein 38 {ECO:0000313|EMBL:EOX91642.1};	--	--	Lateral organ boundaries (LOB) domain
Cluster-15967.3720	bHLH	TF	bHLH	106.264	322.43	1.59871	up	K18878 BHLH transcription factor Upa20 | (RefSeq) Upa20; transcription factor bHLH137-like (A)	PREDICTED: transcription factor BPE [Gossypium raimondii]	RecName: Full=Transcription factor BPE; AltName: Full=Basic helix-loop-helix protein 31; Short=AtbHLH31; Short=bHLH 31; AltName: Full=Protein BIG PETAL; AltName: Full=Transcription factor EN 88; AltName: Full=bHLH transcription factor bHLH031;	SubName: Full=Uncharacterized protein {ECO:0000313|EMBL:KJB31389.1};	--	GO:0005634,nucleus; GO:0003677,DNA binding; GO:0003700,DNA-binding transcription factor activity; GO:0046983,protein dimerization activity; GO:0048446,petal morphogenesis; GO:0006355,regulation of transcription, DNA-templated; GO:0006351,transcription, DNA-templated	Helix-loop-helix DNA-binding domain
Cluster-15967.37342	WRKY	TF	WRKY	160.689	72.7403	-1.13976	down	K12835 ATP-dependent RNA helicase DDX42 [EC:3.6.4.13] | (RefSeq) DEAD-box ATP-dependent RNA helicase 24 isoform X1 (A)	PREDICTED: probable WRKY transcription factor 48 [Theobroma cacao]	RecName: Full=Probable WRKY transcription factor 48; AltName: Full=WRKY DNA-binding protein 48;	SubName: Full=WRKY DNA-binding protein 48, putative isoform 1 {ECO:0000313|EMBL:EOY06768.1};	--	GO:0005634,nucleus; GO:0003677,DNA binding; GO:0003700,DNA-binding transcription factor activity; GO:0043565,sequence-specific DNA binding; GO:0042742,defense response to bacterium; GO:0045893,positive regulation of transcription, DNA-templated; GO:0009617,response to bacterium; GO:0010200,response to chitin; GO:0006351,transcription, DNA-templated	WRKY DNA -binding domain
Cluster-15967.37343	WRKY	TF	WRKY	160.689	72.7403	-1.13976	down	K12835 ATP-dependent RNA helicase DDX42 [EC:3.6.4.13] | (RefSeq) DEAD-box ATP-dependent RNA helicase 24 isoform X1 (A)	PREDICTED: probable WRKY transcription factor 48 [Theobroma cacao]	RecName: Full=Probable WRKY transcription factor 48; AltName: Full=WRKY DNA-binding protein 48;	SubName: Full=WRKY DNA-binding protein 48, putative isoform 1 {ECO:0000313|EMBL:EOY06768.1};	--	GO:0005634,nucleus; GO:0003677,DNA binding; GO:0003700,DNA-binding transcription factor activity; GO:0043565,sequence-specific DNA binding; GO:0042742,defense response to bacterium; GO:0045893,positive regulation of transcription, DNA-templated; GO:0009617,response to bacterium; GO:0010200,response to chitin; GO:0006351,transcription, DNA-templated	WRKY DNA -binding domain
Cluster-15967.3763	NAC	TF	NAC	417.356	185.789	-1.16877	down	--	NAC domain containing protein 73 [Theobroma cacao]	RecName: Full=NAC domain-containing protein 73 {ECO:0000303|PubMed:15029955}; Short=ANAC073 {ECO:0000303|PubMed:15029955}; AltName: Full=Protein SECONDARY WALL-ASSOCIATED NAC DOMAIN PROTEIN 2 {ECO:0000303|PubMed:18952777};	SubName: Full=NAC domain containing protein 73 {ECO:0000313|EMBL:EOY28152.1};	--	GO:0005634,nucleus; GO:0003700,DNA-binding transcription factor activity; GO:0043565,sequence-specific DNA binding; GO:0044212,transcription regulatory region DNA binding; GO:0045893,positive regulation of transcription, DNA-templated; GO:2000652,regulation of secondary cell wall biogenesis; GO:0006351,transcription, DNA-templated	No apical meristem (NAM) protein
Cluster-15967.37655	Others	TR	Others	787.511	130.612	-2.59466	down	--	PREDICTED: zinc finger protein CONSTANS-LIKE 1-like [Gossypium hirsutum]	RecName: Full=B-box domain protein 31 {ECO:0000303|PubMed:19920209}; Short=AtBBX31 {ECO:0000303|PubMed:19920209}; AltName: Full=Microprotein 1B {ECO:0000303|PubMed:27015278};	SubName: Full=zinc finger protein CONSTANS-LIKE 1-like {ECO:0000313|RefSeq:XP_016674865.1};	--	GO:0005634,nucleus; GO:0003700,DNA-binding transcription factor activity; GO:0030674,protein binding, bridging; GO:0008270,zinc ion binding; GO:0007623,circadian rhythm; GO:0009909,regulation of flower development; GO:0006355,regulation of transcription, DNA-templated; GO:0010224,response to UV-B	B-box zinc finger
Cluster-15967.37879	bHLH	TF	bHLH	1.72391	51.8827	4.8445	up	K13422 transcription factor MYC2 | (RefSeq) transcription factor MYC2 (A)	transcription factor bHLH91-like [Durio zibethinus]	RecName: Full=Transcription factor bHLH91; AltName: Full=Basic helix-loop-helix protein 91; Short=AtbHLH91; Short=bHLH 91; AltName: Full=Transcription factor EN 25; AltName: Full=bHLH transcription factor bHLH091;	SubName: Full=Basic helix-loop-helix DNA-binding superfamily protein, putative isoform 1 {ECO:0000313|EMBL:EOY17566.1};	--	GO:0005634,nucleus; GO:0003677,DNA binding; GO:0003700,DNA-binding transcription factor activity; GO:0046983,protein dimerization activity; GO:0048658,anther wall tapetum development; GO:0052543,callose deposition in cell wall; GO:0009555,pollen development; GO:0006355,regulation of transcription, DNA-templated; GO:0006351,transcription, DNA-templated	Helix-loop-helix DNA-binding domain
Cluster-15967.38105	bHLH	TF	bHLH	43.3956	98.4932	1.18189	up	K18878 BHLH transcription factor Upa20 | (RefSeq) Upa20; transcription factor bHLH137-like (A)	transcription factor BHLH089-like isoform X1 [Durio zibethinus]	RecName: Full=Transcription factor BHLH094 {ECO:0000305}; AltName: Full=Basic helix-loop-helix protein 94 {ECO:0000303|PubMed:16896230}; Short=OsbHLH094 {ECO:0000303|PubMed:16896230}; AltName: Full=bHLH transcription factor bHLH094 {ECO:0000305};	SubName: Full=Uncharacterized protein {ECO:0000313|EMBL:KJB31389.1};	--	GO:0005634,nucleus; GO:0003677,DNA binding; GO:0046983,protein dimerization activity; GO:0006355,regulation of transcription, DNA-templated; GO:0006351,transcription, DNA-templated	Helix-loop-helix DNA-binding domain
Cluster-15967.38140	AP2/ERF-ERF	TF	AP2/ERF->AP2/ERF-ERF	125.311	32.3271	-1.93417	down	K09286 EREBP-like factor | (RefSeq) ethylene-responsive transcription factor ERF043-like (A)	PREDICTED: ethylene-responsive transcription factor ERF039 [Theobroma cacao]	RecName: Full=Ethylene-responsive transcription factor ERF034;	SubName: Full=Ethylene response factor 2 {ECO:0000313|EMBL:EOY19374.1};	--	GO:0005634,nucleus; GO:0003700,DNA-binding transcription factor activity; GO:0044212,transcription regulatory region DNA binding; GO:0009873,ethylene-activated signaling pathway; GO:0006351,transcription, DNA-templated	AP2 domain
Cluster-15967.38271	MYB	TF	MYB->MYB	52.3546	188.274	1.84372	up	K01673 carbonic anhydrase [EC:4.2.1.1] | (RefSeq) carbonic anhydrase 2-like isoform X1 (A)	hypothetical protein POPTR_0010s05080g [Populus trichocarpa]	RecName: Full=Carbonic anhydrase, chloroplastic; EC=4.2.1.1; AltName: Full=Carbonate dehydratase; Flags: Precursor;	RecName: Full=Carbonic anhydrase {ECO:0000256|RuleBase:RU003956}; EC=4.2.1.1 {ECO:0000256|RuleBase:RU003956}; AltName: Full=Carbonate dehydratase {ECO:0000256|RuleBase:RU003956};	Predicted carbonic anhydrase involved in protection against oxidative damage	GO:0009570,chloroplast stroma; GO:0004089,carbonate dehydratase activity; GO:0008270,zinc ion binding; GO:0015976,carbon utilization	Carbonic anhydrase
Cluster-15967.387	MYB	TF	MYB->MYB	2.11166	20.3358	3.2277	up	K09422 transcription factor MYB, plant | (RefSeq) transcription factor LAF1 (A)	PREDICTED: transcription factor LAF1 [Theobroma cacao]	RecName: Full=Transcription factor LAF1 {ECO:0000303|PubMed:11581165}; AltName: Full=Myb-related protein 18 {ECO:0000303|PubMed:9839469}; Short=AtMYB18 {ECO:0000303|PubMed:9839469}; AltName: Full=Protein LONG AFTER FAR-RED LIGHT 1 {ECO:0000303|PubMed:11581165};	SubName: Full=Myb domain protein 18, putative {ECO:0000313|EMBL:EOY23173.1};	Transcription factor, Myb superfamily	GO:0016607,nuclear speck; GO:0005634,nucleus; GO:0003700,DNA-binding transcription factor activity; GO:0000981,DNA-binding transcription factor activity, RNA polymerase II-specific; GO:0043565,sequence-specific DNA binding; GO:0001135,RNA polymerase II transcription regulator recruiting activity; GO:0044212,transcription regulatory region DNA binding; GO:0030154,cell differentiation; GO:0010018,f…	Myb-like DNA-binding domain
Cluster-15967.38805	WRKY	TF	WRKY	112.469	3.29624	-4.9966	down	K12835 ATP-dependent RNA helicase DDX42 [EC:3.6.4.13] | (RefSeq) DEAD-box ATP-dependent RNA helicase 24 isoform X1 (A)	PREDICTED: probable WRKY transcription factor 75 [Theobroma cacao]	RecName: Full=Probable WRKY transcription factor 75; AltName: Full=WRKY DNA-binding protein 75;	SubName: Full=WRKY DNA-binding protein 75 {ECO:0000313|EMBL:EOX99760.1};	--	GO:0005634,nucleus; GO:0003700,DNA-binding transcription factor activity; GO:0000978,RNA polymerase II proximal promoter sequence-specific DNA binding; GO:0044212,transcription regulatory region DNA binding; GO:0010055,atrichoblast differentiation; GO:0048527,lateral root development; GO:0000122,negative regulation of transcription by RNA polymerase II; GO:0043620,regulation of DNA-templated tran…	WRKY DNA -binding domain
Cluster-15967.38810	WRKY	TF	WRKY	13.5068	0	-6.35917	down	K12835 ATP-dependent RNA helicase DDX42 [EC:3.6.4.13] | (RefSeq) DEAD-box ATP-dependent RNA helicase 24 isoform X1 (A)	WRKY DNA-binding protein 50 [Arabidopsis thaliana]	RecName: Full=Probable WRKY transcription factor 50; AltName: Full=WRKY DNA-binding protein 50;	SubName: Full=Uncharacterized protein At5g26170 {ECO:0000313|EMBL:BAH30597.1}; Flags: Fragment;	--	GO:0005634,nucleus; GO:0003700,DNA-binding transcription factor activity; GO:0043565,sequence-specific DNA binding; GO:0050832,defense response to fungus; GO:0009867,jasmonic acid mediated signaling pathway; GO:0006351,transcription, DNA-templated	--
Cluster-15967.3900	GRAS	TF	GRAS	161.099	36.1281	-2.15108	down	K14494 DELLA protein | (RefSeq) DELLA protein GAI-like (A)	scarecrow-like protein 33 [Durio zibethinus]	RecName: Full=Scarecrow-like protein 14; Short=AtSCL14; AltName: Full=GRAS family protein 2; Short=AtGRAS-2;	SubName: Full=GRAS family transcription factor, putative isoform 4 {ECO:0000313|EMBL:EOY34002.1}; Flags: Fragment;	--	GO:0005829,cytosol; GO:0005634,nucleus; GO:0003700,DNA-binding transcription factor activity; GO:0043565,sequence-specific DNA binding; GO:0045893,positive regulation of transcription, DNA-templated; GO:0006355,regulation of transcription, DNA-templated; GO:0009410,response to xenobiotic stimulus; GO:0006351,transcription, DNA-templated	GRAS domain family
Cluster-15967.39241	MYB-related	TF	MYB->MYB-related	1.33343	16.5059	3.53653	up	K09422 transcription factor MYB, plant | (RefSeq) MYBA6; R2R3 MYB transcription factor (A)	MYB1 [Morella rubra]	RecName: Full=Transcription factor MYB113; AltName: Full=Myb-related protein 113; Short=AtMYB113;	SubName: Full=MYB1 {ECO:0000313|EMBL:ADG21957.1};	Transcription factor, Myb superfamily	GO:0005634,nucleus; GO:0003700,DNA-binding transcription factor activity; GO:0000981,DNA-binding transcription factor activity, RNA polymerase II-specific; GO:0043565,sequence-specific DNA binding; GO:0001135,RNA polymerase II transcription regulator recruiting activity; GO:0044212,transcription regulatory region DNA binding; GO:0030154,cell differentiation; GO:0007275,multicellular organism deve…	Myb-like DNA-binding domain
Cluster-15967.39502	GRAS	TF	GRAS	4.21176	27.8544	2.69378	up	K14494 DELLA protein | (RefSeq) VVGAI1; DELLA protein GAI1 (A)	GAI-like protein 1, partial [Parthenocissus chinensis]	RecName: Full=DELLA protein GAI1; AltName: Full=Gibberellic acid-insensitive mutant protein 1; AltName: Full=VvGAI1;	SubName: Full=GAI-like protein 1 {ECO:0000313|EMBL:ADQ47635.1}; Flags: Fragment;	--	GO:0005634,nucleus; GO:0000989,NA; GO:0009740,gibberellic acid mediated signaling pathway; GO:0006355,regulation of transcription, DNA-templated; GO:0006351,transcription, DNA-templated	GRAS domain family
Cluster-15967.40067	NAC	TF	NAC	0.333359	21.6743	5.79166	up	K00521 ferric-chelate reductase [EC:1.16.1.7] | (RefSeq) ferric reduction oxidase 7, chloroplastic-like (A)	NAM domain-containing protein [Cephalotus follicularis]	RecName: Full=NAC domain-containing protein 68 {ECO:0000303|PubMed:15029955}; Short=ONAC068 {ECO:0000303|PubMed:15029955}; AltName: Full=OsNAC4 {ECO:0000303|PubMed:10660065};	SubName: Full=NAM domain-containing protein {ECO:0000313|EMBL:GAV80338.1};	--	GO:0005634,nucleus; GO:0003677,DNA binding; GO:0006355,regulation of transcription, DNA-templated; GO:0006351,transcription, DNA-templated	No apical meristem (NAM) protein
Cluster-15967.40134	NAC	TF	NAC	240.23	107.344	-1.1593	down	K00521 ferric-chelate reductase [EC:1.16.1.7] | (RefSeq) ferric reduction oxidase 7, chloroplastic-like (A)	NAC transcription factor 25-like [Manihot esculenta]	RecName: Full=NAC transcription factor 25; Short=AtNAC025;	SubName: Full=NAC transcription factors 83 {ECO:0000313|EMBL:ALC79060.1};	--	GO:0005634,nucleus; GO:0003677,DNA binding; GO:0003700,DNA-binding transcription factor activity; GO:0009793,embryo development ending in seed dormancy; GO:0006351,transcription, DNA-templated	No apical meristem (NAM) protein
Cluster-15967.40135	NAC	TF	NAC	18.3092	4.38019	-2.04664	down	K00521 ferric-chelate reductase [EC:1.16.1.7] | (RefSeq) ferric reduction oxidase 7, chloroplastic-like (A)	PREDICTED: NAC transcription factor 25 [Theobroma cacao]	RecName: Full=NAC transcription factor 25; Short=AtNAC025;	SubName: Full=NAC domain containing protein 25 {ECO:0000313|EMBL:EOY28334.1};	--	GO:0005634,nucleus; GO:0003677,DNA binding; GO:0003700,DNA-binding transcription factor activity; GO:0009793,embryo development ending in seed dormancy; GO:0006351,transcription, DNA-templated	No apical meristem (NAM) protein
Cluster-15967.40477	OFP	TF	OFP	17.0375	147.708	3.14974	up	K14834 nucleolar complex protein 3 | (RefSeq) nucleolar complex protein 3 homolog isoform X1 (A)	transcription repressor OFP13-like [Durio zibethinus]	RecName: Full=Transcription repressor OFP13; AltName: Full=Ovate family protein 13; Short=AtOFP13;	SubName: Full=Ovate family protein 13, putative {ECO:0000313|EMBL:EOY08420.1};	--	GO:0005634,nucleus; GO:0045892,negative regulation of transcription, DNA-templated; GO:0006351,transcription, DNA-templated	Transcriptional repressor, ovate
Cluster-15967.40627	bZIP	TF	bZIP	230.379	40.6484	-2.4984	down	K14431 transcription factor TGA | (RefSeq) transcription factor TGA9 isoform X1 (A)	bZIP family protein [Populus trichocarpa]	RecName: Full=Transcription factor TGA9 {ECO:0000303|PubMed:20805327}; AltName: Full=Protein TGACG (TGA) motif-binding protein 9 {ECO:0000303|PubMed:20805327}; AltName: Full=bZIP transcription factor 21 {ECO:0000303|PubMed:11906833}; Short=AtbZIP21 {ECO:0000303|PubMed:11906833};	SubName: Full=BZIP transcription factor family protein isoform 1 {ECO:0000313|EMBL:EOY33449.1};	--	GO:0005634,nucleus; GO:0003700,DNA-binding transcription factor activity; GO:0042803,protein homodimerization activity; GO:0043565,sequence-specific DNA binding; GO:0048653,anther development; GO:0071588,hydrogen peroxide mediated signaling pathway; GO:0002237,response to molecule of bacterial origin; GO:0006351,transcription, DNA-templated	Seed dormancy control
Cluster-15967.408	SNF2	TR	SNF2	15.0389	31.6968	1.1039	up	K10875 DNA repair and recombination protein RAD54 and RAD54-like protein [EC:3.6.4.-] | (RefSeq) protein CHROMATIN REMODELING 25 (A)	protein CHROMATIN REMODELING 25 [Herrania umbratica]	RecName: Full=Protein CHROMATIN REMODELING 25; Short=AtCHR25; EC=3.6.4.-; AltName: Full=DNA repair and recombination protein RAD54 {ECO:0000303|PubMed:17227544}; Short=AtRAD54 {ECO:0000303|PubMed:17227544};	SubName: Full=DNA repair and recombination protein RAD54-like isoform 1 {ECO:0000313|EMBL:EOX98235.1};	DNA repair protein, SNF2 family	GO:0005634,nucleus; GO:0005524,ATP binding; GO:0003677,DNA binding; GO:0004386,helicase activity; GO:0007049,cell cycle; GO:0051301,cell division; GO:0071480,cellular response to gamma radiation; GO:0071248,cellular response to metal ion; GO:0000724,double-strand break repair via homologous recombination; GO:0045003,double-strand break repair via synthesis-dependent strand annealing; GO:0051701,i…	Helicase conserved C-terminal domain
Cluster-15967.40800	MYB	TF	MYB->MYB	6.12739	22.2869	1.86236	up	K09422 transcription factor MYB, plant | (RefSeq) transcription factor MYB114-like (A)	PREDICTED: transcription factor MYB114-like [Gossypium hirsutum]	RecName: Full=Transcription repressor MYB5; AltName: Full=AtM2; AltName: Full=Myb-related protein 5; Short=AtMYB5;	SubName: Full=transcription factor MYB114-like {ECO:0000313|RefSeq:XP_016753002.1};	Transcription factor, Myb superfamily	GO:0005634,nucleus; GO:0003700,DNA-binding transcription factor activity; GO:0000981,DNA-binding transcription factor activity, RNA polymerase II-specific; GO:0043565,sequence-specific DNA binding; GO:0001135,RNA polymerase II transcription regulator recruiting activity; GO:0044212,transcription regulatory region DNA binding; GO:0048354,mucilage biosynthetic process involved in seed coat developm…	Myb-like DNA-binding domain
Cluster-15967.41424	NAC	TF	NAC	53.3257	24.2282	-1.14429	down	K00521 ferric-chelate reductase [EC:1.16.1.7] | (RefSeq) ferric reduction oxidase 7, chloroplastic-like (A)	PREDICTED: NAC domain-containing protein 86 [Theobroma cacao]	RecName: Full=NAC domain-containing protein 45 {ECO:0000312|EMBL:AEE73912.1};	SubName: Full=NAC domain protein, IPR003441, putative isoform 1 {ECO:0000313|EMBL:EOY03135.1};	--	GO:0005634,nucleus; GO:0003700,DNA-binding transcription factor activity; GO:0044212,transcription regulatory region DNA binding; GO:0090603,sieve element differentiation; GO:0090602,sieve element enucleation; GO:0006351,transcription, DNA-templated	No apical meristem (NAM) protein
Cluster-15967.41471	MYB-related	TF	MYB->MYB-related	151.997	44.6426	-1.75866	down	K09422 transcription factor MYB, plant | (RefSeq) transcription repressor MYB6-like (A)	PREDICTED: transcription repressor MYB6-like [Lupinus angustifolius]	RecName: Full=Transcription repressor MYB4; AltName: Full=Myb-related protein 4; Short=AtMYB4;	SubName: Full=Uncharacterized protein {ECO:0000313|EMBL:KRH54016.1, ECO:0000313|EnsemblPlants:GLYMA06G16820.1};	Transcription factor, Myb superfamily	GO:0005634,nucleus; GO:0003677,DNA binding; GO:0003700,DNA-binding transcription factor activity; GO:0000981,DNA-binding transcription factor activity, RNA polymerase II-specific; GO:0043565,sequence-specific DNA binding; GO:0001135,RNA polymerase II transcription regulator recruiting activity; GO:0044212,transcription regulatory region DNA binding; GO:0030154,cell differentiation; GO:1903086,neg…	Myb-like DNA-binding domain
Cluster-15967.41583	Others	TR	Others	15.2006	53.5153	1.79479	up	K12129 pseudo-response regulator 7 | (RefSeq) two-component response regulator-like PRR37 (A)	unnamed protein product, partial [Vitis vinifera]	RecName: Full=Two-component response regulator-like APRR3; AltName: Full=Pseudo-response regulator 3;	SubName: Full=Uncharacterized protein {ECO:0000313|EMBL:CBI16234.3};	GATA-4/5/6 transcription factors	GO:0005634,nucleus; GO:0000160,phosphorelay signal transduction system; GO:0006355,regulation of transcription, DNA-templated; GO:0048511,rhythmic process; GO:0006351,transcription, DNA-templated	Response regulator receiver domain
Cluster-15967.41905	IWS1	TR	IWS1	6.90446	20.6005	1.55055	up	K17498 transcription factor SPN1 | (RefSeq) protein IWS1 homolog 1 (A)	protein IWS1 homolog 1 [Prunus avium]	RecName: Full=Protein IWS1 homolog 1 {ECO:0000305}; Short=AtIWS1 {ECO:0000303|PubMed:20139304}; AltName: Full=Interacts with SPT6 protein 1 {ECO:0000305}; AltName: Full=Protein HIGH NITROGEN INSENSITIVE 9; AltName: Full=Protein SUPPRESSOR OF BES-1-D 1 {ECO:0000305};	SubName: Full=Uncharacterized protein {ECO:0000313|EMBL:EMJ11167.1};	Uncharacterized conserved protein	GO:0005634,nucleus; GO:0009742,brassinosteroid mediated signaling pathway; GO:0032784,regulation of DNA-templated transcription, elongation; GO:2001253,regulation of histone H3-K36 trimethylation; GO:0010793,regulation of mRNA export from nucleus; GO:0050684,regulation of mRNA processing; GO:0006351,transcription, DNA-templated	--
Cluster-15967.42390	SBP	TF	SBP	35.3572	167.8	2.23019	up	K13415 protein brassinosteroid insensitive 1 [EC:2.7.10.1 2.7.11.1] | (RefSeq) uncharacterized protein LOC103413440 isoform X1 (A)	squamosa promoter binding protein-like 1 [Shorea beccariana]	RecName: Full=Squamosa promoter-binding-like protein 9;	SubName: Full=Squamosa promoter binding protein-like 1 {ECO:0000313|EMBL:BAN89457.1};	--	GO:0005737,cytoplasm; GO:0005634,nucleus; GO:0003677,DNA binding; GO:0003700,DNA-binding transcription factor activity; GO:0046872,metal ion binding; GO:0048653,anther development; GO:0048366,leaf development; GO:2000025,regulation of leaf formation; GO:0006355,regulation of transcription, DNA-templated; GO:0006351,transcription, DNA-templated	SBP domain
Cluster-15967.42403	MYB-related	TF	MYB->MYB-related	7.8343	21.0999	1.41272	up	K15397 3-ketoacyl-CoA synthase [EC:2.3.1.199] | (RefSeq) 3-ketoacyl-CoA synthase 17-like (A)	PREDICTED: protein RADIALIS-like 3 [Vitis vinifera]	RecName: Full=Protein RADIALIS-like 3; Short=AtRL3; Short=Protein RAD-like 3;	SubName: Full=Uncharacterized protein {ECO:0000313|EMBL:CAN74946.1};	Zuotin and related molecular chaperones (DnaJ superfamily), contains DNA-binding domains	GO:0005634,nucleus; GO:0003677,DNA binding; GO:0003700,DNA-binding transcription factor activity; GO:0006351,transcription, DNA-templated	Myb-like DNA-binding domain
Cluster-15967.4241	GRAS	TF	GRAS	28.3366	2.04426	-3.76873	down	K14494 DELLA protein | (RefSeq) DELLA protein GAI (A)	GRAS family transcription factor isoform 3, partial [Theobroma cacao]	RecName: Full=Scarecrow-like protein 14; Short=AtSCL14; AltName: Full=GRAS family protein 2; Short=AtGRAS-2;	SubName: Full=GRAS family transcription factor isoform 3 {ECO:0000313|EMBL:EOY34001.1}; Flags: Fragment;	--	GO:0005829,cytosol; GO:0005634,nucleus; GO:0003700,DNA-binding transcription factor activity; GO:0043565,sequence-specific DNA binding; GO:0045893,positive regulation of transcription, DNA-templated; GO:0006355,regulation of transcription, DNA-templated; GO:0009410,response to xenobiotic stimulus; GO:0006351,transcription, DNA-templated	GRAS domain family
Cluster-15967.4251	Others	TR	Others	50.1874	120.399	1.2541	up	K12135 zinc finger protein CONSTANS | (RefSeq) zinc finger protein CONSTANS (A)	putative zinc finger protein At1g68190 isoform X2 [Durio zibethinus]	RecName: Full=Putative zinc finger protein At1g68190;	SubName: Full=B-box zinc finger family protein, putative isoform 5 {ECO:0000313|EMBL:EOY00021.1};	--	GO:0005634,nucleus; GO:0003700,DNA-binding transcription factor activity; GO:0008270,zinc ion binding; GO:0006355,regulation of transcription, DNA-templated	B-box zinc finger
Cluster-15967.42729	HB-HD-ZIP	TF	HB->HB-HD-ZIP	93.8834	218.339	1.21834	up	K09338 homeobox-leucine zipper protein | (RefSeq) homeobox-leucine zipper protein ATHB-12 (A)	PREDICTED: homeobox-leucine zipper protein ATHB-12 [Theobroma cacao]	RecName: Full=Homeobox-leucine zipper protein ATHB-7; AltName: Full=HD-ZIP protein ATHB-7; AltName: Full=Homeodomain transcription factor ATHB-7;	SubName: Full=Homeobox 7, putative {ECO:0000313|EMBL:EOY23889.1};	Transcription factor HEX, contains HOX and HALZ domains	GO:0005634,nucleus; GO:0003700,DNA-binding transcription factor activity; GO:0043565,sequence-specific DNA binding; GO:0045893,positive regulation of transcription, DNA-templated; GO:0009737,response to abscisic acid; GO:0009414,response to water deprivation; GO:0006351,transcription, DNA-templated	Homeodomain
Cluster-15967.42858	LOB	TF	LOB	30.7245	9.93981	-1.61378	down	K21994 LOB domain-containing protein 18 | (RefSeq) LOB domain-containing protein 18 (A)	hypothetical protein COLO4_12557 [Corchorus olitorius]	RecName: Full=LOB domain-containing protein 18; AltName: Full=ASYMMETRIC LEAVES 2-like protein 20; Short=AS2-like protein 20;	SubName: Full=Uncharacterized protein {ECO:0000313|EMBL:OMP00575.1};	--	GO:0005634,nucleus; GO:0010311,lateral root formation; GO:0045893,positive regulation of transcription, DNA-templated; GO:0010089,xylem development	Lateral organ boundaries (LOB) domain
Cluster-15967.42906	AP2/ERF-AP2	TF	AP2/ERF->AP2/ERF-AP2	10.75	95.2552	3.13619	up	K09285 AP2-like factor, ANT lineage | (RefSeq) AP2-like ethylene-responsive transcription factor AIL5 (A)	AP2-like ethylene-responsive transcription factor AIL5, putative [Theobroma cacao]	RecName: Full=AP2-like ethylene-responsive transcription factor AIL5; AltName: Full=Protein AINTEGUMENTA-LIKE 5;	SubName: Full=AP2-like ethylene-responsive transcription factor AIL5, putative {ECO:0000313|EMBL:EOY31870.1};	--	GO:0005634,nucleus; GO:0003677,DNA binding; GO:0003700,DNA-binding transcription factor activity; GO:0060774,auxin mediated signaling pathway involved in phyllotactic patterning; GO:0009873,ethylene-activated signaling pathway; GO:0010311,lateral root formation; GO:0060772,leaf phyllotactic patterning; GO:0060771,phyllotactic patterning; GO:0040019,positive regulation of embryonic development; GO…	AP2 domain
Cluster-15967.43050	Others	TR	Others	312.118	128.073	-1.29031	down	K09377 cysteine and glycine-rich protein | (RefSeq) LIM domain-containing protein WLIM2b-like (A)	PREDICTED: LIM domain-containing protein WLIM2b [Theobroma cacao]	RecName: Full=LIM domain-containing protein WLIM2a {ECO:0000305}; AltName: Full=Widely-expressed LIM protein 2 {ECO:0000303|PubMed:11085265}; Short=AtWLIM2;	SubName: Full=GATA type zinc finger transcription factor family protein, putative {ECO:0000313|EMBL:EOY24679.1};	Regulatory protein MLP and related LIM proteins	GO:0005737,cytoplasm; GO:0005856,cytoskeleton; GO:0051015,actin filament binding; GO:0046872,metal ion binding; GO:0051017,actin filament bundle assembly	LIM domain
Cluster-15967.43109	MYB	TF	MYB->MYB	107.364	1.37562	-6.47789	down	K09422 transcription factor MYB, plant | (RefSeq) trichome differentiation protein GL1-like (A)	trichome differentiation protein GL1-like [Herrania umbratica]	RecName: Full=Transcription factor MYB52 {ECO:0000303|PubMed:9839469}; AltName: Full=Myb-related protein 52 {ECO:0000303|PubMed:9839469}; Short=AtMYB52 {ECO:0000303|PubMed:9839469}; AltName: Full=Protein ABA-HYPERSENSITIVE 1 {ECO:0000303|PubMed:21399993};	SubName: Full=Myb domain protein 52 {ECO:0000313|EMBL:EOY16562.1};	Transcription factor, Myb superfamily	GO:0005634,nucleus; GO:0003700,DNA-binding transcription factor activity; GO:0000981,DNA-binding transcription factor activity, RNA polymerase II-specific; GO:0043565,sequence-specific DNA binding; GO:0001135,RNA polymerase II transcription regulator recruiting activity; GO:0044212,transcription regulatory region DNA binding; GO:0030154,cell differentiation; GO:0071555,cell wall organization; GO:…	Myb-like DNA-binding domain
Cluster-15967.43137	Jumonji	TR	Jumonji	3.5122	54.0693	4.0266	up	K11446 histone demethylase JARID1 [EC:1.14.11.-] | (RefSeq) probable inactive lysine-specific demethylase JMJ19 (A)	probable lysine-specific demethylase ELF6 [Herrania umbratica]	RecName: Full=Probable lysine-specific demethylase ELF6; EC=1.14.11.-; AltName: Full=Early flowering 6; AltName: Full=Jumonji domain-containing protein 11; AltName: Full=Probable lysine-specific histone demethylase ELF6;	SubName: Full=Uncharacterized protein {ECO:0000313|EMBL:OMP01107.1};	DNA-binding protein jumonji/RBP2/SMCY, contains JmjC domain	GO:0005634,nucleus; GO:0051213,dioxygenase activity; GO:0003700,DNA-binding transcription factor activity; GO:0046872,metal ion binding; GO:0003676,nucleic acid binding; GO:0033169,histone H3-K9 demethylation; GO:0048579,negative regulation of long-day photoperiodism, flowering; GO:0048577,negative regulation of short-day photoperiodism, flowering; GO:0006355,regulation of transcription, DNA-temp…	--
Cluster-15967.43519	AP2/ERF-ERF	TF	AP2/ERF->AP2/ERF-ERF	10.1832	24.7871	1.29177	up	K09286 EREBP-like factor | (RefSeq) ethylene-responsive transcription factor ERF086-like (A)	ethylene-responsive transcription factor ERF086-like [Durio zibethinus]	RecName: Full=Ethylene-responsive transcription factor RAP2-11; AltName: Full=Protein RELATED TO APETALA2 11;	SubName: Full=WIN1-like protein, putative {ECO:0000313|EMBL:EOY03545.1};	--	GO:0005634,nucleus; GO:0003700,DNA-binding transcription factor activity; GO:0043565,sequence-specific DNA binding; GO:0035865,cellular response to potassium ion; GO:0009873,ethylene-activated signaling pathway; GO:0048528,post-embryonic root development; GO:0009723,response to ethylene; GO:0000302,response to reactive oxygen species; GO:0006351,transcription, DNA-templated	AP2 domain
Cluster-15967.44141	C2C2-Dof	TF	C2C2->C2C2-Dof	107.424	36.5802	-1.54721	down	K16222 Dof zinc finger protein DOF5.5 | (RefSeq) cyclic dof factor 1 isoform X1 (A)	PREDICTED: dof zinc finger protein DOF1.5 isoform X1 [Theobroma cacao]	RecName: Full=Dof zinc finger protein DOF1.5; Short=AtDOF1.5;	SubName: Full=Dof-domain transcription factor protein {ECO:0000313|EMBL:EOY28004.1};	--	GO:0005634,nucleus; GO:0003700,DNA-binding transcription factor activity; GO:0046872,metal ion binding; GO:0044212,transcription regulatory region DNA binding; GO:0006355,regulation of transcription, DNA-templated; GO:0010214,seed coat development; GO:0006351,transcription, DNA-templated	Dof domain, zinc finger
Cluster-15967.44296	B3	TF	B3->B3	68.5598	284.352	2.0501	up	--	PREDICTED: B3 domain-containing protein Os11g0197600 [Theobroma cacao]	RecName: Full=B3 domain-containing protein Os01g0723500;	SubName: Full=AP2/B3-like transcriptional factor family protein, putative isoform 1 {ECO:0000313|EMBL:EOY14619.1};	--	GO:0005634,nucleus; GO:0003677,DNA binding; GO:0006355,regulation of transcription, DNA-templated; GO:0006351,transcription, DNA-templated	B3 DNA binding domain
Cluster-15967.44324	GARP-G2-like	TF	GARP->GARP-G2-like	96.0804	21.0883	-2.17562	down	K00975 glucose-1-phosphate adenylyltransferase [EC:2.7.7.27] | (RefSeq) putative two-component response regulator ARR21 (A)	two-component response regulator ARR10 [Herrania umbratica]	RecName: Full=Putative Myb family transcription factor At1g14600;	SubName: Full=Myb-like HTH transcriptional regulator family protein, putative isoform 1 {ECO:0000313|EMBL:EOY07117.1};	--	GO:0005634,nucleus; GO:0003677,DNA binding; GO:0003700,DNA-binding transcription factor activity; GO:0006355,regulation of transcription, DNA-templated; GO:0006351,transcription, DNA-templated	Myb-like DNA-binding domain
Cluster-15967.44442	HB-HD-ZIP	TF	HB->HB-HD-ZIP	14.9301	125.523	3.09625	up	K09338 homeobox-leucine zipper protein | (RefSeq) homeobox-leucine zipper protein HDG11 (A)	homeobox-leucine zipper protein HDG5-like [Hevea brasiliensis]	RecName: Full=Homeobox-leucine zipper protein HDG5; AltName: Full=HD-ZIP protein HDG5; AltName: Full=Homeodomain GLABRA 2-like protein 5; AltName: Full=Homeodomain transcription factor HDG5; AltName: Full=Protein HOMEODOMAIN GLABROUS 5;	SubName: Full=Uncharacterized protein {ECO:0000313|EMBL:OAY24458.1};	--	GO:0005634,nucleus; GO:0003700,DNA-binding transcription factor activity; GO:0008289,lipid binding; GO:0043565,sequence-specific DNA binding; GO:0048497,maintenance of floral organ identity; GO:0006351,transcription, DNA-templated	START domain
Cluster-15967.44592	WRKY	TF	WRKY	14.9502	96.995	2.68212	up	K13425 WRKY transcription factor 22 | (RefSeq) WRKY transcription factor 22-like (A)	WRKY transcription factor 22-like [Durio zibethinus]	RecName: Full=Probable WRKY transcription factor 14; AltName: Full=AR411; AltName: Full=WRKY DNA-binding protein 14;	SubName: Full=WRKY DNA-binding protein 35, putative {ECO:0000313|EMBL:EOX95271.1};	--	GO:0005634,nucleus; GO:0003700,DNA-binding transcription factor activity; GO:0043565,sequence-specific DNA binding; GO:0006351,transcription, DNA-templated	WRKY DNA -binding domain
Cluster-15967.45073	NF-YC	TF	NF-Y->NF-YC	69.4032	25.0164	-1.46242	down	K08066 nuclear transcription factor Y, gamma | (RefSeq) nuclear transcription factor Y subunit C-3 (A)	Nuclear transcription factor Y subunit C-9 isoform 1 [Theobroma cacao]	RecName: Full=Nuclear transcription factor Y subunit C-9; Short=AtNF-YC-9; AltName: Full=Transcriptional activator HAP5C;	SubName: Full=Nuclear transcription factor Y subunit C-9 isoform 1 {ECO:0000313|EMBL:EOY05562.1};	CCAAT-binding factor, subunit C (HAP5)	GO:0005737,cytoplasm; GO:0005829,cytosol; GO:0005634,nucleus; GO:0003700,DNA-binding transcription factor activity; GO:0046982,protein heterodimerization activity; GO:0043565,sequence-specific DNA binding; GO:0009738,abscisic acid-activated signaling pathway; GO:0009740,gibberellic acid mediated signaling pathway; GO:2000306,positive regulation of photomorphogenesis; GO:0010029,regulation of seed…	Histone-like transcription factor (CBF/NF-Y) and archaeal histone
Cluster-15967.45449	HB-HD-ZIP	TF	HB->HB-HD-ZIP	216.243	89.5183	-1.26598	down	K09338 homeobox-leucine zipper protein | (RefSeq) homeobox-leucine zipper protein ATHB-12 (A)	PREDICTED: homeobox-leucine zipper protein ATHB-12 [Theobroma cacao]	RecName: Full=Homeobox-leucine zipper protein ATHB-7; AltName: Full=HD-ZIP protein ATHB-7; AltName: Full=Homeodomain transcription factor ATHB-7;	SubName: Full=Homeobox leucine zipper family protein {ECO:0000313|EMBL:EEE81932.1};	Transcription factor HEX, contains HOX and HALZ domains	GO:0005634,nucleus; GO:0003700,DNA-binding transcription factor activity; GO:0043565,sequence-specific DNA binding; GO:0045893,positive regulation of transcription, DNA-templated; GO:0009737,response to abscisic acid; GO:0009414,response to water deprivation; GO:0006351,transcription, DNA-templated	Homeodomain
Cluster-15967.45771	AP2/ERF-ERF	TF	AP2/ERF->AP2/ERF-ERF	92.986	24.544	-1.92565	down	K14516 ethylene-responsive transcription factor 1 | (RefSeq) ethylene-responsive transcription factor 1B (A)	PREDICTED: ethylene-responsive transcription factor 1B [Theobroma cacao]	RecName: Full=Ethylene-responsive transcription factor 1B; Short=AtERF1B; AltName: Full=Ethylene-responsive element-binding factor 1B; Short=EREBP-1B;	SubName: Full=Ethylene-responsive transcription factor 1B {ECO:0000313|EMBL:EOY06019.1};	--	GO:0005634,nucleus; GO:0003677,DNA binding; GO:0003700,DNA-binding transcription factor activity; GO:0006952,defense response; GO:0009873,ethylene-activated signaling pathway; GO:0009867,jasmonic acid mediated signaling pathway; GO:0006351,transcription, DNA-templated	AP2 domain
Cluster-15967.45865	HB-other	TF	HB->HB-other	191.057	87.2308	-1.12484	down	--	PREDICTED: protein OVEREXPRESSOR OF CATIONIC PEROXIDASE 3 [Ziziphus jujuba]	RecName: Full=Protein OVEREXPRESSOR OF CATIONIC PEROXIDASE 3 {ECO:0000303|PubMed:15923348};	SubName: Full=Uncharacterized protein {ECO:0000313|EMBL:CAN81198.1};	--	GO:0005634,nucleus; GO:0003677,DNA binding; GO:0003700,DNA-binding transcription factor activity; GO:0004601,peroxidase activity; GO:0009738,abscisic acid-activated signaling pathway; GO:0006952,defense response; GO:0042742,defense response to bacterium; GO:0050832,defense response to fungus; GO:0002229,defense response to oomycetes; GO:0009682,induced systemic resistance; GO:0009867,jasmonic aci…	Homeodomain
Cluster-15967.45870	GNAT	TR	GNAT	51.1955	17.2622	-1.55689	down	--	hypothetical protein CICLE_v10006418mg [Citrus clementina]	--	SubName: Full=Uncharacterized protein {ECO:0000313|EMBL:ESR33207.1};	--	GO:0008080,N-acetyltransferase activity	Acetyltransferase (GNAT) domain
Cluster-15967.46708	Jumonji	TR	Jumonji	37.9581	82.1972	1.1023	up	K11446 histone demethylase JARID1 [EC:1.14.11.-] | (RefSeq) hypothetical protein (A)	lysine-specific demethylase JMJ706 [Manihot esculenta]	RecName: Full=Lysine-specific demethylase JMJ706; EC=1.14.11.-; AltName: Full=Jumonji domain-containing protein 706; AltName: Full=Lysine-specific histone demethylase JMJ706; AltName: Full=Protein JUMONJI 706;	SubName: Full=Uncharacterized protein {ECO:0000313|EMBL:OAY24367.1};	DNA-binding protein jumonji/RBP2/SMCY, contains JmjC domain	GO:0000792,heterochromatin; GO:0005634,nucleus; GO:0051213,dioxygenase activity; GO:0032454,histone demethylase activity (H3-K9 specific); GO:0046872,metal ion binding; GO:0048439,flower morphogenesis; GO:0045815,positive regulation of gene expression, epigenetic; GO:0006355,regulation of transcription, DNA-templated; GO:0006351,transcription, DNA-templated	JmjC domain, hydroxylase
Cluster-15967.4697	LIM	TF	LIM	121.64	15.1607	-3.01634	down	K09377 cysteine and glycine-rich protein | (RefSeq) LIM domain-containing protein WLIM1-like (A)	LIM domain-containing protein WLIM1-like [Durio zibethinus]	RecName: Full=LIM domain-containing protein WLIM1 {ECO:0000305}; AltName: Full=Widely-expressed LIM protein 1 {ECO:0000303|PubMed:11085265}; Short=AtWLIM1;	SubName: Full=Uncharacterized protein {ECO:0000313|EMBL:GAY38923.1};	Regulatory protein MLP and related LIM proteins	GO:0005737,cytoplasm; GO:0005856,cytoskeleton; GO:0005886,plasma membrane; GO:0051015,actin filament binding; GO:0046872,metal ion binding; GO:0003729,mRNA binding; GO:0051017,actin filament bundle assembly	LIM domain
Cluster-15967.47227	MYB-related	TF	MYB->MYB-related	11.8743	51.8378	2.14295	up	K09422 transcription factor MYB, plant | (RefSeq) protein ODORANT1-like (A)	hypothetical protein POPTR_017G086300v3 [Populus trichocarpa]	RecName: Full=Transcription factor MYB106 {ECO:0000305}; AltName: Full=Myb-related protein 106 {ECO:0000303|PubMed:11597504}; Short=AtMYB106 {ECO:0000303|PubMed:11597504}; AltName: Full=Transcription factor NOEK {ECO:0000303|PubMed:18805951};	SubName: Full=protein ODORANT1-like {ECO:0000313|RefSeq:XP_016677671.1};	Transcription factor, Myb superfamily	GO:0005634,nucleus; GO:0003677,DNA binding; GO:0000902,cell morphogenesis; GO:0035017,cuticle pattern formation; GO:1901957,regulation of cutin biosynthetic process; GO:0006355,regulation of transcription, DNA-templated; GO:0006351,transcription, DNA-templated; GO:0010091,trichome branching	Myb-like DNA-binding domain
Cluster-15967.47274	TRAF	TR	TRAF	551.202	28.402	-4.29288	down	K10523 speckle-type POZ protein | (RefSeq) BTB/POZ domain-containing protein At3g56230 (A)	BTB/POZ-like protein [Corchorus capsularis]	RecName: Full=BTB/POZ domain-containing protein At3g56230;	SubName: Full=BTB/POZ-like protein {ECO:0000313|EMBL:OMO75669.1};	Speckle-type POZ protein SPOP and related proteins with TRAF, MATH and BTB/POZ domains	GO:0005737,cytoplasm; GO:0019005,SCF ubiquitin ligase complex; GO:0031625,ubiquitin protein ligase binding; GO:0043161,proteasome-mediated ubiquitin-dependent protein catabolic process; GO:0042787,NA; GO:0030162,regulation of proteolysis	BTB/POZ domain
Cluster-15967.47434	AP2/ERF-ERF	TF	AP2/ERF->AP2/ERF-ERF	70.5521	30.7225	-1.19009	down	K09286 EREBP-like factor | (RefSeq) dehydration-responsive element-binding protein 2C-like (A)	PREDICTED: dehydration-responsive element-binding protein 2C-like [Ziziphus jujuba]	RecName: Full=Dehydration-responsive element-binding protein 2C; Short=Protein DREB2C;	SubName: Full=Dehydration responsive element binding protein 2 {ECO:0000313|EMBL:AGI78251.1};	--	GO:0005634,nucleus; GO:0003700,DNA-binding transcription factor activity; GO:0043565,sequence-specific DNA binding; GO:0044212,transcription regulatory region DNA binding; GO:0009738,abscisic acid-activated signaling pathway; GO:0010286,heat acclimation; GO:0045893,positive regulation of transcription, DNA-templated; GO:0009737,response to abscisic acid; GO:0006351,transcription, DNA-templated	AP2 domain
Cluster-15967.47447	bHLH	TF	bHLH	4.30626	21.2439	2.28764	up	K18878 BHLH transcription factor Upa20 | (RefSeq) Upa20; transcription factor bHLH137-like (A)	transcription factor bHLH137 [Herrania umbratica]	RecName: Full=Transcription factor bHLH137; AltName: Full=Basic helix-loop-helix protein 137; Short=AtbHLH137; Short=bHLH 137; AltName: Full=Transcription factor EN 89; AltName: Full=bHLH transcription factor bHLH137;	SubName: Full=Basic helix-loop-helix DNA-binding superfamily protein, putative isoform 3 {ECO:0000313|EMBL:EOY22603.1}; Flags: Fragment;	--	GO:0005634,nucleus; GO:0003677,DNA binding; GO:0003700,DNA-binding transcription factor activity; GO:0046983,protein dimerization activity; GO:0009739,response to gibberellin; GO:0006351,transcription, DNA-templated	Helix-loop-helix DNA-binding domain
Cluster-15967.47550	SBP	TF	SBP	21.1436	50.5946	1.25066	up	K13415 protein brassinosteroid insensitive 1 [EC:2.7.10.1 2.7.11.1] | (RefSeq) uncharacterized protein LOC103413440 isoform X1 (A)	squamosa promoter-binding-like protein 3 [Herrania umbratica]	RecName: Full=Squamosa promoter-binding-like protein 13;	SubName: Full=Squamosa promoter binding protein-like 3 isoform 1 {ECO:0000313|EMBL:EOY13068.1};	--	GO:0005634,nucleus; GO:0003677,DNA binding; GO:0046872,metal ion binding; GO:0006355,regulation of transcription, DNA-templated; GO:0006351,transcription, DNA-templated	SBP domain
Cluster-15967.4772	HSF	TF	HSF	81.6144	33.3298	-1.29189	down	K09419 heat shock transcription factor, other eukaryote | (RefSeq) heat shock factor protein HSF30 (A)	Heat shock transcription factor A2 isoform 1 [Theobroma cacao]	RecName: Full=Heat shock factor protein HSF30; AltName: Full=Heat shock transcription factor 30; Short=HSTF 30; AltName: Full=Heat stress transcription factor;	SubName: Full=Heat shock transcription factor A2 isoform 1 {ECO:0000313|EMBL:EOY29925.1};	Heat shock transcription factor	GO:0005634,nucleus; GO:0003700,DNA-binding transcription factor activity; GO:0043565,sequence-specific DNA binding; GO:0006351,transcription, DNA-templated	HSF-type DNA-binding
Cluster-15967.47835	bHLH	TF	bHLH	21.0792	1.60487	-3.78905	down	K13422 transcription factor MYC2 | (RefSeq) transcription factor MYC2 (A)	predicted protein [Hordeum vulgare subsp. vulgare]	--	SubName: Full=Protein max {ECO:0000313|EMBL:JAT57568.1};	Upstream transcription factor 2/L-myc-2 protein	GO:0046983,protein dimerization activity	Helix-loop-helix DNA-binding domain
Cluster-15967.47884	C2H2	TF	C2H2	145.762	24.5721	-2.57721	down	--	zinc finger protein ZAT5-like [Durio zibethinus]	RecName: Full=Zinc finger protein ZAT5;	SubName: Full=Zinc finger, C2H2-like protein {ECO:0000313|EMBL:OMO84396.1};	FOG: Zn-finger	GO:0005634,nucleus; GO:0003700,DNA-binding transcription factor activity; GO:0046872,metal ion binding; GO:0043565,sequence-specific DNA binding; GO:0006355,regulation of transcription, DNA-templated; GO:0006351,transcription, DNA-templated	C2H2-type zinc finger
Cluster-15967.47928	SNF2	TR	SNF2	42.5545	90.9594	1.08663	up	K19001 ATP-dependent DNA helicase | (RefSeq) ATP-dependent DNA helicase DDM1 (A)	PREDICTED: ATP-dependent DNA helicase DDM1 isoform X2 [Gossypium raimondii]	RecName: Full=ATP-dependent DNA helicase DDM1; EC=3.6.4.12; AltName: Full=Protein CHROMATIN REMODELING 1 {ECO:0000303|PubMed:16547115}; Short=AtCHR1; Short=CHR01; AltName: Full=Protein DECREASED DNA METHYLATION 1; Short=AtDDM1; AltName: Full=Protein SOMNIFEROUS 1; AltName: Full=SWI/SNF2-related matrix-associated actin-dependent regulator of chromatin DDM1;	SubName: Full=ATP-dependent DNA helicase DDM1 isoform X1 {ECO:0000313|RefSeq:XP_016713071.1, ECO:0000313|RefSeq:XP_016713079.1, ECO:0000313|RefSeq:XP_016713085.1};	Chromatin remodeling complex WSTF-ISWI, small subunit	GO:0000786,nucleosome; GO:0005634,nucleus; GO:0005524,ATP binding; GO:0004003,ATP-dependent DNA helicase activity; GO:0016887,ATPase activity; GO:0003677,DNA binding; GO:0009294,DNA mediated transformation; GO:0006344,maintenance of chromatin silencing; GO:0006346,methylation-dependent chromatin silencing; GO:0090241,negative regulation of histone H4 acetylation; GO:0051574,positive regulation of…	Helicase conserved C-terminal domain
Cluster-15967.47938	SBP	TF	SBP	73.7341	176.82	1.26909	up	--	squamosa promoter binding protein-like 1 [Shorea beccariana]	RecName: Full=Squamosa promoter-binding-like protein 9;	SubName: Full=Squamosa promoter binding protein-like 1 {ECO:0000313|EMBL:BAN89457.1};	--	GO:0005737,cytoplasm; GO:0005634,nucleus; GO:0003677,DNA binding; GO:0003700,DNA-binding transcription factor activity; GO:0046872,metal ion binding; GO:0048653,anther development; GO:0048366,leaf development; GO:2000025,regulation of leaf formation; GO:0006355,regulation of transcription, DNA-templated; GO:0006351,transcription, DNA-templated	SBP domain
Cluster-15967.48025	HMG	TR	HMG	62.0622	10.2097	-2.57068	down	K09272 structure-specific recognition protein 1 | (RefSeq) FACT complex subunit SSRP1 (A)	putative high mobility group box domain-containing protein [Helianthus annuus]	RecName: Full=FACT complex subunit SSRP1; AltName: Full=Facilitates chromatin transcription complex subunit SSRP1; AltName: Full=High mobility group B protein 8; AltName: Full=Nucleosome/chromatin assembly factor group D 08; Short=Nucleosome/chromatin assembly factor group D 8; AltName: Full=Protein NUCLEAR FUSION DEFECTIVE 8 {ECO:0000303|PubMed:16698901}; AltName: Full=Recombination signal seque…	SubName: Full=High mobility group protein DSP1 {ECO:0000313|EMBL:JAT63447.1}; Flags: Fragment;	HMG box-containing protein	GO:0035101,FACT complex; GO:0005719,nuclear euchromatin; GO:0005634,nucleus; GO:0003677,DNA binding; GO:0003700,DNA-binding transcription factor activity; GO:0006281,DNA repair; GO:0006260,DNA replication; GO:0000741,karyogamy; GO:0010197,polar nucleus fusion; GO:0006351,transcription, DNA-templated; GO:0010228,vegetative to reproductive phase transition of meristem	HMG-box domain
Cluster-15967.48076	C2H2	TF	C2H2	110.214	36.3472	-1.59761	down	--	zinc finger protein ZAT12-like [Manihot esculenta]	RecName: Full=Zinc finger protein ZAT12; AltName: Full=Protein RESPONSIVE TO HIGH LIGHT 41;	SubName: Full=Uncharacterized protein {ECO:0000313|EMBL:OAY37849.1};	FOG: Zn-finger	GO:0005634,nucleus; GO:0003700,DNA-binding transcription factor activity; GO:0046872,metal ion binding; GO:0043565,sequence-specific DNA binding; GO:0009631,cold acclimation; GO:0042538,hyperosmotic salinity response; GO:0009643,photosynthetic acclimation; GO:0010200,response to chitin; GO:0009409,response to cold; GO:0009408,response to heat; GO:0009416,response to light stimulus; GO:0006979,res…	C2H2-type zinc finger
Cluster-15967.4825	DBB	TF	DBB	357.509	152.451	-1.22754	down	K12135 zinc finger protein CONSTANS | (RefSeq) hypothetical protein (A)	zinc finger protein CONSTANS-LIKE 13 isoform X2 [Carica papaya]	RecName: Full=Zinc finger protein CONSTANS-LIKE 13;	SubName: Full=Zinc finger, B-box {ECO:0000313|EMBL:OMO77863.1};	--	GO:0005634,nucleus; GO:0003700,DNA-binding transcription factor activity; GO:0043565,sequence-specific DNA binding; GO:0044212,transcription regulatory region DNA binding; GO:0008270,zinc ion binding; GO:0006355,regulation of transcription, DNA-templated	B-box zinc finger
Cluster-15967.48262	HB-other	TF	HB->HB-other	18.6901	1.0584	-4.03389	down	--	--	--	--	Transcription factor OCT-1, contains POU and HOX domains	--	Pou domain - N-terminal to homeobox domain
Cluster-15967.48282	Others	TR	Others	482.482	177.554	-1.44326	down	--	PREDICTED: zinc finger protein CONSTANS-LIKE 9 [Tarenaya hassleriana]	RecName: Full=B-box domain protein 31 {ECO:0000303|PubMed:19920209}; Short=AtBBX31 {ECO:0000303|PubMed:19920209}; AltName: Full=Microprotein 1B {ECO:0000303|PubMed:27015278};	SubName: Full=zinc finger protein CONSTANS-LIKE 1-like {ECO:0000313|RefSeq:XP_016685084.1};	--	GO:0005634,nucleus; GO:0003700,DNA-binding transcription factor activity; GO:0030674,protein binding, bridging; GO:0008270,zinc ion binding; GO:0007623,circadian rhythm; GO:0009909,regulation of flower development; GO:0006355,regulation of transcription, DNA-templated; GO:0010224,response to UV-B	B-box zinc finger
Cluster-15967.48424	MYB-related	TF	MYB->MYB-related	0	14.9849	6.22361	up	K09422 transcription factor MYB, plant | (RefSeq) MYB81; MYB transcription factor MYB81 (A)	MYB transcription factor MYB81 [Glycine max]	RecName: Full=Transcription factor MYB73 {ECO:0000303|PubMed:11597504}; AltName: Full=Myb-related protein 73 {ECO:0000303|PubMed:11597504}; Short=AtMYB73 {ECO:0000303|PubMed:11597504};	SubName: Full=Uncharacterized protein {ECO:0000313|EMBL:ACJ85153.1};	Transcription factor, Myb superfamily	GO:0005634,nucleus; GO:0003700,DNA-binding transcription factor activity; GO:0000981,DNA-binding transcription factor activity, RNA polymerase II-specific; GO:0043565,sequence-specific DNA binding; GO:0001135,RNA polymerase II transcription regulator recruiting activity; GO:0044212,transcription regulatory region DNA binding; GO:0030154,cell differentiation; GO:0019760,glucosinolate metabolic pro…	Myb-like DNA-binding domain
Cluster-15967.48461	CPP	TF	CPP	11.3492	31.4867	1.48507	up	K21776 protein lin-54 | (RefSeq) CRC domain-containing protein TSO1-like (A)	protein tesmin/TSO1-like CXC 2 isoform X1 [Jatropha curcas]	RecName: Full=Protein tesmin/TSO1-like CXC 2; Short=AtTCX2; AltName: Full=Protein TSO1-like 2; Short=Protein SOL2;	SubName: Full=Uncharacterized protein {ECO:0000313|EMBL:KDP40217.1};	Metallothionein-like protein	GO:0005634,nucleus; GO:0003700,DNA-binding transcription factor activity; GO:0046872,metal ion binding; GO:0043565,sequence-specific DNA binding; GO:0007275,multicellular organism development; GO:0006355,regulation of transcription, DNA-templated	Tesmin/TSO1-like CXC domain, cysteine-rich domain
Cluster-15967.48651	PLATZ	TF	PLATZ	44.8321	20.6527	-1.11085	down	--	uncharacterized protein LOC111285071 isoform X1 [Durio zibethinus]	--	SubName: Full=Uncharacterized protein {ECO:0000313|EMBL:GAY58699.1};	--	--	PLATZ transcription factor
Cluster-15967.48697	HB-HD-ZIP	TF	HB->HB-HD-ZIP	46.3753	5.59268	-3.00182	down	K09338 homeobox-leucine zipper protein | (RefSeq) homeobox-leucine zipper protein HOX3 (A)	Homeobox domain-containing protein/HALZ domain-containing protein [Cephalotus follicularis]	RecName: Full=Homeobox-leucine zipper protein HOX3; AltName: Full=HD-ZIP protein HOX3; AltName: Full=Homeodomain transcription factor HOX3; AltName: Full=OsHox3;	SubName: Full=Homeobox domain-containing protein/HALZ domain-containing protein {ECO:0000313|EMBL:GAV67331.1};	Transcription factor HEX, contains HOX and HALZ domains	GO:0005634,nucleus; GO:0003700,DNA-binding transcription factor activity; GO:0043565,sequence-specific DNA binding; GO:0006351,transcription, DNA-templated	Homeodomain
Cluster-15967.48723	bHLH	TF	bHLH	18.3124	2.313	-2.96953	down	--	--	--	--	--	--	Helix-loop-helix DNA-binding domain
Cluster-15967.488	MYB	TF	MYB->MYB	122.422	27.1677	-2.17237	down	K09422 transcription factor MYB, plant | (RefSeq) hypothetical protein (A)	hypothetical protein PHAVU_004G046000g [Phaseolus vulgaris]	RecName: Full=Transcription factor MYB83 {ECO:0000303|PubMed:11597504}; AltName: Full=Myb-related protein 83 {ECO:0000303|PubMed:11597504}; Short=AtMYB83 {ECO:0000303|PubMed:11597504};	SubName: Full=Uncharacterized protein {ECO:0000313|EMBL:ESW23429.1};	Transcription factor, Myb superfamily	GO:0005634,nucleus; GO:0003700,DNA-binding transcription factor activity; GO:0000981,DNA-binding transcription factor activity, RNA polymerase II-specific; GO:0043565,sequence-specific DNA binding; GO:0001135,RNA polymerase II transcription regulator recruiting activity; GO:0044212,transcription regulatory region DNA binding; GO:0030154,cell differentiation; GO:0045893,positive regulation of tran…	Myb-like DNA-binding domain
Cluster-15967.49130	TCP	TF	TCP	13.016	45.118	1.78474	up	K16221 transcription factor TCP21 (protein CCA1 HIKING EXPEDITION) | (RefSeq) transcription factor TCP21-like (A)	PREDICTED: transcription factor TCP19 [Theobroma cacao]	RecName: Full=Transcription factor TCP19;	SubName: Full=TCP family transcription factor, putative {ECO:0000313|EMBL:EOY23048.1};	--	GO:0005634,nucleus; GO:0003677,DNA binding; GO:0003700,DNA-binding transcription factor activity; GO:0031347,regulation of defense response; GO:0006355,regulation of transcription, DNA-templated; GO:0006351,transcription, DNA-templated	TCP family transcription factor
Cluster-15967.49131	TCP	TF	TCP	13.2247	38.9597	1.56156	up	K16221 transcription factor TCP21 (protein CCA1 HIKING EXPEDITION) | (RefSeq) transcription factor TCP7-like (A)	PREDICTED: transcription factor TCP19-like [Gossypium hirsutum]	RecName: Full=Transcription factor TCP9;	SubName: Full=transcription factor TCP19-like {ECO:0000313|RefSeq:XP_016717372.1};	--	GO:0005634,nucleus; GO:0003677,DNA binding; GO:0003700,DNA-binding transcription factor activity; GO:1900056,negative regulation of leaf senescence; GO:0008361,regulation of cell size; GO:0006355,regulation of transcription, DNA-templated; GO:0048364,root development; GO:0006351,transcription, DNA-templated	TCP family transcription factor
Cluster-15967.49342	bHLH	TF	bHLH	5.50236	21.1815	1.90198	up	--	--	--	SubName: Full=Uncharacterized protein {ECO:0000313|EnsemblPlants:PGSC0003DMT400019295};	--	GO:0046983,protein dimerization activity	--
Cluster-15967.49367	bHLH	TF	bHLH	15.1678	64.1899	2.07878	up	K13422 transcription factor MYC2 | (RefSeq) hypothetical protein (A)	transcription factor GLABRA 3 isoform X3 [Herrania umbratica]	RecName: Full=Transcription factor GLABRA 3; AltName: Full=Basic helix-loop-helix protein 1; Short=AtMYC6; Short=AtbHLH1; Short=bHLH 1; AltName: Full=Protein SHAPESHIFTER; AltName: Full=Transcription factor EN 31; AltName: Full=bHLH transcription factor bHLH001;	SubName: Full=Basic helix-loop-helix DNA-binding superfamily protein, putative isoform 4 {ECO:0000313|EMBL:EOY24752.1};	--	GO:0005634,nucleus; GO:0003677,DNA binding; GO:0003700,DNA-binding transcription factor activity; GO:0046983,protein dimerization activity; GO:0001708,cell fate specification; GO:0009957,epidermal cell fate specification; GO:0009867,jasmonic acid mediated signaling pathway; GO:0007275,multicellular organism development; GO:0031542,positive regulation of anthocyanin biosynthetic process; GO:000635…	Helix-loop-helix DNA-binding domain
Cluster-15967.4942	WRKY	TF	WRKY	89.1839	8.06244	-3.47669	down	K13459 disease resistance protein RPS2 | (RefSeq) disease resistance protein At4g27190-like (A)	disease resistance protein At4g27190-like [Herrania umbratica]	RecName: Full=Probable WRKY transcription factor 50; AltName: Full=WRKY DNA-binding protein 50;	SubName: Full=Uncharacterized protein {ECO:0000313|EMBL:EOX96981.1};	--	GO:0005634,nucleus; GO:0003700,DNA-binding transcription factor activity; GO:0043565,sequence-specific DNA binding; GO:0050832,defense response to fungus; GO:0009867,jasmonic acid mediated signaling pathway; GO:0006351,transcription, DNA-templated	Leucine rich repeat
Cluster-15967.49609	WRKY	TF	WRKY	0	19.2377	6.58557	up	--	PREDICTED: WRKY transcription factor 55-like [Ziziphus jujuba]	RecName: Full=WRKY transcription factor 55; AltName: Full=WRKY DNA-binding protein 55;	SubName: Full=WRKY transcription factor 78 {ECO:0000313|EMBL:AMO00446.1};	--	GO:0005634,nucleus; GO:0003700,DNA-binding transcription factor activity; GO:0043565,sequence-specific DNA binding; GO:0006351,transcription, DNA-templated	WRKY DNA -binding domain
Cluster-15967.50394	zf-HD	TF	zf-HD	13.1676	32.3582	1.29616	up	K15777 4,5-DOPA dioxygenase extradiol [EC:1.13.11.-] | (RefSeq) uncharacterized protein LOC110630336 (A)	PREDICTED: zinc-finger homeodomain protein 6 [Theobroma cacao]	RecName: Full=Zinc-finger homeodomain protein 6; Short=AtZHD6; AltName: Full=Homeobox protein 24; Short=AtHB-24;	SubName: Full=Homeobox protein 24, putative {ECO:0000313|EMBL:EOX91076.1};	--	GO:0005634,nucleus; GO:0003677,DNA binding; GO:0046872,metal ion binding; GO:0042803,protein homodimerization activity; GO:0006355,regulation of transcription, DNA-templated; GO:0006351,transcription, DNA-templated	ZF-HD protein dimerisation region
Cluster-15967.5051	WRKY	TF	WRKY	103.738	16.3057	-2.66056	down	K13424 WRKY transcription factor 33 | (RefSeq) probable WRKY transcription factor 33 (A)	WRKY family transcription factor [Theobroma cacao]	RecName: Full=Probable WRKY transcription factor 12; AltName: Full=WRKY DNA-binding protein 12;	SubName: Full=WRKY family transcription factor {ECO:0000313|EMBL:EOX96509.1};	--	GO:0005634,nucleus; GO:0003700,DNA-binding transcription factor activity; GO:0043565,sequence-specific DNA binding; GO:0006351,transcription, DNA-templated	WRKY DNA -binding domain
Cluster-15967.5131	mTERF	TR	mTERF	216.667	105.901	-1.03375	down	K15032 mTERF domain-containing protein, mitochondrial | (RefSeq) transcription termination factor MTERF2, chloroplastic (A)	transcription termination factor MTERF2, chloroplastic [Herrania umbratica]	RecName: Full=Transcription termination factor MTERF2, chloroplastic {ECO:0000305}; AltName: Full=Mitochondrial transcription termination factor 2 {ECO:0000303|PubMed:23087700}; AltName: Full=Protein EMBRYO DEFECTIVE 2219 {ECO:0000303|PubMed:15266054}; Flags: Precursor;	SubName: Full=Mitochodrial transcription termination factor-related protein {ECO:0000313|EMBL:OMO51556.1};	Mitochondrial transcription termination factor, mTERF	GO:0009507,chloroplast; GO:0009506,plasmodesma; GO:0003690,double-stranded DNA binding; GO:0019843,rRNA binding; GO:0003727,single-stranded RNA binding; GO:0009658,chloroplast organization; GO:0032502,developmental process; GO:0006353,DNA-templated transcription, termination; GO:0006355,regulation of transcription, DNA-templated; GO:0042255,ribosome assembly; GO:0008380,RNA splicing	mTERF
Cluster-15967.528	HSF	TF	HSF	190.231	44.6389	-2.09449	down	K09419 heat shock transcription factor, other eukaryote | (RefSeq) heat stress transcription factor A-7a-like (A)	heat stress transcription factor A-7a-like [Durio zibethinus]	RecName: Full=Heat stress transcription factor A-6b; Short=AtHsfA6b; AltName: Full=AtHsf-07;	SubName: Full=Heat shock factor (HSF)-type, DNA-binding protein {ECO:0000313|EMBL:OMO77632.1};	Heat shock transcription factor	GO:0005737,cytoplasm; GO:0005634,nucleus; GO:0003700,DNA-binding transcription factor activity; GO:0043565,sequence-specific DNA binding; GO:0006351,transcription, DNA-templated	HSF-type DNA-binding
Cluster-15967.552	AUX/IAA	TR	AUX/IAA	123.267	397.439	1.68715	up	K14484 auxin-responsive protein IAA | (RefSeq) auxin-responsive protein IAA18-like (A)	auxin-responsive protein IAA26-like [Herrania umbratica]	RecName: Full=Auxin-responsive protein IAA26; AltName: Full=Indoleacetic acid-induced protein 26; AltName: Full=Phytochrome-associated protein 1;	RecName: Full=Auxin-responsive protein {ECO:0000256|RuleBase:RU004549};	--	GO:0005634,nucleus; GO:0003700,DNA-binding transcription factor activity; GO:0009734,auxin-activated signaling pathway; GO:0009733,response to auxin; GO:0006351,transcription, DNA-templated	AUX/IAA family
Cluster-15967.553	AUX/IAA	TR	AUX/IAA	21.3364	49.5937	1.22126	up	K14484 auxin-responsive protein IAA | (RefSeq) auxin-responsive protein IAA26-like (A)	hypothetical protein CICLE_v10026076mg [Citrus clementina]	RecName: Full=Auxin-responsive protein IAA26; AltName: Full=Indoleacetic acid-induced protein 26; AltName: Full=Phytochrome-associated protein 1;	RecName: Full=Auxin-responsive protein {ECO:0000256|RuleBase:RU004549};	--	GO:0005634,nucleus; GO:0003700,DNA-binding transcription factor activity; GO:0009734,auxin-activated signaling pathway; GO:0009733,response to auxin; GO:0006351,transcription, DNA-templated	AUX/IAA family
Cluster-15967.5729	HB-HD-ZIP	TF	HB->HB-HD-ZIP	252.992	111.752	-1.17932	down	K09338 homeobox-leucine zipper protein | (RefSeq) homeobox-leucine zipper protein HAT5-like (A)	Homeobox protein, putative isoform 1 [Theobroma cacao]	RecName: Full=Homeobox-leucine zipper protein HAT5; AltName: Full=HD-ZIP protein ATHB-1; AltName: Full=Homeodomain transcription factor ATHB-1; AltName: Full=Homeodomain-leucine zipper protein HAT5; Short=HD-ZIP protein 5;	SubName: Full=Homeobox protein, putative isoform 1 {ECO:0000313|EMBL:EOY21712.1};	Transcription factor HEX, contains HOX and HALZ domains	GO:0005634,nucleus; GO:0003700,DNA-binding transcription factor activity; GO:0042803,protein homodimerization activity; GO:0043565,sequence-specific DNA binding; GO:0009965,leaf morphogenesis; GO:0045893,positive regulation of transcription, DNA-templated; GO:0009637,response to blue light; GO:0009651,response to salt stress; GO:0006351,transcription, DNA-templated	Homeodomain
Cluster-15967.575	B3	TF	B3->B3	4.45944	19.2937	2.07786	up	--	B3 domain-containing protein/DUF724 domain-containing protein [Cephalotus follicularis]	RecName: Full=B3 domain-containing protein Os01g0234100;	SubName: Full=B3 domain-containing protein/DUF724 domain-containing protein {ECO:0000313|EMBL:GAV75471.1};	--	GO:0005634,nucleus; GO:0003677,DNA binding; GO:0006355,regulation of transcription, DNA-templated; GO:0006351,transcription, DNA-templated	B3 DNA binding domain
Cluster-15967.5790	AUX/IAA	TR	AUX/IAA	102.127	220.258	1.11417	up	K14484 auxin-responsive protein IAA | (RefSeq) auxin-responsive protein IAA27-like (A)	auxin-responsive protein IAA27-like [Durio zibethinus]	RecName: Full=Auxin-responsive protein IAA27; AltName: Full=Auxin-induced protein 27; AltName: Full=Indoleacetic acid-induced protein 27; AltName: Full=Phytochrome-associated protein 2;	RecName: Full=Auxin-responsive protein {ECO:0000256|RuleBase:RU004549};	--	GO:0005634,nucleus; GO:0003700,DNA-binding transcription factor activity; GO:0009734,auxin-activated signaling pathway; GO:0009733,response to auxin; GO:0006351,transcription, DNA-templated	AUX/IAA family
Cluster-15967.6032	GNAT	TR	GNAT	39.2668	102.84	1.39391	up	K22246 tyramine N-feruloyltransferase [EC:2.3.1.110] | (RefSeq) tyramine N-feruloyltransferase 4/11-like (A)	PREDICTED: probable acetyltransferase NATA1-like [Tarenaya hassleriana]	RecName: Full=Probable acetyltransferase NATA1-like; EC=2.3.1.-;	SubName: Full=Acyl-CoA N-acyltransferases (NAT) superfamily protein {ECO:0000313|EMBL:EOY18688.1};	Diamine acetyltransferase	GO:0009507,chloroplast; GO:0008080,N-acetyltransferase activity; GO:0006591,ornithine metabolic process	Acetyltransferase (GNAT) family
Cluster-15967.607	MYB-related	TF	MYB->MYB-related	14.1176	2.16528	-2.74845	down	K09422 transcription factor MYB, plant | (RefSeq) transcription factor MYB34 (A)	transcription factor MYB34 [Jatropha curcas]	RecName: Full=Transcription factor MYB102 {ECO:0000305}; AltName: Full=Myb-related protein 102 {ECO:0000305}; Short=AtMYB102 {ECO:0000303|PubMed:12857823}; AltName: Full=Myb-related protein M4 {ECO:0000305}; Short=AtM4 {ECO:0000303|PubMed:8980549};	SubName: Full=MYB family protein {ECO:0000313|EMBL:AIT52304.1};	Transcription factor, Myb superfamily	GO:0005634,nucleus; GO:0003700,DNA-binding transcription factor activity; GO:0000981,DNA-binding transcription factor activity, RNA polymerase II-specific; GO:0043565,sequence-specific DNA binding; GO:0001135,RNA polymerase II transcription regulator recruiting activity; GO:0044212,transcription regulatory region DNA binding; GO:0030154,cell differentiation; GO:0006952,defense response; GO:000635…	Myb-like DNA-binding domain
Cluster-15967.609	HSF	TF	HSF	38.171	18.5844	-1.0415	down	K09419 heat shock transcription factor, other eukaryote | (RefSeq) heat stress transcription factor A-3-like (A)	Heat shock factor (HSF)-type, DNA-binding protein [Corchorus olitorius]	RecName: Full=Heat stress transcription factor A-3; Short=AtHsfA3; AltName: Full=AtHsf-17;	SubName: Full=Heat shock factor (HSF)-type, DNA-binding protein {ECO:0000313|EMBL:OMO68209.1};	Heat shock transcription factor	GO:0005634,nucleus; GO:0003677,DNA binding; GO:0003700,DNA-binding transcription factor activity; GO:0043565,sequence-specific DNA binding; GO:0006355,regulation of transcription, DNA-templated; GO:0010200,response to chitin; GO:0009408,response to heat; GO:0006351,transcription, DNA-templated	HSF-type DNA-binding
Cluster-15967.6407	WRKY	TF	WRKY	595.966	230.508	-1.37217	down	K13425 WRKY transcription factor 22 | (RefSeq) probable WRKY transcription factor 27 (A)	WRKY protein isoform 2, partial [Theobroma cacao]	RecName: Full=Probable WRKY transcription factor 11; AltName: Full=WRKY DNA-binding protein 11;	SubName: Full=WRKY protein isoform 2 {ECO:0000313|EMBL:EOY29234.1}; Flags: Fragment;	--	GO:0005634,nucleus; GO:0005516,calmodulin binding; GO:0003700,DNA-binding transcription factor activity; GO:0043565,sequence-specific DNA binding; GO:0042742,defense response to bacterium; GO:0010200,response to chitin; GO:0006351,transcription, DNA-templated	Plant zinc cluster domain
Cluster-15967.6660	MYB-related	TF	MYB->MYB-related	1141.86	259.479	-2.13776	down	K09422 transcription factor MYB, plant | (RefSeq) transcription factor MYB63-like (A)	transcription factor MYB63-like [Durio zibethinus]	RecName: Full=Transcription factor MYB4 {ECO:0000305}; AltName: Full=Myb-related protein 4 {ECO:0000305}; Short=OsMyb4 {ECO:0000303|PubMed:14675437}; AltName: Full=Transcription factor RLTR1 {ECO:0000312|EMBL:AAP92750.1};	SubName: Full=myb-related protein Zm1-like {ECO:0000313|RefSeq:XP_016701990.1};	Transcription factor, Myb superfamily	GO:0005634,nucleus; GO:0000981,DNA-binding transcription factor activity, RNA polymerase II-specific; GO:0043565,sequence-specific DNA binding; GO:0001135,RNA polymerase II transcription regulator recruiting activity; GO:0044212,transcription regulatory region DNA binding; GO:0030154,cell differentiation; GO:0045893,positive regulation of transcription, DNA-templated; GO:0006357,regulation of tra…	Myb-like DNA-binding domain
Cluster-15967.6670	B3	TF	B3->B3	52.184	153.152	1.56059	up	K09287 RAV-like factor | (RefSeq) AP2/ERF and B3 domain-containing transcription repressor RAV2-like (A)	hypothetical protein POPTR_0014s06340g [Populus trichocarpa]	RecName: Full=AP2/ERF and B3 domain-containing transcription factor RAV1; AltName: Full=Ethylene-responsive transcription factor RAV1; AltName: Full=Protein RELATED TO ABI3/VP1 1;	SubName: Full=Uncharacterized protein {ECO:0000313|EMBL:EEE98368.1};	--	GO:0005634,nucleus; GO:0003677,DNA binding; GO:0003700,DNA-binding transcription factor activity; GO:0009873,ethylene-activated signaling pathway; GO:0048527,lateral root development; GO:0048366,leaf development; GO:0009910,negative regulation of flower development; GO:0045892,negative regulation of transcription, DNA-templated; GO:0009741,response to brassinosteroid; GO:0006351,transcription, DN…	B3 DNA binding domain
Cluster-15967.6708	MYB	TF	MYB->MYB	17.5696	4.84512	-1.86087	down	K09422 transcription factor MYB, plant | (RefSeq) transcription factor RAX3-like (A)	transcription factor RAX3-like [Durio zibethinus]	RecName: Full=Transcription factor RAX3; AltName: Full=Myb-related protein 84; Short=AtMYB84; AltName: Full=Protein REGULATOR OF AXILLARY MERISTEMS 3;	SubName: Full=Myb domain protein 84, putative {ECO:0000313|EMBL:EOX91783.1};	Transcription factor, Myb superfamily	GO:0005634,nucleus; GO:0003700,DNA-binding transcription factor activity; GO:0000981,DNA-binding transcription factor activity, RNA polymerase II-specific; GO:0043565,sequence-specific DNA binding; GO:0001135,RNA polymerase II transcription regulator recruiting activity; GO:0044212,transcription regulatory region DNA binding; GO:0030154,cell differentiation; GO:0007275,multicellular organism deve…	Myb-like DNA-binding domain
Cluster-15967.6761	GNAT	TR	GNAT	290.008	107.577	-1.43542	down	K13436 pto-interacting protein 1 [EC:2.7.11.1] | (RefSeq) PTI1-like tyrosine-protein kinase 2 (A)	PREDICTED: uncharacterized protein LOC18609434 [Theobroma cacao]	RecName: Full=Probable serine/threonine-protein kinase PBL28 {ECO:0000305}; EC=2.7.11.1 {ECO:0000305}; AltName: Full=PBS1-like protein 28 {ECO:0000303|PubMed:20413097};	SubName: Full=Uncharacterized protein {ECO:0000313|EMBL:OMO89891.1};	--	GO:0005886,plasma membrane; GO:0005524,ATP binding; GO:0004675,transmembrane receptor protein serine/threonine kinase activity; GO:0007166,cell surface receptor signaling pathway; GO:0006952,defense response; GO:0006468,protein phosphorylation	Acetyltransferase (GNAT) family
Cluster-15967.6992	MYB-related	TF	MYB->MYB-related	293.657	86.0627	-1.76319	down	K09422 transcription factor MYB, plant | (RefSeq) transcription factor MYB46 (A)	hypothetical protein CCACVL1_12304 [Corchorus capsularis]	RecName: Full=Transcription factor MYB46 {ECO:0000303|PubMed:11597504}; AltName: Full=Myb-related protein 46 {ECO:0000303|PubMed:11597504}; Short=AtMYB46 {ECO:0000303|PubMed:11597504};	SubName: Full=Uncharacterized protein {ECO:0000313|EMBL:OMO81678.1};	Transcription factor, Myb superfamily	GO:0005634,nucleus; GO:0003700,DNA-binding transcription factor activity; GO:0000981,DNA-binding transcription factor activity, RNA polymerase II-specific; GO:0043565,sequence-specific DNA binding; GO:0001135,RNA polymerase II transcription regulator recruiting activity; GO:0044212,transcription regulatory region DNA binding; GO:0030154,cell differentiation; GO:0050832,defense response to fungus;…	Myb-like DNA-binding domain
Cluster-15967.706	C2C2-Dof	TF	C2C2->C2C2-Dof	31.2468	181.588	2.54805	up	K20043 clathrin coat assembly protein AP180 | (RefSeq) putative clathrin assembly protein At5g35200 (A)	dof zinc finger protein DOF1.2-like [Manihot esculenta]	RecName: Full=Dof zinc finger protein DOF3.5; Short=AtDOF3.5;	SubName: Full=Uncharacterized protein {ECO:0000313|EMBL:OAY58423.1};	--	GO:0005634,nucleus; GO:0003677,DNA binding; GO:0003700,DNA-binding transcription factor activity; GO:0046872,metal ion binding; GO:0006355,regulation of transcription, DNA-templated; GO:0006351,transcription, DNA-templated	Dof domain, zinc finger
Cluster-15967.7112	WRKY	TF	WRKY	129.651	33.0626	-1.9888	down	K12835 ATP-dependent RNA helicase DDX42 [EC:3.6.4.13] | (RefSeq) DEAD-box ATP-dependent RNA helicase 24 isoform X1 (A)	probable WRKY transcription factor 71 [Herrania umbratica]	RecName: Full=Probable WRKY transcription factor 71; AltName: Full=WRKY DNA-binding protein 71;	SubName: Full=WRKY DNA-binding protein 28 {ECO:0000313|EMBL:EOY27787.1};	--	GO:0005634,nucleus; GO:0003700,DNA-binding transcription factor activity; GO:1990837,sequence-specific double-stranded DNA binding; GO:0045893,positive regulation of transcription, DNA-templated; GO:0006351,transcription, DNA-templated; GO:0010228,vegetative to reproductive phase transition of meristem	WRKY DNA -binding domain
Cluster-15967.7192	SBP	TF	SBP	24.7029	50.6596	1.02804	up	--	Squamosa promoter-binding-like protein 5 [Dendrobium catenatum]	RecName: Full=Squamosa promoter-binding protein 1;	SubName: Full=Squamosa promoter-binding-like protein 5 {ECO:0000313|EMBL:PKU64551.1};	--	GO:0005634,nucleus; GO:0003677,DNA binding; GO:0003700,DNA-binding transcription factor activity; GO:0046872,metal ion binding; GO:0009908,flower development; GO:0006351,transcription, DNA-templated	SBP domain
Cluster-15967.7305	bHLH	TF	bHLH	58.3804	29.0579	-1.01046	down	K18878 BHLH transcription factor Upa20 | (RefSeq) Upa20; transcription factor bHLH137-like (A)	transcription factor BEE 3-like [Durio zibethinus]	RecName: Full=Transcription factor BEE 3; AltName: Full=Basic helix-loop-helix protein 50; Short=AtbHLH50; Short=bHLH 50; AltName: Full=Protein Brassinosteroid enhanced expression 3; AltName: Full=Transcription factor EN 76; AltName: Full=bHLH transcription factor bHLH050;	SubName: Full=BR enhanced expression 1 {ECO:0000313|EMBL:EOY21045.1};	--	GO:0005634,nucleus; GO:0003677,DNA binding; GO:0003700,DNA-binding transcription factor activity; GO:0046983,protein dimerization activity; GO:0006355,regulation of transcription, DNA-templated; GO:0006351,transcription, DNA-templated	Helix-loop-helix DNA-binding domain
Cluster-15967.7336	AUX/IAA	TR	AUX/IAA	73.7325	187.167	1.3491	up	K14484 auxin-responsive protein IAA | (RefSeq) auxin-induced protein 22D (A)	auxin-induced protein 22D [Jatropha curcas]	RecName: Full=Auxin-induced protein IAA4;	RecName: Full=Auxin-responsive protein {ECO:0000256|RuleBase:RU004549};	--	GO:0005634,nucleus; GO:0009734,auxin-activated signaling pathway; GO:0006355,regulation of transcription, DNA-templated; GO:0006351,transcription, DNA-templated	AUX/IAA family
Cluster-15967.754	TCP	TF	TCP	229.713	66.2763	-1.79152	down	K16221 transcription factor TCP21 (protein CCA1 HIKING EXPEDITION) | (RefSeq) transcription factor TCP7 (A)	PREDICTED: transcription factor TCP20 [Theobroma cacao]	RecName: Full=Transcription factor TCP20;	SubName: Full=Teosinte branched 1 isoform 1 {ECO:0000313|EMBL:EOX99739.1};	--	GO:0005634,nucleus; GO:0003677,DNA binding; GO:0003700,DNA-binding transcription factor activity; GO:0000987,proximal promoter sequence-specific DNA binding; GO:0043565,sequence-specific DNA binding; GO:0009653,anatomical structure morphogenesis; GO:0006351,transcription, DNA-templated	TCP family transcription factor
Cluster-15967.7565	C3H	TF	C3H	6.3878	125.956	4.34127	up	--	zinc finger CCCH domain-containing protein 55-like isoform X2 [Carica papaya]	RecName: Full=Zinc finger CCCH domain-containing protein 55; Short=AtC3H55;	SubName: Full=Uncharacterized protein {ECO:0000313|EMBL:EMJ12564.1};	--	GO:0003677,DNA binding; GO:0046872,metal ion binding; GO:0003723,RNA binding	Zinc finger C-x8-C-x5-C-x3-H type (and similar)
Cluster-15967.7656	Others	TR	Others	255.302	74.6393	-1.7744	down	K12130 pseudo-response regulator 5 | (RefSeq) two-component response regulator-like APRR5 (A)	PREDICTED: two-component response regulator-like APRR5 isoform X1 [Theobroma cacao]	RecName: Full=Two-component response regulator-like APRR5; AltName: Full=Pseudo-response regulator 5;	SubName: Full=Pseudo-response regulator 5, putative isoform 2 {ECO:0000313|EMBL:EOY23707.1};	GATA-4/5/6 transcription factors	GO:0005634,nucleus; GO:0000160,phosphorelay signal transduction system; GO:0006355,regulation of transcription, DNA-templated; GO:0048511,rhythmic process; GO:0006351,transcription, DNA-templated	Response regulator receiver domain
Cluster-15967.7727	SNF2	TR	SNF2	11.3623	29.4259	1.36193	up	K15083 DNA repair protein RAD16 | (Kazusa) Lj5g3v1682500.1; - (A)	ATP-dependent helicase rhp16-like isoform X2 [Arachis ipaensis]	RecName: Full=DNA repair protein RAD5B {ECO:0000305}; EC=3.6.4.- {ECO:0000305}; AltName: Full=Putative SWI/SNF-related matrix-associated actin-dependent regulator of chromatin subfamily A member 3-like 3 {ECO:0000305}; Short=SMARCA3-like protein 3 {ECO:0000305}; AltName: Full=RAD5 homolog B {ECO:0000303|PubMed:18310306}; Short=AtRAD5B {ECO:0000303|PubMed:18310306};	SubName: Full=Uncharacterized protein {ECO:0000313|EMBL:KRH26767.1, ECO:0000313|EnsemblPlants:GLYMA12G31910.1};	Nucleotide excision repair protein RAD16	GO:0009941,chloroplast envelope; GO:0005634,nucleus; GO:0005524,ATP binding; GO:0004386,helicase activity; GO:0003676,nucleic acid binding; GO:0008270,zinc ion binding; GO:0016569,covalent chromatin modification; GO:0006281,DNA repair	SNF2 family N-terminal domain
Cluster-15967.7815	Others	TR	Others	90.737	42.978	-1.07599	down	K09377 cysteine and glycine-rich protein | (RefSeq) LIM domain-containing protein WLIM1 (A)	PREDICTED: LIM domain-containing protein WLIM1 [Theobroma cacao]	RecName: Full=LIM domain-containing protein WLIM1 {ECO:0000305}; AltName: Full=Widely-expressed LIM protein 1 {ECO:0000303|PubMed:11085265}; Short=AtWLIM1;	SubName: Full=GATA type zinc finger transcription factor family protein {ECO:0000313|EMBL:EOY15704.1};	Regulatory protein MLP and related LIM proteins	GO:0005737,cytoplasm; GO:0005856,cytoskeleton; GO:0005886,plasma membrane; GO:0051015,actin filament binding; GO:0046872,metal ion binding; GO:0003729,mRNA binding; GO:0051017,actin filament bundle assembly	LIM domain
Cluster-15967.7991	AP2/ERF-ERF	TF	AP2/ERF->AP2/ERF-ERF	1108.81	262.953	-2.0743	down	K09286 EREBP-like factor | (RefSeq) ethylene-responsive transcription factor 9-like (A)	ethylene-responsive transcription factor ERF109-like [Manihot esculenta]	RecName: Full=Ethylene-responsive transcription factor ERF109;	SubName: Full=Uncharacterized protein {ECO:0000313|EMBL:OAY38958.1};	--	GO:0005634,nucleus; GO:0003677,DNA binding; GO:0003700,DNA-binding transcription factor activity; GO:0051301,cell division; GO:0050832,defense response to fungus; GO:0009873,ethylene-activated signaling pathway; GO:0010087,phloem or xylem histogenesis; GO:0010200,response to chitin; GO:0006351,transcription, DNA-templated	AP2 domain
Cluster-15967.8010	C2H2	TF	C2H2	1064.74	254.323	-2.06514	down	--	zinc finger protein ZAT10-like [Durio zibethinus]	RecName: Full=Zinc finger protein ZAT10; AltName: Full=Salt-tolerance zinc finger;	SubName: Full=zinc finger protein ZAT10-like {ECO:0000313|RefSeq:XP_016749356.1};	FOG: Zn-finger	GO:0005634,nucleus; GO:0003700,DNA-binding transcription factor activity; GO:0046872,metal ion binding; GO:0043565,sequence-specific DNA binding; GO:0035264,multicellular organism growth; GO:0045892,negative regulation of transcription, DNA-templated; GO:0010117,photoprotection; GO:0015979,photosynthesis; GO:0009737,response to abscisic acid; GO:0010200,response to chitin; GO:0009409,response to …	C2H2-type zinc finger
Cluster-15967.8064	MYB-related	TF	MYB->MYB-related	46.0307	109.929	1.26517	up	K09422 transcription factor MYB, plant | (RefSeq) myb-related protein 306 (A)	PREDICTED: myb-related protein 306 [Nelumbo nucifera]	RecName: Full=Transcription factor MYB30 {ECO:0000303|PubMed:10929106}; AltName: Full=Myb-related protein 30 {ECO:0000303|PubMed:10929106}; Short=AtMYB30 {ECO:0000303|PubMed:10929106};	SubName: Full=myb-related protein 306 {ECO:0000313|RefSeq:XP_010258354.1};	Transcription factor, Myb superfamily	GO:0005634,nucleus; GO:0003700,DNA-binding transcription factor activity; GO:0000981,DNA-binding transcription factor activity, RNA polymerase II-specific; GO:0043565,sequence-specific DNA binding; GO:0001135,RNA polymerase II transcription regulator recruiting activity; GO:0044212,transcription regulatory region DNA binding; GO:0030154,cell differentiation; GO:0009626,plant-type hypersensitive r…	Myb-like DNA-binding domain
Cluster-15967.8207	HB-HD-ZIP	TF	HB->HB-HD-ZIP	24.2723	58.5656	1.25639	up	K09338 homeobox-leucine zipper protein | (RefSeq) homeobox-leucine zipper protein HAT4 (A)	homeobox-leucine zipper protein HAT4 [Manihot esculenta]	RecName: Full=Homeobox-leucine zipper protein HAT4; AltName: Full=HD-ZIP protein ATHB-2; AltName: Full=Homeodomain transcription factor ATHB-2; AltName: Full=Homeodomain-leucine zipper protein HAT4; Short=HD-ZIP protein 4;	SubName: Full=Uncharacterized protein {ECO:0000313|EMBL:OAY56752.1};	Transcription factor HEX, contains HOX and HALZ domains	GO:0005634,nucleus; GO:0003700,DNA-binding transcription factor activity; GO:0042803,protein homodimerization activity; GO:0043565,sequence-specific DNA binding; GO:0008283,cell proliferation; GO:0045892,negative regulation of transcription, DNA-templated; GO:0010017,red or far-red light signaling pathway; GO:0009585,red, far-red light phototransduction; GO:0009733,response to auxin; GO:0009735,r…	Homeobox associated leucine zipper
Cluster-15967.8217	GARP-G2-like	TF	GARP->GARP-G2-like	14.2364	33.5884	1.24059	up	K00975 glucose-1-phosphate adenylyltransferase [EC:2.7.7.27] | (RefSeq) putative two-component response regulator ARR21 (A)	PREDICTED: transcription repressor KAN1 isoform X3 [Theobroma cacao]	RecName: Full=Transcription repressor KAN1; AltName: Full=Protein KANADI 1;	SubName: Full=Homeodomain-like superfamily protein, putative isoform 4 {ECO:0000313|EMBL:EOY21497.1}; Flags: Fragment;	--	GO:0005634,nucleus; GO:0003700,DNA-binding transcription factor activity; GO:0044212,transcription regulatory region DNA binding; GO:0010158,abaxial cell fate specification; GO:0009943,adaxial/abaxial axis specification; GO:0048440,carpel development; GO:1905392,plant organ morphogenesis; GO:0048481,plant ovule development; GO:0009944,polarity specification of adaxial/abaxial axis; GO:0009956,rad…	Myb-like DNA-binding domain
Cluster-15967.8282	B3-ARF	TF	B3->B3-ARF	39.1009	83.0364	1.09594	up	K14486 auxin response factor | (RefSeq) auxin response factor 7 (A)	auxin response factor 19-like [Momordica charantia]	RecName: Full=Auxin response factor 19; AltName: Full=OsARF7a;	RecName: Full=Auxin response factor {ECO:0000256|RuleBase:RU004561};	--	GO:0005634,nucleus; GO:0003677,DNA binding; GO:0009734,auxin-activated signaling pathway; GO:0006355,regulation of transcription, DNA-templated; GO:0006351,transcription, DNA-templated	B3 DNA binding domain
Cluster-15967.8421	GARP-G2-like	TF	GARP->GARP-G2-like	158.996	400.062	1.3284	up	K15210 snRNA-activating protein complex subunit 3 | (RefSeq) snRNA-activating protein complex subunit-like isoform X1 (A)	hypothetical protein CISIN_1g021481mg [Citrus sinensis]	RecName: Full=Protein PHR1-LIKE 2 {ECO:0000303|PubMed:26586833}; AltName: Full=Myb family transcription factor PHL2 {ECO:0000303|PubMed:26586833};	SubName: Full=Uncharacterized protein {ECO:0000313|EMBL:KDO61177.1};	--	GO:0005634,nucleus; GO:0003700,DNA-binding transcription factor activity; GO:0043565,sequence-specific DNA binding; GO:0016036,cellular response to phosphate starvation; GO:0010628,positive regulation of gene expression; GO:0006355,regulation of transcription, DNA-templated; GO:0006351,transcription, DNA-templated	MYB-CC type transfactor, LHEQLE motif
Cluster-15967.8508	C2C2-GATA	TF	C2C2->C2C2-GATA	77.6195	336.08	2.11619	up	K21630 GATA-type zinc finger protein 1 | (RefSeq) GATA transcription factor 5-like isoform X1 (A)	PREDICTED: GATA transcription factor 1 [Theobroma cacao]	RecName: Full=GATA transcription factor 1; Short=AtGATA-1;	SubName: Full=GATA transcription factor 1, putative {ECO:0000313|EMBL:EOY05429.1};	GATA-4/5/6 transcription factors	GO:0005634,nucleus; GO:0005667,transcription factor complex; GO:0003682,chromatin binding; GO:0003700,DNA-binding transcription factor activity; GO:0000977,RNA polymerase II regulatory region sequence-specific DNA binding; GO:0001085,RNA polymerase II transcription factor binding; GO:0044212,transcription regulatory region DNA binding; GO:0001228,DNA-binding transcription activator activity, RNA …	GATA zinc finger
Cluster-15967.8513	TRAF	TR	TRAF	2250.35	627.01	-1.84371	down	K03320 ammonium transporter, Amt family | (RefSeq) ammonium transporter 1 member 1 (A)	PREDICTED: ammonium transporter 1 member 1 [Theobroma cacao]	RecName: Full=Ammonium transporter 1 member 1; Short=AtAMT1;1;	RecName: Full=Ammonium transporter {ECO:0000256|RuleBase:RU362002};	Ammonia permease	GO:0005887,integral component of plasma membrane; GO:0005634,nucleus; GO:0005886,plasma membrane; GO:0009506,plasmodesma; GO:0008519,ammonium transmembrane transporter activity; GO:0043621,protein self-association; GO:0015696,ammonium transport; GO:0080181,lateral root branching; GO:0010311,lateral root formation; GO:0015695,organic cation transport; GO:0051258,protein polymerization; GO:0009737,…	Ammonium Transporter Family
Cluster-15967.8541	C2C2-YABBY	TF	C2C2->C2C2-YABBY	0	20.0987	6.64903	up	--	Protein YABBY 5 [Ananas comosus]	RecName: Full=Protein YABBY 4; AltName: Full=OsYAB7; AltName: Full=OsYABBY4;	SubName: Full=Protein YABBY 5 {ECO:0000313|EMBL:OAY66876.1};	--	GO:0005634,nucleus; GO:0046872,metal ion binding; GO:0030154,cell differentiation; GO:0007275,multicellular organism development	--
Cluster-15967.8633	GRAS	TF	GRAS	41.5275	18.0875	-1.19709	down	K14766 nucleolar protein 14 | (RefSeq) nucleolar protein 14 isoform X1 (A)	scarecrow-like protein 9 [Durio zibethinus]	RecName: Full=Scarecrow-like protein 9; Short=AtSCL9; AltName: Full=GRAS family protein 13; Short=AtGRAS-13;	SubName: Full=Uncharacterized protein {ECO:0000313|EMBL:EEE91686.2};	--	GO:0005634,nucleus; GO:0003700,DNA-binding transcription factor activity; GO:0043565,sequence-specific DNA binding; GO:0006355,regulation of transcription, DNA-templated; GO:0006351,transcription, DNA-templated	GRAS domain family
Cluster-15967.8782	C2C2-GATA	TF	C2C2->C2C2-GATA	74.767	229.637	1.62307	up	K13484 5-hydroxyisourate hydrolase / 2-oxo-4-hydroxy-4-carboxy-5-ureidoimidazoline decarboxylase [EC:3.5.2.17 4.1.1.97] | (RefSeq) L10-interacting MYB domain-containing protein-like (A)	L10-interacting MYB domain-containing protein [Ananas comosus]	RecName: Full=GATA transcription factor 3; Short=AtGATA-3;	SubName: Full=L10-interacting MYB domain-containing protein {ECO:0000313|EMBL:OAY78834.1};	GATA-4/5/6 transcription factors	GO:0005730,nucleolus; GO:0005634,nucleus; GO:0005667,transcription factor complex; GO:0003682,chromatin binding; GO:0003700,DNA-binding transcription factor activity; GO:0000977,RNA polymerase II regulatory region sequence-specific DNA binding; GO:0001085,RNA polymerase II transcription factor binding; GO:0043565,sequence-specific DNA binding; GO:0001228,DNA-binding transcription activator activi…	Myb/SANT-like DNA-binding domain
Cluster-15967.8810	C2C2-Dof	TF	C2C2->C2C2-Dof	215.377	458.959	1.09353	up	K16222 Dof zinc finger protein DOF5.5 | (RefSeq) cyclic dof factor 1-like (A)	Dof zinc finger protein DOF5.2 [Theobroma cacao]	RecName: Full=Cyclic dof factor 2; AltName: Full=Dof zinc finger protein DOF5.2; Short=AtDOF5.2;	SubName: Full=Dof zinc finger protein DOF5.2 {ECO:0000313|EMBL:EOY03487.1};	--	GO:0005634,nucleus; GO:0003700,DNA-binding transcription factor activity; GO:0046872,metal ion binding; GO:0043565,sequence-specific DNA binding; GO:0009908,flower development; GO:0006355,regulation of transcription, DNA-templated; GO:0006351,transcription, DNA-templated	Dof domain, zinc finger
Cluster-15967.8864	C2C2-YABBY	TF	C2C2->C2C2-YABBY	295.462	604.041	1.03269	up	--	PREDICTED: putative axial regulator YABBY 2 isoform X3 [Vitis vinifera]	RecName: Full=Protein YABBY 2; AltName: Full=OsYABBY2; Short=OsYAB2; AltName: Full=Protein FILAMENTOUS FLOWER 2;	SubName: Full=Plant-specific transcription factor YABBY family protein isoform 2 {ECO:0000313|EMBL:EOY33227.1};	--	GO:0005634,nucleus; GO:0046872,metal ion binding; GO:0007275,multicellular organism development	YABBY protein
Cluster-15967.894	NAC	TF	NAC	212.005	89.2466	-1.25713	down	K00521 ferric-chelate reductase [EC:1.16.1.7] | (RefSeq) ferric reduction oxidase 7, chloroplastic-like (A)	hypothetical protein B456_007G267900 [Gossypium raimondii]	RecName: Full=NAC transcription factor NAM-B1; Short=TtNAM-B1;	SubName: Full=Uncharacterized protein {ECO:0000313|EMBL:KJB44712.1};	--	GO:0005634,nucleus; GO:0003677,DNA binding; GO:0006355,regulation of transcription, DNA-templated; GO:0006351,transcription, DNA-templated	No apical meristem (NAM) protein
Cluster-15967.8942	SBP	TF	SBP	53.9437	156.432	1.54429	up	K13415 protein brassinosteroid insensitive 1 [EC:2.7.10.1 2.7.11.1] | (RefSeq) uncharacterized protein LOC103413440 isoform X1 (A)	PREDICTED: squamosa promoter-binding-like protein 6 [Theobroma cacao]	RecName: Full=Squamosa promoter-binding-like protein 6;	SubName: Full=LIGULELESS1 protein, putative {ECO:0000313|EMBL:EOY22129.1};	--	GO:0005634,nucleus; GO:0003677,DNA binding; GO:0003700,DNA-binding transcription factor activity; GO:0046872,metal ion binding; GO:0042742,defense response to bacterium; GO:0010468,regulation of gene expression; GO:0006355,regulation of transcription, DNA-templated; GO:0006351,transcription, DNA-templated	SBP domain
Cluster-15967.8981	bHLH	TF	bHLH	0	414.033	11.0081	up	K20558 transcription factor SPEECHLESS | (RefSeq) transcription factor SPEECHLESS (A)	transcription factor bhlh96 [Quercus suber]	RecName: Full=Transcription factor bHLH96; AltName: Full=Basic helix-loop-helix protein 96; Short=AtbHLH96; Short=bHLH 96; AltName: Full=Transcription factor EN 15; AltName: Full=bHLH transcription factor bHLH096;	SubName: Full=transcription factor bHLH71-like {ECO:0000313|RefSeq:XP_018808815.1};	--	GO:0005634,nucleus; GO:0003677,DNA binding; GO:0003700,DNA-binding transcription factor activity; GO:0046983,protein dimerization activity; GO:0006351,transcription, DNA-templated	--
Cluster-15967.9034	AP2/ERF-ERF	TF	AP2/ERF->AP2/ERF-ERF	414.937	166.895	-1.315	down	K09286 EREBP-like factor | (RefSeq) ethylene-responsive transcription factor TINY-like (A)	ethylene-responsive transcription factor ERF017 [Herrania umbratica]	RecName: Full=Ethylene-responsive transcription factor ERF017;	SubName: Full=Uncharacterized protein {ECO:0000313|EMBL:OMO91831.1};	--	GO:0005634,nucleus; GO:0003677,DNA binding; GO:0003700,DNA-binding transcription factor activity; GO:0009873,ethylene-activated signaling pathway; GO:0006351,transcription, DNA-templated	AP2 domain
Cluster-15967.9043	WRKY	TF	WRKY	846.565	65.004	-3.7099	down	K18834 WRKY transcription factor 1 | (RefSeq) probable WRKY transcription factor 58 (A)	PREDICTED: probable WRKY transcription factor 47 [Theobroma cacao]	RecName: Full=Probable WRKY transcription factor 47; AltName: Full=WRKY DNA-binding protein 47;	SubName: Full=WRKY family transcription factor, putative {ECO:0000313|EMBL:EOX95465.1};	--	GO:0005634,nucleus; GO:0003700,DNA-binding transcription factor activity; GO:0043565,sequence-specific DNA binding; GO:0006351,transcription, DNA-templated	WRKY DNA -binding domain
Cluster-15967.9111	NF-YA	TF	NF-Y->NF-YA	255.184	121.931	-1.068	down	K08064 nuclear transcription factor Y, alpha | (RefSeq) nuclear transcription factor Y subunit A-1-like isoform X1 (A)	nuclear transcription factor Y subunit A-1-like isoform X1 [Durio zibethinus]	RecName: Full=Nuclear transcription factor Y subunit A-9; Short=AtNF-YA-9;	SubName: Full=CCAAT-binding transcription factor, subunit B {ECO:0000313|EMBL:OMP10069.1};	CCAAT-binding factor, subunit B (HAP2)	GO:0016602,CCAAT-binding factor complex; GO:0003677,DNA binding; GO:0003700,DNA-binding transcription factor activity; GO:0009793,embryo development ending in seed dormancy; GO:0055046,microgametogenesis; GO:0045892,negative regulation of transcription, DNA-templated; GO:0009555,pollen development; GO:0048316,seed development; GO:0010262,somatic embryogenesis; GO:0006351,transcription, DNA-templa…	CCAAT-binding transcription factor (CBF-B/NF-YA) subunit B
Cluster-15967.9127	Jumonji	TR	Jumonji	258.883	570.638	1.13844	up	K15601 lysine-specific demethylase 3 [EC:1.14.11.-] | (RefSeq) lysine-specific demethylase JMJ25-like (A)	lysine-specific demethylase JMJ25-like [Durio zibethinus]	RecName: Full=Lysine-specific demethylase JMJ25; EC=1.14.11.-; AltName: Full=Jumonji domain-containing protein 25; AltName: Full=Lysine-specific histone demethylase JMJ25; AltName: Full=Protein INCREASE IN BONSAI METHYLATION 1; AltName: Full=Protein JUMONJI 25;	SubName: Full=Aminoacyl-tRNA synthetase, class Ia {ECO:0000313|EMBL:OMO76908.1};	Putative transcription factor 5qNCA, contains JmjC domain	GO:0000785,chromatin; GO:0005634,nucleus; GO:0051213,dioxygenase activity; GO:0032454,histone demethylase activity (H3-K9 specific); GO:0046872,metal ion binding; GO:0000976,transcription regulatory region sequence-specific DNA binding; GO:0060969,negative regulation of gene silencing; GO:0006355,regulation of transcription, DNA-templated; GO:0006351,transcription, DNA-templated	--
Cluster-15967.9343	MYB-related	TF	MYB->MYB-related	698.505	51.4304	-3.77697	down	K09422 transcription factor MYB, plant | (RefSeq) protein ODORANT1 (A)	Myb domain protein 20 [Theobroma cacao]	RecName: Full=Transcription factor MYB20 {ECO:0000305}; AltName: Full=Myb-related protein 20 {ECO:0000303|PubMed:16463103}; Short=AtMYB20 {ECO:0000303|PubMed:11597504};	SubName: Full=Myb domain protein 20 {ECO:0000313|EMBL:EOY03898.1};	Transcription factor, Myb superfamily	GO:0005634,nucleus; GO:0001046,core promoter sequence-specific DNA binding; GO:0003700,DNA-binding transcription factor activity; GO:0000981,DNA-binding transcription factor activity, RNA polymerase II-specific; GO:0043565,sequence-specific DNA binding; GO:0001135,RNA polymerase II transcription regulator recruiting activity; GO:0044212,transcription regulatory region DNA binding; GO:0030154,cell…	Myb-like DNA-binding domain
Cluster-15967.939	zf-HD	TF	zf-HD	3.44509	133.258	5.20818	up	K15777 4,5-DOPA dioxygenase extradiol [EC:1.13.11.-] | (RefSeq) uncharacterized protein LOC110630336 (A)	zinc-finger homeodomain protein 5-like [Durio zibethinus]	RecName: Full=Zinc-finger homeodomain protein 5; Short=AtZHD5; AltName: Full=Homeobox protein 33; Short=AtHB-33;	SubName: Full=Homeobox protein 33 isoform 1 {ECO:0000313|EMBL:EOY14783.1};	--	GO:0005634,nucleus; GO:0003700,DNA-binding transcription factor activity; GO:0046872,metal ion binding; GO:0042803,protein homodimerization activity; GO:0043565,sequence-specific DNA binding; GO:0009738,abscisic acid-activated signaling pathway; GO:0045893,positive regulation of transcription, DNA-templated; GO:0009737,response to abscisic acid; GO:0006351,transcription, DNA-templated	ZF-HD protein dimerisation region
Cluster-15967.94	B3	TF	B3->B3	14.378	52.6081	1.86952	up	--	PREDICTED: uncharacterized protein LOC104882266 isoform X2 [Vitis vinifera]	RecName: Full=B3 domain-containing protein Os01g0905400;	SubName: Full=Uncharacterized protein {ECO:0000313|EMBL:CBI14875.3};	--	GO:0005634,nucleus; GO:0003677,DNA binding; GO:0006355,regulation of transcription, DNA-templated; GO:0006351,transcription, DNA-templated	B3 DNA binding domain
Cluster-15967.9471	MYB-related	TF	MYB->MYB-related	0.832614	22.4459	4.93688	up	K09422 transcription factor MYB, plant | (RefSeq) myb-related protein 308 (A)	PREDICTED: myb-related protein 308 [Theobroma cacao]	RecName: Full=Transcription factor WER; AltName: Full=Myb-related protein 66; Short=AtMYB66; AltName: Full=Protein WEREWOLF;	SubName: Full=Myb domain protein 5 {ECO:0000313|EMBL:EOY24284.1};	Transcription factor, Myb superfamily	GO:0005634,nucleus; GO:0003677,DNA binding; GO:0003700,DNA-binding transcription factor activity; GO:0000981,DNA-binding transcription factor activity, RNA polymerase II-specific; GO:0043565,sequence-specific DNA binding; GO:0001135,RNA polymerase II transcription regulator recruiting activity; GO:0044212,transcription regulatory region DNA binding; GO:0045165,cell fate commitment; GO:0045893,pos…	Myb-like DNA-binding domain
Cluster-15967.9537	bHLH	TF	bHLH	106.143	245.218	1.20426	up	K18878 BHLH transcription factor Upa20 | (RefSeq) Upa20; transcription factor bHLH137-like (A)	transcription factor bHLH137 [Herrania umbratica]	RecName: Full=Transcription factor bHLH137; AltName: Full=Basic helix-loop-helix protein 137; Short=AtbHLH137; Short=bHLH 137; AltName: Full=Transcription factor EN 89; AltName: Full=bHLH transcription factor bHLH137;	SubName: Full=Basic helix-loop-helix DNA-binding superfamily protein, putative isoform 3 {ECO:0000313|EMBL:EOY22603.1}; Flags: Fragment;	--	GO:0005634,nucleus; GO:0003677,DNA binding; GO:0003700,DNA-binding transcription factor activity; GO:0046983,protein dimerization activity; GO:0009739,response to gibberellin; GO:0006351,transcription, DNA-templated	Helix-loop-helix DNA-binding domain
Cluster-15967.9593	C2H2	TF	C2H2	148.007	69.0922	-1.09463	down	K12309 beta-galactosidase [EC:3.2.1.23] | (Kazusa) Lj3g3v0323160.1; - (A)	C2H2-like zinc finger protein, putative [Theobroma cacao]	RecName: Full=Zinc finger protein JACKDAW; AltName: Full=ID1-like zinc finger protein 3 {ECO:0000303|Ref.2}; AltName: Full=Protein indeterminate-domain 10 {ECO:0000303|PubMed:16784536};	SubName: Full=C2H2-like zinc finger protein, putative {ECO:0000313|EMBL:EOY07799.1};	FOG: Zn-finger	GO:0005634,nucleus; GO:0003677,DNA binding; GO:0003700,DNA-binding transcription factor activity; GO:0046872,metal ion binding; GO:0008356,asymmetric cell division; GO:0051302,regulation of cell division; GO:0045604,regulation of epidermal cell differentiation; GO:0010075,regulation of meristem growth; GO:0006355,regulation of transcription, DNA-templated; GO:0048364,root development; GO:0006351,…	Zinc finger, C2H2 type
Cluster-15967.9615	C2C2-GATA	TF	C2C2->C2C2-GATA	110.246	363.274	1.72226	up	K09184 GATA-binding protein, other eukaryote | (RefSeq) GATA transcription factor 11-like (A)	hypothetical protein B456_004G230100 [Gossypium raimondii]	RecName: Full=GATA transcription factor 11;	SubName: Full=Uncharacterized protein {ECO:0000313|EMBL:KJB26178.1};	GATA-4/5/6 transcription factors	GO:0005634,nucleus; GO:0005667,transcription factor complex; GO:0003682,chromatin binding; GO:0003700,DNA-binding transcription factor activity; GO:0000977,RNA polymerase II regulatory region sequence-specific DNA binding; GO:0001085,RNA polymerase II transcription factor binding; GO:0001228,DNA-binding transcription activator activity, RNA polymerase II-specific; GO:0008270,zinc ion binding; GO:…	GATA zinc finger
Cluster-15967.9656	WRKY	TF	WRKY	703.184	338.398	-1.05509	down	K13424 WRKY transcription factor 33 | (RefSeq) tcw4; probable WRKY transcription factor 33 (A)	WRKY transcription factor WRKY24 isoform X2 [Herrania umbratica]	RecName: Full=WRKY transcription factor WRKY24 {ECO:0000303|PubMed:16919842}; Short=OsWRKY24 {ECO:0000303|PubMed:16919842};	SubName: Full=WRKY DNA-binding protein 33 isoform 1 {ECO:0000313|EMBL:EOY34631.1};	--	GO:0005634,nucleus; GO:0003700,DNA-binding transcription factor activity; GO:0043565,sequence-specific DNA binding; GO:0009738,abscisic acid-activated signaling pathway; GO:0009740,gibberellic acid mediated signaling pathway; GO:0009788,negative regulation of abscisic acid-activated signaling pathway; GO:0009938,negative regulation of gibberellic acid mediated signaling pathway; GO:0045893,positi…	WRKY DNA -binding domain
Cluster-15967.9727	NAC	TF	NAC	63.4919	238.998	1.91435	up	K00521 ferric-chelate reductase [EC:1.16.1.7] | (RefSeq) ferric reduction oxidase 7, chloroplastic-like (A)	hypothetical protein CICLE_v10012093mg [Citrus clementina]	RecName: Full=NAC domain-containing protein 100 {ECO:0000303|PubMed:15029955}; Short=ANAC100 {ECO:0000303|PubMed:15029955}; Short=AtNAC5;	SubName: Full=Uncharacterized protein {ECO:0000313|EMBL:ESR44441.1};	--	GO:0005634,nucleus; GO:0003677,DNA binding; GO:0003700,DNA-binding transcription factor activity; GO:0006351,transcription, DNA-templated	No apical meristem (NAM) protein
Cluster-15967.9785	C3H	TF	C3H	2481.38	718.755	-1.78699	down	K15172 transcription elongation factor SPT5 | (RefSeq) hypothetical protein (A)	zinc finger CCCH domain-containing protein 29-like [Durio zibethinus]	RecName: Full=Zinc finger CCCH domain-containing protein 29; Short=AtC3H29; AltName: Full=AtSZF2;	SubName: Full=Zinc finger family protein {ECO:0000313|EMBL:EOY17761.1};	CCCH-type Zn-finger protein	GO:0005634,nucleus; GO:0003677,DNA binding; GO:0003700,DNA-binding transcription factor activity; GO:0046872,metal ion binding; GO:0050832,defense response to fungus; GO:0006355,regulation of transcription, DNA-templated; GO:0010200,response to chitin; GO:0009409,response to cold	Ankyrin repeats (3 copies)
Cluster-15967.9804	NF-YC	TF	NF-Y->NF-YC	245.635	92.1349	-1.41804	down	K08066 nuclear transcription factor Y, gamma | (RefSeq) nuclear transcription factor Y subunit C-3 (A)	Nuclear transcription factor Y subunit C-9 isoform 1 [Theobroma cacao]	RecName: Full=Nuclear transcription factor Y subunit C-3; Short=AtNF-YC-3;	SubName: Full=Nuclear transcription factor Y subunit C-9 isoform 1 {ECO:0000313|EMBL:EOY05562.1};	CCAAT-binding factor, subunit C (HAP5)	GO:0005634,nucleus; GO:0003677,DNA binding; GO:0003700,DNA-binding transcription factor activity; GO:0046982,protein heterodimerization activity; GO:0003712,transcription coregulator activity; GO:0009738,abscisic acid-activated signaling pathway; GO:0009740,gibberellic acid mediated signaling pathway; GO:0048574,long-day photoperiodism, flowering; GO:2000306,positive regulation of photomorphogene…	Histone-like transcription factor (CBF/NF-Y) and archaeal histone
Cluster-15967.9809	AUX/IAA	TR	AUX/IAA	216.65	472.129	1.12908	up	K14484 auxin-responsive protein IAA | (RefSeq) auxin-induced protein AUX28-like (A)	AUX/IAA protein [Corchorus olitorius]	RecName: Full=Auxin-responsive protein IAA14; AltName: Full=Indoleacetic acid-induced protein 14; AltName: Full=Protein SOLITARY ROOT;	RecName: Full=Auxin-responsive protein {ECO:0000256|RuleBase:RU004549};	--	GO:0005634,nucleus; GO:0003700,DNA-binding transcription factor activity; GO:0009734,auxin-activated signaling pathway; GO:0010102,lateral root morphogenesis; GO:0045892,negative regulation of transcription, DNA-templated; GO:0009733,response to auxin; GO:0006351,transcription, DNA-templated	AUX/IAA family
Cluster-15971.0	GNAT	TR	GNAT	30.165	2.18822	-3.83019	down	--	PREDICTED: probable N-acetyltransferase HLS1 [Theobroma cacao]	RecName: Full=Probable N-acetyltransferase HLS1-like; EC=2.3.1.-;	SubName: Full=Acyl-CoA N-acyltransferases superfamily protein {ECO:0000313|EMBL:EOY34544.1};	--	GO:0008080,N-acetyltransferase activity; GO:0016747,transferase activity, transferring acyl groups other than amino-acyl groups; GO:0006473,protein acetylation	Acetyltransferase (GNAT) family
Cluster-16015.0	AP2/ERF-ERF	TF	AP2/ERF->AP2/ERF-ERF	11.2948	33.5425	1.57443	up	K09286 EREBP-like factor | (RefSeq) ethylene-responsive transcription factor 13 (A)	PREDICTED: ethylene-responsive transcription factor 13 [Theobroma cacao]	RecName: Full=Ethylene-responsive transcription factor 13; Short=AtERF13; AltName: Full=Ethylene-responsive element-binding factor 13; Short=EREBP-13;	SubName: Full=Ethylene-responsive element binding factor 13, putative {ECO:0000313|EMBL:EOX96459.1};	--	GO:0005634,nucleus; GO:0003677,DNA binding; GO:0003700,DNA-binding transcription factor activity; GO:0043565,sequence-specific DNA binding; GO:0006952,defense response; GO:0009873,ethylene-activated signaling pathway; GO:0010200,response to chitin; GO:0006351,transcription, DNA-templated	AP2 domain
Cluster-16152.0	bHLH	TF	bHLH	3.57087	17.6304	2.28414	up	K16190 glucuronokinase [EC:2.7.1.43] | (RefSeq) transcription factor ABORTED MICROSPORES-like (A)	PREDICTED: transcription factor bHLH93 [Theobroma cacao]	RecName: Full=Transcription factor bHLH93; AltName: Full=Basic helix-loop-helix protein 93; Short=AtbHLH93; Short=bHLH 93; AltName: Full=Transcription factor EN 47; AltName: Full=bHLH transcription factor bHLH093;	SubName: Full=DNA binding protein, putative isoform 1 {ECO:0000313|EMBL:EOX91851.1};	--	GO:0005634,nucleus; GO:0003677,DNA binding; GO:0003700,DNA-binding transcription factor activity; GO:0046983,protein dimerization activity; GO:0045487,gibberellin catabolic process; GO:0007275,multicellular organism development; GO:0010371,regulation of gibberellin biosynthetic process; GO:0006351,transcription, DNA-templated	Helix-loop-helix DNA-binding domain
Cluster-16224.0	LOB	TF	LOB	27.1706	11.1256	-1.27408	down	--	--	--	--	--	--	--
Cluster-16513.0	MYB	TF	MYB->MYB	10.2334	32.4969	1.69566	up	K09422 transcription factor MYB, plant | (RefSeq) transcription factor MYB39 (A)	PREDICTED: transcription factor MYB39 [Theobroma cacao]	RecName: Full=Transcription factor MYB93 {ECO:0000303|PubMed:11597504}; AltName: Full=Myb-related protein 93 {ECO:0000303|PubMed:11597504}; Short=AtMYB93 {ECO:0000303|PubMed:11597504};	SubName: Full=Myb domain protein 107 {ECO:0000313|EMBL:EOY10110.1};	Transcription factor, Myb superfamily	GO:0005737,cytoplasm; GO:0005634,nucleus; GO:0003700,DNA-binding transcription factor activity; GO:0000981,DNA-binding transcription factor activity, RNA polymerase II-specific; GO:0043565,sequence-specific DNA binding; GO:0001135,RNA polymerase II transcription regulator recruiting activity; GO:0044212,transcription regulatory region DNA binding; GO:0030154,cell differentiation; GO:0071365,cellu…	Myb-like DNA-binding domain
Cluster-16866.0	PLATZ	TF	PLATZ	0.680995	25.8583	5.16746	up	--	uncharacterized protein LOC110808374 [Carica papaya]	--	SubName: Full=Uncharacterized protein {ECO:0000313|EMBL:ONI22617.1};	--	GO:0005622,intracellular; GO:0008270,zinc ion binding	PLATZ transcription factor
Cluster-16993.0	HB-BELL	TF	HB->HB-BELL	30.2927	3.29885	-3.20836	down	--	BEL1-like homeodomain protein 9 isoform X1 [Durio zibethinus]	RecName: Full=BEL1-like homeodomain protein 8; Short=BEL1-like protein 8; AltName: Full=Protein POUND-FOOLISH;	SubName: Full=BEL1-like homeodomain 8, putative {ECO:0000313|EMBL:EOY34417.1};	Transcription factor MEIS1 and related HOX domain proteins	GO:0005634,nucleus; GO:0003677,DNA binding; GO:0003700,DNA-binding transcription factor activity; GO:0010229,inflorescence development; GO:0080006,internode patterning; GO:0010076,maintenance of floral meristem identity; GO:0010077,maintenance of inflorescence meristem identity; GO:0007389,pattern specification process; GO:1905393,plant organ formation; GO:0010223,secondary shoot formation; GO:00…	Associated with HOX
Cluster-17701.0	NAC	TF	NAC	7.08307	49.3453	2.82477	up	K00521 ferric-chelate reductase [EC:1.16.1.7] | (RefSeq) ferric reduction oxidase 7, chloroplastic-like (A)	protein CUP-SHAPED COTYLEDON 3-like [Durio zibethinus]	RecName: Full=Protein CUP-SHAPED COTYLEDON 3; AltName: Full=NAC domain-containing protein 31; Short=ANAC031; AltName: Full=NAC domain-containing protein CUC3;	SubName: Full=NAC domain transcriptional regulator superfamily protein {ECO:0000313|EMBL:EOY15912.1};	--	GO:0005634,nucleus; GO:0003677,DNA binding; GO:0003700,DNA-binding transcription factor activity; GO:0010014,meristem initiation; GO:0007275,multicellular organism development; GO:0010199,organ boundary specification between lateral organs and the meristem; GO:0006351,transcription, DNA-templated	No apical meristem (NAM) protein
Cluster-17909.0	MYB-related	TF	MYB->MYB-related	16.5869	3.61721	-2.14793	down	K15397 3-ketoacyl-CoA synthase [EC:2.3.1.199] | (RefSeq) 3-ketoacyl-CoA synthase 17-like (A)	PREDICTED: protein RADIALIS-like 4 [Camelina sativa]	RecName: Full=Protein RADIALIS-like 3; Short=AtRL3; Short=Protein RAD-like 3;	SubName: Full=Uncharacterized protein {ECO:0000313|EMBL:OMO56918.1};	Zuotin and related molecular chaperones (DnaJ superfamily), contains DNA-binding domains	GO:0005634,nucleus; GO:0003677,DNA binding; GO:0003700,DNA-binding transcription factor activity; GO:0006351,transcription, DNA-templated	Myb-like DNA-binding domain
Cluster-18180.0	mTERF	TR	mTERF	52.4931	16.2	-1.68778	down	K15032 mTERF domain-containing protein, mitochondrial | (RefSeq) uncharacterized LOC8271272 (A)	PREDICTED: uncharacterized protein LOC8271272 [Ricinus communis]	RecName: Full=Transcription termination factor MTERF15, mitochondrial {ECO:0000305}; AltName: Full=Mitochondrial transcription termination factor 15 {ECO:0000303|PubMed:23087700}; Flags: Precursor;	SubName: Full=Uncharacterized protein {ECO:0000313|EMBL:EEF26558.1};	Mitochondrial transcription termination factor, mTERF	GO:0009507,chloroplast; GO:0005739,mitochondrion; GO:0003690,double-stranded DNA binding; GO:0003723,RNA binding; GO:0019843,rRNA binding; GO:0003727,single-stranded RNA binding; GO:0009658,chloroplast organization; GO:0032502,developmental process; GO:0006353,DNA-templated transcription, termination; GO:0006355,regulation of transcription, DNA-templated; GO:0042255,ribosome assembly; GO:0000394,…	mTERF
Cluster-18217.0	WRKY	TF	WRKY	12.0017	39.6373	1.71947	up	K13424 WRKY transcription factor 33 | (RefSeq) probable WRKY transcription factor 33 (A)	probable WRKY transcription factor 9 isoform X1 [Herrania umbratica]	RecName: Full=Probable WRKY transcription factor 9 {ECO:0000305}; AltName: Full=WRKY DNA-binding protein 9 {ECO:0000305};	SubName: Full=WRKY DNA-binding protein 9, putative isoform 1 {ECO:0000313|EMBL:EOX97400.1};	--	GO:0005634,nucleus; GO:0003700,DNA-binding transcription factor activity; GO:0043565,sequence-specific DNA binding; GO:0044212,transcription regulatory region DNA binding; GO:0006351,transcription, DNA-templated	WRKY DNA -binding domain
Cluster-18518.0	HB-HD-ZIP	TF	HB->HB-HD-ZIP	18.2494	46.5136	1.35774	up	K09338 homeobox-leucine zipper protein | (RefSeq) homeobox-leucine zipper protein ATHB-6-like isoform X1 (A)	homeobox-leucine zipper protein ATHB-6-like isoform X1 [Durio zibethinus]	RecName: Full=Homeobox-leucine zipper protein ATHB-6; AltName: Full=HD-ZIP protein ATHB-6; AltName: Full=Homeodomain transcription factor ATHB-6;	SubName: Full=Uncharacterized protein {ECO:0000313|EMBL:OMP01294.1};	Transcription factor HEX, contains HOX and HALZ domains	GO:0005634,nucleus; GO:0003677,DNA binding; GO:0003700,DNA-binding transcription factor activity; GO:0043565,sequence-specific DNA binding; GO:0009738,abscisic acid-activated signaling pathway; GO:0009788,negative regulation of abscisic acid-activated signaling pathway; GO:0045893,positive regulation of transcription, DNA-templated; GO:0009414,response to water deprivation; GO:0006351,transcripti…	Homeodomain
Cluster-18552.0	TUB	TF	TUB	5.83415	99.3156	4.09717	up	--	Tubby like protein 8 isoform 1 [Theobroma cacao]	RecName: Full=Tubby-like protein 8; Short=AtTLP8;	SubName: Full=Tubby like protein 8 isoform 1 {ECO:0000313|EMBL:EOY26154.1};	Tub family proteins	GO:0035091,phosphatidylinositol binding	Tub family
Cluster-18599.0	B3	TF	B3->B3	44.8034	13.068	-1.76962	down	K14486 auxin response factor | (RefSeq) auxin response factor 3-like (A)	PREDICTED: auxin response factor 17 [Theobroma cacao]	RecName: Full=Auxin response factor 17;	RecName: Full=Auxin response factor {ECO:0000256|RuleBase:RU004561};	--	GO:0005634,nucleus; GO:0003700,DNA-binding transcription factor activity; GO:0000987,proximal promoter sequence-specific DNA binding; GO:0048830,adventitious root development; GO:0009653,anatomical structure morphogenesis; GO:0009734,auxin-activated signaling pathway; GO:0052543,callose deposition in cell wall; GO:0009555,pollen development; GO:0010208,pollen wall assembly; GO:0006355,regulation …	B3 DNA binding domain
Cluster-19036.0	Tify	TF	Tify	0.347637	13.5405	5.12072	up	K13464 jasmonate ZIM domain-containing protein | (RefSeq) protein TIFY 9-like isoform X1 (A)	protein TIFY 9-like isoform X2 [Hevea brasiliensis]	RecName: Full=Protein TIFY 3A; AltName: Full=Jasmonate ZIM domain-containing protein 11;	SubName: Full=Jasmonate-zim-domain protein 12, putative isoform 2 {ECO:0000313|EMBL:EOX97073.1};	--	GO:0005634,nucleus; GO:0003714,transcription corepressor activity; GO:0006952,defense response; GO:1903507,negative regulation of nucleic acid-templated transcription; GO:0031347,regulation of defense response; GO:2000022,regulation of jasmonic acid mediated signaling pathway; GO:0006355,regulation of transcription, DNA-templated; GO:0009611,response to wounding; GO:0006351,transcription, DNA-tem…	tify domain
Cluster-19298.0	mTERF	TR	mTERF	65.2073	14.1723	-2.19252	down	K15032 mTERF domain-containing protein, mitochondrial | (RefSeq) transcription termination factor MTERF15, mitochondrial (A)	Mitochondrial transcription termination factor family protein, putative [Theobroma cacao]	RecName: Full=Transcription termination factor MTERF4, chloroplastic {ECO:0000305}; AltName: Full=Mitochondrial transcription termination factor 4 {ECO:0000305}; Flags: Precursor;	SubName: Full=Mitochondrial transcription termination factor family protein, putative {ECO:0000313|EMBL:EOY06468.1};	Mitochondrial transcription termination factor, mTERF	GO:0009507,chloroplast; GO:0009570,chloroplast stroma; GO:0003690,double-stranded DNA binding; GO:0019843,rRNA binding; GO:0003727,single-stranded RNA binding; GO:0009658,chloroplast organization; GO:0032502,developmental process; GO:0006353,DNA-templated transcription, termination; GO:0009793,embryo development ending in seed dormancy; GO:0006355,regulation of transcription, DNA-templated; GO:00…	mTERF
Cluster-19399.0	PHD	TR	PHD	6.27901	52.1702	3.07259	up	K11380 NuA3 HAT complex component NTO1 | (RefSeq) bromodomain-containing protein 1 (A)	bromodomain-containing protein 1 [Manihot esculenta]	RecName: Full=Histone-lysine N-methyltransferase TRX1 {ECO:0000305}; Short=OsTrx1 {ECO:0000303|PubMed:24420930}; EC=2.1.1.43 {ECO:0000269|PubMed:24420930}; AltName: Full=Protein SET DOMAIN GROUP 723 {ECO:0000305}; AltName: Full=SET family protein 33 {ECO:0000305}; Short=OsSET33 {ECO:0000303|PubMed:23762371};	SubName: Full=Uncharacterized protein {ECO:0000313|EMBL:OAY54475.1};	PHD finger protein BR140/LIN-49	GO:0005634,nucleus; GO:0042054,histone methyltransferase activity; GO:0018024,histone-lysine N-methyltransferase activity; GO:0046872,metal ion binding; GO:0009908,flower development; GO:0035556,intracellular signal transduction; GO:0048578,positive regulation of long-day photoperiodism, flowering	PHD-zinc-finger like domain
Cluster-19427.0	SRS	TF	SRS	32.8989	66.3427	1.02352	up	--	Lateral root primordium protein-related isoform 3, partial [Theobroma cacao]	RecName: Full=Protein LATERAL ROOT PRIMORDIUM 1;	SubName: Full=Lateral root primordium protein-related isoform 3 {ECO:0000313|EMBL:EOY32914.1}; Flags: Fragment;	--	GO:0005634,nucleus; GO:0003677,DNA binding; GO:0046872,metal ion binding; GO:0042803,protein homodimerization activity; GO:0009851,auxin biosynthetic process; GO:0009734,auxin-activated signaling pathway; GO:0009733,response to auxin; GO:0048364,root development	Domain of unknown function (DUF702)
Cluster-19839.0	C2H2	TF	C2H2	12.9331	2.90533	-2.21946	down	K09191 general transcription factor IIIA | (RefSeq) PREDICTED: similar to Zinc finger protein 271 (Zinc finger protein 7) (HZF7) (Zinc finger protein ZNFphex133) (Epstein-Barr virus-induced zinc finger protein) (ZNF-EB) (CT-ZFP48) (Zinc finger protein (A)	predicted protein, partial [Micromonas pusilla CCMP1545]	RecName: Full=Zinc finger transcription factor YY1 {ECO:0000303|PubMed:22508367}; AltName: Full=Protein YIN YANG 1 {ECO:0000303|PubMed:22508367}; Short=AtYY1 {ECO:0000303|PubMed:22508367};	SubName: Full=Zinc finger protein 143 {ECO:0000313|EMBL:KOO24205.1};	FOG: Zn-finger	GO:0005634,nucleus; GO:0046872,metal ion binding; GO:0043565,sequence-specific DNA binding; GO:0009738,abscisic acid-activated signaling pathway; GO:0006952,defense response; GO:0009788,negative regulation of abscisic acid-activated signaling pathway; GO:0045892,negative regulation of transcription, DNA-templated; GO:0045893,positive regulation of transcription, DNA-templated; GO:1900150,regulati…	Zinc finger, C2H2 type
Cluster-20077.0	zf-HD	TF	zf-HD	15.0817	36.5727	1.30076	up	K15777 4,5-DOPA dioxygenase extradiol [EC:1.13.11.-] | (RefSeq) uncharacterized protein LOC110630336 (A)	zinc-finger homeodomain protein 6-like [Carica papaya]	RecName: Full=Zinc-finger homeodomain protein 3; Short=AtZHD3; AltName: Full=Homeobox protein 21; Short=AtHB-21; AltName: Full=Zinc finger homeodomain transcription factor 4;	SubName: Full=Uncharacterized protein {ECO:0000313|EMBL:GAY39685.1};	--	GO:0005634,nucleus; GO:0003677,DNA binding; GO:0046872,metal ion binding; GO:0042803,protein homodimerization activity; GO:0043565,sequence-specific DNA binding; GO:0019760,glucosinolate metabolic process; GO:0006355,regulation of transcription, DNA-templated; GO:0006351,transcription, DNA-templated	ZF-HD protein dimerisation region
Cluster-20491.0	SRS	TF	SRS	9.93011	25.3617	1.35902	up	--	PREDICTED: protein SHI RELATED SEQUENCE 1 [Theobroma cacao]	RecName: Full=Protein SHI RELATED SEQUENCE 1; AltName: Full=Protein STYLISH 1;	SubName: Full=Lateral root primordium protein-related, putative {ECO:0000313|EMBL:EOX90942.1};	--	GO:0005634,nucleus; GO:0003677,DNA binding; GO:0046872,metal ion binding; GO:0046982,protein heterodimerization activity; GO:0009851,auxin biosynthetic process; GO:0009734,auxin-activated signaling pathway; GO:0007275,multicellular organism development; GO:0045893,positive regulation of transcription, DNA-templated	Domain of unknown function (DUF702)
Cluster-2053.0	GRAS	TF	GRAS	41.4586	2.60729	-4.08639	down	K09667 protein O-GlcNAc transferase [EC:2.4.1.255] | (RefSeq) probable UDP-N-acetylglucosamine--peptide N-acetylglucosaminyltransferase SEC isoform X1 (A)	PREDICTED: ethylene-overproduction protein 1 [Theobroma cacao]	RecName: Full=Ethylene-overproduction protein 1; AltName: Full=Protein ETHYLENE OVERPRODUCER 1; Short=Protein ETO1;	SubName: Full=Tetratricopeptide repeat (TPR)-containing protein {ECO:0000313|EMBL:EOY34563.1};	--	GO:0005622,intracellular; GO:0009873,ethylene-activated signaling pathway; GO:0016567,protein ubiquitination	Tetratricopeptide repeat
Cluster-21360.0	CPP	TF	CPP	2.76253	22.4654	3.09912	up	K21776 protein lin-54 | (RefSeq) CRC domain-containing protein TSO1-like isoform X1 (A)	CXC domain-containing protein [Cephalotus follicularis]	RecName: Full=CRC domain-containing protein TSO1;	SubName: Full=CXC domain-containing protein {ECO:0000313|EMBL:GAV65987.1};	Metallothionein-like protein	GO:0005634,nucleus; GO:0003700,DNA-binding transcription factor activity; GO:0046872,metal ion binding; GO:0048444,floral organ morphogenesis; GO:0051302,regulation of cell division; GO:0009934,regulation of meristem structural organization	Tesmin/TSO1-like CXC domain, cysteine-rich domain
Cluster-21952.0	Others	TR	Others	7.51794	54.5557	2.84959	up	--	hypothetical protein CICLE_v10016798mg [Citrus clementina]	RecName: Full=B-box zinc finger protein 32 {ECO:0000303|PubMed:19920209}; AltName: Full=EIP6, EMF1-INTERACTING PROTEIN 6;	SubName: Full=Uncharacterized protein {ECO:0000313|EMBL:ESR62419.1};	--	GO:0005737,cytoplasm; GO:0005634,nucleus; GO:0003700,DNA-binding transcription factor activity; GO:0008270,zinc ion binding; GO:0009785,blue light signaling pathway; GO:0045892,negative regulation of transcription, DNA-templated; GO:0009640,photomorphogenesis; GO:0010017,red or far-red light signaling pathway; GO:0009909,regulation of flower development; GO:0006355,regulation of transcription, DN…	B-box zinc finger
Cluster-22136.0	OFP	TF	OFP	0.763944	38.4004	5.7201	up	K14834 nucleolar complex protein 3 | (RefSeq) nucleolar complex protein 3 homolog isoform X1 (A)	transcription repressor OFP12-like [Herrania umbratica]	RecName: Full=Transcription repressor OFP12; AltName: Full=Ovate family protein 12; Short=AtOFP12;	SubName: Full=Ovate family protein 12, putative {ECO:0000313|EMBL:EOY05693.1}; Flags: Fragment;	--	GO:0005634,nucleus; GO:0045892,negative regulation of transcription, DNA-templated; GO:0006351,transcription, DNA-templated	Transcriptional repressor, ovate
Cluster-22178.0	AP2/ERF-ERF	TF	AP2/ERF->AP2/ERF-ERF	43.7303	112.061	1.37198	up	K09286 EREBP-like factor | (RefSeq) ethylene-responsive transcription factor ERF023 (A)	TINY-like protein [Populus trichocarpa]	RecName: Full=Ethylene-responsive transcription factor TINY;	SubName: Full=TINY-like protein {ECO:0000313|EMBL:ABQ62979.1};	--	GO:0005634,nucleus; GO:0003677,DNA binding; GO:0003700,DNA-binding transcription factor activity; GO:0006351,transcription, DNA-templated	AP2 domain
Cluster-22958.0	AP2/ERF-ERF	TF	AP2/ERF->AP2/ERF-ERF	25.0535	1.0584	-4.42432	down	K09286 EREBP-like factor | (RefSeq) ethylene-responsive transcription factor RAP2-11 (A)	AP2/ERF domain-containing transcription factor, putative [Theobroma cacao]	RecName: Full=Ethylene-responsive transcription factor RAP2-11; AltName: Full=Protein RELATED TO APETALA2 11;	SubName: Full=AP2/ERF domain-containing transcription factor, putative {ECO:0000313|EMBL:EOY10579.1};	--	GO:0005634,nucleus; GO:0003700,DNA-binding transcription factor activity; GO:0043565,sequence-specific DNA binding; GO:0035865,cellular response to potassium ion; GO:0009873,ethylene-activated signaling pathway; GO:0048528,post-embryonic root development; GO:0009723,response to ethylene; GO:0000302,response to reactive oxygen species; GO:0006351,transcription, DNA-templated	AP2 domain
Cluster-23566.0	HMG	TR	HMG	20.6173	2.61366	-3.05851	down	K11296 high mobility group protein B3 | (RefSeq) HMG1/2-like protein (A)	putative high mobility group box domain-containing protein [Helianthus annuus]	RecName: Full=High mobility group B protein 3; AltName: Full=High mobility group protein B 2; Short=AtHMGbeta2; Short=HMG beta 2; AltName: Full=Nucleosome/chromatin assembly factor group D 03; Short=Nucleosome/chromatin assembly factor group D 3;	SubName: Full=Putative high mobility group box domain-containing protein {ECO:0000313|EMBL:OTG04810.1};	HMG box-containing protein	GO:0000785,chromatin; GO:0005829,cytosol; GO:0005634,nucleus; GO:0003682,chromatin binding; GO:0003677,DNA binding; GO:0003700,DNA-binding transcription factor activity; GO:0030527,structural constituent of chromatin; GO:0006333,chromatin assembly or disassembly	HMG (high mobility group) box
Cluster-23781.0	AP2/ERF-ERF	TF	AP2/ERF->AP2/ERF-ERF	28.1521	11.7179	-1.26163	down	K09286 EREBP-like factor | (RefSeq) ethylene-responsive transcription factor RAP2-1 (A)	PREDICTED: ethylene-responsive transcription factor RAP2-1 [Theobroma cacao]	RecName: Full=Ethylene-responsive transcription factor RAP2-1; AltName: Full=Protein RELATED TO APETALA2 1;	SubName: Full=AP2/ERF domain-containing transcription factor {ECO:0000313|EMBL:EOY14400.1};	--	GO:0005634,nucleus; GO:0003677,DNA binding; GO:0003700,DNA-binding transcription factor activity; GO:0009873,ethylene-activated signaling pathway; GO:0045893,positive regulation of transcription, DNA-templated; GO:0009409,response to cold; GO:0009414,response to water deprivation; GO:0006351,transcription, DNA-templated	AP2 domain
Cluster-24026.0	MADS-MIKC	TF	MADS->MADS-MIKC	5.11032	22.1061	2.11847	up	K09264 MADS-box transcription factor, plant | (RefSeq) floral homeotic protein PMADS 1-like (A)	floral homeotic protein PMADS 1-like [Gossypium hirsutum]	RecName: Full=Floral homeotic protein DEFICIENS;	SubName: Full=Uncharacterized protein {ECO:0000313|EMBL:KJB59772.1};	MADS box transcription factor	GO:0005634,nucleus; GO:0003700,DNA-binding transcription factor activity; GO:0046983,protein dimerization activity; GO:0000977,RNA polymerase II regulatory region sequence-specific DNA binding; GO:0007275,multicellular organism development; GO:0045944,positive regulation of transcription by RNA polymerase II; GO:0006351,transcription, DNA-templated	SRF-type transcription factor (DNA-binding and dimerisation domain)
Cluster-2451.0	GRAS	TF	GRAS	0	29.966	7.22098	up	K14494 DELLA protein | (RefSeq) DELLA protein GAI-like (A)	uncharacterized protein LOC111307719 isoform X6 [Durio zibethinus]	RecName: Full=DELLA protein GAI1; AltName: Full=Gibberellic acid-insensitive mutant protein 1; AltName: Full=VvGAI1;	SubName: Full=Uncharacterized protein {ECO:0000313|EMBL:EOY04778.1};	--	GO:0005634,nucleus; GO:0000989,NA; GO:0009740,gibberellic acid mediated signaling pathway; GO:0006355,regulation of transcription, DNA-templated; GO:0006351,transcription, DNA-templated	GRAS domain family
Cluster-26026.0	AP2/ERF-AP2	TF	AP2/ERF->AP2/ERF-AP2	2.67958	28.4313	3.46317	up	K09285 AP2-like factor, ANT lineage | (RefSeq) AP2-like ethylene-responsive transcription factor ANT (A)	PREDICTED: AP2-like ethylene-responsive transcription factor ANT [Theobroma cacao]	RecName: Full=AP2-like ethylene-responsive transcription factor ANT; AltName: Full=Complementing a protein kinase C mutant protein 1; AltName: Full=Protein AINTEGUMENTA; AltName: Full=Protein DRAGON; AltName: Full=Protein OVULE MUTANT;	SubName: Full=Integrase-type DNA-binding superfamily protein {ECO:0000313|EMBL:EOY15653.1};	--	GO:0005634,nucleus; GO:0003677,DNA binding; GO:0003700,DNA-binding transcription factor activity; GO:0043565,sequence-specific DNA binding; GO:0030154,cell differentiation; GO:0009908,flower development; GO:0019760,glucosinolate metabolic process; GO:0010492,maintenance of shoot apical meristem identity; GO:0042127,regulation of cell proliferation; GO:0006351,transcription, DNA-templated	AP2 domain
Cluster-26127.0	C3H	TF	C3H	249.864	37.9231	-2.74127	down	K18753 butyrate response factor | (RefSeq) zinc finger CCCH domain-containing protein 15 isoform X1 (A)	zinc finger CCCH domain-containing protein 15 isoform X1 [Durio zibethinus]	RecName: Full=Zinc finger CCCH domain-containing protein 15; Short=AtC3H15;	SubName: Full=Zinc finger C-x8-C-x5-C-x3-H type family protein, putative isoform 1 {ECO:0000313|EMBL:EOY00014.1};	CCCH-type Zn-finger protein	GO:0005829,cytosol; GO:0003700,DNA-binding transcription factor activity; GO:0046872,metal ion binding; GO:0003730,mRNA 3'-UTR binding; GO:0044212,transcription regulatory region DNA binding; GO:0061158,3'-UTR-mediated mRNA destabilization; GO:0006355,regulation of transcription, DNA-templated	--
Cluster-26254.0	OFP	TF	OFP	3.75261	56.4714	3.84373	up	K01870 isoleucyl-tRNA synthetase [EC:6.1.1.5] | (RefSeq) hypothetical protein (A)	transcription repressor OFP7 [Carica papaya]	RecName: Full=Transcription repressor OFP7; AltName: Full=Ovate family protein 7; Short=AtOFP7;	SubName: Full=Uncharacterized protein {ECO:0000313|EMBL:KDO79506.1};	--	GO:0005634,nucleus; GO:0005886,plasma membrane; GO:0045892,negative regulation of transcription, DNA-templated; GO:0006351,transcription, DNA-templated	Transcriptional repressor, ovate
Cluster-26407.0	OFP	TF	OFP	11.9588	135.764	3.50726	up	K01870 isoleucyl-tRNA synthetase [EC:6.1.1.5] | (RefSeq) hypothetical protein (A)	LOW QUALITY PROTEIN: transcription repressor OFP6-like [Herrania umbratica]	RecName: Full=Transcription repressor OFP6; AltName: Full=Ovate family protein 6; Short=AtOFP6;	SubName: Full=Ovate family protein, putative {ECO:0000313|EMBL:EOY08421.1};	--	GO:0005634,nucleus; GO:0045892,negative regulation of transcription, DNA-templated; GO:0006351,transcription, DNA-templated	Transcriptional repressor, ovate
Cluster-26504.2	zf-HD	TF	zf-HD	0	18.1056	6.48677	up	--	uncharacterized oxidoreductase At4g09670-like [Durio zibethinus]	RecName: Full=Uncharacterized oxidoreductase At4g09670; EC=1.-.-.-;	SubName: Full=Oxidoreductase family protein {ECO:0000313|EMBL:EOY17431.1};	Dimeric dihydrodiol dehydrogenase	GO:0005829,cytosol; GO:0016491,oxidoreductase activity	--
Cluster-26831.0	HB-WOX	TF	HB->HB-WOX	0.333359	62.2032	7.31047	up	K14292 trimethylguanosine synthase [EC:2.1.1.-] | (RefSeq) uncharacterized LOC107850838 (A)	WUSCHEL-related homeobox 1-like [Durio zibethinus]	RecName: Full=WUSCHEL-related homeobox 1; AltName: Full=PFS2-like protein;	SubName: Full=WUSCHEL, putative isoform 1 {ECO:0000313|EMBL:EOY21297.1};	--	GO:0005829,cytosol; GO:0005634,nucleus; GO:0003677,DNA binding; GO:0003700,DNA-binding transcription factor activity; GO:0099402,plant organ development; GO:0006351,transcription, DNA-templated	Homeodomain
Cluster-27083.0	LOB	TF	LOB	12.0017	51.0317	2.08531	up	K13944 LOB domain-containing protein 16 | (RefSeq) LOB domain-containing protein 16 (A)	LOB domain protein 25 [Populus trichocarpa]	RecName: Full=LOB domain-containing protein 25; AltName: Full=ASYMMETRIC LEAVES 2-like protein 3; Short=AS2-like protein 3;	SubName: Full=LOB domain protein 25 {ECO:0000313|EMBL:EEE84856.1};	--	--	Lateral organ boundaries (LOB) domain
Cluster-27151.0	AP2/ERF-ERF	TF	AP2/ERF->AP2/ERF-ERF	14.4467	42.1387	1.54026	up	K09286 EREBP-like factor | (RefSeq) dehydration-responsive element-binding protein 3-like (A)	ethylene-responsive transcription factor ERF038-like [Herrania umbratica]	RecName: Full=Ethylene-responsive transcription factor ERF038;	SubName: Full=Integrase-type DNA-binding superfamily protein, putative {ECO:0000313|EMBL:EOY24281.1};	--	GO:0005634,nucleus; GO:0003677,DNA binding; GO:0003700,DNA-binding transcription factor activity; GO:0009873,ethylene-activated signaling pathway; GO:0009834,plant-type secondary cell wall biogenesis; GO:0006351,transcription, DNA-templated	AP2 domain
Cluster-27423.0	bHLH	TF	bHLH	22.2894	3.49504	-2.71965	down	--	PREDICTED: putative transcription factor bHLH107 [Theobroma cacao]	--	SubName: Full=Basic helix-loop-helix DNA-binding superfamily protein, putative isoform 2 {ECO:0000313|EMBL:EOY28024.1};	--	GO:0003677,DNA binding; GO:0046983,protein dimerization activity	Helix-loop-helix DNA-binding domain
Cluster-2855.0	OFP	TF	OFP	3.08161	23.5389	2.99623	up	K01870 isoleucyl-tRNA synthetase [EC:6.1.1.5] | (RefSeq) hypothetical protein (A)	Ovate family protein 8, putative [Theobroma cacao]	RecName: Full=Transcription repressor OFP8; AltName: Full=Ovate family protein 8; Short=AtOFP8;	SubName: Full=Ovate family protein 8, putative {ECO:0000313|EMBL:EOY30798.1};	--	GO:0005634,nucleus; GO:0045892,negative regulation of transcription, DNA-templated; GO:0006351,transcription, DNA-templated	Transcriptional repressor, ovate
Cluster-29157.1	mTERF	TR	mTERF	20.3738	6.97091	-1.54985	down	K15032 mTERF domain-containing protein, mitochondrial | (RefSeq) transcription termination factor MTERF6, chloroplastic/mitochondrial (A)	transcription termination factor MTERF6, chloroplastic/mitochondrial [Jatropha curcas]	--	SubName: Full=Uncharacterized protein {ECO:0000313|EMBL:ESR57497.1};	Mitochondrial transcription termination factor, mTERF	GO:0003690,double-stranded DNA binding; GO:0006355,regulation of transcription, DNA-templated	mTERF
Cluster-29833.0	GRF	TF	GRF	2.37634	63.0016	4.64897	up	K22382 WD repeat-containing protein 26 | (RefSeq) WD repeat-containing protein 26 homolog (A)	PREDICTED: growth-regulating factor 10 [Theobroma cacao]	RecName: Full=Growth-regulating factor 10; Short=OsGRF10; AltName: Full=Transcription activator GRF10;	SubName: Full=Growth-regulating factor 2 {ECO:0000313|EMBL:EOY24548.1};	--	GO:0005634,nucleus; GO:0005524,ATP binding; GO:0032502,developmental process; GO:0006355,regulation of transcription, DNA-templated; GO:0006351,transcription, DNA-templated	WRC
Cluster-29953.0	MYB-related	TF	MYB->MYB-related	6.62665	91.9436	3.81114	up	K08869 aarF domain-containing kinase | (RefSeq) predicted protein (A)	putative transcription factor [Quercus suber]	RecName: Full=Transcription factor MYBS3 {ECO:0000303|PubMed:12172034}; AltName: Full=Myb-related protein S3 {ECO:0000303|PubMed:12172034}; Short=OsMYBS3 {ECO:0000303|PubMed:12172034};	SubName: Full=transcription factor MYB1R1-like {ECO:0000313|RefSeq:XP_016726155.1};	--	GO:0005634,nucleus; GO:0003677,DNA binding; GO:0003700,DNA-binding transcription factor activity; GO:0046872,metal ion binding; GO:0045892,negative regulation of transcription, DNA-templated; GO:0009723,response to ethylene; GO:0009739,response to gibberellin; GO:0009744,response to sucrose; GO:0006351,transcription, DNA-templated	Myb-like DNA-binding domain
Cluster-29985.0	C3H	TF	C3H	52.1717	13.5126	-1.97223	down	K18753 butyrate response factor | (RefSeq) zinc finger CCCH domain-containing protein 14-like isoform X1 (A)	zinc finger CCCH domain-containing protein 14-like isoform X2 [Manihot esculenta]	RecName: Full=Zinc finger CCCH domain-containing protein 15; Short=AtC3H15;	SubName: Full=Uncharacterized protein {ECO:0000313|EMBL:OAY60444.1};	CCCH-type Zn-finger protein	GO:0005829,cytosol; GO:0003700,DNA-binding transcription factor activity; GO:0046872,metal ion binding; GO:0003730,mRNA 3'-UTR binding; GO:0044212,transcription regulatory region DNA binding; GO:0061158,3'-UTR-mediated mRNA destabilization; GO:0006355,regulation of transcription, DNA-templated	Zinc finger C-x8-C-x5-C-x3-H type (and similar)
Cluster-29996.0	C3H	TF	C3H	114.337	18.2788	-2.66769	down	K18753 butyrate response factor | (RefSeq) zinc finger CCCH domain-containing protein 14-like (A)	zinc finger CCCH domain-containing protein 14-like [Durio zibethinus]	RecName: Full=Zinc finger CCCH domain-containing protein 14; Short=AtC3H14;	SubName: Full=Zinc finger protein, putative {ECO:0000313|EMBL:EOY04091.1};	CCCH-type Zn-finger protein	GO:0005829,cytosol; GO:0003677,DNA binding; GO:0046872,metal ion binding; GO:0003730,mRNA 3'-UTR binding; GO:0003729,mRNA binding; GO:0061158,3'-UTR-mediated mRNA destabilization; GO:1901347,negative regulation of secondary cell wall biogenesis; GO:0051511,negative regulation of unidimensional cell growth; GO:0045893,positive regulation of transcription, DNA-templated	Zinc finger C-x8-C-x5-C-x3-H type (and similar)
Cluster-30022.0	HSF	TF	HSF	44.8806	147.619	1.72365	up	K09419 heat shock transcription factor, other eukaryote | (RefSeq) heat stress transcription factor B-4-like (A)	heat stress transcription factor B-4-like [Durio zibethinus]	RecName: Full=Heat stress transcription factor B-4; Short=AtHsfB4; AltName: Full=AtHsf-02;	SubName: Full=Heat shock transcription factor B4 {ECO:0000313|EMBL:EOY14425.1};	Heat shock transcription factor	GO:0005737,cytoplasm; GO:0005634,nucleus; GO:0003700,DNA-binding transcription factor activity; GO:0043565,sequence-specific DNA binding; GO:0008356,asymmetric cell division; GO:0006351,transcription, DNA-templated	HSF-type DNA-binding
Cluster-30022.1	HSF	TF	HSF	11.933	37.9279	1.66395	up	K09419 heat shock transcription factor, other eukaryote | (RefSeq) heat stress transcription factor B-4-like (A)	Heat stress transcription factor B-4 [Cajanus cajan]	RecName: Full=Heat stress transcription factor B-4; Short=AtHsfB4; AltName: Full=AtHsf-02;	SubName: Full=Heat stress transcription factor B-4 {ECO:0000313|EMBL:KYP42250.1};	Heat shock transcription factor	GO:0005737,cytoplasm; GO:0005634,nucleus; GO:0003700,DNA-binding transcription factor activity; GO:0043565,sequence-specific DNA binding; GO:0008356,asymmetric cell division; GO:0006351,transcription, DNA-templated	HSF-type DNA-binding
Cluster-30028.0	AUX/IAA	TR	AUX/IAA	7.88713	42.6965	2.46895	up	K14484 auxin-responsive protein IAA | (RefSeq) auxin-responsive protein IAA20 (A)	AUX/IAA transcriptional regulator family protein, putative isoform 1 [Theobroma cacao]	RecName: Full=Auxin-responsive protein IAA29; AltName: Full=Indoleacetic acid-induced protein 29;	RecName: Full=Auxin-responsive protein {ECO:0000256|RuleBase:RU004549};	--	GO:0005634,nucleus; GO:0003700,DNA-binding transcription factor activity; GO:0009734,auxin-activated signaling pathway; GO:0009733,response to auxin; GO:0010218,response to far red light; GO:0010114,response to red light; GO:0006351,transcription, DNA-templated	AUX/IAA family
Cluster-30042.0	MYB	TF	MYB->MYB	16.4638	35.4861	1.10109	up	K09422 transcription factor MYB, plant | (RefSeq) protein ODORANT1 (A)	Myb domain protein 106, putative [Theobroma cacao]	RecName: Full=Transcription factor MYB106 {ECO:0000305}; AltName: Full=Myb-related protein 106 {ECO:0000303|PubMed:11597504}; Short=AtMYB106 {ECO:0000303|PubMed:11597504}; AltName: Full=Transcription factor NOEK {ECO:0000303|PubMed:18805951};	SubName: Full=Myb domain protein 106, putative {ECO:0000313|EMBL:EOY01854.1};	Transcription factor, Myb superfamily	GO:0005634,nucleus; GO:0003677,DNA binding; GO:0000902,cell morphogenesis; GO:0035017,cuticle pattern formation; GO:1901957,regulation of cutin biosynthetic process; GO:0006355,regulation of transcription, DNA-templated; GO:0006351,transcription, DNA-templated; GO:0010091,trichome branching	Myb-like DNA-binding domain
Cluster-3018.0	GRAS	TF	GRAS	21.3067	1.32976	-4.12624	down	--	DELLA protein RGL1-like [Durio zibethinus]	--	SubName: Full=Transcription factor GRAS {ECO:0000313|EMBL:OMO82118.1};	--	GO:0006355,regulation of transcription, DNA-templated; GO:0006351,transcription, DNA-templated	GRAS domain family
Cluster-30192.0	GRF	TF	GRF	1.45922	15.8486	3.44122	up	K22382 WD repeat-containing protein 26 | (RefSeq) WD repeat-containing protein 26 homolog (A)	PREDICTED: growth-regulating factor 1 [Theobroma cacao]	RecName: Full=Growth-regulating factor 1; Short=AtGRF1; AltName: Full=Transcription activator GRF1;	SubName: Full=Growth-regulating factor 1 {ECO:0000313|EMBL:EOY15657.1};	--	GO:0005634,nucleus; GO:0005524,ATP binding; GO:0043565,sequence-specific DNA binding; GO:0019760,glucosinolate metabolic process; GO:0061062,regulation of nematode larval development; GO:0006355,regulation of transcription, DNA-templated; GO:0009624,response to nematode; GO:0048364,root development; GO:0006351,transcription, DNA-templated	WRC
Cluster-30574.2	C2C2-GATA	TF	C2C2->C2C2-GATA	14.7256	0	-6.47539	down	K20715 phototropin [EC:2.7.11.1] | (RefSeq) Phototropin-1B (A)	putative LOV domain-containing protein [Neckera douglasii]	RecName: Full=Phototropin-2; EC=2.7.11.1; AltName: Full=Non-phototropic hypocotyl protein 1B; Short=OsNPH1B;	SubName: Full=Putative LOV domain-containing protein {ECO:0000313|EMBL:AML78744.1};	--	GO:0005737,cytoplasm; GO:0005794,Golgi apparatus; GO:0005634,nucleus; GO:0005886,plasma membrane; GO:0005524,ATP binding; GO:0009882,blue light photoreceptor activity; GO:0010181,FMN binding; GO:0042802,identical protein binding; GO:0000155,phosphorelay sensor kinase activity; GO:0004674,protein serine/threonine kinase activity; GO:0007623,circadian rhythm; GO:0035556,intracellular signal transdu…	PAS domain
Cluster-30692.0	WRKY	TF	WRKY	0	15.8358	6.29998	up	K08956 AFG3 family protein [EC:3.4.24.-] | (RefSeq) ATP-dependent zinc metalloprotease FTSH 10, mitochondrial (A)	PREDICTED: probable WRKY transcription factor 49 [Theobroma cacao]	RecName: Full=Probable WRKY transcription factor 49; AltName: Full=WRKY DNA-binding protein 49;	SubName: Full=WRKY DNA-binding protein 49, putative {ECO:0000313|EMBL:EOY07490.1};	--	GO:0005634,nucleus; GO:0003700,DNA-binding transcription factor activity; GO:0043565,sequence-specific DNA binding; GO:0006351,transcription, DNA-templated	WRKY DNA -binding domain
Cluster-30795.0	GRF	TF	GRF	23.6298	101.898	2.11318	up	K22382 WD repeat-containing protein 26 | (RefSeq) WD repeat-containing protein 26 homolog (A)	PREDICTED: growth-regulating factor 1-like isoform X1 [Gossypium hirsutum]	RecName: Full=Growth-regulating factor 5; Short=AtGRF5; AltName: Full=Transcription activator GRF5;	SubName: Full=growth-regulating factor 1-like isoform X1 {ECO:0000313|RefSeq:XP_016750142.1};	--	GO:0005634,nucleus; GO:0005524,ATP binding; GO:0048366,leaf development; GO:0006355,regulation of transcription, DNA-templated; GO:0006351,transcription, DNA-templated	WRC
Cluster-3162.0	AP2/ERF-ERF	TF	AP2/ERF->AP2/ERF-ERF	26.3353	55.6577	1.08198	up	K09285 AP2-like factor, ANT lineage | (RefSeq) AP2-like ethylene-responsive transcription factor AIL6 (A)	hypothetical protein COLO4_27366 [Corchorus olitorius]	RecName: Full=AP2-like ethylene-responsive transcription factor AIL6; AltName: Full=Protein AINTEGUMENTA-LIKE 6;	SubName: Full=Uncharacterized protein {ECO:0000313|EMBL:OMO72962.1};	--	GO:0005634,nucleus; GO:0003677,DNA binding; GO:0003700,DNA-binding transcription factor activity; GO:0009873,ethylene-activated signaling pathway; GO:0007275,multicellular organism development; GO:0006351,transcription, DNA-templated	AP2 domain
Cluster-3413.0	HB-BELL	TF	HB->HB-BELL	0.695274	65.2702	6.49299	up	--	BEL1-like homeodomain protein 11 [Durio zibethinus]	RecName: Full=BEL1-like homeodomain protein 11; Short=BEL1-like protein 11;	SubName: Full=BEL1-like homeodomain protein 11 isoform 1 {ECO:0000313|EMBL:EOY14864.1};	Transcription factor MEIS1 and related HOX domain proteins	GO:0005634,nucleus; GO:0003677,DNA binding; GO:0003700,DNA-binding transcription factor activity; GO:0006351,transcription, DNA-templated	Associated with HOX
Cluster-4320.0	AP2/ERF-ERF	TF	AP2/ERF->AP2/ERF-ERF	1.52789	13.389	3.18696	up	K09286 EREBP-like factor | (RefSeq) dehydration-responsive element-binding protein 3-like (A)	dehydration-responsive element-binding protein 3-like [Durio zibethinus]	RecName: Full=Ethylene-responsive transcription factor TINY;	SubName: Full=Integrase-type DNA-binding superfamily protein {ECO:0000313|EMBL:EOY30689.1};	--	GO:0005634,nucleus; GO:0003677,DNA binding; GO:0003700,DNA-binding transcription factor activity; GO:0006351,transcription, DNA-templated	AP2 domain
Cluster-4460.0	MYB-related	TF	MYB->MYB-related	26.4568	1.13357	-4.47992	down	K09422 transcription factor MYB, plant | (RefSeq) transcription repressor MYB6 (A)	PREDICTED: transcription factor MYB80 isoform X3 [Theobroma cacao]	RecName: Full=Transcription factor MYB41 {ECO:0000305}; AltName: Full=Myb-related protein 41 {ECO:0000303|PubMed:11597504}; Short=AtMYB41 {ECO:0000303|PubMed:11597504}; AltName: Full=Protein LATE MERISTEM IDENTITY 2;	SubName: Full=Myb domain protein 17 isoform 2 {ECO:0000313|EMBL:EOX96014.1};	Transcription factor, Myb superfamily	GO:0005634,nucleus; GO:0003700,DNA-binding transcription factor activity; GO:0000981,DNA-binding transcription factor activity, RNA polymerase II-specific; GO:0043565,sequence-specific DNA binding; GO:0001135,RNA polymerase II transcription regulator recruiting activity; GO:0044212,transcription regulatory region DNA binding; GO:0030154,cell differentiation; GO:0009908,flower development; GO:0009…	Myb-like DNA-binding domain
Cluster-4730.0	Others	TR	Others	22.0877	9.62145	-1.2065	down	--	protein TIFY 5A-like [Durio zibethinus]	RecName: Full=Protein TIFY 5B; AltName: Full=Jasmonate ZIM domain-containing protein 7;	SubName: Full=Jasmonate-zim-domain protein 8, putative {ECO:0000313|EMBL:EOY27674.1};	--	GO:0005634,nucleus; GO:0003714,transcription corepressor activity; GO:0006952,defense response; GO:1903507,negative regulation of nucleic acid-templated transcription; GO:0031347,regulation of defense response; GO:2000022,regulation of jasmonic acid mediated signaling pathway; GO:0006355,regulation of transcription, DNA-templated; GO:0010200,response to chitin; GO:0009753,response to jasmonic aci…	Divergent CCT motif
Cluster-6778.0	AP2/ERF-ERF	TF	AP2/ERF->AP2/ERF-ERF	23.0418	4.92028	-2.24465	down	K09286 EREBP-like factor | (RefSeq) hypothetical protein (A)	hypothetical protein CCACVL1_22711 [Corchorus capsularis]	RecName: Full=Ethylene-responsive transcription factor ERF012; AltName: Full=Dehydration response element-binding protein 26 {ECO:0000303|PubMed:21069430};	SubName: Full=Uncharacterized protein {ECO:0000313|EMBL:OMO62636.1};	--	GO:0005634,nucleus; GO:0003700,DNA-binding transcription factor activity; GO:0043565,sequence-specific DNA binding; GO:0044212,transcription regulatory region DNA binding; GO:0071497,cellular response to freezing; GO:0034605,cellular response to heat; GO:0009873,ethylene-activated signaling pathway; GO:0045893,positive regulation of transcription, DNA-templated; GO:0009753,response to jasmonic ac…	AP2 domain
Cluster-6792.0	MADS-MIKC	TF	MADS->MADS-MIKC	63.014	16.6052	-1.94498	down	K09264 MADS-box transcription factor, plant | (RefSeq) SEP1; developmental protein SEPALLATA 1 (A)	sepallata 3 [Shorea beccariana]	RecName: Full=Agamous-like MADS-box protein AGL9 homolog; AltName: Full=Floral homeotic protein FBP2; AltName: Full=Floral-binding protein 2;	SubName: Full=Sepallata 3 {ECO:0000313|EMBL:BAN89460.1};	MADS box transcription factor	GO:0005634,nucleus; GO:0003700,DNA-binding transcription factor activity; GO:0046983,protein dimerization activity; GO:0000977,RNA polymerase II regulatory region sequence-specific DNA binding; GO:0045944,positive regulation of transcription by RNA polymerase II; GO:0006351,transcription, DNA-templated	SRF-type transcription factor (DNA-binding and dimerisation domain)
Cluster-7007.0	HB-HD-ZIP	TF	HB->HB-HD-ZIP	20.723	43.9203	1.09218	up	K09338 homeobox-leucine zipper protein | (RefSeq) homeobox-leucine zipper protein HAT14-like (A)	Homeobox from [Theobroma cacao]	RecName: Full=Homeobox-leucine zipper protein HAT14; AltName: Full=Homeodomain-leucine zipper protein HAT14; Short=HD-ZIP protein 14;	SubName: Full=Homeobox from {ECO:0000313|EMBL:EOY09524.1};	Transcription factor HEX, contains HOX and HALZ domains	GO:0005634,nucleus; GO:0003700,DNA-binding transcription factor activity; GO:0043565,sequence-specific DNA binding; GO:0006351,transcription, DNA-templated	HD-ZIP protein N terminus
Cluster-72.0	Others	TR	Others	30.4819	3.18044	-3.31825	down	K09377 cysteine and glycine-rich protein | (RefSeq) predicted protein (A)	unknown [Lotus japonicus]	RecName: Full=LIM domain-containing protein WLIM2b {ECO:0000305}; AltName: Full=Widely-expressed LIM protein 2B {ECO:0000305};	SubName: Full=Uncharacterized protein {ECO:0000313|EMBL:AFK36347.1};	Regulatory protein MLP and related LIM proteins	GO:0005737,cytoplasm; GO:0005856,cytoskeleton; GO:0051015,actin filament binding; GO:0046872,metal ion binding; GO:0003729,mRNA binding; GO:0051017,actin filament bundle assembly	LIM domain
Cluster-7497.0	OFP	TF	OFP	11.179	36.7256	1.7313	up	K14834 nucleolar complex protein 3 | (RefSeq) nucleolar complex protein 3 homolog isoform X1 (A)	transcription repressor OFP12-like [Durio zibethinus]	RecName: Full=Transcription repressor OFP12; AltName: Full=Ovate family protein 12; Short=AtOFP12;	SubName: Full=transcription repressor OFP12-like {ECO:0000313|RefSeq:XP_016696113.1};	--	GO:0005634,nucleus; GO:0045892,negative regulation of transcription, DNA-templated; GO:0006351,transcription, DNA-templated	Transcriptional repressor, ovate
Cluster-7704.0	HB-other	TF	HB->HB-other	1.7783	14.5748	3.01503	up	--	KNOX transcription factor 2 [Betula luminifera]	RecName: Full=Homeobox protein knotted-1-like 6; AltName: Full=Protein KNAT6;	SubName: Full=KNOX transcription factor 2 {ECO:0000313|EMBL:AGV22121.1};	Transcription factor MEIS1 and related HOX domain proteins	GO:0005634,nucleus; GO:0003700,DNA-binding transcription factor activity; GO:0043565,sequence-specific DNA binding; GO:0010073,meristem maintenance	Homeobox KN domain
Cluster-7803.0	AP2/ERF-ERF	TF	AP2/ERF->AP2/ERF-ERF	9.64958	35.7334	1.92802	up	K13434 pathogenesis-related genes transcriptional activator PTI6 | (RefSeq) pathogenesis-related genes transcriptional activator PTI6-like (A)	ethylene-responsive transcription factor CRF5-like [Durio zibethinus]	RecName: Full=Ethylene-responsive transcription factor CRF5; AltName: Full=Protein CYTOKININ RESPONSE FACTOR 5;	SubName: Full=AP2/ERF domain-containing transcription factor, putative {ECO:0000313|EMBL:EOX95789.1};	--	GO:0005737,cytoplasm; GO:0005634,nucleus; GO:0003677,DNA binding; GO:0003700,DNA-binding transcription factor activity; GO:0048825,cotyledon development; GO:0009736,cytokinin-activated signaling pathway; GO:0009793,embryo development ending in seed dormancy; GO:0009873,ethylene-activated signaling pathway; GO:0048366,leaf development; GO:0006351,transcription, DNA-templated	AP2 domain
Cluster-7957.0	E2F-DP	TF	E2F-DP	5.37501	23.7249	2.13333	up	K09391 transcription factor E2F7/8 | (RefSeq) E2F transcription factor-like E2FE (A)	E2F transcription factor-like E2FF [Durio zibethinus]	RecName: Full=E2F transcription factor-like E2FF; AltName: Full=DP-E2F-like protein 3; AltName: Full=E2F-like repressor E2L2;	SubName: Full=E2F transcription factor-like E2FF {ECO:0000313|EMBL:KHF99877.1};	Transcription factor E2F/dimerization partner (TDP)-like proteins	GO:0005737,cytoplasm; GO:0005634,nucleus; GO:0005667,transcription factor complex; GO:0003677,DNA binding; GO:0003700,DNA-binding transcription factor activity; GO:0007049,cell cycle; GO:0006351,transcription, DNA-templated	E2F/DP family winged-helix DNA-binding domain
Cluster-8118.0	AUX/IAA	TR	AUX/IAA	8.06887	25.1731	1.65212	up	K14484 auxin-responsive protein IAA | (RefSeq) auxin-induced protein IAA6 (A)	auxin-induced protein aux22 [Quercus suber]	RecName: Full=Auxin-induced protein AUX22;	RecName: Full=Auxin-responsive protein {ECO:0000256|RuleBase:RU004549};	--	GO:0005634,nucleus; GO:0009734,auxin-activated signaling pathway; GO:0006355,regulation of transcription, DNA-templated; GO:0006351,transcription, DNA-templated	AUX/IAA family
Cluster-8168.0	HB-HD-ZIP	TF	HB->HB-HD-ZIP	7.13746	75.952	3.45304	up	K09338 homeobox-leucine zipper protein | (RefSeq) homeobox-leucine zipper protein HAT5 (A)	Homeobox-leucine zipper protein HAT5, putative isoform 1 [Theobroma cacao]	RecName: Full=Homeobox-leucine zipper protein HAT5; AltName: Full=HD-ZIP protein ATHB-1; AltName: Full=Homeodomain transcription factor ATHB-1; AltName: Full=Homeodomain-leucine zipper protein HAT5; Short=HD-ZIP protein 5;	SubName: Full=Homeobox-leucine zipper protein HAT5, putative isoform 1 {ECO:0000313|EMBL:EOY00208.1};	Transcription factor HEX, contains HOX and HALZ domains	GO:0005634,nucleus; GO:0003700,DNA-binding transcription factor activity; GO:0042803,protein homodimerization activity; GO:0043565,sequence-specific DNA binding; GO:0009965,leaf morphogenesis; GO:0045893,positive regulation of transcription, DNA-templated; GO:0009637,response to blue light; GO:0009651,response to salt stress; GO:0006351,transcription, DNA-templated	Homeodomain
Cluster-8186.0	NAC	TF	NAC	6.47074	32.4308	2.35928	up	K00521 ferric-chelate reductase [EC:1.16.1.7] | (RefSeq) ferric reduction oxidase 7, chloroplastic-like (A)	NAC domain containing protein 80 [Theobroma cacao]	RecName: Full=NAC domain-containing protein 100 {ECO:0000303|PubMed:15029955}; Short=ANAC100 {ECO:0000303|PubMed:15029955}; Short=AtNAC5;	SubName: Full=NAC domain containing protein 80 {ECO:0000313|EMBL:EOY03521.1};	--	GO:0005634,nucleus; GO:0003677,DNA binding; GO:0003700,DNA-binding transcription factor activity; GO:0006351,transcription, DNA-templated	No apical meristem (NAM) protein
Cluster-8339.0	AP2/ERF-ERF	TF	AP2/ERF->AP2/ERF-ERF	81.5664	21.4732	-1.93634	down	K09286 EREBP-like factor | (RefSeq) dehydration-responsive element-binding protein 1A-like (A)	hypothetical protein CICLE_v10023840mg [Citrus clementina]	RecName: Full=Ethylene-responsive transcription factor ERF026;	SubName: Full=Uncharacterized protein {ECO:0000313|EMBL:ESR53770.1};	--	GO:0005634,nucleus; GO:0003677,DNA binding; GO:0003700,DNA-binding transcription factor activity; GO:0009873,ethylene-activated signaling pathway; GO:0006351,transcription, DNA-templated	AP2 domain
Cluster-8515.0	MYB	TF	MYB->MYB	117.815	30.5369	-1.95685	down	K09422 transcription factor MYB, plant | (RefSeq) transcription factor MYB83-like (A)	transcription factor MYB83-like [Durio zibethinus]	RecName: Full=Transcription factor MYB83 {ECO:0000303|PubMed:11597504}; AltName: Full=Myb-related protein 83 {ECO:0000303|PubMed:11597504}; Short=AtMYB83 {ECO:0000303|PubMed:11597504};	SubName: Full=Myb domain protein 83 {ECO:0000313|EMBL:EOX96693.1};	Transcription factor, Myb superfamily	GO:0005634,nucleus; GO:0003700,DNA-binding transcription factor activity; GO:0000981,DNA-binding transcription factor activity, RNA polymerase II-specific; GO:0043565,sequence-specific DNA binding; GO:0001135,RNA polymerase II transcription regulator recruiting activity; GO:0044212,transcription regulatory region DNA binding; GO:0030154,cell differentiation; GO:0045893,positive regulation of tran…	Myb-like DNA-binding domain
Cluster-8737.0	WRKY	TF	WRKY	7.63828	27.5511	1.85164	up	K13424 WRKY transcription factor 33 | (RefSeq) probable WRKY transcription factor 33 (A)	probable WRKY transcription factor 9 [Durio zibethinus]	RecName: Full=Probable WRKY transcription factor 9 {ECO:0000305}; AltName: Full=WRKY DNA-binding protein 9 {ECO:0000305};	SubName: Full=WRKY DNA-binding protein 9, putative isoform 1 {ECO:0000313|EMBL:EOX97400.1};	--	GO:0005634,nucleus; GO:0003700,DNA-binding transcription factor activity; GO:0043565,sequence-specific DNA binding; GO:0044212,transcription regulatory region DNA binding; GO:0006351,transcription, DNA-templated	WRKY DNA -binding domain
Cluster-8910.0	AP2/ERF-ERF	TF	AP2/ERF->AP2/ERF-ERF	17.3366	62.2475	1.84238	up	K12900 FUS-interacting serine-arginine-rich protein 1 | (RefSeq) serine/arginine-rich SC35-like splicing factor SCL30A (A)	PREDICTED: ethylene-responsive transcription factor ERF113 [Theobroma cacao]	RecName: Full=Ethylene-responsive transcription factor ERF113; AltName: Full=Protein RELATED TO AP2 6L {ECO:0000305};	SubName: Full=AP2 6l, putative {ECO:0000313|EMBL:EOX99613.1};	--	GO:0005634,nucleus; GO:0003700,DNA-binding transcription factor activity; GO:0043565,sequence-specific DNA binding; GO:0071497,cellular response to freezing; GO:0009873,ethylene-activated signaling pathway; GO:0019760,glucosinolate metabolic process; GO:0045893,positive regulation of transcription, DNA-templated; GO:0009737,response to abscisic acid; GO:0009723,response to ethylene; GO:0009753,re…	AP2 domain
Cluster-8940.0	NAC	TF	NAC	16.9989	3.14852	-2.39518	down	K00521 ferric-chelate reductase [EC:1.16.1.7] | (RefSeq) ferric reduction oxidase 7, chloroplastic-like (A)	transcription factor JUNGBRUNNEN 1 [Jatropha curcas]	RecName: Full=Transcription factor JUNGBRUNNEN 1; AltName: Full=NAC domain-containing protein 42; Short=ANAC042;	SubName: Full=NAC transcription factor 030 {ECO:0000313|EMBL:AGL39686.1};	--	GO:0005634,nucleus; GO:0003677,DNA binding; GO:0003700,DNA-binding transcription factor activity; GO:0009718,anthocyanin-containing compound biosynthetic process; GO:0010120,camalexin biosynthetic process; GO:0042538,hyperosmotic salinity response; GO:0010150,leaf senescence; GO:1900056,negative regulation of leaf senescence; GO:0006561,proline biosynthetic process; GO:0006351,transcription, DNA-…	No apical meristem (NAM) protein
Cluster-9542.0	B3	TF	B3->B3	0.749666	14.8894	4.35377	up	K10405 kinesin family member C1 | (RefSeq) kinesin-like protein KIN-14N (A)	B3 domain-containing protein At5g42700 [Durio zibethinus]	RecName: Full=B3 domain-containing protein At5g42700;	SubName: Full=AP2/B3-like transcriptional factor family protein, putative {ECO:0000313|EMBL:EOY14512.1};	--	GO:0005634,nucleus; GO:0003677,DNA binding; GO:0006355,regulation of transcription, DNA-templated; GO:0006351,transcription, DNA-templated	B3 DNA binding domain
Cluster-9600.0	SBP	TF	SBP	22.1147	69.6871	1.66749	up	K13415 protein brassinosteroid insensitive 1 [EC:2.7.10.1 2.7.11.1] | (RefSeq) uncharacterized protein LOC103413440 isoform X1 (A)	squamosa promoter-binding-like protein 7 [Durio zibethinus]	RecName: Full=Squamosa promoter-binding-like protein 7;	SubName: Full=Squamosa promoter-binding-like protein 10, putative {ECO:0000313|EMBL:EOX96362.1};	--	GO:0005634,nucleus; GO:0003677,DNA binding; GO:0046872,metal ion binding; GO:0006355,regulation of transcription, DNA-templated; GO:0006351,transcription, DNA-templated	SBP domain
Cluster-9659.0	HMG	TR	HMG	4.4436	46.2957	3.41017	up	K11296 high mobility group protein B3 | (RefSeq) high mobility group B protein 7-like (A)	high mobility group B protein 7-like [Durio zibethinus]	RecName: Full=High mobility group B protein 7; AltName: Full=Nucleosome/chromatin assembly factor group D 07; Short=Nucleosome/chromatin assembly factor group D 7; AltName: Full=Protein NUCLEAR FUSION DEFECTIVE 7 {ECO:0000303|PubMed:16698901};	SubName: Full=Uncharacterized protein {ECO:0000313|EMBL:GAY47524.1};	HMG box-containing protein	GO:0005634,nucleus; GO:0003677,DNA binding; GO:0003700,DNA-binding transcription factor activity; GO:0000741,karyogamy; GO:0010197,polar nucleus fusion	HMG (high mobility group) box
Cluster-9664.0	zf-HD	TF	zf-HD	2.67958	24.088	3.22246	up	K15777 4,5-DOPA dioxygenase extradiol [EC:1.13.11.-] | (RefSeq) uncharacterized protein LOC110630336 (A)	PREDICTED: zinc-finger homeodomain protein 10 [Theobroma cacao]	RecName: Full=Zinc-finger homeodomain protein 4; Short=AtZHD4; AltName: Full=Homeobox protein 31; Short=AtHB-31; AltName: Full=Protein FLORAL TRANSITION AT THE MERISTEM 2;	SubName: Full=ZF-HD homeobox protein {ECO:0000313|EMBL:EOY21526.1};	--	GO:0005634,nucleus; GO:0003677,DNA binding; GO:0046872,metal ion binding; GO:0042803,protein homodimerization activity; GO:0048574,long-day photoperiodism, flowering; GO:0006355,regulation of transcription, DNA-templated; GO:0006351,transcription, DNA-templated	ZF-HD protein dimerisation region
[truncated: 1 more rows]

## Sheet: GL vs GU
ID	Family	Category	Classification	GU	GL	log2FoldChange	regulated	KEGG	NR	Swissprot	Tremble	KOG	GO	Pfam
[truncated: 663 more rows]

[truncated: 2 more sheets: RL vs GL, RL vs RU]
