# Supplementary material for: Integrated Metabolome and Transcriptome Analyses Reveal Dissimilarities in the Anthocyanin Synthesis Pathway Between Different Developmental Leaf Color Transitions in Hopea hainanensis (Dipterocarpaceae)
Source: Front Plant Sci. 2022 Mar 3;13:830413. doi: 10.3389/fpls.2022.830413 (PMC8928120; doi:10.3389/fpls.2022.830413)
Supplement: Supplementary file 7 [file Table_7.XLSX]

## Sheet: Sheet3
Table S7. TFs related to anthocyanin biosynthesis
ID	Family	GU	RU	log2FoldChange	GL-1_fpkm	GL-2_fpkm	GL-3_fpkm	GU-1_fpkm	GU-2_fpkm	GU-3_fpkm	RL-1_fpkm	RL-2_fpkm	RL-3_fpkm	RU-1_fpkm	RU-2_fpkm	RU-3_fpkm	GL_log2fpkm	GU_log2fpkm	RL_log2fpkm	RU_log2fpkm	GL-1_count	GL-2_count	GL-3_count	GU-1_count	GU-2_count	GU-3_count	RL-1_count	RL-2_count	RL-3_count	RU-1_count	RU-2_count	RU-3_count	KEGG	NR	Swissprot	Tremble	KOG	GO	Pfam
Cluster-15967.488	MYB	122.422	27.1677	-2.17237	0	0	0.18	7.73	7.25	6.78	0	0	0	1.69	1.81	2.02	0.0840643	3.04498	0	1.50589	0	0	3	121	112	102	0	0	0	26	36	29	K09422 transcription factor MYB, plant | (RefSeq) hypothetical protein (A)	hypothetical protein PHAVU_004G046000g [Phaseolus vulgaris]	RecName: Full=Transcription factor MYB83 {ECO:0000303|PubMed:11597504}; AltName: Full=Myb-related protein 83 {ECO:0000303|PubMed:11597504}; Short=AtMYB83 {ECO:0000303|PubMed:11597504};	SubName: Full=Uncharacterized protein {ECO:0000313|EMBL:ESW23429.1};	Transcription factor, Myb superfamily	GO:0005634,nucleus; GO:0003700,DNA-binding transcription factor activity; GO:0000981,DNA-binding transcription factor activity, RNA polymerase II-specific; GO:0043565,sequence-specific DNA binding; GO:0001135,RNA polymerase II transcription regulator recruiting activity; GO:0044212,transcription regulatory region DNA binding; GO:0030154,cell differentiation; GO:0045893,positive regulation of tran…	Myb-like DNA-binding domain
Cluster-15967.387	MYB	2.11166	20.3358	3.2277	0	0.09	0.46	0.25	0.09	0.17	0	0.09	0.18	2.2	1.19	2.01	0.242857	0.226509	0.124328	1.48543	0	1	6	3	1	2	0	1	2	26	18	22	K09422 transcription factor MYB, plant | (RefSeq) transcription factor LAF1 (A)	PREDICTED: transcription factor LAF1 [Theobroma cacao]	RecName: Full=Transcription factor LAF1 {ECO:0000303|PubMed:11581165}; AltName: Full=Myb-related protein 18 {ECO:0000303|PubMed:9839469}; Short=AtMYB18 {ECO:0000303|PubMed:9839469}; AltName: Full=Protein LONG AFTER FAR-RED LIGHT 1 {ECO:0000303|PubMed:11581165};	SubName: Full=Myb domain protein 18, putative {ECO:0000313|EMBL:EOY23173.1};	Transcription factor, Myb superfamily	GO:0016607,nuclear speck; GO:0005634,nucleus; GO:0003700,DNA-binding transcription factor activity; GO:0000981,DNA-binding transcription factor activity, RNA polymerase II-specific; GO:0043565,sequence-specific DNA binding; GO:0001135,RNA polymerase II transcription regulator recruiting activity; GO:0044212,transcription regulatory region DNA binding; GO:0030154,cell differentiation; GO:0010018,f…	Myb-like DNA-binding domain
Cluster-15967.29857	MYB	236.219	55.1861	-2.09006	0.07	0.06	0	13.61	14.67	11.74	0.06	0.07	0.07	2.81	4.16	3.81	0.0612002	3.84197	0.0931094	2.19954	1	1	0	222	236	184	1	1	1	45	86	57	K09422 transcription factor MYB, plant | (RefSeq) transcription factor MYB46 (A)	PREDICTED: transcription factor MYB46 [Theobroma cacao]	RecName: Full=Transcription factor MYB46 {ECO:0000303|PubMed:11597504}; AltName: Full=Myb-related protein 46 {ECO:0000303|PubMed:11597504}; Short=AtMYB46 {ECO:0000303|PubMed:11597504};	SubName: Full=Uncharacterized protein {ECO:0000313|EMBL:OAY48530.1};	Transcription factor, Myb superfamily	GO:0005634,nucleus; GO:0003700,DNA-binding transcription factor activity; GO:0000981,DNA-binding transcription factor activity, RNA polymerase II-specific; GO:0043565,sequence-specific DNA binding; GO:0001135,RNA polymerase II transcription regulator recruiting activity; GO:0044212,transcription regulatory region DNA binding; GO:0030154,cell differentiation; GO:0050832,defense response to fungus;…	Myb-like DNA-binding domain
Cluster-15967.24996	MYB	11.8886	59.4268	2.33467	0.07	0	0.12	0.61	0.89	0.7	0.07	0.15	0.14	3.9	3.24	5.58	0.0885939	0.793549	0.163499	2.38957	1	0	2	9	13	10	1	2	2	57	61	76	K09422 transcription factor MYB, plant | (RefSeq) transcription factor MYB122 (A)	transcription factor MYB41-like [Herrania umbratica]	RecName: Full=Transcription factor MYB41 {ECO:0000305}; AltName: Full=Myb-related protein 41 {ECO:0000303|PubMed:11597504}; Short=AtMYB41 {ECO:0000303|PubMed:11597504};	SubName: Full=MYB-like 102, putative {ECO:0000313|EMBL:EOX99281.1};	Transcription factor, Myb superfamily	GO:0005634,nucleus; GO:0003700,DNA-binding transcription factor activity; GO:0000981,DNA-binding transcription factor activity, RNA polymerase II-specific; GO:0043565,sequence-specific DNA binding; GO:0001135,RNA polymerase II transcription regulator recruiting activity; GO:0044212,transcription regulatory region DNA binding; GO:0030154,cell differentiation; GO:0042335,cuticle development; GO:000…	Myb-like DNA-binding domain
Cluster-15967.34539	MYB	7.25053	41.6662	2.51895	0	0	0	0.83	0.63	0.64	0	0	0	4.49	4	5.21	0	0.765535	0	2.47681	0	0	0	8	6	6	0	0	0	43	49	46	K09422 transcription factor MYB, plant | (RefSeq) transcription factor MYB12-like (A)	hypothetical protein AXX17_AT2G45220 [Arabidopsis thaliana]	RecName: Full=Transcription factor MYB111 {ECO:0000303|PubMed:11597504}; AltName: Full=Myb-related protein 111 {ECO:0000303|PubMed:11597504}; Short=AtMYB111 {ECO:0000303|PubMed:11597504}; AltName: Full=Protein PRODUCTION OF FLAVONOL GLYCOSIDES 3 {ECO:0000303|PubMed:17419845};	SubName: Full=Uncharacterized protein {ECO:0000313|EMBL:OAP10101.1};	Transcription factor, Myb superfamily	GO:0005634,nucleus; GO:0003700,DNA-binding transcription factor activity; GO:0000981,DNA-binding transcription factor activity, RNA polymerase II-specific; GO:0043565,sequence-specific DNA binding; GO:0001135,RNA polymerase II transcription regulator recruiting activity; GO:0044212,transcription regulatory region DNA binding; GO:0030154,cell differentiation; GO:0051555,flavonol biosynthetic proce…	Myb-like DNA-binding domain
Cluster-15967.13994	MYB	60.7625	288.025	2.25051	0.88	0.52	1.11	1.45	1.31	1.01	0.43	0.75	0.48	6.42	6.8	7.33	0.87709	1.17419	0.635367	2.97269	37	22	53	64.96	58.05	43	19	31	20	280	384.53	301.45	K09420 transcriptional activator Myb | (RefSeq) myb-related protein 3R-1 (A)	PREDICTED: myb-related protein 3R-1 [Theobroma cacao]	RecName: Full=Transcription factor MYB3R-4 {ECO:0000303|PubMed:11597504}; AltName: Full=Myb-related protein 3R-4 {ECO:0000303|PubMed:11597504}; AltName: Full=Protein ENHANCED DEFECTIVE CYTOKINESIS {ECO:0000303|PubMed:25806785};	SubName: Full=Myb domain protein 3r-4, putative {ECO:0000313|EMBL:EOY29679.1};	Transcription factor, Myb superfamily	GO:0005634,nucleus; GO:0003700,DNA-binding transcription factor activity; GO:0000981,DNA-binding transcription factor activity, RNA polymerase II-specific; GO:0043565,sequence-specific DNA binding; GO:0003713,transcription coactivator activity; GO:0001135,RNA polymerase II transcription regulator recruiting activity; GO:0044212,transcription regulatory region DNA binding; GO:0030154,cell differen…	Myb-like DNA-binding domain
Cluster-15149.0	MYB	32.6833	148.474	2.17525	0.72	0.51	0.88	2.87	1.66	1.78	1.31	0.97	1.47	11.51	9.47	11.23	0.768361	1.63382	1.16993	3.55295	10	7	14	42	24	25	19	13	20	166	176	151	K09422 transcription factor MYB, plant | (RefSeq) myb-related protein Myb4 (A)	Myb domain protein 4, putative [Theobroma cacao]	RecName: Full=Anthocyanin regulatory C1 protein;	SubName: Full=Myb domain protein 4, putative {ECO:0000313|EMBL:EOY30028.1};	Transcription factor, Myb superfamily	GO:0005634,nucleus; GO:0003677,DNA binding; GO:0006355,regulation of transcription, DNA-templated; GO:0006351,transcription, DNA-templated	Myb-like DNA-binding domain
Cluster-15967.19622	MYB	44.9164	319.826	2.84348	1.51	2.58	3.56	3.44	3.84	3.14	3.64	3.48	5.04	23.81	31.16	30.42	1.82782	2.16135	2.33724	4.88085	17	29	46	41	45	36	43	38	56	280	471	332	K09422 transcription factor MYB, plant | (RefSeq) transcription factor WER-like (A)	transcription factor WER-like [Herrania umbratica]	RecName: Full=Transcription factor WER; AltName: Full=Myb-related protein 66; Short=AtMYB66; AltName: Full=Protein WEREWOLF;	SubName: Full=Myb domain protein 0 {ECO:0000313|EMBL:EOY20709.1};	Transcription factor, Myb superfamily	GO:0005634,nucleus; GO:0003677,DNA binding; GO:0003700,DNA-binding transcription factor activity; GO:0000981,DNA-binding transcription factor activity, RNA polymerase II-specific; GO:0043565,sequence-specific DNA binding; GO:0001135,RNA polymerase II transcription regulator recruiting activity; GO:0044212,transcription regulatory region DNA binding; GO:0045165,cell fate commitment; GO:0045893,pos…	Myb-like DNA-binding domain
Cluster-15967.12496	MYB	165.615	983.34	2.56676	4.11	3.88	4.19	3.88	2.7	3.94	4.5	5.32	4.91	24.6	22.83	22.95	2.33914	2.17206	2.56316	4.61235	172	163	200	173	119	168	198	219	203	1069	1288	941	K09422 transcription factor MYB, plant | (RefSeq) transcription factor AS1-like (A)	transcription factor AS1-like [Durio zibethinus]	RecName: Full=Transcription factor AS1 {ECO:0000303|PubMed:11140682}; AltName: Full=Myb-related protein 91 {ECO:0000303|PubMed:9839469}; Short=AtMYB91 {ECO:0000303|PubMed:9839469}; AltName: Full=Protein ASYMMETRIC LEAVES 1 {ECO:0000303|PubMed:11140682}; AltName: Full=Protein PHANTASTICA {ECO:0000303|PubMed:10102816}; Short=AtPHAN {ECO:0000303|PubMed:10102816};	SubName: Full=Myb-like HTH transcriptional regulator family protein isoform 1 {ECO:0000313|EMBL:EOY07520.1};	Transcription factor, Myb superfamily	GO:0000793,condensed chromosome; GO:0005730,nucleolus; GO:0005634,nucleus; GO:0003677,DNA binding; GO:0003700,DNA-binding transcription factor activity; GO:0042803,protein homodimerization activity; GO:0000981,DNA-binding transcription factor activity, RNA polymerase II-specific; GO:0043565,sequence-specific DNA binding; GO:0001135,RNA polymerase II transcription regulator recruiting activity; GO…	Myb-like DNA-binding domain
Cluster-15967.32152	MYB	5.56946	347.077	5.99346	1.55	1.33	1.47	0.27	0.4	0.34	0.33	0.5	0.71	26.13	26.18	20.88	1.29278	0.41864	0.59773	4.66657	22	19	24	4	6	5	5	7	10	388	501	289	K09422 transcription factor MYB, plant | (RefSeq) myb-related protein 308 (A)	PREDICTED: myb-related protein 308 [Theobroma cacao]	RecName: Full=Transcription repressor MYB6; AltName: Full=Myb-related protein 6; Short=AtMYB6;	SubName: Full=R2R3 MYB C2 repressor 2 protein {ECO:0000313|EMBL:EOY21235.1};	Transcription factor, Myb superfamily	GO:0005634,nucleus; GO:0003700,DNA-binding transcription factor activity; GO:0000981,DNA-binding transcription factor activity, RNA polymerase II-specific; GO:0043565,sequence-specific DNA binding; GO:0001135,RNA polymerase II transcription regulator recruiting activity; GO:0044212,transcription regulatory region DNA binding; GO:0030154,cell differentiation; GO:0006357,regulation of transcription…	Myb-like DNA-binding domain
Cluster-15967.47835	bHLH	21.0792	1.60487	-3.78905	3.41	4.51	8.37	0.69	0.24	0.91	7.4	5.84	3.32	0.15	0	0	2.68482	0.690045	2.70487	0.0703893	107	142	300	23	8	29	244	180	103	5	0	0	K13422 transcription factor MYC2 | (RefSeq) transcription factor MYC2 (A)	predicted protein [Hordeum vulgare subsp. vulgare]	--	SubName: Full=Protein max {ECO:0000313|EMBL:JAT57568.1};	Upstream transcription factor 2/L-myc-2 protein	GO:0046983,protein dimerization activity	Helix-loop-helix DNA-binding domain
Cluster-27423.0	bHLH	22.2894	3.49504	-2.71965	5.51	7.82	5.32	1.09	1.39	0.85	7.24	7.73	4.06	0.22	0.09	0.3	2.85133	1.07724	2.87644	0.267036	95	135	105	20	25	15	131	130	69	4	2	5	--	PREDICTED: putative transcription factor bHLH107 [Theobroma cacao]	--	SubName: Full=Basic helix-loop-helix DNA-binding superfamily protein, putative isoform 2 {ECO:0000313|EMBL:EOY28024.1};	--	GO:0003677,DNA binding; GO:0046983,protein dimerization activity	Helix-loop-helix DNA-binding domain
Cluster-15967.47447	bHLH	4.30626	21.2439	2.28764	0	0	0.21	0.29	0.18	0.24	0.18	0.19	0.06	1.47	1.05	1.39	0.0976108	0.306457	0.193246	1.20372	0	0	4	5	3	4	3	3	1	25	23	22	K18878 BHLH transcription factor Upa20 | (RefSeq) Upa20; transcription factor bHLH137-like (A)	transcription factor bHLH137 [Herrania umbratica]	RecName: Full=Transcription factor bHLH137; AltName: Full=Basic helix-loop-helix protein 137; Short=AtbHLH137; Short=bHLH 137; AltName: Full=Transcription factor EN 89; AltName: Full=bHLH transcription factor bHLH137;	SubName: Full=Basic helix-loop-helix DNA-binding superfamily protein, putative isoform 3 {ECO:0000313|EMBL:EOY22603.1}; Flags: Fragment;	--	GO:0005634,nucleus; GO:0003677,DNA binding; GO:0003700,DNA-binding transcription factor activity; GO:0046983,protein dimerization activity; GO:0009739,response to gibberellin; GO:0006351,transcription, DNA-templated	Helix-loop-helix DNA-binding domain
Cluster-16152.0	bHLH	3.57087	17.6304	2.28414	0.4	0.13	0.87	0.19	0.13	0.33	0.19	0	0.07	1.53	0.89	1.1	0.552541	0.282934	0.119909	1.11991	6	2	15	3	2	5	3	0	1	24	18	16	K16190 glucuronokinase [EC:2.7.1.43] | (RefSeq) transcription factor ABORTED MICROSPORES-like (A)	PREDICTED: transcription factor bHLH93 [Theobroma cacao]	RecName: Full=Transcription factor bHLH93; AltName: Full=Basic helix-loop-helix protein 93; Short=AtbHLH93; Short=bHLH 93; AltName: Full=Transcription factor EN 47; AltName: Full=bHLH transcription factor bHLH093;	SubName: Full=DNA binding protein, putative isoform 1 {ECO:0000313|EMBL:EOX91851.1};	--	GO:0005634,nucleus; GO:0003677,DNA binding; GO:0003700,DNA-binding transcription factor activity; GO:0046983,protein dimerization activity; GO:0045487,gibberellin catabolic process; GO:0007275,multicellular organism development; GO:0010371,regulation of gibberellin biosynthetic process; GO:0006351,transcription, DNA-templated	Helix-loop-helix DNA-binding domain
Cluster-15967.33075	bHLH	17.3465	107.151	2.64536	0.92	0.82	1.39	0.77	0.88	0.65	0.93	0.68	0.98	5.11	6.2	5.14	1.03092	0.82103	0.897886	2.69674	18	16	31	16	18	13	19	13	19	104	163	98	K16190 glucuronokinase [EC:2.7.1.43] | (RefSeq) transcription factor ABORTED MICROSPORES-like (A)	Beta HLH protein 93 [Theobroma cacao]	RecName: Full=Transcription factor bHLH61; AltName: Full=Basic helix-loop-helix protein 61; Short=AtbHLH61; Short=bHLH 61; AltName: Full=Transcription factor EN 46; AltName: Full=bHLH transcription factor bHLH061;	SubName: Full=Beta HLH protein 93 {ECO:0000313|EMBL:EOY15558.1};	--	GO:0005634,nucleus; GO:0003677,DNA binding; GO:0003700,DNA-binding transcription factor activity; GO:0046983,protein dimerization activity; GO:0006355,regulation of transcription, DNA-templated; GO:0006351,transcription, DNA-templated	Helix-loop-helix DNA-binding domain
Cluster-15967.2876	bHLH	30.0693	120.281	2.00791	0.3	0.25	0.13	1.39	1.36	1.11	0.14	0.25	0	6.01	5.74	6.01	0.294743	1.19325	0.176323	2.79077	6	5	3	30	29	23	3	5	0	127	157	119	K12126 phytochrome-interacting factor 3 | (RefSeq) transcription factor APG-like (A)	transcription factor SPATULA-like isoform X2 [Durio zibethinus]	RecName: Full=Transcription factor SPATULA; AltName: Full=Basic helix-loop-helix protein 24; Short=AtbHLH24; Short=bHLH 24; AltName: Full=Transcription factor EN 99; AltName: Full=bHLH transcription factor bHLH024;	SubName: Full=Basic helix-loop-helix DNA-binding superfamily protein, putative isoform 1 {ECO:0000313|EMBL:EOY14412.1};	--	GO:0005634,nucleus; GO:0003677,DNA binding; GO:0003700,DNA-binding transcription factor activity; GO:0046983,protein dimerization activity; GO:0048440,carpel development; GO:0007623,circadian rhythm; GO:0010154,fruit development; GO:0010187,negative regulation of seed germination; GO:0009409,response to cold; GO:0010114,response to red light; GO:0006351,transcription, DNA-templated	Helix-loop-helix DNA-binding domain
Cluster-15967.15763	bHLH	48.4059	213.029	2.14022	0.71	0.81	0.6	1.19	1.01	1.02	1.31	1.34	1.47	6.02	5.16	5.03	0.771181	1.05195	1.24691	2.67882	28	32	27	50	42	41	54	52	57	246	274	194	--	PREDICTED: transcription factor bHLH87 [Theobroma cacao]	RecName: Full=Transcription factor bHLH87; AltName: Full=Basic helix-loop-helix protein 87; Short=AtbHLH87; Short=bHLH 87; AltName: Full=Transcription factor EN 121; AltName: Full=bHLH transcription factor bHLH087;	SubName: Full=Basic helix-loop-helix DNA-binding superfamily protein, putative isoform 2 {ECO:0000313|EMBL:EOY27005.1};	--	GO:0005634,nucleus; GO:0003677,DNA binding; GO:0003700,DNA-binding transcription factor activity; GO:0046983,protein dimerization activity; GO:0006355,regulation of transcription, DNA-templated; GO:0006351,transcription, DNA-templated	Helix-loop-helix DNA-binding domain
Cluster-15967.8981	bHLH	0	414.033	11.0081	0	0	0	0	0	0	0	0	0	13.14	12.2	14.32	0	0	0	3.82985	0	0	0	0	0	0	0	0	0	427	514	438	K20558 transcription factor SPEECHLESS | (RefSeq) transcription factor SPEECHLESS (A)	transcription factor bhlh96 [Quercus suber]	RecName: Full=Transcription factor bHLH96; AltName: Full=Basic helix-loop-helix protein 96; Short=AtbHLH96; Short=bHLH 96; AltName: Full=Transcription factor EN 15; AltName: Full=bHLH transcription factor bHLH096;	SubName: Full=transcription factor bHLH71-like {ECO:0000313|RefSeq:XP_018808815.1};	--	GO:0005634,nucleus; GO:0003677,DNA binding; GO:0003700,DNA-binding transcription factor activity; GO:0046983,protein dimerization activity; GO:0006351,transcription, DNA-templated	--
Cluster-15967.26066	bHLH	12.4866	86.4705	2.80535	1.37	0.31	1.84	1.59	1.77	1.64	0.14	0.95	0.62	13.73	13.62	12.19	1.11991	1.41504	0.650765	3.82579	9	2	14	11	12	11	1	6	4	95	120	77	--	PREDICTED: transcription factor PRE6-like [Fragaria vesca subsp. vesca]	RecName: Full=Transcription factor PRE5; AltName: Full=Basic helix-loop-helix protein 164; Short=AtbHLH164; Short=bHLH 164; AltName: Full=Protein PACLOBUTRAZOL RESISTANCE 5; AltName: Full=bHLH transcription factor bHLH164;	SubName: Full=Transcription factor protein {ECO:0000313|EMBL:KHG03267.1};	--	GO:0005634,nucleus; GO:0046983,protein dimerization activity; GO:0009740,gibberellic acid mediated signaling pathway; GO:0040008,regulation of growth; GO:0006355,regulation of transcription, DNA-templated; GO:0006351,transcription, DNA-templated	Helix-loop-helix DNA-binding domain
Cluster-15967.18674	bHLH	200.076	1694.29	3.08344	0.03	0	0	6.3	5.52	6.17	0.07	0.07	0.07	63.4	55.3	54.83	0.0143553	2.80667	0.0976108	5.87881	1	0	0	196	170	184	2	2	2	1928	2180	1569	K20558 transcription factor SPEECHLESS | (RefSeq) transcription factor SPEECHLESS (A)	transcription factor bHLH67-like [Herrania umbratica]	RecName: Full=Transcription factor bHLH70; AltName: Full=Basic helix-loop-helix protein 70; Short=AtbHLH70; Short=bHLH 70; AltName: Full=Transcription factor EN 13; AltName: Full=bHLH transcription factor bHLH070;	SubName: Full=Basic helix-loop-helix DNA-binding superfamily protein, putative {ECO:0000313|EMBL:EOX95575.1};	--	GO:0005634,nucleus; GO:0003677,DNA binding; GO:0003700,DNA-binding transcription factor activity; GO:0046983,protein dimerization activity; GO:0006355,regulation of transcription, DNA-templated; GO:0006351,transcription, DNA-templated	Helix-loop-helix DNA-binding domain
