# Supplementary material for: Integrated Metabolome and Transcriptome Analyses Reveal Dissimilarities in the Anthocyanin Synthesis Pathway Between Different Developmental Leaf Color Transitions in Hopea hainanensis (Dipterocarpaceae)
Source: Front Plant Sci. 2022 Mar 3;13:830413. doi: 10.3389/fpls.2022.830413 (PMC8928120; doi:10.3389/fpls.2022.830413)
Supplement: Supplementary file 8 [file Table_8.XLSX]

## Sheet: RL vs RU
Table S8. Pathway enrichment of DAMs in RL vs RU and RU vs GU
Pathway	ko_ID	Unique compound	compound	Uni_all	compound_all
Arginine and proline metabolism	ko00330	8	17	184	315	pme2292;pme0014;mws0018;pme3011;pme2527;pmb0490;Lmlp003161;mws0260	C00134+C00025+C00750+C00334+C00077+C18326+C10497+C00062
D-Arginine and D-ornithine metabolism	ko00472	3	3	184	315	mws0260;pme2527;pme2292	C00062+C00077+C00134
Glutathione metabolism	ko00480	9	12	184	315	pme2527;mws4134;pme2292;pme1086;pme0014;Hmfn000531;pme2563;pme2566;mws0018	C00077+C00127+C00134+C00051+C00025+C00072+C00669+C03740+C00750
Tropane, piperidine and pyridine alkaloid biosynthesis	ko00960	2	7	184	315	pme0021;pme2292	C00079+C00134
Metabolic pathways	ko01100	126	235	184	315	pme2563;Zmzn000078;pme0181;Zmgn000217;pmb0302;pma2987;mws0183;Lmmn001643;pme0278;pme3007;Lmgn001670;pme3443;pme3009;Zmpn000095;Lmgn000219;mws0219;Zmgn000447;pme2596;pme0010;Zmyn000110;mws0866;mws1090;mws0675;pme3961;pme2601;pme2253;mws0014;pme2598;mws0018;pmb0751;pme0014;pme0516;pme1383;mws0576;pme3207;pme2527;pma3101;pme0282;pme2024;Lmbn002739;mws0208;Lmbn001930;mws1094;mws0823;Hmbn002174;mws047…	C00669+C00111+C01152+C00490+C03557+C00860+C00230+C01772+C00666+C00015+C00805+C05610+C02341+C01096+C00232+C00049+C00197+C00847+C00065+C06156+C00092+C00103+C00455+C00559+C01013+C01040+C01494+C01161+C00750+C02947+C00025+C00137+C00314+C01089+C02480+C00077+C05841+C01606+C00780+C12621+C06104+C06202+C00974+C00141+C10700+C02170+C00072+C00881+C00158+C06593+C00387+C02670+C04717+C03618+C00029+C00127+C02504+…
Biosynthesis of secondary metabolites	ko01110	73	124	184	315	pmb2922;mws0178;Hmlp003129;pme0534;Zmzn000079;mws1038;mws2213;pmp000571;pme3827;pmb3101;pme0008;Lmbn001718;pme3392;pme2060;mws0281;mws0744;Hmfn000531;pmb2657;mws0823;mws2118;mws0254;mws0021;mws0042;mws1094;mws1077;mws0049;pme0014;pme0516;pmb0751;pme2527;pmb0981;mws1090;mws0866;mws0458;mws0032;mws4170;pme1002;Zmgn000216;mws0014;mws0260;pme2292;mws0853;Hmln002806;Lmbn001676;mws0275;mws0219;mws0192;…	C00029+C00852+C10682+C00257+C00279+C00831+C00423+C01477+C00355+C02504+C00327+C00671+C12137+C04083+C00158+C02906+C00072+C03406+C00141+C01604+C00135+C03582+C12136+C00974+C01527+C12127+C00025+C00137+C02947+C00077+C00020+C00103+C00092+C00755+C10107+C00031+C00483+C06451+C01494+C00062+C00134+C02325+C10434+C14463+C00149+C00049+C00042+C06010+C05610+C21924+C10945+C00065+C00079+C05623+C00197+C00417+C00322+…
ABC transporters	ko02010	19	44	184	315	pme2527;Zmgn000173;pme0010;pme1178;pme0021;pme2266;pme1194;pme2292;mws0219;pme0516;pme0014;mws4170;pme1184;mws0260;pme3961;pme1086;mws0254;pmb0302;pme0282	C00077+C00121+C00065+C00387+C00079+C00120+C00881+C00134+C00049+C00137+C00025+C00031+C00330+C00062+C00559+C00051+C00135+C03557+C01606
Pyrimidine metabolism	ko00240	8	15	184	315	pme1194;pme1975;pmb2922;mws0470;pme1373;pme3007;pme2601;pme0264	C00881+C00383+C00029+C02170+C00239+C00015+C01013+C00214
beta-Alanine metabolism	ko00410	6	8	184	315	pme2601;pme3011;mws0018;mws0254;pme1975;mws0219	C01013+C00334+C00750+C00135+C00383+C00049
Propanoate metabolism	ko00640	4	4	184	315	Zmzn000078;mws0192;mws0470;pme2601	C00111+C00042+C02170+C01013
Carbon metabolism	ko01200	14	22	184	315	pme2601;Zmgn000447;Zmzn000078;pme0010;mws1050;Zmzn000079;mws0192;pme0534;pme0014;Lmgn000219;Zmzn000113;mws0275;mws0219;mws0281	C01013+C00197+C00111+C00065+C00979+C00279+C00042+C00257+C00025+C00232+C03618+C00149+C00049+C00158
Cysteine and methionine metabolism	ko00270	8	16	184	315	mws4052;mws0219;pme1286;pme1086;pme0010;mws1050;pme2617;Zmgn000447	C01234+C00049+C00021+C00051+C00065+C00979+C02989+C00197
Alanine, aspartate and glutamate metabolism	ko00250	8	12	184	315	pme3011;mws0192;pmb2657;mws0281;pme2559;pme0014;Lmgn000219;mws0219	C00334+C00042+C03406+C00158+C01042+C00025+C00232+C00049
Tyrosine metabolism	ko00350	8	13	184	315	mws0180;mws2368;pme2598;pme1002;pme3827;mws0192;Lmgn000219;pme0271	C00628+C06044+C01161+C00483+C00355+C00042+C00232+C01384
Butanoate metabolism	ko00650	7	9	184	315	pme0014;pme0271;Lmgn000219;mws0576;pme3011;Lmbn001288;mws0192	C00025+C01384+C00232+C01089+C00334+C06010+C00042
Vitamin B6 metabolism	ko00750	5	5	184	315	Zmzn000079;pme1383;pme2596;Lmgn000219;Zmjp000624	C00279+C00314+C00847+C00232+C00250
Nicotinate and nicotinamide metabolism	ko00760	8	14	184	315	pme3011;Zmzn000078;mws0675;mws0219;Lmgn000219;pme0271;pma3101;mws0192	C00334+C00111+C00455+C00049+C00232+C01384+C05841+C00042
Ascorbate and aldarate metabolism	ko00053	8	14	184	315	Lmbn000198;pme0516;pmb2922;Lmbn000193;Hmfn000531;pme2253;mws4175;Zmyn000108	C03064+C00137+C00029+C01146+C00072+C01040+C02670+C00818
Glyoxylate and dicarboxylate metabolism	ko00630	9	15	184	315	pme0010;Zmgn000447;pme0014;mws0275;Zmzn000113;mws0281;pme2550;mws0192;Lmbn000193	C00065+C00197+C00025+C00149+C03618+C00158+C00417+C00042+C01146
Synthesis and degradation of ketone bodies	ko00072	1	1	184	315	mws0576	C01089
Fatty acid biosynthesis	ko00061	1	4	184	315	pme1975	C00383
Fatty acid metabolism	ko01212	1	1	184	315	pme1975	C00383
Glycine, serine and threonine metabolism	ko00260	3	11	184	315	pme0010;mws0219;Zmgn000447	C00065+C00049+C00197
Monobactam biosynthesis	ko00261	3	7	184	315	pme0010;mws0219;mws0260	C00065+C00049+C00062
Cyanoamino acid metabolism	ko00460	3	7	184	315	pme0021;pme0010;mws0219	C00079+C00065+C00049
Sphingolipid metabolism	ko00600	2	2	184	315	pme0010;mws0704	C00065+C00346
Sulfur metabolism	ko00920	3	4	184	315	mws1050;pme0010;mws0192	C00979+C00065+C00042
Aminoacyl-tRNA biosynthesis	ko00970	6	19	184	315	mws0254;pme0014;pme0010;mws0219;pme0021;mws0260	C00135+C00025+C00065+C00049+C00079+C00062
Biosynthesis of amino acids	ko01230	25	45	184	315	pme0014;pme1286;mws1346;Zmzn000078;pme0075;pme2527;mws1050;ML10176345;pma2987;pme2589;mws0254;pme0278;pmb2657;mws0823;Lmbn001288;mws0219;mws0281;Zmgn000447;pme0021;pme0010;Zmzn000079;mws0260;Lmbn001718;pmb3101;pme0008	C00025+C00021+C00956+C00111+C00624+C00077+C00979+C02637+C00860+C00322+C00135+C00666+C03406+C00141+C06010+C00049+C00158+C00197+C00079+C00065+C00279+C00062+C00671+C02504+C00327
Vancomycin resistance	ko01502	1	3	184	315	pme0010	C00065
Glycerophospholipid metabolism	ko00564	3	7	184	315	pme2433;mws0704;Zmzn000078	C06772+C00346+C00111
Valine, leucine and isoleucine degradation	ko00280	4	7	184	315	mws0147;Lmbn001718;mws0823;mws0470	C20827+C00671+C00141+C02170
Valine, leucine and isoleucine biosynthesis	ko00290	6	13	184	315	Lmbn001288;mws0823;pmb3101;Lmbn001676;Lmbn001718;mws0425	C06010+C00141+C02504+C14463+C00671+C02226
Pantothenate and CoA biosynthesis	ko00770	4	9	184	315	mws0823;Lmbn001288;mws0219;mws1038	C00141+C06010+C00049+C00831
Glucosinolate biosynthesis	ko00966	3	10	184	315	pme0021;mws0823;Lmbn001718	C00079+C00141+C00671
2-Oxocarboxylic acid metabolism	ko01210	15	28	184	315	pmb3101;Lmbn001718;mws0425;pme2550;pme2589;pme0075;pme2527;mws1346;pme0021;pme0014;Lmbn001676;mws0219;mws0281;Lmbn001288;mws0823	C02504+C00671+C02226+C00417+C00322+C00624+C00077+C00956+C00079+C00025+C14463+C00049+C00158+C06010+C00141
Citrate cycle (TCA cycle)	ko00020	4	7	184	315	mws0192;mws0281;pme2550;mws0275	C00042+C00158+C00417+C00149
Oxidative phosphorylation	ko00190	1	3	184	315	mws0192	C00042
Lysine degradation	ko00310	4	9	184	315	mws1346;pme0122;mws0192;pme2589	C00956+C02727+C00042+C00322
Phenylalanine metabolism	ko00360	8	12	184	315	Lmgn001670;mws2213;Lmmn001643;pme0021;ML10179289;Lmbn002739;Zmyn002323;mws0192	C00805+C00423+C01772+C00079+C05853+C12621+C05852+C00042
Pyruvate metabolism	ko00620	4	5	184	315	mws0192;Zmgn001448;mws0275;pmb3101	C00042+C05994+C00149+C02504
Phosphonate and phosphinate metabolism	ko00440	2	3	184	315	pmb0302;Zmgn000216	C03557+C06451
Biosynthesis of various secondary metabolites - part 2	ko00998	7	12	184	315	Zmzn000079;mws0866;pme0021;Hmlp003129;Zmgn000216;mws0458;mws2213	C00279+C00092+C00079+C10682+C06451+C00755+C00423
C5-Branched dibasic acid metabolism	ko00660	7	11	184	315	mws0425;Lmbn001288;pme3009;Zmgn000217;pme0014;Zmzn000113;pme2550	C02226+C06010+C02341+C00490+C00025+C03618+C00417
Arginine biosynthesis	ko00220	7	9	184	315	pmb2657;mws0219;pme0014;mws0260;pme0075;pme0008;pme2527	C03406+C00049+C00025+C00062+C00624+C00327+C00077
Lysine biosynthesis	ko00300	4	7	184	315	mws1346;pme0278;mws0219;pme2589	C00956+C00666+C00049+C00322
Histidine metabolism	ko00340	5	8	184	315	mws0219;pma2987;pme0014;mws0254;pme0181	C00049+C00860+C00025+C00135+C01152
Carbon fixation in photosynthetic organisms	ko00710	5	8	184	315	mws0219;mws0275;Zmzn000078;Zmgn000447;Zmzn000079	C00049+C00149+C00111+C00197+C00279
Purine metabolism	ko00230	9	17	184	315	mws0609;mws0874;pmb0998;pmb0981;pme3961;pme1184;pme0040;pmc0066;pme1178	C00942+C01367+C00144+C00020+C00559+C00330+C00147+C06196+C00387
Zeatin biosynthesis	ko00908	7	10	184	315	pme2060;pmb2922;pmb0981;pme3007;mws1050;pme0040;Zmfn000481	C04083+C00029+C00020+C00015+C00979+C00147+C00190
Isoquinoline alkaloid biosynthesis	ko00950	3	6	184	315	Hmgn001653;pme3827;pme1002	C16700+C00355+C00483
Plant hormone signal transduction	ko04075	4	4	184	315	Lmgn001670;pme1651;Lmtn004049;pme2060	C00805+C00954+C06082+C04083
Phenylalanine, tyrosine and tryptophan biosynthesis	ko00400	4	10	184	315	ML10176345;pme0021;Zmzn000079;Lmbn002862	C02637+C00079+C00279+C00587
Phenylpropanoid biosynthesis	ko00940	16	21	184	315	mws0178;pma0149;mws1077;Lmmn001643;mws0014;pmb3074;mws2213;pme3443;mws1012;pmb0751;mws0853;Hmln002806;HJN003;pme0021;mws0011;pmb0142	C00852+C02887+C01527+C01772+C01494+C12208+C00423+C05610+C05851+C02947+C02325+C10434+C01175+C00079+C01533+C10945
Sulfur relay system	ko04122	1	2	184	315	mws1050	C00979
Carbapenem biosynthesis	ko00332	2	3	184	315	pme0014;mws1038	C00025+C00831
Taurine and hypotaurine metabolism	ko00430	1	3	184	315	pme0014	C00025
Porphyrin and chlorophyll metabolism	ko00860	1	2	184	315	pme0014	C00025
Nitrogen metabolism	ko00910	1	2	184	315	pme0014	C00025
Ubiquinone and other terpenoid-quinone biosynthesis	ko00130	1	3	184	315	mws2213	C00423
Pentose phosphate pathway	ko00030	5	9	184	315	Zmgn000447;Zmzn000079;pme0534;Zmgn000173;mws4170	C00197+C00279+C00257+C00121+C00031
Pentose and glucuronate interconversions	ko00040	4	10	184	315	Zmzn000078;mws1090;mws0437;pmb2922	C00111+C00103+C01904+C00029
Tryptophan metabolism	ko00380	6	13	184	315	pme1651;Zmtn001464;NK10253223;pmb0818;pme2024;pme2589	C00954+C02470+C05831+C05660+C00780+C00322
Penicillin and cephalosporin biosynthesis	ko00311	1	2	184	315	mws1346	C00956
Glycolysis / Gluconeogenesis	ko00010	4	5	184	315	mws4170;Zmzn000078;mws1090;Zmgn000447	C00031+C00111+C00103+C00197
Fructose and mannose metabolism	ko00051	2	4	184	315	Zmzn000078;Zmpn000095	C00111+C01096
Galactose metabolism	ko00052	5	14	184	315	pme0516;pmb2922;mws4170;Zmzn000078;mws1090	C00137+C00029+C00031+C00111+C00103
Glycerolipid metabolism	ko00561	4	4	184	315	pmb2922;Zmgn000447;Zmzn000078;mws1090	C00029+C00197+C00111+C00103
Inositol phosphate metabolism	ko00562	3	4	184	315	Zmzn000078;mws0866;pme0516	C00111+C00092+C00137
Phosphatidylinositol signaling system	ko04070	1	1	184	315	pme0516	C00137
Starch and sucrose metabolism	ko00500	5	9	184	315	mws1090;Zmyn000083;mws0866;pmb2922;mws4170	C00103+C01231+C00092+C00029+C00031
Amino sugar and nucleotide sugar metabolism	ko00520	6	10	184	315	mws4170;Zmyn000110;Zmfn000481;mws4174;pmb2922;mws1090	C00031+C06156+C00190+C00645+C00029+C00103
Indole alkaloid biosynthesis	ko00901	1	3	184	315	mws4170	C00031
AGE-RAGE signaling pathway in diabetic complications	ko04933	1	1	184	315	mws4170	C00031
Betalain biosynthesis	ko00965	1	3	184	315	pme3827	C00355
Stilbenoid, diarylheptanoid and gingerol biosynthesis	ko00945	5	5	184	315	mws0021;pmb0751;Hmln002806;mws0178;pmb3074	C03582+C02947+C10434+C00852+C12208
Biotin metabolism	ko00780	1	2	184	315	pme2266	C00120
Polyketide sugar unit biosynthesis	ko00523	1	1	184	315	mws1090	C00103
Carotenoid biosynthesis	ko00906	1	1	184	315	Lmtn004049	C06082
Flavonoid biosynthesis	ko00941	17	20	184	315	mws0042;mws0920;mws0178;mws1094;pmb3074;pmp000571;mws0032;mws1179;pmb0751;mws0744;Hmln002806;mws0049;mws0914;mws0054;mws2118;mws0044;Lmzp002365	C12136+C10192+C00852+C00974+C12208+C01477+C10107+C09099+C02947+C02906+C10434+C12127+C09826+C06562+C01604+C01617+C16422
Isoflavonoid biosynthesis	ko00943	1	1	184	315	pmp000571	C01477
Flavone and flavonol biosynthesis	ko00944	9	17	184	315	Lmmn004912;Lmtp003677;mws0032;pmp000571;mws4167;mws0919;pmp001079;pme2459;mws0091	C04443+C12667+C10107+C01477+C03515+C16911+C12630+C03951+C05623
alpha-Linolenic acid metabolism	ko00592	2	7	184	315	Zmpn003368;pmn001689	C16316+C21924
Linoleic acid metabolism	ko00591	11	16	184	315	Lmbn005369;Lmbn003970;Lmbn005487;pmn001694;Lmbn005822;Rfmb091;Lmbn005443;Lmbn004685;pmb2804;Lmbn004240;Lmbn005287	C14762+C14833+C14829+C14835+C14828+C14767+C14765+C20186+C04717+C14837+C07354
Biosynthesis of unsaturated fatty acids	ko01040	2	6	184	315	pmf0397;pmn001610	C06425+C16525
Arachidonic acid metabolism	ko00590	1	1	184	315	mws0967	C06314
Anthocyanin biosynthesis	ko00942	5	5	184	315	pme3392;pme1777;pmf0203;pmb0550;Zmcp002924	C12137+C08639+C12141+C08604+C16306

## Sheet: RU vs GU
#KEGG_n	113	KEGG_N	311
#Pathway	ko_ID	Unique compound	compound	Uni_all	compound_all
Cysteine and methionine metabolism	ko00270	4	16	113	311	Zmgn000447;pme0010;mws4052;pme2602	C00197+C00065+C01234+C01005
Metabolic pathways	ko01100	82	235	113	311	mws0277;pme3009;pme2550;mws0425;mws4175;pmb0998;pmb0496;mws1346;mws0675;pmb1096;pme3188;pme3961;mws0853;pme0010;Zmyn002323;pme2589;pme0271;pme0513;mws0147;pme1194;mws0177;mws0884;pmp000571;Zmgn000173;pme0460;mws1094;Hmbn002174;Rfmb319;mws4134;pmb0302;mws0628;pme1178;pme0490;pme1841;pme0264;pme1651;Zmgn000217;mws0874;mws1337;mws0216;mws0576;pme2602;ML10176345;Lmgn001670;pme2563;Lmlp003161;Hmfn0005…	C00296+C02341+C00417+C02226+C02670+C00144+C18325+C00956+C00455+C00463+C00105+C00559+C02325+C00065+C05852+C00322+C01384+C00379+C20827+C00881+C01546+C00575+C01477+C00121+C09727+C00974+C10700+C00408+C00127+C03557+C00633+C00387+C00253+C01672+C00214+C00954+C00490+C01367+C00864+C01157+C01089+C01005+C02637+C00805+C00669+C10497+C00072+C00346+C00588+C06044+C00158+C00234+C00026+C00671+C00025+C06156+C05610+…
Biosynthesis of secondary metabolites	ko01110	44	123	113	311	Hmfn000531;pme2550;mws0281;pme2380;mws1346;Lmbn001718;pme0014;pme3443;pmb1096;mws4052;Lmbp000123;mws0823;mws0154;mws0853;mws0178;pme3827;pme0010;Hmln002806;pme2589;mws0044;pme3392;pmb0981;mws0032;pmp000571;Zmyn000453;mws1094;pme0460;pme0256;pme0075;Zmgn000447;Rfmb319;pme0490;mws0021;mws0458;pme1841;Zmgn000216;mws1337;pme2602;ML10176345;Lmgn001670;mws0097;pmb3074;mws0254;mws0668	C00072+C00417+C00158+C00026+C00956+C00671+C00025+C05610+C00463+C01234+C17213+C00141+C00493+C02325+C00852+C00355+C00065+C10434+C00322+C01617+C12137+C00020+C10107+C01477+C00311+C00974+C09727+C00385+C00624+C00197+C00408+C00253+C03582+C00755+C01672+C06451+C00864+C01005+C02637+C00805+C05366+C12208+C00135+C01762
Alanine, aspartate and glutamate metabolism	ko00250	4	12	113	311	Lmgn000219;pme0014;pme2380;mws0281	C00232+C00025+C00026+C00158
Tyrosine metabolism	ko00350	4	13	113	311	pme3827;pme0271;Lmgn000219;mws2368	C00355+C01384+C00232+C06044
Butanoate metabolism	ko00650	5	9	113	311	mws0576;pme2380;Lmgn000219;pme0271;pme0014	C01089+C00026+C00232+C01384+C00025
Vitamin B6 metabolism	ko00750	1	5	113	311	Lmgn000219	C00232
Nicotinate and nicotinamide metabolism	ko00760	5	14	113	311	mws0675;pme0490;pme0271;Lmgn000219;pme2268	C00455+C00253+C01384+C00232+C01004
Carbon metabolism	ko01200	9	22	113	311	Zmgn000447;Zmyn000453;pme2380;pme2602;pme0014;pmb1912;pme0010;mws0281;Lmgn000219	C00197+C00311+C00026+C01005+C00025+C00234+C00065+C00158+C00232
Lysine degradation	ko00310	5	9	113	311	pme1841;pme2589;mws1346;pme2380;Rfmb319	C01672+C00322+C00956+C00026+C00408
Glutathione metabolism	ko00480	5	12	113	311	mws4134;pme2563;pme1841;pme0014;Hmfn000531	C00127+C00669+C01672+C00025+C00072
Tropane, piperidine and pyridine alkaloid biosynthesis	ko00960	3	7	113	311	pme0490;pme1841;Rfmb319	C00253+C01672+C00408
Ascorbate and aldarate metabolism	ko00053	6	14	113	311	pme2253;Lmbn000193;mws4175;Zmyn000108;pme2380;Hmfn000531	C01040+C01146+C02670+C00818+C00026+C00072
Glyoxylate and dicarboxylate metabolism	ko00630	8	15	113	311	pme2550;mws0281;pme0010;Zmgn000447;Lmbn000193;pme2380;Zmyn000453;pme0014	C00417+C00158+C00065+C00197+C01146+C00026+C00311+C00025
Synthesis and degradation of ketone bodies	ko00072	1	1	113	311	mws0576	C01089
Fatty acid biosynthesis	ko00061	1	4	113	311	pme1975	C00383
Pyrimidine metabolism	ko00240	5	15	113	311	pme0264;pme1373;pme1194;pme3188;pme1975	C00214+C00239+C00881+C00105+C00383
beta-Alanine metabolism	ko00410	3	8	113	311	pme1975;mws0254;mws1337	C00383+C00135+C00864
Fatty acid metabolism	ko01212	1	1	113	311	pme1975	C00383
Glycine, serine and threonine metabolism	ko00260	3	11	113	311	pme2602;Zmgn000447;pme0010	C01005+C00197+C00065
Monobactam biosynthesis	ko00261	1	7	113	311	pme0010	C00065
Cyanoamino acid metabolism	ko00460	1	7	113	311	pme0010	C00065
Sphingolipid metabolism	ko00600	2	2	113	311	pme0010;mws0704	C00065+C00346
Sulfur metabolism	ko00920	1	4	113	311	pme0010	C00065
Aminoacyl-tRNA biosynthesis	ko00970	5	19	113	311	pmb1912;pme0010;mws0254;pme2602;pme0014	C00234+C00065+C00135+C01005+C00025
Biosynthesis of amino acids	ko01230	15	45	113	311	mws0281;pme0014;Lmbn001718;mws1346;Zmyn000453;pme2380;pme0075;Zmgn000447;mws0823;pme0010;mws0154;ML10176345;pme2602;pme2589;mws0254	C00158+C00025+C00671+C00956+C00311+C00026+C00624+C00197+C00141+C00065+C00493+C02637+C01005+C00322+C00135
Vancomycin resistance	ko01502	1	3	113	311	pme0010	C00065
ABC transporters	ko02010	12	44	113	311	Zmgn000173;pme0014;pme1184;pme1194;mws0254;mws0668;pme0513;mws0216;pme3961;pme0010;pme1178;pmb0302	C00121+C00025+C00330+C00881+C00135+C01762+C00379+C01157+C00559+C00065+C00387+C03557
Valine, leucine and isoleucine degradation	ko00280	3	7	113	311	mws0147;mws0823;Lmbn001718	C20827+C00141+C00671
Valine, leucine and isoleucine biosynthesis	ko00290	3	13	113	311	Lmbn001718;mws0823;mws0425	C00671+C00141+C02226
Pantothenate and CoA biosynthesis	ko00770	2	9	113	311	mws1337;mws0823	C00864+C00141
Glucosinolate biosynthesis	ko00966	3	10	113	311	Lmbn001718;mws0823;Lmbp000123	C00671+C00141+C17213
2-Oxocarboxylic acid metabolism	ko01210	12	28	113	311	mws0823;Lmbp000123;pme2589;mws0281;mws0425;pme2550;pme0014;Lmbn001718;pme2380;mws1346;Zmyn000453;pme0075	C00141+C17213+C00322+C00158+C02226+C00417+C00025+C00671+C00026+C00956+C00311+C00624
Tryptophan metabolism	ko00380	4	13	113	311	pme2589;pme1651;pmb1096;pmb0818	C00322+C00954+C00463+C05660
Phenylalanine, tyrosine and tryptophan biosynthesis	ko00400	5	10	113	311	pmb1096;mws0154;Lmbn002862;ML10176345;mws0277	C00463+C00493+C00587+C02637+C00296
Benzoxazinoid biosynthesis	ko00402	1	1	113	311	pmb1096	C00463
Phenylalanine metabolism	ko00360	3	12	113	311	Zmyn002323;ML10179289;Lmgn001670	C05852+C05853+C00805
Phosphonate and phosphinate metabolism	ko00440	2	3	113	311	pmb0302;Zmgn000216	C03557+C06451
Biosynthesis of various secondary metabolites - part 2	ko00998	3	11	113	311	Zmgn000216;mws0097;mws0458	C06451+C05366+C00755
C5-Branched dibasic acid metabolism	ko00660	7	11	113	311	pme2380;pme0014;Lmgn000224;Zmgn000217;pme3009;pme2550;mws0425	C00026+C00025+C06030+C00490+C02341+C00417+C02226
Arginine and proline metabolism	ko00330	4	17	113	311	Lmlp003161;pmb0496;mws0216;pme0014	C10497+C18325+C01157+C00025
Isoquinoline alkaloid biosynthesis	ko00950	2	6	113	311	Hmgn001653;pme3827	C16700+C00355
Plant hormone signal transduction	ko04075	2	4	113	311	pme1651;Lmgn001670	C00954+C00805
Histidine metabolism	ko00340	4	8	113	311	mws0336;pme0014;pme2380;mws0254	C00785+C00025+C00026+C00135
Glycerophospholipid metabolism	ko00564	3	7	113	311	pme1691;mws0704;pmb1754	C01996+C00346+C00588
Citrate cycle (TCA cycle)	ko00020	4	7	113	311	pme2380;Zmyn000453;mws0281;pme2550	C00026+C00311+C00158+C00417
Pentose and glucuronate interconversions	ko00040	2	10	113	311	pme2380;pme0513	C00026+C00379
Arginine biosynthesis	ko00220	3	9	113	311	pme0075;pme0014;pme2380	C00624+C00025+C00026
Lysine biosynthesis	ko00300	3	7	113	311	pme2589;pme2380;mws1346	C00322+C00026+C00956
Taurine and hypotaurine metabolism	ko00430	2	3	113	311	pme2380;pme0014	C00026+C00025
Carbapenem biosynthesis	ko00332	1	3	113	311	pme0014	C00025
Porphyrin and chlorophyll metabolism	ko00860	1	2	113	311	pme0014	C00025
Nitrogen metabolism	ko00910	1	2	113	311	pme0014	C00025
Pentose phosphate pathway	ko00030	2	9	113	311	Zmgn000173;Zmgn000447	C00121+C00197
Purine metabolism	ko00230	10	17	113	311	mws0609;mws0884;mws0668;pme0256;pme1184;pmb0981;pme1178;mws0874;pmb0998;pme3961	C00942+C00575+C01762+C00385+C00330+C00020+C00387+C01367+C00144+C00559
Caffeine metabolism	ko00232	2	2	113	311	pme0256;mws0668	C00385+C01762
Penicillin and cephalosporin biosynthesis	ko00311	1	2	113	311	mws1346	C00956
Glycolysis / Gluconeogenesis	ko00010	1	5	113	311	Zmgn000447	C00197
Glycerolipid metabolism	ko00561	1	4	113	311	Zmgn000447	C00197
Carbon fixation in photosynthetic organisms	ko00710	1	8	113	311	Zmgn000447	C00197
Betalain biosynthesis	ko00965	1	3	113	311	pme3827	C00355
Phenylpropanoid biosynthesis	ko00940	7	20	113	311	mws0178;mws0853;pmb3074;pme3443;mws0906;pma0149;Hmln002806	C00852+C02325+C12208+C05610+C00761+C02887+C10434
Stilbenoid, diarylheptanoid and gingerol biosynthesis	ko00945	4	5	113	311	Hmln002806;mws0021;pmb3074;mws0178	C10434+C03582+C12208+C00852
Amino sugar and nucleotide sugar metabolism	ko00520	1	10	113	311	Zmyn000110	C06156
Flavonoid biosynthesis	ko00941	11	20	113	311	mws0178;mws0920;mws1094;pme0460;mws0044;mws0914;Hmln002806;pmp000571;mws0032;pmb3074;mws1179	C00852+C10192+C00974+C09727+C01617+C09826+C10434+C01477+C10107+C12208+C09099
Isoflavonoid biosynthesis	ko00943	1	1	113	311	pmp000571	C01477
Flavone and flavonol biosynthesis	ko00944	5	15	113	311	mws4167;mws0913;mws0032;pmp000571;mws0919	C03515+C12626+C10107+C01477+C16911
alpha-Linolenic acid metabolism	ko00592	1	7	113	311	Zmpn003368	C16316
Linoleic acid metabolism	ko00591	5	16	113	311	Lmbn004240;Lmbn005487;Lmbn005287;Lmbn005443;Lmbn005822	C14837+C14829+C07354+C14765+C14828
Biosynthesis of unsaturated fatty acids	ko01040	1	6	113	311	pmn001610	C16525
Zeatin biosynthesis	ko00908	1	10	113	311	pmb0981	C00020
Arachidonic acid metabolism	ko00590	1	1	113	311	mws0967	C06314
Anthocyanin biosynthesis	ko00942	3	5	113	311	pme3392;pmb0550;pmf0203	C12137+C08604+C12141
One carbon pool by folate	ko00670	1	1	113	311	pmb1912	C00234
