# Supplementary material for: Integrated Metabolome and Transcriptome Analyses Reveal Dissimilarities in the Anthocyanin Synthesis Pathway Between Different Developmental Leaf Color Transitions in Hopea hainanensis (Dipterocarpaceae)
Source: Front Plant Sci. 2022 Mar 3;13:830413. doi: 10.3389/fpls.2022.830413 (PMC8928120; doi:10.3389/fpls.2022.830413)
Supplement: Supplementary file 9 [file Table_9.XLSX]

## Sheet: Sheet1
Table S9. DAMs related to anthocyanin biosynthesis
Index	Q1 (Da)	Q3 (Da)	Molecular Weight (Da)	Formula	Ionization model	Compounds	Class I	Class II	CAS	Level	GY-1	GY-2	GY-3	GO-1	GO-2	GO-3	RY-1	RY-2	RY-3	RO-1	RO-2	RO-3	GU-average	GL-average	RU-average	RL-average	mix01	mix02	mix03	cpd_ID	kegg_map
pme3392	433.11	271.06	433.113	C21H21O10+	[M]+	Pelargonidin-3-O-glucoside	Flavonoids	Anthocyanins	47684-27-5	A	2653600	2715600	2376500	42046	50600	51853	29090000	27309000	29020000	51931	50023	50977	2581900	48166.3	28473000	50977	7926300	7502500	7871800	C12137	ko00942,ko01100,ko01110
pmb0550	449.11	287.06	449.108	C21H21O11+	[M]+	Cyanidin-3-O-glucoside (Kuromanin)	Flavonoids	Anthocyanins	47705-70-4	A	435640	486360	429520	9	9	9	4861800	4623700	4322700	9	9	9	450507	9	4.60273e+06	9	1842600	1618800	1753800	C08604	ko00942
mws1179	433.11	271	434.121	C21H22O10	[M-H]-	Naringenin-7-O-glucoside (Prunin)	Flavonoids	Dihydroflavone	529-55-5	A	2586500	2602300	2728100	793790	751260	762540	4656700	5296500	6117000	334740	309290	288090	2.63897e+06	769197	5.35673e+06	310707	1588800	1619600	1812000	C09099	ko00941
mws0032	319.04	153	318.038	C15H10O8	[M+H]+	Myricetin	Flavonoids	Flavonols	529-44-2	A	470630	439690	339250	9	9	9	3378300	2913100	2544200	179290	170790	190430	416523	9	2945200	180170	579280	625910	678390	C10107	ko00941,ko00944,ko01110
mws0044	303.05	125.02	304.058	C15H12O7	[M-H]-	Dihydroquercetin(Taxifolin)	Flavonoids	Dihydroflavonol	480-18-2	A	52084	67318	75344	24235	18970	32130	2570000	2907400	2770200	31058	23881	22365	64915.3	25111.7	2749200	25768	641480	568460	618920	C01617	ko00941,ko01100,ko01110
mws0920	301.04	151	302.043	C15H10O7	[M-H]-	Tricetin (5,7,3',4',5'-Pentahydroxyflavone)	Flavonoids	Flavonoid	520-31-0	A	558170	617720	718750	187000	244300	198600	2237400	2128000	2232300	182490	156500	152950	631547	209967	2.19923e+06	163980	881440	913690	882450	C10192	ko00941
pmf0203	463.12	301.07	463.123	C22H23O11+	[M]+	Peonidin-3-O-glucoside	Flavonoids	Anthocyanins	68795-37-9	B	317510	249670	287860	9	9	9	1690300	1585600	1688500	9	9	9	285013	9	1654800	9	610290	472310	587160	C12141	ko00942
mws0914	271.06	151	272.068	C15H12O5	[M-H]-	Pinobanksin	Flavonoids	Dihydroflavonol	548-82-3	A	164520	167300	165670	39964	44133	37262	1643500	1498800	1664200	51186	53237	53908	165830	40453	1.60217e+06	52777	368040	381150	383010	C09826	ko00941
pmp000571	271.06	153.01	270.053	C15H10O5	[M+H]+	Apigenin	Flavonoids	Flavonoid	520-36-5	B	313760	308530	311270	112970	114180	119130	907550	898960	833310	139700	135020	139930	311187	115427	879940	138217	321550	325310	346050	C01477	ko00941,ko00943,ko00944,ko01100,ko01110
mws1094	287.06	259	288.063	C15H12O6	[M-H]-	Dihydrokaempferol	Flavonoids	Dihydroflavonol	480-20-6	A	64803	76436	79121	12184	12314	9722.3	192930	195660	172330	10709	6608.2	6245.6	73453.3	11406.8	186973	7854.27	74411	74001	71408	C00974	ko00941,ko01100,ko01110
