# Supplementary material for: Integrated Metabolome and Transcriptome Analyses Reveal Dissimilarities in the Anthocyanin Synthesis Pathway Between Different Developmental Leaf Color Transitions in Hopea hainanensis (Dipterocarpaceae)
Source: Front Plant Sci. 2022 Mar 3;13:830413. doi: 10.3389/fpls.2022.830413 (PMC8928120; doi:10.3389/fpls.2022.830413)
Supplement: Supplementary file 10 [file Table_10.XLSX]

## Sheet: Sheet1
Table S10. Pathway enrichment of DEGs in RU vs GU
#Kegg_pathway	ko_id	Cluter_frequency	Genome_frequency	P-value	Corrected_P-value	GeneID	KEGG Orthology	hyperlink
Phenylpropanoid biosynthesis	ko00940	137 out of 3504 3.90981735159817%	404 out of 22967 1.75904558714678%	0	0	Cluster-15967.16205;Cluster-15967.16608;Cluster-15967.18778;Cluster-15967.19321;Cluster-15967.34197;Cluster-15967.34198;Cluster-15967.39412;Cluster-15967.40367;Cluster-15967.40881;Cluster-15967.13106;Cluster-15967.15236;Cluster-15967.16000;Cluster-15967.17055;Cluster-15967.17655;Cluster-15967.17686;Cluster-15967.17730;Cluster-15967.18076;Cluster-15967.18527;Cluster-15967.20203;Cluster-15967.21752…	K00083+K00083+K00083+K00083+K00083+K00083+K00083+K00083+K00083+K00083+K00430+K00430+K00430+K00430+K00430+K00430+K00430+K00430+K00430+K00430+K00430+K00430+K00430+K00430+K00430+K00430+K00430+K00430+K00430+K00430+K00430+K00430+K00430+K00430+K00430+K00430+K00430+K00430+K00430+K00430+K00430+K00430+K00430+K00487+K00487+K00487+K00487+K00588+K00588+K00588+K00588+K01188+K01188+K01188+K01188+K01188+K01188+…	https:\\www.genome.jp\dbget-bin\www_bget?map00940
Flavonoid biosynthesis	ko00941	55 out of 3504 1.56963470319635%	118 out of 22967 0.513780641790395%	1.79301e-13	2.42056e-11	Cluster-15967.17605;Cluster-15967.25208;Cluster-15967.27854;Cluster-15967.30367;Cluster-15967.9238;Cluster-15967.18564;Cluster-15967.18688;Cluster-15967.19948;Cluster-15967.13208;Cluster-15967.18223;Cluster-15967.23616;Cluster-15967.26460;Cluster-15967.36256;Cluster-15967.17070;Cluster-15967.17071;Cluster-15967.17297;Cluster-15967.17658;Cluster-15967.17846;Cluster-15967.17849;Cluster-15967.18197;…	K00475+K00475+K00475+K00475+K00475+K00487+K00487+K00487+K00487+K00588+K00588+K00588+K00588+K00660+K00660+K00660+K00660+K00660+K00660+K00660+K00660+K00660+K00660+K01859+K01859+K01859+K05277+K05277+K05278+K05278+K05278+K05280+K08695+K08695+K09754+K13065+K13065+K13065+K13065+K13065+K13065+K13065+K13065+K13065+K13081+K13081+K13081+K13081+K13081+K13082+K13082+K13082+K13082+K13082+K13083	https:\\www.genome.jp\dbget-bin\www_bget?map00941
MAPK signaling pathway - plant	ko04016	312 out of 3504 8.9041095890411%	1177 out of 22967 5.12474419819741%	1.74535e-11	2.35622e-09	Cluster-15967.18349;Cluster-15967.3805;Cluster-15967.19620;Cluster-15967.28116;Cluster-15967.29250;Cluster-15967.38223;Cluster-15967.9538;Cluster-15967.16075;Cluster-15967.17521;Cluster-15967.21776;Cluster-15967.23150;Cluster-15967.25882;Cluster-15967.35494;Cluster-15967.37865;Cluster-15967.37930;Cluster-15967.48435;Cluster-15967.8416;Cluster-29978.1;Cluster-15967.1112;Cluster-8422.0;Cluster-1596…	K00940+K00940+K02183+K02183+K02183+K02183+K02183+K03781+K03781+K03781+K03781+K03781+K03781+K03781+K03781+K03781+K03781+K03781+K03781+K03781+K13413+K13413+K13413+K13413+K13413+K13416+K13416+K13416+K13416+K13416+K13416+K13416+K13416+K13416+K13416+K13416+K13416+K13416+K13416+K13416+K13416+K13416+K13416+K13416+K13416+K13416+K13416+K13416+K13416+K13416+K13416+K13416+K13420+K13420+K13420+K13420+K13420+…	https:\\www.genome.jp\dbget-bin\www_bget?map04016
Plant hormone signal transduction	ko04075	230 out of 3504 6.56392694063927%	966 out of 22967 4.20603474550442%	2.37143e-11	3.20142e-09	Cluster-15967.16069;Cluster-15967.22091;Cluster-15967.23340;Cluster-15967.2876;Cluster-15967.10332;Cluster-15967.5248;Cluster-15967.13785;Cluster-15967.17858;Cluster-15967.28195;Cluster-15967.28649;Cluster-15967.30042;Cluster-15967.44271;Cluster-15967.16365;Cluster-15967.16692;Cluster-15967.19285;Cluster-15967.23443;Cluster-15967.24677;Cluster-15967.25358;Cluster-15967.26296;Cluster-15967.26690;C…	K12126+K12126+K12126+K12126+K12126+K12126+K12126+K13413+K13413+K13413+K13413+K13413+K13415+K13415+K13415+K13415+K13415+K13415+K13415+K13415+K13415+K13415+K13415+K13415+K13415+K13415+K13415+K13415+K13415+K13415+K13415+K13415+K13415+K13415+K13415+K13415+K13415+K13415+K13415+K13415+K13415+K13415+K13415+K13415+K13415+K13415+K13415+K13415+K13416+K13416+K13416+K13416+K13416+K13416+K13416+K13416+K13416+…	https:\\www.genome.jp\dbget-bin\www_bget?map04075
Photosynthesis	ko00195	45 out of 3504 1.28424657534247%	108 out of 22967 0.470239909435277%	3.48345e-11	4.70265e-09	Cluster-15967.22713;Cluster-15967.18009;Cluster-15967.30794;Cluster-15967.16140;Cluster-15967.29537;Cluster-15967.18055;Cluster-15967.28997;Cluster-15967.34717;Cluster-15967.13051;Cluster-15967.11217;Cluster-15967.38370;Cluster-17937.0;Cluster-15967.21117;Cluster-15967.17129;Cluster-15967.10106;Cluster-21372.0;Cluster-15967.18842;Cluster-15967.17621;Cluster-15967.20774;Cluster-15967.48270;Cluster…	K02108+K02109+K02112+K02113+K02113+K02115+K02634+K02634+K02636+K02638+K02639+K02639+K02640+K02641+K02690+K02690+K02692+K02693+K02694+K02694+K02695+K02695+K02698+K02701+K02703+K02704+K02704+K02705+K02705+K02707+K02716+K02716+K02717+K02717+K02717+K02717+K02717+K02721+K02723+K03541+K03689+K08901+K08902+K08905+K14332	https:\\www.genome.jp\dbget-bin\www_bget?map00195
Plant-pathogen interaction	ko04626	719 out of 3504 20.5194063926941%	2359 out of 22967 10.2712587625724%	9.61808e-11	1.29844e-08	Cluster-15967.20008;Cluster-14705.0;Cluster-15967.19620;Cluster-15967.28116;Cluster-15967.29250;Cluster-15967.38223;Cluster-15967.9538;Cluster-15967.15686;Cluster-15967.21139;Cluster-15967.24366;Cluster-15967.26956;Cluster-15967.27333;Cluster-15967.29125;Cluster-15967.47290;Cluster-15967.4883;Cluster-15967.757;Cluster-15967.846;Cluster-15967.13732;Cluster-7150.0;Cluster-15967.15748;Cluster-15967.…	K01373+K01373+K02183+K02183+K02183+K02183+K02183+K02358+K04079+K04079+K04079+K04079+K04079+K04079+K04079+K04079+K04079+K04079+K04368+K05391+K05391+K05391+K05391+K05391+K05391+K05391+K05391+K05391+K05391+K13412+K13412+K13412+K13412+K13412+K13413+K13413+K13413+K13413+K13413+K13416+K13416+K13416+K13416+K13416+K13416+K13416+K13416+K13416+K13416+K13416+K13416+K13416+K13416+K13416+K13416+K13416+K13416+…	https:\\www.genome.jp\dbget-bin\www_bget?map04626
Cutin, suberine and wax biosynthesis	ko00073	32 out of 3504 0.91324200913242%	83 out of 22967 0.361388078547481%	2.00122e-07	2.70165e-05	Cluster-15967.19241;Cluster-15967.17400;Cluster-15967.26702;Cluster-15967.19034;Cluster-14049.0;Cluster-15967.6589;Cluster-15967.6207;Cluster-15967.15692;Cluster-15967.29240;Cluster-15967.9131;Cluster-15967.15193;Cluster-15967.19738;Cluster-15967.26470;Cluster-15967.40100;Cluster-15967.45746;Cluster-15967.46625;Cluster-15967.11119;Cluster-15967.13560;Cluster-15967.42769;Cluster-15967.42770;Cluste…	K13356+K15398+K15398+K15400+K15400+K15401+K15402+K15403+K15403+K15403+K15404+K15404+K15404+K15404+K15404+K15404+K15404+K15406+K17991+K17991+K17991+K17991+K17991+K20495+K20769+K20769+K20769+K20769+K21995+K21995+K21995+K21995	https:\\www.genome.jp\dbget-bin\www_bget?map00073
Galactose metabolism	ko00052	92 out of 3504 2.62557077625571%	371 out of 22967 1.61536117037489%	9.58361e-07	0.000129379	Cluster-15967.8433;Cluster-15967.28654;Cluster-15967.29945;Cluster-15967.30637;Cluster-15967.35354;Cluster-15967.3672;Cluster-15967.10143;Cluster-15967.43810;Cluster-15967.13557;Cluster-15967.22277;Cluster-15967.16731;Cluster-15967.20656;Cluster-15967.22681;Cluster-15967.24102;Cluster-15967.25219;Cluster-15967.25576;Cluster-15967.26812;Cluster-15967.28764;Cluster-15967.30641;Cluster-15967.31998;C…	K00844+K00850+K00850+K00850+K00850+K00850+K00850+K00850+K00850+K00963+K01193+K01193+K01193+K01193+K01193+K01193+K01193+K01193+K01193+K01193+K01193+K01193+K01193+K01193+K01193+K01193+K01193+K01193+K01193+K01193+K01193+K01193+K01193+K01193+K01193+K01193+K01193+K01193+K01193+K01193+K01193+K01193+K01193+K01193+K01193+K01784+K01835+K01835+K01835+K06617+K06617+K06617+K12309+K12309+K12309+K12309+K12309+…	https:\\www.genome.jp\dbget-bin\www_bget?map00052
Stilbenoid, diarylheptanoid and gingerol biosynthesis	ko00945	20 out of 3504 0.570776255707763%	48 out of 22967 0.208995515304567%	9.6513e-06	0.00130292	Cluster-15967.18564;Cluster-15967.18688;Cluster-15967.19948;Cluster-15967.13208;Cluster-15967.18223;Cluster-15967.23616;Cluster-15967.26460;Cluster-15967.36256;Cluster-15967.19692;Cluster-15967.14877;Cluster-15967.14997;Cluster-15967.17237;Cluster-15967.17506;Cluster-15967.23930;Cluster-15967.26659;Cluster-15967.5393;Cluster-15967.9899;Cluster-15967.13077;Cluster-15967.39194;Cluster-15967.47743	K00487+K00487+K00487+K00487+K00588+K00588+K00588+K00588+K09754+K13065+K13065+K13065+K13065+K13065+K13065+K13065+K13065+K13065+K16040+K16040	https:\\www.genome.jp\dbget-bin\www_bget?map00945
Cyanoamino acid metabolism	ko00460	43 out of 3504 1.22716894977169%	153 out of 22967 0.666173205033309%	3.34255e-05	0.00451245	Cluster-12312.0;Cluster-15967.16463;Cluster-15967.21687;Cluster-15967.22879;Cluster-14779.0;Cluster-15967.41449;Cluster-15967.6141;Cluster-15967.8550;Cluster-16208.0;Cluster-15967.1303;Cluster-15967.13289;Cluster-11832.0;Cluster-15967.17483;Cluster-15967.18481;Cluster-15967.18935;Cluster-15967.20045;Cluster-15967.21224;Cluster-15967.3698;Cluster-15967.37766;Cluster-15967.41769;Cluster-15967.4206;…	K00600+K00600+K00600+K00600+K00600+K00600+K00600+K00600+K00600+K00600+K00600+K00600+K01188+K01188+K01188+K01188+K01188+K01188+K01188+K01188+K01188+K01188+K01188+K01455+K05349+K05349+K05349+K05349+K05350+K05350+K05350+K08248+K13029+K13035+K13051+K16266+K16266+K16266+K18592+K20802+K20802+K20802+K20802	https:\\www.genome.jp\dbget-bin\www_bget?map00460
Starch and sucrose metabolism	ko00500	147 out of 3504 4.19520547945205%	733 out of 22967 3.19153568163017%	0.00023297	0.0314509	Cluster-15967.16308;Cluster-15967.26467;Cluster-15967.3302;Cluster-15967.349;Cluster-15967.41068;Cluster-15967.43207;Cluster-15967.11045;Cluster-15967.13300;Cluster-15967.38614;Cluster-15967.46344;Cluster-15967.3692;Cluster-15967.5628;Cluster-15967.5630;Cluster-15967.16382;Cluster-15967.5605;Cluster-15967.10952;Cluster-15967.14281;Cluster-15967.14351;Cluster-15967.24446;Cluster-15967.10165;Cluste…	K00688+K00688+K00688+K00688+K00688+K00688+K00688+K00688+K00695+K00695+K00696+K00696+K00696+K00700+K00700+K00700+K00700+K00703+K00705+K00705+K00706+K00844+K00847+K00963+K00975+K00975+K00975+K00975+K00975+K00975+K00975+K01087+K01087+K01087+K01087+K01087+K01087+K01087+K01176+K01176+K01176+K01176+K01176+K01176+K01176+K01177+K01177+K01177+K01177+K01179+K01179+K01179+K01179+K01179+K01179+K01179+K01179+…	https:\\www.genome.jp\dbget-bin\www_bget?map00500
Circadian rhythm - plant	ko04712	48 out of 3504 1.36986301369863%	193 out of 22967 0.840336134453782%	0.000323224	0.0436352	Cluster-15967.17070;Cluster-15967.17071;Cluster-15967.17297;Cluster-15967.17658;Cluster-15967.17846;Cluster-15967.17849;Cluster-15967.18197;Cluster-15967.18635;Cluster-15967.22384;Cluster-15967.32443;Cluster-15967.18003;Cluster-15967.18996;Cluster-15967.28948;Cluster-15967.22430;Cluster-15967.7099;Cluster-15967.16069;Cluster-15967.22091;Cluster-15967.23340;Cluster-15967.2876;Cluster-15967.10332;C…	K00660+K00660+K00660+K00660+K00660+K00660+K00660+K00660+K00660+K00660+K03097+K03097+K03097+K10143+K12116+K12126+K12126+K12126+K12126+K12126+K12126+K12126+K12127+K12129+K12130+K12130+K12135+K12135+K12135+K12135+K12135+K12135+K12135+K16221+K16221+K16221+K16221+K16221+K16221+K16221+K16221+K16221+K16221+K16221+K16222+K16222+K16222+K16240	https:\\www.genome.jp\dbget-bin\www_bget?map04712
Photosynthesis - antenna proteins	ko00196	15 out of 3504 0.428082191780822%	39 out of 22967 0.169808856184961%	0.000357042	0.0482006	Cluster-15967.17555;Cluster-15967.17672;Cluster-15967.16355;Cluster-15967.38190;Cluster-15967.12724;Cluster-15967.18173;Cluster-15967.17937;Cluster-15967.17167;Cluster-15967.15404;Cluster-15967.17258;Cluster-15967.17764;Cluster-15967.18247;Cluster-15967.17648;Cluster-15967.15445;Cluster-15967.17133	K08907+K08907+K08908+K08908+K08908+K08909+K08910+K08912+K08915+K08915+K08915+K08915+K08916+K08917+K14172	https:\\www.genome.jp\dbget-bin\www_bget?map00196
Pentose and glucuronate interconversions	ko00040	100 out of 3504 2.85388127853881%	477 out of 22967 2.07689293333914%	0.000471853	0.0637001	Cluster-15967.19719;Cluster-15967.29509;Cluster-15293.0;Cluster-15967.35358;Cluster-15967.43115;Cluster-15967.17181;Cluster-15967.21733;Cluster-15967.23525;Cluster-15967.32671;Cluster-15967.14209;Cluster-15967.28241;Cluster-15967.32237;Cluster-15967.6713;Cluster-15967.13599;Cluster-15967.22277;Cluster-15967.15866;Cluster-15967.16459;Cluster-12544.0;Cluster-15967.16905;Cluster-15967.16979;Cluster-…	K00002+K00002+K00002+K00002+K00002+K00008+K00008+K00012+K00012+K00012+K00854+K00854+K00854+K00854+K00963+K01051+K01051+K01051+K01051+K01051+K01051+K01051+K01051+K01051+K01051+K01051+K01051+K01051+K01051+K01051+K01051+K01051+K01051+K01051+K01051+K01051+K01051+K01051+K01051+K01051+K01184+K01184+K01184+K01184+K01184+K01184+K01184+K01184+K01184+K01184+K01184+K01184+K01184+K01184+K01213+K01213+K01213+…	https:\\www.genome.jp\dbget-bin\www_bget?map00040
Monoterpenoid biosynthesis	ko00902	13 out of 3504 0.371004566210046%	36 out of 22967 0.156746636478426%	0.00172406	0.232747	Cluster-15967.41946;Cluster-15967.16718;Cluster-15967.19288;Cluster-15967.17359;Cluster-15967.33176;Cluster-15967.33177;Cluster-15967.3436;Cluster-15967.4817;Cluster-15967.48477;Cluster-15967.22569;Cluster-15967.27443;Cluster-18622.0;Cluster-15967.11189	K15095+K18108+K18108+K20618+K21374+K21374+K21374+K21374+K21374+K23810+K23810+K23810+K23810	https:\\www.genome.jp\dbget-bin\www_bget?map00902
Glycine, serine and threonine metabolism	ko00260	58 out of 3504 1.65525114155251%	264 out of 22967 1.14947533417512%	0.00226685	0.306025	Cluster-15967.26741;Cluster-19412.0;Cluster-15967.11846;Cluster-15967.15493;Cluster-15967.19597;Cluster-15967.5779;Cluster-15967.17990;Cluster-15967.18078;Cluster-15967.2045;Cluster-15007.0;Cluster-15967.35149;Cluster-15889.0;Cluster-15967.6658;Cluster-15967.11124;Cluster-15967.16221;Cluster-15967.19482;Cluster-15967.21731;Cluster-15967.22085;Cluster-15967.22099;Cluster-15967.25552;Cluster-15967.…	K00058+K00058+K00058+K00108+K00108+K00130+K00276+K00276+K00276+K00276+K00276+K00276+K00276+K00276+K00281+K00281+K00281+K00281+K00281+K00281+K00281+K00382+K00600+K00600+K00600+K00600+K00600+K00600+K00600+K00600+K00600+K00600+K00600+K00600+K00605+K00605+K00605+K00643+K00827+K00830+K00830+K00831+K00831+K01079+K01696+K02437+K02437+K02437+K02437+K12524+K12524+K14272+K14272+K14272+K14272+K14272+K15634+…	https:\\www.genome.jp\dbget-bin\www_bget?map00260
Isoflavonoid biosynthesis	ko00943	18 out of 3504 0.513698630136986%	59 out of 22967 0.256890320895197%	0.00230682	0.31142	Cluster-15967.5073;Cluster-3863.0;Cluster-15967.13450;Cluster-15967.18649;Cluster-15967.27112;Cluster-15967.33300;Cluster-15967.9347;Cluster-15967.12707;Cluster-15967.19327;Cluster-15967.13104;Cluster-15967.13456;Cluster-15967.27071;Cluster-15967.7207;Cluster-15967.22293;Cluster-15967.22977;Cluster-15967.40061;Cluster-15967.12639;Cluster-15967.13162	K13258+K13258+K13258+K13260+K13260+K13260+K13260+K13260+K13261+K13264+K13264+K13265+K13265+K13266+K13266+K13266+K13266+K13266	https:\\www.genome.jp\dbget-bin\www_bget?map00943
Homologous recombination	ko03440	41 out of 3504 1.17009132420091%	184 out of 22967 0.801149475334175%	0.00712456	0.961816	Cluster-15967.34794;Cluster-15967.24603;Cluster-15967.27045;Cluster-15967.28558;Cluster-15967.30839;Cluster-15967.38950;Cluster-15967.41211;Cluster-15967.10493;Cluster-15967.291;Cluster-30671.0;Cluster-15967.3710;Cluster-15967.43559;Cluster-15967.45140;Cluster-15967.45369;Cluster-15967.6317;Cluster-23831.0;Cluster-30799.0;Cluster-4597.0;Cluster-15967.17720;Cluster-15967.16637;Cluster-15967.23995;…	K02335+K03504+K03504+K03504+K03504+K03504+K03655+K03655+K07466+K08775+K08991+K10683+K10683+K10683+K10683+K10728+K10728+K10728+K10740+K10869+K10869+K10869+K10875+K10875+K10875+K10875+K10882+K10882+K10901+K10901+K10901+K12173+K12173+K12173+K12173+K12173+K12173+K12173+K12173+K12173+K15362	https:\\www.genome.jp\dbget-bin\www_bget?map03440
Caffeine metabolism	ko00232	3 out of 3504 0.0856164383561644%	5 out of 22967 0.0217703661775591%	0.0278661	1	Cluster-15967.31659;Cluster-15967.4596;Cluster-15967.17369	K00365+K00365+K07409	https:\\www.genome.jp\dbget-bin\www_bget?map00232
Isoquinoline alkaloid biosynthesis	ko00950	23 out of 3504 0.656392694063927%	102 out of 22967 0.444115470022206%	0.0324151	1	Cluster-15967.17990;Cluster-15967.18078;Cluster-15967.2045;Cluster-15007.0;Cluster-15967.35149;Cluster-15889.0;Cluster-15967.6658;Cluster-15967.11124;Cluster-15967.12278;Cluster-15967.15830;Cluster-15967.5092;Cluster-15967.15135;Cluster-15967.33306;Cluster-30782.0;Cluster-15967.28256;Cluster-15967.29253;Cluster-15967.34912;Cluster-15967.17387;Cluster-15967.6419;Cluster-27773.0;Cluster-15967.13386…	K00276+K00276+K00276+K00276+K00276+K00276+K00276+K00276+K00422+K00815+K01593+K01742+K13390+K13397+K14454+K14454+K14455+K14975+K14975+K14975+K15849+K22097+K22097	https:\\www.genome.jp\dbget-bin\www_bget?map00950
Sesquiterpenoid and triterpenoid biosynthesis	ko00909	18 out of 3504 0.513698630136986%	78 out of 22967 0.339617712369922%	0.0440664	1	Cluster-15967.18864;Cluster-15967.25471;Cluster-15967.25889;Cluster-15967.34715;Cluster-15967.8328;Cluster-15967.9625;Cluster-15967.36010;Cluster-15967.45838;Cluster-15967.19881;Cluster-15967.35913;Cluster-15967.38889;Cluster-15967.42600;Cluster-15967.45413;Cluster-15967.46741;Cluster-15967.19897;Cluster-15967.27712;Cluster-15967.6293;Cluster-15967.31067	K00511+K00511+K00511+K00511+K00511+K00511+K14175+K14175+K15803+K15803+K15803+K15803+K15803+K15803+K15813+K15813+K20659+K22065	https:\\www.genome.jp\dbget-bin\www_bget?map00909
DNA replication	ko03030	36 out of 3504 1.02739726027397%	178 out of 22967 0.775025035921104%	0.0441745	1	Cluster-15967.49091;Cluster-15967.28356;Cluster-15967.40541;Cluster-15967.32412;Cluster-15967.49709;Cluster-15967.43232;Cluster-15967.5803;Cluster-15967.5806;Cluster-15967.13122;Cluster-15967.10096;Cluster-16074.0;Cluster-15967.34794;Cluster-4630.0;Cluster-15967.30618;Cluster-15967.30619;Cluster-15967.36571;Cluster-15967.24681;Cluster-15967.12194;Cluster-15967.23050;Cluster-15967.5003;Cluster-159…	K02209+K02210+K02210+K02212+K02212+K02320+K02320+K02320+K02320+K02324+K02325+K02335+K02540+K02541+K02541+K02541+K02542+K02684+K02685+K02685+K03504+K03504+K03504+K03504+K03504+K04799+K04799+K04799+K07466+K10740+K10742+K10745+K10745+K10747+K10755+K10756	https:\\www.genome.jp\dbget-bin\www_bget?map03030
Betalain biosynthesis	ko00965	10 out of 3504 0.285388127853881%	40 out of 22967 0.174162929420473%	0.0736305	1	Cluster-15967.5092;Cluster-15967.16866;Cluster-15967.21175;Cluster-15967.27754;Cluster-15967.33872;Cluster-15967.50394;Cluster-15967.939;Cluster-20077.0;Cluster-28543.1;Cluster-9664.0	K01593+K15777+K15777+K15777+K15777+K15777+K15777+K15777+K15777+K15777	https:\\www.genome.jp\dbget-bin\www_bget?map00965
Carotenoid biosynthesis	ko00906	23 out of 3504 0.656392694063927%	113 out of 22967 0.492010275612836%	0.0873477	1	Cluster-15967.8982;Cluster-15967.24065;Cluster-15967.20182;Cluster-15967.20928;Cluster-15967.21764;Cluster-15967.29698;Cluster-15967.41207;Cluster-15967.6926;Cluster-15967.15543;Cluster-15967.16132;Cluster-15967.22661;Cluster-15967.9227;Cluster-15967.21386;Cluster-15967.23675;Cluster-28099.0;Cluster-11144.0;Cluster-15967.19559;Cluster-15967.3141;Cluster-15967.6976;Cluster-15967.2643;Cluster-15967…	K06443+K09837+K09838+K09838+K09838+K09838+K09838+K09838+K09839+K09839+K09840+K09840+K09841+K09841+K09841+K09841+K09843+K09843+K09843+K14595+K14595+K15746+K17911	https:\\www.genome.jp\dbget-bin\www_bget?map00906
Flavone and flavonol biosynthesis	ko00944	6 out of 3504 0.171232876712329%	21 out of 22967 0.0914355379457482%	0.0882945	1	Cluster-15967.19173;Cluster-15967.10228;Cluster-15967.17432;Cluster-15967.13104;Cluster-15967.13456;Cluster-15967.3484	K05280+K10757+K13083+K13264+K13264+K22794	https:\\www.genome.jp\dbget-bin\www_bget?map00944
Aflatoxin biosynthesis	ko00254	7 out of 3504 0.199771689497717%	26 out of 22967 0.113205904123307%	0.0894854	1	Cluster-15967.17496;Cluster-15967.20273;Cluster-15967.20991;Cluster-15967.21265;Cluster-15967.21370;Cluster-15967.42495;Cluster-15967.14060	K11262+K11262+K11262+K11262+K11262+K11262+K11262	https:\\www.genome.jp\dbget-bin\www_bget?map00254
Phenylalanine metabolism	ko00360	30 out of 3504 0.856164383561644%	155 out of 22967 0.674881351504332%	0.0974406	1	Cluster-15967.17990;Cluster-15967.18078;Cluster-15967.2045;Cluster-15007.0;Cluster-15967.35149;Cluster-15889.0;Cluster-15967.6658;Cluster-15967.11124;Cluster-15967.15830;Cluster-15967.44262;Cluster-15967.15605;Cluster-15967.18501;Cluster-15967.20037;Cluster-15967.10601;Cluster-15967.9780;Cluster-16832.0;Cluster-17012.0;Cluster-15967.5092;Cluster-15967.18240;Cluster-15967.24571;Cluster-15967.15929…	K00276+K00276+K00276+K00276+K00276+K00276+K00276+K00276+K00815+K00817+K01426+K01426+K01426+K01426+K01426+K01426+K01426+K01593+K07253+K07253+K10775+K10775+K10775+K10775+K10775+K10775+K14454+K14454+K14455+K15849	https:\\www.genome.jp\dbget-bin\www_bget?map00360
Diterpenoid biosynthesis	ko00904	11 out of 3504 0.313926940639269%	49 out of 22967 0.213349588540079%	0.117259	1	Cluster-15967.9563;Cluster-15967.9769;Cluster-19420.0;Cluster-15967.1200;Cluster-15967.16736;Cluster-15967.34676;Cluster-15967.44808;Cluster-15967.23472;Cluster-15967.35684;Cluster-15967.12797;Cluster-15967.7079	K04123+K04124+K04125+K04125+K05282+K13070+K13070+K17961+K17961+K17961+K17982	https:\\www.genome.jp\dbget-bin\www_bget?map00904
Zeatin biosynthesis	ko00908	14 out of 3504 0.399543378995434%	66 out of 22967 0.28736883354378%	0.121916	1	Cluster-15967.14886;Cluster-15967.41367;Cluster-25969.0;Cluster-15967.3152;Cluster-15967.40922;Cluster-15967.1896;Cluster-15592.0;Cluster-15967.48508;Cluster-15967.49392;Cluster-15967.28151;Cluster-15967.4208;Cluster-15967.6405;Cluster-15967.9418;Cluster-22518.0	K00279+K00279+K00279+K10760+K10760+K13493+K13493+K13495+K13495+K13496+K13496+K13496+K13496+K13496	https:\\www.genome.jp\dbget-bin\www_bget?map00908
Anthocyanin biosynthesis	ko00942	4 out of 3504 0.114155251141553%	13 out of 22967 0.0566029520616537%	0.123752	1	Cluster-15967.49721;Cluster-15967.17511;Cluster-15967.16902;Cluster-15967.42972	K12338+K12930+K12938+K12938	https:\\www.genome.jp\dbget-bin\www_bget?map00942
Benzoxazinoid biosynthesis	ko00402	6 out of 3504 0.171232876712329%	23 out of 22967 0.100143684416772%	0.126347	1	Cluster-12479.0;Cluster-15967.16615;Cluster-15967.19536;Cluster-15967.26322;Cluster-15967.29218;Cluster-15967.32833	K13229+K13229+K13229+K13229+K13229+K13229	https:\\www.genome.jp\dbget-bin\www_bget?map00402
ABC transporters	ko02010	49 out of 3504 1.39840182648402%	276 out of 22967 1.20172421300126%	0.141366	1	Cluster-15967.9134;Cluster-15967.14910;Cluster-15967.14939;Cluster-15967.24407;Cluster-15967.26472;Cluster-15967.31977;Cluster-15967.32126;Cluster-15967.32524;Cluster-15967.3537;Cluster-15967.36152;Cluster-15967.43133;Cluster-15967.5604;Cluster-15967.6532;Cluster-10558.0;Cluster-16925.0;Cluster-20045.1;Cluster-15967.13892;Cluster-15967.14302;Cluster-15967.14392;Cluster-15967.10203;Cluster-15967.4…	K05656+K05658+K05658+K05658+K05658+K05658+K05658+K05658+K05658+K05658+K05658+K05658+K05658+K05658+K05658+K05658+K05658+K05658+K05658+K05665+K05665+K05666+K05681+K05681+K05681+K05681+K05681+K05681+K05681+K05681+K05681+K05681+K05681+K06861+K08711+K08712+K08712+K08712+K08712+K08712+K08712+K08712+K08712+K08712+K08712+K08712+K08712+K08712+K08712	https:\\www.genome.jp\dbget-bin\www_bget?map02010
Fatty acid elongation	ko00062	18 out of 3504 0.513698630136986%	91 out of 22967 0.396220664431576%	0.145791	1	Cluster-15967.20239;Cluster-15967.44582;Cluster-15967.9798;Cluster-27450.0;Cluster-15967.41539;Cluster-18324.0;Cluster-15967.22304;Cluster-15967.17402;Cluster-15967.19240;Cluster-15967.22347;Cluster-15967.22785;Cluster-15967.29971;Cluster-15967.39748;Cluster-15967.42403;Cluster-15967.10186;Cluster-15967.5930;Cluster-15967.9638;Cluster-17909.0	K01074+K01074+K01074+K10246+K10249+K10249+K10703+K15397+K15397+K15397+K15397+K15397+K15397+K15397+K15397+K15397+K15397+K15397	https:\\www.genome.jp\dbget-bin\www_bget?map00062
Biosynthesis of secondary metabolites	ko01110	809 out of 3504 23.087899543379%	5153 out of 22967 22.4365393825924%	0.163016	1	Cluster-15967.19719;Cluster-15967.29509;Cluster-15293.0;Cluster-15967.35358;Cluster-15967.43115;Cluster-15967.11491;Cluster-11021.0;Cluster-26504.0;Cluster-7496.0;Cluster-15967.20338;Cluster-15967.12138;Cluster-15967.22005;Cluster-15967.14950;Cluster-15967.1943;Cluster-15967.22568;Cluster-15967.29252;Cluster-15967.40590;Cluster-15967.10628;Cluster-19225.0;Cluster-15967.8110;Cluster-15967.26741;Cl…	K00002+K00002+K00002+K00002+K00002+K00006+K00006+K00010+K00010+K00021+K00021+K00030+K00033+K00033+K00033+K00036+K00036+K00036+K00036+K00053+K00058+K00058+K00058+K00059+K00059+K00083+K00083+K00083+K00083+K00083+K00083+K00083+K00083+K00083+K00083+K00121+K00121+K00121+K00121+K00128+K00128+K00128+K00128+K00128+K00128+K00128+K00134+K00134+K00134+K00134+K00134+K00134+K00164+K00166+K00208+K00225+K00231+…	https:\\www.genome.jp\dbget-bin\www_bget?map01110
Selenocompound metabolism	ko00450	20 out of 3504 0.570776255707763%	105 out of 22967 0.457177689728741%	0.170767	1	Cluster-15967.26879;Cluster-15967.8136;Cluster-15967.18109;Cluster-15967.19090;Cluster-15967.23833;Cluster-15967.25061;Cluster-15967.26471;Cluster-15967.41964;Cluster-15967.4837;Cluster-15967.5772;Cluster-15967.6300;Cluster-15967.7369;Cluster-15967.12514;Cluster-15967.13420;Cluster-15967.15597;Cluster-15967.21633;Cluster-15967.26661;Cluster-15967.31037;Cluster-15967.27694;Cluster-15967.24132	K00384+K00384+K00549+K00549+K00549+K00549+K00549+K00549+K00549+K00549+K00549+K00549+K00549+K00549+K01739+K01739+K01739+K01739+K01874+K13811	https:\\www.genome.jp\dbget-bin\www_bget?map00450
Porphyrin and chlorophyll metabolism	ko00860	28 out of 3504 0.799086757990868%	154 out of 22967 0.670527278268821%	0.182484	1	Cluster-15967.24879;Cluster-15967.8011;Cluster-26757.0;Cluster-15967.38018;Cluster-15967.22388;Cluster-15967.16617;Cluster-15967.8428;Cluster-15967.17256;Cluster-15967.17656;Cluster-15967.17957;Cluster-15967.20958;Cluster-15967.40414;Cluster-15967.38389;Cluster-15967.16016;Cluster-15967.23144;Cluster-15967.44227;Cluster-15967.44228;Cluster-15967.16357;Cluster-15967.16804;Cluster-15967.31204;Clust…	K00231+K00231+K00643+K01599+K01772+K01845+K01845+K03403+K03403+K03403+K03403+K03403+K03404+K03405+K03428+K03428+K03428+K04035+K04035+K04040+K04040+K08099+K10960+K13071+K13071+K13071+K19073+K22013	https:\\www.genome.jp\dbget-bin\www_bget?map00860
Glycosaminoglycan degradation	ko00531	23 out of 3504 0.656392694063927%	124 out of 22967 0.539905081203466%	0.183193	1	Cluster-15967.27916;Cluster-15967.38640;Cluster-15967.13529;Cluster-15967.19756;Cluster-15967.18000;Cluster-15967.18422;Cluster-15967.19805;Cluster-15967.19905;Cluster-15967.24484;Cluster-15967.31307;Cluster-15967.38214;Cluster-15967.38576;Cluster-15967.40452;Cluster-15967.45822;Cluster-15967.49485;Cluster-15967.10402;Cluster-15967.7019;Cluster-15967.8394;Cluster-15967.9593;Cluster-15967.9974;Clu…	K07964+K07964+K07964+K10532+K12309+K12309+K12309+K12309+K12309+K12309+K12309+K12309+K12309+K12309+K12309+K12309+K12309+K12309+K12309+K12309+K12309+K12309+K12309	https:\\www.genome.jp\dbget-bin\www_bget?map00531
Brassinosteroid biosynthesis	ko00905	6 out of 3504 0.171232876712329%	26 out of 22967 0.113205904123307%	0.19543	1	Cluster-15967.16837;Cluster-22417.0;Cluster-4134.0;Cluster-15967.48718;Cluster-27123.0;Cluster-15967.7911	K09587+K09591+K12639+K15639+K15639+K20623	https:\\www.genome.jp\dbget-bin\www_bget?map00905
Other glycan degradation	ko00511	31 out of 3504 0.884703196347032%	177 out of 22967 0.770670962685592%	0.228227	1	Cluster-15967.17193;Cluster-15967.17531;Cluster-15967.32986;Cluster-15967.43940;Cluster-15967.4435;Cluster-15967.48423;Cluster-15967.50370;Cluster-15967.50371;Cluster-15967.18000;Cluster-15967.18422;Cluster-15967.19805;Cluster-15967.19905;Cluster-15967.24484;Cluster-15967.31307;Cluster-15967.38214;Cluster-15967.38576;Cluster-15967.40452;Cluster-15967.45822;Cluster-15967.49485;Cluster-15967.10402;…	K01206+K01206+K01206+K01206+K01206+K01206+K01206+K01206+K12309+K12309+K12309+K12309+K12309+K12309+K12309+K12309+K12309+K12309+K12309+K12309+K12309+K12309+K12309+K12309+K12309+K12309+K12309+K17108+K17108+K17108+K17108	https:\\www.genome.jp\dbget-bin\www_bget?map00511
Biosynthesis of various secondary metabolites - part 2	ko00998	2 out of 3504 0.0570776255707763%	6 out of 22967 0.0261244394130709%	0.229548	1	Cluster-15967.16176;Cluster-15967.5834	K21568+K21568	https:\\www.genome.jp\dbget-bin\www_bget?map00998
Glycosphingolipid biosynthesis - ganglio series	ko00604	19 out of 3504 0.542237442922374%	106 out of 22967 0.461531762964253%	0.258195	1	Cluster-15967.18000;Cluster-15967.18422;Cluster-15967.19805;Cluster-15967.19905;Cluster-15967.24484;Cluster-15967.31307;Cluster-15967.38214;Cluster-15967.38576;Cluster-15967.40452;Cluster-15967.45822;Cluster-15967.49485;Cluster-15967.10402;Cluster-15967.7019;Cluster-15967.8394;Cluster-15967.9593;Cluster-15967.9974;Cluster-2366.0;Cluster-15967.12765;Cluster-15967.13479	K12309+K12309+K12309+K12309+K12309+K12309+K12309+K12309+K12309+K12309+K12309+K12309+K12309+K12309+K12309+K12309+K12309+K12309+K12309	https:\\www.genome.jp\dbget-bin\www_bget?map00604
Cysteine and methionine metabolism	ko00270	69 out of 3504 1.96917808219178%	421 out of 22967 1.83306483215048%	0.276238	1	Cluster-15967.26741;Cluster-19412.0;Cluster-15967.11846;Cluster-15967.23659;Cluster-15967.28679;Cluster-15967.44623;Cluster-15967.18109;Cluster-15967.19090;Cluster-15967.23833;Cluster-15967.25061;Cluster-15967.26471;Cluster-15967.41964;Cluster-15967.4837;Cluster-15967.5772;Cluster-15967.6300;Cluster-15967.7369;Cluster-15967.12514;Cluster-15967.13420;Cluster-15967.15600;Cluster-15967.82;Cluster-15…	K00058+K00058+K00058+K00547+K00547+K00547+K00549+K00549+K00549+K00549+K00549+K00549+K00549+K00549+K00549+K00549+K00549+K00549+K00558+K00558+K00640+K00641+K00789+K00789+K00789+K00789+K00789+K00789+K00789+K00789+K00789+K00789+K00789+K00789+K00789+K00815+K00826+K00826+K00826+K00827+K00831+K00831+K01011+K01011+K01251+K01738+K01738+K01738+K01738+K01738+K01739+K01739+K01739+K01739+K01762+K05933+K05933+…	https:\\www.genome.jp\dbget-bin\www_bget?map00270
Base excision repair	ko03410	22 out of 3504 0.627853881278539%	128 out of 22967 0.557321374145513%	0.305966	1	Cluster-15967.34876;Cluster-15967.45060;Cluster-15967.19417;Cluster-15967.26081;Cluster-15967.32562;Cluster-15967.10096;Cluster-16074.0;Cluster-15967.34794;Cluster-15967.24603;Cluster-15967.27045;Cluster-15967.28558;Cluster-15967.30839;Cluster-15967.38950;Cluster-15967.17079;Cluster-15967.33926;Cluster-15967.37904;Cluster-15967.8823;Cluster-15967.6985;Cluster-15967.16408;Cluster-15967.18460;Clust…	K01142+K01142+K01246+K01246+K01246+K02324+K02325+K02335+K03504+K03504+K03504+K03504+K03504+K03575+K04799+K04799+K04799+K10747+K10773+K10773+K10773+K10802	https:\\www.genome.jp\dbget-bin\www_bget?map03410
One carbon pool by folate	ko00670	18 out of 3504 0.513698630136986%	104 out of 22967 0.452823616493229%	0.318742	1	Cluster-15967.20424;Cluster-15967.14246;Cluster-12312.0;Cluster-15967.16463;Cluster-15967.21687;Cluster-15967.22879;Cluster-14779.0;Cluster-15967.41449;Cluster-15967.6141;Cluster-15967.8550;Cluster-16208.0;Cluster-15967.1303;Cluster-15967.13289;Cluster-11832.0;Cluster-15967.16983;Cluster-15967.18947;Cluster-15967.28625;Cluster-15967.38102	K00297+K00297+K00600+K00600+K00600+K00600+K00600+K00600+K00600+K00600+K00600+K00600+K00600+K00600+K00605+K00605+K00605+K01934	https:\\www.genome.jp\dbget-bin\www_bget?map00670
Carbon fixation in photosynthetic organisms	ko00710	66 out of 3504 1.88356164383562%	410 out of 22967 1.78517002655985%	0.336761	1	Cluster-15967.14634;Cluster-15967.23999;Cluster-15967.2837;Cluster-15967.33711;Cluster-15967.46519;Cluster-15967.48406;Cluster-21745.0;Cluster-15967.15529;Cluster-12597.0;Cluster-22385.0;Cluster-15967.10878;Cluster-15967.12316;Cluster-15967.20268;Cluster-15967.21848;Cluster-15967.32090;Cluster-15967.36570;Cluster-15967.4025;Cluster-15967.21819;Cluster-15967.27842;Cluster-15967.10872;Cluster-15967…	K00051+K00134+K00134+K00134+K00134+K00134+K00134+K00615+K00615+K00615+K00855+K00855+K00927+K00927+K00927+K00927+K00927+K01006+K01006+K01006+K01100+K01100+K01595+K01595+K01595+K01595+K01601+K01601+K01601+K01602+K01602+K01610+K01610+K01621+K01623+K01623+K01623+K01623+K01623+K01783+K01807+K01807+K01807+K03841+K03841+K03841+K05298+K05298+K05298+K05298+K05298+K05298+K05298+K05298+K05298+K05298+K05298+…	https:\\www.genome.jp\dbget-bin\www_bget?map00710
Glycosylphosphatidylinositol (GPI)-anchor biosynthesis	ko00563	14 out of 3504 0.399543378995434%	81 out of 22967 0.352679932076458%	0.350332	1	Cluster-15967.6634;Cluster-15967.17492;Cluster-15967.19874;Cluster-15967.22602;Cluster-15967.28911;Cluster-15967.44319;Cluster-15967.50369;Cluster-15967.613;Cluster-15967.895;Cluster-30302.0;Cluster-15967.11845;Cluster-15967.42451;Cluster-15967.29544;Cluster-15967.34314	K03857+K03860+K03860+K03860+K03860+K03860+K03860+K03860+K03860+K03860+K03860+K05284+K05292+K11001	https:\\www.genome.jp\dbget-bin\www_bget?map00563
Amino sugar and nucleotide sugar metabolism	ko00520	84 out of 3504 2.3972602739726%	528 out of 22967 2.29895066835024%	0.354843	1	Cluster-15967.23525;Cluster-15967.32671;Cluster-15967.14209;Cluster-15967.15082;Cluster-15967.18465;Cluster-15967.3841;Cluster-15967.721;Cluster-15967.20607;Cluster-15967.37093;Cluster-15967.8433;Cluster-15967.8655;Cluster-15967.22277;Cluster-15967.35533;Cluster-15967.44324;Cluster-15967.7834;Cluster-15967.8217;Cluster-15967.8503;Cluster-15967.12839;Cluster-15967.14409;Cluster-15967.17697;Cluster…	K00012+K00012+K00012+K00326+K00326+K00770+K00770+K00820+K00820+K00844+K00847+K00963+K00975+K00975+K00975+K00975+K00975+K00975+K00975+K01183+K01183+K01183+K01183+K01183+K01183+K01183+K01183+K01183+K01183+K01183+K01183+K01183+K01183+K01183+K01183+K01183+K01183+K01183+K01183+K01183+K01183+K01183+K01183+K01183+K01183+K01183+K01183+K01183+K01183+K01183+K01209+K01784+K01835+K01835+K01835+K01840+K08678+…	https:\\www.genome.jp\dbget-bin\www_bget?map00520
Linoleic acid metabolism	ko00591	9 out of 3504 0.256849315068493%	51 out of 22967 0.222057735011103%	0.373879	1	Cluster-15967.11184;Cluster-15967.17369;Cluster-15967.19193;Cluster-15967.20095;Cluster-15967.23831;Cluster-15967.25231;Cluster-15967.3299;Cluster-15967.35736;Cluster-15967.9496	K00454+K07409+K15718+K15718+K15718+K15718+K15718+K15718+K15718	https:\\www.genome.jp\dbget-bin\www_bget?map00591
Ether lipid metabolism	ko00565	19 out of 3504 0.542237442922374%	121 out of 22967 0.52684286149693%	0.484351	1	Cluster-15967.47623;Cluster-15967.49056;Cluster-15967.17529;Cluster-15967.3171;Cluster-15967.11232;Cluster-15967.17036;Cluster-15967.21044;Cluster-15967.31232;Cluster-15967.35803;Cluster-15967.37377;Cluster-15967.47687;Cluster-15967.7046;Cluster-15967.7270;Cluster-15967.8008;Cluster-15967.11026;Cluster-15967.14625;Cluster-15967.48783;Cluster-15967.34229;Cluster-15967.39258	K00993+K00993+K01114+K01114+K01114+K01115+K01115+K01115+K01115+K01115+K01115+K01115+K01115+K01115+K01115+K01115+K06123+K13510+K13510	https:\\www.genome.jp\dbget-bin\www_bget?map00565
Phenylalanine, tyrosine and tryptophan biosynthesis	ko00400	28 out of 3504 0.799086757990868%	180 out of 22967 0.783733182392128%	0.487341	1	Cluster-15967.15830;Cluster-15967.44262;Cluster-15967.21564;Cluster-15967.24156;Cluster-15967.9636;Cluster-15967.19740;Cluster-15967.43569;Cluster-15967.6741;Cluster-11902.0;Cluster-15967.47199;Cluster-15967.22606;Cluster-15967.31128;Cluster-15967.37847;Cluster-15967.48357;Cluster-15967.19975;Cluster-15967.20197;Cluster-15967.42951;Cluster-15967.16752;Cluster-15967.18938;Cluster-15967.34121;Clust…	K00815+K00817+K00891+K00891+K00891+K01626+K01657+K01657+K01657+K01658+K01696+K01735+K01735+K01735+K01850+K05359+K05359+K13832+K13832+K13832+K13832+K13832+K13832+K13832+K14454+K14454+K14455+K15849	https:\\www.genome.jp\dbget-bin\www_bget?map00400
Ubiquinone and other terpenoid-quinone biosynthesis	ko00130	18 out of 3504 0.513698630136986%	117 out of 22967 0.509426568554883%	0.524168	1	Cluster-15967.18564;Cluster-15967.18688;Cluster-15967.19948;Cluster-15967.13208;Cluster-15967.15830;Cluster-15967.24523;Cluster-15967.17391;Cluster-15967.19613;Cluster-15967.3007;Cluster-15967.39714;Cluster-15967.9791;Cluster-15967.16794;Cluster-15967.36600;Cluster-15967.18613;Cluster-15967.25877;Cluster-15967.2684;Cluster-15967.35352;Cluster-15967.46090	K00487+K00487+K00487+K00487+K00815+K01661+K01904+K01904+K01904+K01904+K01904+K05928+K09833+K12502+K14760+K14760+K14760+K14760	https:\\www.genome.jp\dbget-bin\www_bget?map00130
Folate biosynthesis	ko00790	11 out of 3504 0.313926940639269%	74 out of 22967 0.322201419427875%	0.587026	1	Cluster-15967.9101;Cluster-4785.0;Cluster-15967.2337;Cluster-15967.42497;Cluster-15967.7471;Cluster-15967.8725;Cluster-15967.16420;Cluster-15967.46506;Cluster-15967.23376;Cluster-15967.23927;Cluster-15967.34879	K01495+K01495+K01930+K01930+K01930+K01930+K14652+K14652+K15631+K15631+K15631	https:\\www.genome.jp\dbget-bin\www_bget?map00790
Glucosinolate biosynthesis	ko00966	4 out of 3504 0.114155251141553%	28 out of 22967 0.121914050594331%	0.637112	1	Cluster-15967.5075;Cluster-15967.5390;Cluster-15967.14529;Cluster-15967.13893	K00826+K00826+K00826+K11820	https:\\www.genome.jp\dbget-bin\www_bget?map00966
Inositol phosphate metabolism	ko00562	44 out of 3504 1.25570776255708%	300 out of 22967 1.30622197065355%	0.637163	1	Cluster-26504.0;Cluster-7496.0;Cluster-15967.8552;Cluster-17625.0;Cluster-15967.16595;Cluster-15967.20512;Cluster-15967.20895;Cluster-15967.21088;Cluster-15967.21490;Cluster-15967.29684;Cluster-15967.35928;Cluster-15967.41408;Cluster-15967.7040;Cluster-15967.13333;Cluster-15967.13500;Cluster-15967.19150;Cluster-15967.21484;Cluster-15967.23028;Cluster-15967.7768;Cluster-15967.25242;Cluster-15967.4…	K00010+K00010+K00889+K00889+K00921+K00921+K00921+K00921+K00921+K00921+K00921+K00921+K00921+K00921+K00921+K01092+K01092+K01092+K01092+K01110+K01110+K01114+K01114+K01114+K01765+K05857+K05857+K05857+K05857+K05857+K05857+K05857+K05857+K05857+K10572+K10572+K13711+K13711+K13711+K18081+K20279+K20279+K20279+K20279	https:\\www.genome.jp\dbget-bin\www_bget?map00562
Phosphonate and phosphinate metabolism	ko00440	2 out of 3504 0.0570776255707763%	14 out of 22967 0.0609570252971655%	0.653282	1	Cluster-15967.47623;Cluster-15967.49056	K00993+K00993	https:\\www.genome.jp\dbget-bin\www_bget?map00440
Thiamine metabolism	ko00730	10 out of 3504 0.285388127853881%	71 out of 22967 0.309139199721339%	0.658505	1	Cluster-15967.18854;Cluster-15967.22621;Cluster-15967.23914;Cluster-15967.24421;Cluster-15967.15073;Cluster-15967.29345;Cluster-15967.31174;Cluster-15967.12586;Cluster-15967.17230;Cluster-15967.47347	K00939+K00939+K00939+K00939+K01662+K03146+K03146+K03146+K04487+K20896	https:\\www.genome.jp\dbget-bin\www_bget?map00730
Other types of O-glycan biosynthesis	ko00514	6 out of 3504 0.171232876712329%	43 out of 22967 0.187225149127008%	0.658559	1	Cluster-2053.0;Cluster-15967.2215;Cluster-15967.4851;Cluster-15967.11384;Cluster-15967.23190;Cluster-15967.32882	K09667+K18134+K18134+K18134+K20783+K20784	https:\\www.genome.jp\dbget-bin\www_bget?map00514
Phagosome	ko04145	51 out of 3504 1.45547945205479%	353 out of 22967 1.53698785213567%	0.687188	1	Cluster-15967.16595;Cluster-15967.20512;Cluster-15967.20895;Cluster-15967.21088;Cluster-15967.21490;Cluster-15967.29684;Cluster-15967.35928;Cluster-15967.41408;Cluster-15967.7040;Cluster-15967.13333;Cluster-15967.13500;Cluster-15967.36411;Cluster-15967.22523;Cluster-15967.25306;Cluster-15967.27948;Cluster-15967.33019;Cluster-15967.33020;Cluster-15967.40314;Cluster-15967.40324;Cluster-15967.49740;…	K00921+K00921+K00921+K00921+K00921+K00921+K00921+K00921+K00921+K00921+K00921+K01365+K02146+K04392+K04392+K04392+K04392+K05692+K05692+K05692+K07374+K07374+K07374+K07374+K07374+K07374+K07374+K07375+K07375+K07375+K07375+K07375+K07375+K07375+K07375+K07375+K07375+K07375+K07375+K07375+K07375+K07889+K07889+K07897+K07897+K08057+K08057+K08057+K08492+K10956+K10956	https:\\www.genome.jp\dbget-bin\www_bget?map04145
Vitamin B6 metabolism	ko00750	10 out of 3504 0.285388127853881%	73 out of 22967 0.317847346192363%	0.693485	1	Cluster-15967.32151;Cluster-15967.12601;Cluster-15967.12741;Cluster-15967.13381;Cluster-15967.19547;Cluster-15967.35602;Cluster-15967.15550;Cluster-15967.33096;Cluster-15967.9498;Cluster-15967.16977	K00275+K00275+K00831+K00831+K05275+K05275+K06215+K06215+K06215+K08681	https:\\www.genome.jp\dbget-bin\www_bget?map00750
Non-homologous end-joining	ko03450	3 out of 3504 0.0856164383561644%	23 out of 22967 0.100143684416772%	0.703911	1	Cluster-15967.33926;Cluster-15967.37904;Cluster-15967.8823	K04799+K04799+K04799	https:\\www.genome.jp\dbget-bin\www_bget?map03450
Phosphatidylinositol signaling system	ko04070	45 out of 3504 1.28424657534247%	318 out of 22967 1.38459528889276%	0.732348	1	Cluster-15967.8552;Cluster-17625.0;Cluster-15967.22579;Cluster-15967.24014;Cluster-15967.16595;Cluster-15967.20512;Cluster-15967.20895;Cluster-15967.21088;Cluster-15967.21490;Cluster-15967.29684;Cluster-15967.35928;Cluster-15967.41408;Cluster-15967.7040;Cluster-15967.13333;Cluster-15967.13500;Cluster-15967.19150;Cluster-15967.21484;Cluster-15967.23028;Cluster-15967.7768;Cluster-15967.25242;Cluste…	K00889+K00889+K00901+K00901+K00921+K00921+K00921+K00921+K00921+K00921+K00921+K00921+K00921+K00921+K00921+K01092+K01092+K01092+K01092+K01110+K01110+K02183+K02183+K02183+K02183+K02183+K05857+K05857+K05857+K05857+K05857+K05857+K05857+K05857+K05857+K10572+K10572+K13711+K13711+K13711+K18081+K20279+K20279+K20279+K20279	https:\\www.genome.jp\dbget-bin\www_bget?map04070
Sulfur relay system	ko04122	5 out of 3504 0.142694063926941%	40 out of 22967 0.174162929420473%	0.751116	1	Cluster-15967.15496;Cluster-15967.27222;Cluster-15967.17230;Cluster-15967.20611;Cluster-15967.32157	K01011+K01011+K04487+K11996+K11996	https:\\www.genome.jp\dbget-bin\www_bget?map04122
Pyrimidine metabolism	ko00240	31 out of 3504 0.884703196347032%	228 out of 22967 0.992728697696695%	0.7839	1	Cluster-15967.23763;Cluster-21296.0;Cluster-15967.18349;Cluster-15967.3805;Cluster-4648.0;Cluster-15967.34982;Cluster-15967.27408;Cluster-15967.4621;Cluster-15967.27865;Cluster-15967.10271;Cluster-15967.47922;Cluster-15967.25054;Cluster-15967.29071;Cluster-9010.0;Cluster-15967.12677;Cluster-15967.31028;Cluster-15967.1606;Cluster-15967.48201;Cluster-15967.9077;Cluster-15967.11258;Cluster-15967.221…	K00207+K00857+K00940+K00940+K00943+K01081+K01240+K01240+K01431+K01464+K01489+K01493+K01510+K01510+K01510+K01513+K01520+K01520+K01956+K03787+K06966+K06966+K06966+K06966+K06966+K09903+K10808+K10808+K10808+K10808+K16904	https:\\www.genome.jp\dbget-bin\www_bget?map00240
Nicotinate and nicotinamide metabolism	ko00760	16 out of 3504 0.45662100456621%	124 out of 22967 0.539905081203466%	0.801952	1	Cluster-18673.0;Cluster-15967.23173;Cluster-15967.34063;Cluster-15967.22315;Cluster-15967.22484;Cluster-15967.22500;Cluster-15967.5189;Cluster-15967.11211;Cluster-15967.34982;Cluster-15967.27408;Cluster-15967.4621;Cluster-15967.31028;Cluster-15967.456;Cluster-15967.5350;Cluster-15967.11258;Cluster-15967.41632	K00135+K00763+K00763+K00858+K00858+K00858+K00858+K00858+K01081+K01240+K01240+K01513+K03517+K03517+K03787+K11416	https:\\www.genome.jp\dbget-bin\www_bget?map00760
Arginine biosynthesis	ko00220	19 out of 3504 0.542237442922374%	146 out of 22967 0.635694692384726%	0.806629	1	Cluster-15967.1680;Cluster-15967.27266;Cluster-15967.11341;Cluster-15967.17304;Cluster-15967.21792;Cluster-15967.21857;Cluster-15967.9363;Cluster-15967.12379;Cluster-15967.7653;Cluster-15967.23783;Cluster-15967.24265;Cluster-15967.26533;Cluster-15967.41931;Cluster-15967.13256;Cluster-15967.28256;Cluster-15967.29253;Cluster-15967.34912;Cluster-15967.15862;Cluster-15967.23718	K00262+K01438+K01476+K01915+K01915+K01915+K01915+K01915+K13427+K14272+K14272+K14272+K14272+K14272+K14454+K14454+K14455+K14677+K14682	https:\\www.genome.jp\dbget-bin\www_bget?map00220
Tropane, piperidine and pyridine alkaloid biosynthesis	ko00960	15 out of 3504 0.428082191780822%	118 out of 22967 0.513780641790395%	0.814338	1	Cluster-15967.17990;Cluster-15967.18078;Cluster-15967.2045;Cluster-15007.0;Cluster-15967.35149;Cluster-15889.0;Cluster-15967.6658;Cluster-15967.11124;Cluster-15967.15830;Cluster-15967.44262;Cluster-15967.16510;Cluster-15967.28256;Cluster-15967.29253;Cluster-15967.34912;Cluster-15967.13386	K00276+K00276+K00276+K00276+K00276+K00276+K00276+K00276+K00815+K00817+K08081+K14454+K14454+K14455+K15849	https:\\www.genome.jp\dbget-bin\www_bget?map00960
Biosynthesis of amino acids	ko01230	163 out of 3504 4.65182648401827%	1135 out of 22967 4.94187312230592%	0.816277	1	Cluster-15967.22005;Cluster-15967.8110;Cluster-15967.26741;Cluster-19412.0;Cluster-15967.11846;Cluster-15967.23999;Cluster-15967.2837;Cluster-15967.33711;Cluster-15967.46519;Cluster-15967.48406;Cluster-21745.0;Cluster-15967.4546;Cluster-15967.17493;Cluster-15967.22554;Cluster-15967.28851;Cluster-15659.0;Cluster-15967.18109;Cluster-15967.19090;Cluster-15967.23833;Cluster-15967.25061;Cluster-15967.…	K00030+K00053+K00058+K00058+K00058+K00134+K00134+K00134+K00134+K00134+K00134+K00264+K00286+K00286+K00286+K00286+K00549+K00549+K00549+K00549+K00549+K00549+K00549+K00549+K00549+K00549+K00549+K00549+K00600+K00600+K00600+K00600+K00600+K00600+K00600+K00600+K00600+K00600+K00600+K00600+K00615+K00615+K00615+K00616+K00640+K00641+K00789+K00789+K00789+K00789+K00789+K00789+K00789+K00789+K00789+K00789+K00789+…	https:\\www.genome.jp\dbget-bin\www_bget?map01230
Synthesis and degradation of ketone bodies	ko00072	4 out of 3504 0.114155251141553%	36 out of 22967 0.156746636478426%	0.820662	1	Cluster-15967.30571;Cluster-15967.25485;Cluster-15967.38939;Cluster-15967.12026	K01640+K01641+K01641+K01641	https:\\www.genome.jp\dbget-bin\www_bget?map00072
Sphingolipid metabolism	ko00600	27 out of 3504 0.770547945205479%	205 out of 22967 0.892585013279923%	0.823662	1	Cluster-15967.33450;Cluster-15967.39514;Cluster-15967.18000;Cluster-15967.18422;Cluster-15967.19805;Cluster-15967.19905;Cluster-15967.24484;Cluster-15967.31307;Cluster-15967.38214;Cluster-15967.38576;Cluster-15967.40452;Cluster-15967.45822;Cluster-15967.49485;Cluster-15967.10402;Cluster-15967.7019;Cluster-15967.8394;Cluster-15967.9593;Cluster-15967.9974;Cluster-2366.0;Cluster-15967.12765;Cluster-…	K01634+K04711+K12309+K12309+K12309+K12309+K12309+K12309+K12309+K12309+K12309+K12309+K12309+K12309+K12309+K12309+K12309+K12309+K12309+K12309+K12309+K12349+K12349+K17108+K17108+K17108+K17108	https:\\www.genome.jp\dbget-bin\www_bget?map00600
Riboflavin metabolism	ko00740	10 out of 3504 0.285388127853881%	83 out of 22967 0.361388078547481%	0.833078	1	Cluster-15967.30862;Cluster-15967.31028;Cluster-15967.44414;Cluster-15967.50191;Cluster-15967.16420;Cluster-15967.46506;Cluster-15967.321;Cluster-15967.16111;Cluster-15967.19498;Cluster-15967.8021	K00861+K01513+K11752+K14379+K14652+K14652+K20860+K20884+K20884+K20884	https:\\www.genome.jp\dbget-bin\www_bget?map00740
Monobactam biosynthesis	ko00261	3 out of 3504 0.0856164383561644%	30 out of 22967 0.130622197065355%	0.857306	1	Cluster-15967.31716;Cluster-15967.35335;Cluster-15967.24132	K12524+K12524+K13811	https:\\www.genome.jp\dbget-bin\www_bget?map00261
Sulfur metabolism	ko00920	17 out of 3504 0.485159817351598%	138 out of 22967 0.600862106500631%	0.861642	1	Cluster-15967.24886;Cluster-19464.0;Cluster-15967.15496;Cluster-15967.27222;Cluster-15967.11813;Cluster-15967.21718;Cluster-15967.24830;Cluster-15967.2955;Cluster-15967.37327;Cluster-15967.41372;Cluster-15967.15597;Cluster-15967.21633;Cluster-15967.26661;Cluster-15967.31037;Cluster-15967.32784;Cluster-15967.9018;Cluster-15967.24132	K00640+K00641+K01011+K01011+K01082+K01738+K01738+K01738+K01738+K01738+K01739+K01739+K01739+K01739+K05907+K05907+K13811	https:\\www.genome.jp\dbget-bin\www_bget?map00920
Arachidonic acid metabolism	ko00590	11 out of 3504 0.313926940639269%	94 out of 22967 0.409282884138111%	0.867395	1	Cluster-15967.18430;Cluster-15967.6292;Cluster-30074.0;Cluster-15967.2055;Cluster-15967.21414;Cluster-15967.21883;Cluster-15967.3904;Cluster-15967.39132;Cluster-15967.11500;Cluster-15967.30708;Cluster-15967.15659	K00432+K00432+K01254+K08726+K08726+K08726+K08726+K08726+K08726+K15730+K18592	https:\\www.genome.jp\dbget-bin\www_bget?map00590
RNA polymerase	ko03020	21 out of 3504 0.599315068493151%	169 out of 22967 0.735838376801498%	0.873552	1	Cluster-15967.8689;Cluster-13125.0;Cluster-15967.30785;Cluster-15967.5173;Cluster-15967.8559;Cluster-15967.13971;Cluster-15967.10756;Cluster-21989.0;Cluster-15967.1623;Cluster-15967.18775;Cluster-15967.23506;Cluster-15967.34477;Cluster-15967.34612;Cluster-15967.46239;Cluster-15967.46268;Cluster-15967.11018;Cluster-10993.0;Cluster-15967.34508;Cluster-15967.45954;Cluster-15967.14512;Cluster-15967.6…	K03000+K03006+K03006+K03006+K03006+K03006+K03011+K03011+K03013+K03013+K03013+K03013+K03013+K03013+K03013+K03013+K03016+K03017+K03020+K03026+K03043	https:\\www.genome.jp\dbget-bin\www_bget?map03020
Terpenoid backbone biosynthesis	ko00900	15 out of 3504 0.428082191780822%	130 out of 22967 0.566029520616537%	0.90804	1	Cluster-15967.20338;Cluster-15967.12138;Cluster-15967.41235;Cluster-15967.25485;Cluster-15967.38939;Cluster-15967.12026;Cluster-15967.15073;Cluster-15967.27476;Cluster-15967.20707;Cluster-15967.12806;Cluster-15967.8527;Cluster-15967.10907;Cluster-15967.17586;Cluster-15967.6431;Cluster-15967.2220	K00021+K00021+K01597+K01641+K01641+K01641+K01662+K01770+K03526+K05356+K08658+K08658+K10960+K12742+K13789	https:\\www.genome.jp\dbget-bin\www_bget?map00900
Nitrogen metabolism	ko00910	19 out of 3504 0.542237442922374%	161 out of 22967 0.701005790917403%	0.912619	1	Cluster-15967.1680;Cluster-15967.4546;Cluster-15967.13876;Cluster-15967.12303;Cluster-15967.18898;Cluster-15967.21149;Cluster-15967.36671;Cluster-15967.38271;Cluster-15967.12117;Cluster-15967.13119;Cluster-15967.14473;Cluster-11727.0;Cluster-15967.26788;Cluster-15967.17304;Cluster-15967.21792;Cluster-15967.21857;Cluster-15967.9363;Cluster-15967.12379;Cluster-15967.39927	K00262+K00264+K00284+K01455+K01673+K01673+K01673+K01673+K01673+K01673+K01673+K01674+K01725+K01915+K01915+K01915+K01915+K01915+K10534	https:\\www.genome.jp\dbget-bin\www_bget?map00910
Mismatch repair	ko03430	13 out of 3504 0.371004566210046%	116 out of 22967 0.505072495319371%	0.915487	1	Cluster-15967.24603;Cluster-15967.27045;Cluster-15967.28558;Cluster-15967.30839;Cluster-15967.38950;Cluster-15967.6467;Cluster-15967.291;Cluster-15967.7128;Cluster-15967.17720;Cluster-15967.190;Cluster-15967.6985;Cluster-15967.10153;Cluster-175.0	K03504+K03504+K03504+K03504+K03504+K03657+K07466+K08737+K10740+K10746+K10747+K10755+K10756	https:\\www.genome.jp\dbget-bin\www_bget?map03430
Fatty acid biosynthesis	ko00061	27 out of 3504 0.770547945205479%	223 out of 22967 0.970958331519136%	0.923937	1	Cluster-15967.25288;Cluster-9752.0;Cluster-15967.6340;Cluster-15967.19023;Cluster-10633.0;Cluster-15967.15535;Cluster-15967.17701;Cluster-15967.21668;Cluster-15967.24890;Cluster-15967.26080;Cluster-15967.34752;Cluster-15967.36532;Cluster-15967.39006;Cluster-15967.13690;Cluster-15967.14169;Cluster-20754.0;Cluster-21068.0;Cluster-26355.0;Cluster-8676.0;Cluster-15967.17496;Cluster-15967.20273;Cluste…	K00059+K00059+K00208+K00648+K00665+K01897+K01897+K01897+K01897+K01897+K01897+K01897+K01897+K01897+K01897+K03921+K03921+K09458+K09458+K11262+K11262+K11262+K11262+K11262+K11262+K11262+K18660	https:\\www.genome.jp\dbget-bin\www_bget?map00061
Indole alkaloid biosynthesis	ko00901	1 out of 3504 0.0285388127853881%	16 out of 22967 0.0696651717681891%	0.929323	1	Cluster-15967.5092	K01593	https:\\www.genome.jp\dbget-bin\www_bget?map00901
Protein export	ko03060	18 out of 3504 0.513698630136986%	158 out of 22967 0.687943571210868%	0.933394	1	Cluster-15967.19040;Cluster-15967.11922;Cluster-15967.276;Cluster-15967.30875;Cluster-15967.4760;Cluster-15967.16469;Cluster-15967.16641;Cluster-15967.16167;Cluster-15967.13738;Cluster-15967.14018;Cluster-215.0;Cluster-15967.26846;Cluster-15967.28743;Cluster-15967.13466;Cluster-15967.47336;Cluster-26871.0;Cluster-21840.0;Cluster-15447.0	K03106+K03106+K03107+K03107+K03107+K03110+K03116+K03217+K03217+K03217+K09490+K09540+K09540+K09648+K10956+K10956+K12946+K12948	https:\\www.genome.jp\dbget-bin\www_bget?map03060
Glyoxylate and dicarboxylate metabolism	ko00630	84 out of 3504 2.3972602739726%	639 out of 22967 2.78225279749205%	0.942969	1	Cluster-15967.33297;Cluster-15967.34781;Cluster-15967.45414;Cluster-15967.16221;Cluster-15967.19482;Cluster-15967.21731;Cluster-15967.22085;Cluster-15967.22099;Cluster-15967.25552;Cluster-15967.12913;Cluster-15967.13876;Cluster-19525.0;Cluster-12312.0;Cluster-15967.16463;Cluster-15967.21687;Cluster-15967.22879;Cluster-14779.0;Cluster-15967.41449;Cluster-15967.6141;Cluster-15967.8550;Cluster-16208…	K00122+K00122+K00122+K00281+K00281+K00281+K00281+K00281+K00281+K00281+K00284+K00382+K00600+K00600+K00600+K00600+K00600+K00600+K00600+K00600+K00600+K00600+K00600+K00600+K00605+K00605+K00605+K00830+K00830+K01455+K01601+K01601+K01601+K01602+K01602+K01637+K01637+K01638+K01647+K01647+K01647+K01647+K01647+K01647+K01681+K01895+K01895+K01913+K01915+K01915+K01915+K01915+K01915+K02437+K02437+K02437+K02437+…	https:\\www.genome.jp\dbget-bin\www_bget?map00630
Pentose phosphate pathway	ko00030	41 out of 3504 1.17009132420091%	333 out of 22967 1.44990638742544%	0.946452	1	Cluster-15967.14950;Cluster-15967.1943;Cluster-15967.22568;Cluster-15967.29252;Cluster-15967.40590;Cluster-15967.10628;Cluster-19225.0;Cluster-15967.38420;Cluster-15967.15529;Cluster-12597.0;Cluster-22385.0;Cluster-15967.24574;Cluster-15967.28654;Cluster-15967.29945;Cluster-15967.30637;Cluster-15967.35354;Cluster-15967.3672;Cluster-15967.10143;Cluster-15967.43810;Cluster-15967.13557;Cluster-15967…	K00033+K00033+K00033+K00036+K00036+K00036+K00036+K00131+K00615+K00615+K00615+K00616+K00850+K00850+K00850+K00850+K00850+K00850+K00850+K00850+K00895+K00895+K00895+K00895+K00895+K01621+K01623+K01623+K01623+K01623+K01623+K01783+K01807+K01807+K01807+K01835+K01835+K01835+K03841+K03841+K03841	https:\\www.genome.jp\dbget-bin\www_bget?map00030
Steroid biosynthesis	ko00100	12 out of 3504 0.342465753424658%	118 out of 22967 0.513780641790395%	0.958635	1	Cluster-15967.18864;Cluster-15967.25471;Cluster-15967.25889;Cluster-15967.34715;Cluster-15967.8328;Cluster-15967.9625;Cluster-15967.29701;Cluster-15967.11823;Cluster-15967.19737;Cluster-15967.13363;Cluster-15967.23758;Cluster-15967.11434	K00511+K00511+K00511+K00511+K00511+K00511+K01853+K01853+K07748+K08242+K09832+K14424	https:\\www.genome.jp\dbget-bin\www_bget?map00100
Biotin metabolism	ko00780	7 out of 3504 0.199771689497717%	77 out of 22967 0.33526363913441%	0.960153	1	Cluster-15967.25288;Cluster-9752.0;Cluster-15967.6340;Cluster-15967.3554;Cluster-15967.382;Cluster-26355.0;Cluster-8676.0	K00059+K00059+K00208+K00652+K00652+K09458+K09458	https:\\www.genome.jp\dbget-bin\www_bget?map00780
Purine metabolism	ko00230	50 out of 3504 1.42694063926941%	406 out of 22967 1.7677537336178%	0.961446	1	Cluster-15967.31659;Cluster-15967.4596;Cluster-15967.17204;Cluster-15967.28316;Cluster-15967.44450;Cluster-15967.16397;Cluster-15967.20888;Cluster-15967.33236;Cluster-15967.5967;Cluster-15967.18854;Cluster-15967.22621;Cluster-15967.23914;Cluster-15967.24421;Cluster-15967.18349;Cluster-15967.3805;Cluster-15967.34982;Cluster-15967.29071;Cluster-9010.0;Cluster-15967.12677;Cluster-15967.31028;Cluster…	K00365+K00365+K00759+K00760+K00764+K00856+K00856+K00873+K00873+K00939+K00939+K00939+K00939+K00940+K00940+K01081+K01510+K01510+K01510+K01513+K01514+K01768+K01768+K01768+K01768+K01768+K01768+K01768+K01768+K01768+K01768+K01835+K01835+K01835+K01945+K02083+K03787+K06966+K06966+K06966+K06966+K06966+K10808+K10808+K10808+K10808+K13484+K13484+K13811+K19964	https:\\www.genome.jp\dbget-bin\www_bget?map00230
Ascorbate and aldarate metabolism	ko00053	28 out of 3504 0.799086757990868%	245 out of 22967 1.0667479427004%	0.965218	1	Cluster-15967.23525;Cluster-15967.32671;Cluster-15967.14209;Cluster-15967.43005;Cluster-30691.0;Cluster-15967.15969;Cluster-15967.2676;Cluster-15967.37674;Cluster-15967.39685;Cluster-15967.4889;Cluster-15967.7052;Cluster-8062.0;Cluster-15967.19918;Cluster-15967.182;Cluster-30530.0;Cluster-15967.29156;Cluster-15967.5356;Cluster-15967.47344;Cluster-15967.6711;Cluster-14447.0;Cluster-15967.2570;Clus…	K00012+K00012+K00012+K00103+K00103+K00128+K00128+K00128+K00128+K00128+K00128+K00128+K00225+K00423+K00423+K00434+K00434+K08232+K08232+K12447+K12447+K12447+K12447+K12447+K12447+K16190+K16190+K21888	https:\\www.genome.jp\dbget-bin\www_bget?map00053
Glycerophospholipid metabolism	ko00564	47 out of 3504 1.34132420091324%	390 out of 22967 1.69808856184961%	0.970623	1	Cluster-15967.11491;Cluster-11021.0;Cluster-15967.22579;Cluster-15967.24014;Cluster-15967.47623;Cluster-15967.49056;Cluster-15967.17529;Cluster-15967.3171;Cluster-15967.11232;Cluster-15967.17036;Cluster-15967.21044;Cluster-15967.31232;Cluster-15967.35803;Cluster-15967.37377;Cluster-15967.47687;Cluster-15967.7046;Cluster-15967.7270;Cluster-15967.8008;Cluster-15967.11026;Cluster-15967.14625;Cluster…	K00006+K00006+K00901+K00901+K00993+K00993+K01114+K01114+K01114+K01115+K01115+K01115+K01115+K01115+K01115+K01115+K01115+K01115+K01115+K01115+K01126+K01126+K01126+K01126+K01613+K06123+K06130+K08744+K13506+K13508+K13508+K13509+K13510+K13510+K13513+K14156+K15728+K16818+K16818+K16818+K16818+K16818+K16818+K16818+K16818+K18696+K18696	https:\\www.genome.jp\dbget-bin\www_bget?map00564
SNARE interactions in vesicular transport	ko04130	10 out of 3504 0.285388127853881%	106 out of 22967 0.461531762964253%	0.971097	1	Cluster-15967.48535;Cluster-15967.4858;Cluster-15967.13155;Cluster-15967.22928;Cluster-15967.26554;Cluster-15967.42399;Cluster-15967.11277;Cluster-15967.24497;Cluster-15967.39326;Cluster-15967.9794	K08486+K08486+K08486+K08490+K08492+K08503+K08504+K08506+K08506+K08506	https:\\www.genome.jp\dbget-bin\www_bget?map04130
RNA degradation	ko03018	65 out of 3504 1.85502283105023%	523 out of 22967 2.27718030217268%	0.972552	1	Cluster-15967.28654;Cluster-15967.29945;Cluster-15967.30637;Cluster-15967.35354;Cluster-15967.3672;Cluster-15967.10143;Cluster-15967.43810;Cluster-15967.13557;Cluster-15967.14750;Cluster-15967.21681;Cluster-15136.0;Cluster-15967.32359;Cluster-15967.36915;Cluster-15967.5621;Cluster-19485.0;Cluster-23023.0;Cluster-15967.9013;Cluster-15967.309;Cluster-15967.41378;Cluster-15967.6182;Cluster-8932.0;Cl…	K00850+K00850+K00850+K00850+K00850+K00850+K00850+K00850+K00962+K00962+K00962+K00962+K00962+K00962+K00962+K00962+K01148+K01689+K01689+K01689+K01689+K01689+K04077+K04077+K04077+K04077+K11600+K12581+K12581+K12585+K12598+K12598+K12598+K12598+K12598+K12598+K12598+K12598+K12598+K12598+K12598+K12599+K12603+K12603+K12603+K12603+K12603+K12604+K12608+K12611+K12614+K12620+K12626+K13126+K13126+K13126+K13126+…	https:\\www.genome.jp\dbget-bin\www_bget?map03018
Glutathione metabolism	ko00480	47 out of 3504 1.34132420091324%	395 out of 22967 1.71985892802717%	0.976847	1	Cluster-15967.14950;Cluster-15967.1943;Cluster-15967.22568;Cluster-15967.29252;Cluster-15967.40590;Cluster-15967.10628;Cluster-19225.0;Cluster-15967.17217;Cluster-15967.19755;Cluster-15967.39889;Cluster-15967.18430;Cluster-15967.6292;Cluster-15967.29156;Cluster-15967.5356;Cluster-15967.17711;Cluster-13016.0;Cluster-15967.19767;Cluster-15967.20013;Cluster-15967.21213;Cluster-15967.23774;Cluster-15…	K00033+K00033+K00033+K00036+K00036+K00036+K00036+K00383+K00383+K00383+K00432+K00432+K00434+K00434+K00799+K00799+K00799+K00799+K00799+K00799+K00799+K00799+K00799+K00799+K00799+K00799+K00799+K00799+K00799+K00799+K00799+K00799+K00799+K00799+K00799+K01255+K01255+K01255+K01255+K01581+K01581+K10808+K10808+K10808+K10808+K18592+K21888	https:\\www.genome.jp\dbget-bin\www_bget?map00480
Tyrosine metabolism	ko00350	31 out of 3504 0.884703196347032%	275 out of 22967 1.19737013976575%	0.976916	1	Cluster-15967.33499;Cluster-15967.6329;Cluster-15967.11562;Cluster-15967.12373;Cluster-18673.0;Cluster-15967.17990;Cluster-15967.18078;Cluster-15967.2045;Cluster-15007.0;Cluster-15967.35149;Cluster-15889.0;Cluster-15967.6658;Cluster-15967.11124;Cluster-15967.12278;Cluster-15967.35885;Cluster-15967.15830;Cluster-15967.44262;Cluster-15967.13185;Cluster-15967.5092;Cluster-15967.13397;Cluster-15967.2…	K00121+K00121+K00121+K00121+K00135+K00276+K00276+K00276+K00276+K00276+K00276+K00276+K00276+K00422+K00451+K00815+K00817+K01555+K01593+K01800+K02510+K07253+K07253+K13953+K13953+K13953+K13953+K14454+K14454+K14455+K15849	https:\\www.genome.jp\dbget-bin\www_bget?map00350
Arginine and proline metabolism	ko00330	31 out of 3504 0.884703196347032%	277 out of 22967 1.20607828623677%	0.979425	1	Cluster-15967.15969;Cluster-15967.2676;Cluster-15967.37674;Cluster-15967.39685;Cluster-15967.4889;Cluster-15967.7052;Cluster-8062.0;Cluster-15967.17493;Cluster-15967.22554;Cluster-15967.28851;Cluster-15659.0;Cluster-15967.15605;Cluster-15967.18501;Cluster-15967.20037;Cluster-15967.10601;Cluster-15967.9780;Cluster-16832.0;Cluster-17012.0;Cluster-15967.11341;Cluster-15967.42110;Cluster-17250.0;Clus…	K00128+K00128+K00128+K00128+K00128+K00128+K00128+K00286+K00286+K00286+K00286+K01426+K01426+K01426+K01426+K01426+K01426+K01426+K01476+K01581+K01581+K10536+K12251+K12251+K12657+K13366+K13427+K14454+K14454+K14455+K17839	https:\\www.genome.jp\dbget-bin\www_bget?map00330
Histidine metabolism	ko00340	16 out of 3504 0.45662100456621%	167 out of 22967 0.727130230330474%	0.988342	1	Cluster-15967.15969;Cluster-15967.2676;Cluster-15967.37674;Cluster-15967.39685;Cluster-15967.4889;Cluster-15967.7052;Cluster-8062.0;Cluster-15967.44262;Cluster-15967.16399;Cluster-15967.16738;Cluster-15967.21183;Cluster-15967.46217;Cluster-15967.26647;Cluster-15967.24460;Cluster-15967.27821;Cluster-15967.29988	K00128+K00128+K00128+K00128+K00128+K00128+K00128+K00817+K01590+K01590+K01590+K01663+K11755+K14152+K14152+K14152	https:\\www.genome.jp\dbget-bin\www_bget?map00340
Valine, leucine and isoleucine biosynthesis	ko00290	7 out of 3504 0.199771689497717%	91 out of 22967 0.396220664431576%	0.990025	1	Cluster-15967.8110;Cluster-15967.5075;Cluster-15967.5390;Cluster-15967.14529;Cluster-15967.42808;Cluster-15967.22813;Cluster-15967.36187	K00053+K00826+K00826+K00826+K01649+K01653+K01702	https:\\www.genome.jp\dbget-bin\www_bget?map00290
Valine, leucine and isoleucine degradation	ko00280	35 out of 3504 0.998858447488584%	328 out of 22967 1.42813602124788%	0.993834	1	Cluster-15967.17574;Cluster-15967.1905;Cluster-15967.20704;Cluster-13556.0;Cluster-15967.27546;Cluster-15967.28788;Cluster-15967.3187;Cluster-4286.0;Cluster-15967.15969;Cluster-15967.2676;Cluster-15967.37674;Cluster-15967.39685;Cluster-15967.4889;Cluster-15967.7052;Cluster-8062.0;Cluster-15967.16720;Cluster-19525.0;Cluster-15967.5075;Cluster-15967.5390;Cluster-15967.14529;Cluster-15967.19832;Clus…	K00020+K00020+K00020+K00020+K00020+K00020+K00020+K00020+K00128+K00128+K00128+K00128+K00128+K00128+K00128+K00166+K00382+K00826+K00826+K00826+K00827+K01640+K01641+K01641+K01641+K01907+K01968+K01968+K05605+K05605+K05605+K05605+K05605+K09699+K18660	https:\\www.genome.jp\dbget-bin\www_bget?map00280
Tryptophan metabolism	ko00380	43 out of 3504 1.22716894977169%	393 out of 22967 1.71115078155615%	0.994843	1	Cluster-15967.15969;Cluster-15967.2676;Cluster-15967.37674;Cluster-15967.39685;Cluster-15967.4889;Cluster-15967.7052;Cluster-8062.0;Cluster-19525.0;Cluster-15967.37006;Cluster-15967.15605;Cluster-15967.18501;Cluster-15967.20037;Cluster-15967.10601;Cluster-15967.9780;Cluster-16832.0;Cluster-17012.0;Cluster-15967.5092;Cluster-15967.16075;Cluster-15967.17521;Cluster-15967.21776;Cluster-15967.23150;C…	K00128+K00128+K00128+K00128+K00128+K00128+K00128+K00382+K00658+K01426+K01426+K01426+K01426+K01426+K01426+K01426+K01593+K03781+K03781+K03781+K03781+K03781+K03781+K03781+K03781+K03781+K03781+K03781+K03781+K03781+K07408+K07408+K07408+K07408+K07408+K07409+K11816+K11816+K11816+K11816+K11820+K11868+K23947	https:\\www.genome.jp\dbget-bin\www_bget?map00380
Nucleotide excision repair	ko03420	20 out of 3504 0.570776255707763%	212 out of 22967 0.923063525928506%	0.995386	1	Cluster-15967.10096;Cluster-16074.0;Cluster-15967.34794;Cluster-15967.24603;Cluster-15967.27045;Cluster-15967.28558;Cluster-15967.30839;Cluster-15967.38950;Cluster-15967.6467;Cluster-15967.15776;Cluster-15967.24230;Cluster-15967.39287;Cluster-15967.291;Cluster-15967.8028;Cluster-15967.17720;Cluster-15967.6985;Cluster-15967.10153;Cluster-175.0;Cluster-15967.27719;Cluster-15967.31246	K02324+K02325+K02335+K03504+K03504+K03504+K03504+K03504+K03657+K06634+K06634+K06634+K07466+K10609+K10740+K10747+K10755+K10756+K10840+K10840	https:\\www.genome.jp\dbget-bin\www_bget?map03420
Fructose and mannose metabolism	ko00051	35 out of 3504 0.998858447488584%	334 out of 22967 1.45426046066095%	0.995771	1	Cluster-15967.17181;Cluster-15967.21733;Cluster-15967.8433;Cluster-15967.8655;Cluster-15967.28654;Cluster-15967.29945;Cluster-15967.30637;Cluster-15967.35354;Cluster-15967.3672;Cluster-15967.10143;Cluster-15967.43810;Cluster-15967.13557;Cluster-14999.0;Cluster-15967.27834;Cluster-15967.27953;Cluster-15967.36330;Cluster-15967.5205;Cluster-15967.6076;Cluster-15967.15894;Cluster-15967.19208;Cluster-…	K00008+K00008+K00844+K00847+K00850+K00850+K00850+K00850+K00850+K00850+K00850+K00850+K00863+K00895+K00895+K00895+K00895+K00895+K01623+K01623+K01623+K01623+K01623+K01805+K01840+K03841+K03841+K03841+K17742+K17742+K17742+K19355+K19355+K19355+K19355	https:\\www.genome.jp\dbget-bin\www_bget?map00051
beta-Alanine metabolism	ko00410	25 out of 3504 0.713470319634703%	255 out of 22967 1.11028867505551%	0.996018	1	Cluster-15967.15969;Cluster-15967.2676;Cluster-15967.37674;Cluster-15967.39685;Cluster-15967.4889;Cluster-15967.7052;Cluster-8062.0;Cluster-15967.23763;Cluster-15967.17990;Cluster-15967.18078;Cluster-15967.2045;Cluster-15007.0;Cluster-15967.35149;Cluster-15889.0;Cluster-15967.6658;Cluster-15967.11124;Cluster-15967.27865;Cluster-15967.10271;Cluster-15967.20320;Cluster-15967.29658;Cluster-15967.917…	K00128+K00128+K00128+K00128+K00128+K00128+K00128+K00207+K00276+K00276+K00276+K00276+K00276+K00276+K00276+K00276+K01431+K01464+K05605+K05605+K05605+K05605+K05605+K13366+K17839	https:\\www.genome.jp\dbget-bin\www_bget?map00410
Metabolic pathways	ko01100	1441 out of 3504 41.1244292237443%	9911 out of 22967 43.1532198371577%	0.99605	1	Cluster-15967.19719;Cluster-15967.29509;Cluster-15293.0;Cluster-15967.35358;Cluster-15967.43115;Cluster-15967.17181;Cluster-15967.21733;Cluster-26504.0;Cluster-7496.0;Cluster-15967.23525;Cluster-15967.32671;Cluster-15967.14209;Cluster-15967.17574;Cluster-15967.1905;Cluster-15967.20704;Cluster-13556.0;Cluster-15967.27546;Cluster-15967.28788;Cluster-15967.3187;Cluster-4286.0;Cluster-15967.20338;Clu…	K00002+K00002+K00002+K00002+K00002+K00008+K00008+K00010+K00010+K00012+K00012+K00012+K00020+K00020+K00020+K00020+K00020+K00020+K00020+K00020+K00021+K00021+K00030+K00033+K00033+K00033+K00036+K00036+K00036+K00036+K00051+K00053+K00058+K00058+K00058+K00059+K00059+K00083+K00083+K00083+K00083+K00083+K00083+K00083+K00083+K00083+K00083+K00103+K00103+K00108+K00108+K00121+K00121+K00121+K00121+K00122+K00122+…	https:\\www.genome.jp\dbget-bin\www_bget?map01100
C5-Branched dibasic acid metabolism	ko00660	1 out of 3504 0.0285388127853881%	35 out of 22967 0.152392563242914%	0.996968	1	Cluster-15967.22813	K01653	https:\\www.genome.jp\dbget-bin\www_bget?map00660
Ribosome biogenesis in eukaryotes	ko03008	47 out of 3504 1.34132420091324%	438 out of 22967 1.90708407715418%	0.997746	1	Cluster-15967.18003;Cluster-15967.18996;Cluster-15967.28948;Cluster-15967.16694;Cluster-15967.16996;Cluster-15967.1763;Cluster-14572.0;Cluster-15967.27526;Cluster-15967.30012;Cluster-15155.0;Cluster-15967.35122;Cluster-15967.786;Cluster-15967.9710;Cluster-15967.12889;Cluster-15967.25848;Cluster-21843.0;Cluster-15967.28076;Cluster-15967.20200;Cluster-15967.23285;Cluster-15967.29208;Cluster-15967.3…	K03097+K03097+K03097+K06943+K06943+K06943+K06943+K06943+K06943+K06943+K06943+K06943+K06943+K06943+K07936+K07936+K14521+K14537+K14537+K14537+K14537+K14537+K14537+K14537+K14537+K14537+K14544+K14544+K14548+K14550+K14550+K14550+K14550+K14550+K14550+K14550+K14558+K14558+K14558+K14558+K14558+K14561+K14564+K14568+K14571+K14572+K14574	https:\\www.genome.jp\dbget-bin\www_bget?map03008
Taurine and hypotaurine metabolism	ko00430	2 out of 3504 0.0570776255707763%	52 out of 22967 0.226411808246615%	0.998123	1	Cluster-15967.1824;Cluster-15967.15659	K10712+K18592	https:\\www.genome.jp\dbget-bin\www_bget?map00430
alpha-Linolenic acid metabolism	ko00592	16 out of 3504 0.45662100456621%	190 out of 22967 0.827273914747246%	0.998294	1	Cluster-15967.11184;Cluster-15967.33922;Cluster-15967.8036;Cluster-15967.14621;Cluster-15967.7993;Cluster-15967.661;Cluster-15967.18857;Cluster-15967.5431;Cluster-12838.0;Cluster-15967.18072;Cluster-15967.23373;Cluster-15967.28299;Cluster-15967.46242;Cluster-15967.6995;Cluster-15967.7992;Cluster-19795.0	K00454+K05894+K05894+K05894+K08241+K10526+K10528+K10529+K16818+K16818+K16818+K16818+K16818+K16818+K16818+K16818	https:\\www.genome.jp\dbget-bin\www_bget?map00592
Lysine biosynthesis	ko00300	2 out of 3504 0.0570776255707763%	53 out of 22967 0.230765881482127%	0.998382	1	Cluster-15967.31716;Cluster-15967.35335	K12524+K12524	https:\\www.genome.jp\dbget-bin\www_bget?map00300
N-Glycan biosynthesis	ko00510	10 out of 3504 0.285388127853881%	137 out of 22967 0.596508033265119%	0.998457	1	Cluster-15967.15962;Cluster-15967.6437;Cluster-15967.32763;Cluster-15967.35164;Cluster-15967.8863;Cluster-14549.0;Cluster-15967.9512;Cluster-15967.11055;Cluster-15967.39930;Cluster-15967.27277	K00729+K01001+K03842+K03842+K03844+K07441+K07441+K07441+K09659+K12668	https:\\www.genome.jp\dbget-bin\www_bget?map00510
Limonene and pinene degradation	ko00903	7 out of 3504 0.199771689497717%	111 out of 22967 0.483302129141812%	0.998881	1	Cluster-15967.15969;Cluster-15967.2676;Cluster-15967.37674;Cluster-15967.39685;Cluster-15967.4889;Cluster-15967.7052;Cluster-8062.0	K00128+K00128+K00128+K00128+K00128+K00128+K00128	https:\\www.genome.jp\dbget-bin\www_bget?map00903
Endocytosis	ko04144	91 out of 3504 2.59703196347032%	788 out of 22967 3.43100970958332%	0.999017	1	Cluster-15967.8552;Cluster-17625.0;Cluster-15967.17036;Cluster-15967.21044;Cluster-15967.31232;Cluster-15967.35803;Cluster-15967.37377;Cluster-15967.47687;Cluster-15967.7046;Cluster-15967.7270;Cluster-15967.8008;Cluster-15967.11026;Cluster-15967.14625;Cluster-15967.1665;Cluster-15967.2744;Cluster-15967.27776;Cluster-15967.31280;Cluster-15967.35421;Cluster-15967.551;Cluster-15967.11549;Cluster-159…	K00889+K00889+K01115+K01115+K01115+K01115+K01115+K01115+K01115+K01115+K01115+K01115+K01115+K01528+K01528+K01528+K01528+K01528+K01528+K01528+K03283+K03283+K03283+K03283+K03283+K03283+K03283+K03283+K03283+K03283+K03283+K03283+K03283+K03283+K03283+K03283+K03283+K03283+K03283+K03283+K03283+K03283+K03283+K03283+K03283+K03283+K03283+K03283+K03283+K04646+K05757+K05758+K07889+K07889+K07897+K07897+K07904+…	https:\\www.genome.jp\dbget-bin\www_bget?map04144
Pantothenate and CoA biosynthesis	ko00770	18 out of 3504 0.513698630136986%	217 out of 22967 0.944833892106065%	0.999263	1	Cluster-15967.8110;Cluster-15967.15969;Cluster-15967.2676;Cluster-15967.37674;Cluster-15967.39685;Cluster-15967.4889;Cluster-15967.7052;Cluster-8062.0;Cluster-15967.23763;Cluster-15967.5075;Cluster-15967.5390;Cluster-15967.14529;Cluster-15967.27865;Cluster-15967.10271;Cluster-15967.31028;Cluster-15967.22813;Cluster-15967.46113;Cluster-15967.16486	K00053+K00128+K00128+K00128+K00128+K00128+K00128+K00128+K00207+K00826+K00826+K00826+K01431+K01464+K01513+K01653+K09680+K17839	https:\\www.genome.jp\dbget-bin\www_bget?map00770
Various types of N-glycan biosynthesis	ko00513	8 out of 3504 0.228310502283105%	125 out of 22967 0.544259154438978%	0.999291	1	Cluster-15967.32763;Cluster-15967.35164;Cluster-15967.8863;Cluster-14549.0;Cluster-15967.9512;Cluster-15967.11055;Cluster-15967.27277;Cluster-15967.18948	K03842+K03842+K03844+K07441+K07441+K07441+K12668+K14412	https:\\www.genome.jp\dbget-bin\www_bget?map00513
Spliceosome	ko03040	100 out of 3504 2.85388127853881%	880 out of 22967 3.8315844472504%	0.99971	1	Cluster-15967.15313;Cluster-15967.1566;Cluster-15967.18219;Cluster-15967.19564;Cluster-15967.21048;Cluster-15967.22104;Cluster-15967.22237;Cluster-15967.25773;Cluster-15967.25909;Cluster-15967.2664;Cluster-15967.27316;Cluster-15967.32754;Cluster-15967.33005;Cluster-15967.33888;Cluster-15967.35314;Cluster-15967.3847;Cluster-15967.39591;Cluster-15967.43948;Cluster-15967.43960;Cluster-15967.44996;Cl…	K03283+K03283+K03283+K03283+K03283+K03283+K03283+K03283+K03283+K03283+K03283+K03283+K03283+K03283+K03283+K03283+K03283+K03283+K03283+K03283+K03283+K03283+K03283+K03283+K03283+K03283+K03283+K03283+K03283+K11094+K11094+K11094+K12626+K12741+K12741+K12741+K12741+K12741+K12741+K12812+K12818+K12818+K12818+K12818+K12818+K12818+K12818+K12818+K12818+K12818+K12818+K12818+K12818+K12818+K12818+K12818+K12818+…	https:\\www.genome.jp\dbget-bin\www_bget?map03040
2-Oxocarboxylic acid metabolism	ko01210	27 out of 3504 0.770547945205479%	307 out of 22967 1.33670048330213%	0.999739	1	Cluster-15967.22005;Cluster-15967.8110;Cluster-15967.5075;Cluster-15967.5390;Cluster-15967.14529;Cluster-15967.27266;Cluster-15967.24423;Cluster-15967.33180;Cluster-15967.37993;Cluster-15967.4910;Cluster-15967.5411;Cluster-21283.0;Cluster-15967.42808;Cluster-15967.22813;Cluster-15967.39588;Cluster-15967.36187;Cluster-15967.13893;Cluster-15967.23783;Cluster-15967.24265;Cluster-15967.26533;Cluster-…	K00030+K00053+K00826+K00826+K00826+K01438+K01647+K01647+K01647+K01647+K01647+K01647+K01649+K01653+K01681+K01702+K11820+K14272+K14272+K14272+K14272+K14272+K14454+K14454+K14455+K14677+K14682	https:\\www.genome.jp\dbget-bin\www_bget?map01210
Basal transcription factors	ko03022	12 out of 3504 0.342465753424658%	178 out of 22967 0.775025035921104%	0.999844	1	Cluster-15967.23147;Cluster-15967.47833;Cluster-15967.49173;Cluster-15967.8125;Cluster-22162.0;Cluster-15967.911;Cluster-15967.18017;Cluster-15967.30886;Cluster-15967.42226;Cluster-15967.15776;Cluster-15967.24230;Cluster-15967.39287	K03122+K03122+K03122+K03122+K03122+K03124+K03128+K03134+K03134+K06634+K06634+K06634	https:\\www.genome.jp\dbget-bin\www_bget?map03022
Ubiquitin mediated proteolysis	ko04120	65 out of 3504 1.85502283105023%	625 out of 22967 2.72129577219489%	0.999865	1	Cluster-15967.18206;Cluster-15967.27129;Cluster-15967.47674;Cluster-15967.49856;Cluster-15967.37264;Cluster-15967.29575;Cluster-15967.9446;Cluster-15967.28915;Cluster-15967.29038;Cluster-15967.43949;Cluster-15967.8813;Cluster-15967.1465;Cluster-15967.29565;Cluster-15967.30203;Cluster-15967.46394;Cluster-15967.46395;Cluster-15967.12381;Cluster-15967.11203;Cluster-15967.6702;Cluster-15967.28096;Clu…	K02927+K02927+K02927+K02927+K02977+K03094+K03094+K03178+K03347+K03347+K03347+K03351+K03357+K03363+K03363+K03363+K03363+K03364+K03875+K04506+K04506+K04506+K06688+K06688+K06688+K06688+K06688+K06688+K06688+K06688+K08770+K08770+K08770+K08770+K08770+K08770+K08770+K09561+K10143+K10144+K10144+K10144+K10144+K10260+K10260+K10260+K10260+K10260+K10573+K10573+K10581+K10581+K10583+K10589+K10589+K10589+K10591+…	https:\\www.genome.jp\dbget-bin\www_bget?map04120
Propanoate metabolism	ko00640	19 out of 3504 0.542237442922374%	245 out of 22967 1.0667479427004%	0.999871	1	Cluster-15967.16720;Cluster-19525.0;Cluster-15967.7812;Cluster-11830.0;Cluster-15967.36073;Cluster-15967.48847;Cluster-15967.20320;Cluster-15967.29658;Cluster-15967.9177;Cluster-15967.9633;Cluster-22359.0;Cluster-15967.15625;Cluster-15967.17496;Cluster-15967.20273;Cluster-15967.20991;Cluster-15967.21265;Cluster-15967.21370;Cluster-15967.42495;Cluster-15967.14060	K00166+K00382+K01895+K01895+K01899+K01900+K05605+K05605+K05605+K05605+K05605+K09699+K11262+K11262+K11262+K11262+K11262+K11262+K11262	https:\\www.genome.jp\dbget-bin\www_bget?map00640
Proteasome	ko03050	30 out of 3504 0.856164383561644%	344 out of 22967 1.49780119301607%	0.999897	1	Cluster-15967.36262;Cluster-15967.36845;Cluster-15967.37961;Cluster-15967.22631;Cluster-15967.28154;Cluster-15967.33763;Cluster-15967.45399;Cluster-15967.46477;Cluster-15967.7619;Cluster-15967.1109;Cluster-15967.12611;Cluster-15967.9586;Cluster-15967.38284;Cluster-15967.20619;Cluster-29390.0;Cluster-15967.15011;Cluster-15967.16217;Cluster-12668.0;Cluster-15967.17444;Cluster-15967.17647;Cluster-15…	K02725+K02725+K02728+K03029+K03029+K03029+K03029+K03029+K03029+K03029+K03029+K03030+K03033+K03038+K03038+K03063+K03063+K03063+K03063+K03063+K03063+K03063+K03063+K03063+K03063+K03063+K03063+K06699+K06699+K11599	https:\\www.genome.jp\dbget-bin\www_bget?map03050
Alanine, aspartate and glutamate metabolism	ko00250	26 out of 3504 0.742009132420091%	320 out of 22967 1.39330343536378%	0.999959	1	Cluster-18673.0;Cluster-15967.1680;Cluster-15967.4546;Cluster-15967.44450;Cluster-15967.20607;Cluster-15967.37093;Cluster-15967.19832;Cluster-15967.15719;Cluster-15967.29025;Cluster-15967.17304;Cluster-15967.21792;Cluster-15967.21857;Cluster-15967.9363;Cluster-15967.12379;Cluster-15967.9077;Cluster-15967.4366;Cluster-15967.45243;Cluster-15967.47644;Cluster-15967.23783;Cluster-15967.24265;Cluster-…	K00135+K00262+K00264+K00764+K00820+K00820+K00827+K00830+K00830+K01915+K01915+K01915+K01915+K01915+K01956+K13051+K13566+K13566+K14272+K14272+K14272+K14272+K14272+K14454+K14454+K14455	https:\\www.genome.jp\dbget-bin\www_bget?map00250
Aminoacyl-tRNA biosynthesis	ko00970	20 out of 3504 0.570776255707763%	269 out of 22967 1.17124570035268%	0.999968	1	Cluster-15967.33223;Cluster-15967.35023;Cluster-15967.37268;Cluster-23338.0;Cluster-15967.10401;Cluster-15967.22021;Cluster-26254.0;Cluster-26407.0;Cluster-27332.0;Cluster-2855.0;Cluster-15967.20052;Cluster-15967.27694;Cluster-15967.6498;Cluster-15967.24297;Cluster-15967.13799;Cluster-15967.15528;Cluster-4489.0;Cluster-15967.11765;Cluster-15967.24644;Cluster-15967.7559	K01867+K01867+K01867+K01868+K01869+K01870+K01870+K01870+K01870+K01870+K01872+K01874+K01881+K01893+K01893+K02433+K02433+K02433+K02434+K04567	https:\\www.genome.jp\dbget-bin\www_bget?map00970
Carbon metabolism	ko01200	188 out of 3504 5.36529680365297%	1588 out of 22967 6.91426829799277%	0.999978	1	Cluster-15967.22005;Cluster-15967.14950;Cluster-15967.1943;Cluster-15967.22568;Cluster-15967.29252;Cluster-15967.40590;Cluster-15967.10628;Cluster-19225.0;Cluster-15967.14634;Cluster-15967.26741;Cluster-19412.0;Cluster-15967.11846;Cluster-15967.33499;Cluster-15967.6329;Cluster-15967.11562;Cluster-15967.12373;Cluster-15967.33297;Cluster-15967.34781;Cluster-15967.45414;Cluster-15967.38420;Cluster-1…	K00030+K00033+K00033+K00033+K00036+K00036+K00036+K00036+K00051+K00058+K00058+K00058+K00121+K00121+K00121+K00121+K00122+K00122+K00122+K00131+K00134+K00134+K00134+K00134+K00134+K00134+K00164+K00234+K00234+K00235+K00281+K00281+K00281+K00281+K00281+K00281+K00281+K00297+K00297+K00382+K00600+K00600+K00600+K00600+K00600+K00600+K00600+K00600+K00600+K00600+K00600+K00600+K00605+K00605+K00605+K00615+K00615+…	https:\\www.genome.jp\dbget-bin\www_bget?map01200
Butanoate metabolism	ko00650	8 out of 3504 0.228310502283105%	158 out of 22967 0.687943571210868%	0.999986	1	Cluster-18673.0;Cluster-15967.30571;Cluster-15967.25485;Cluster-15967.38939;Cluster-15967.12026;Cluster-15967.22813;Cluster-15967.26880;Cluster-15967.41096	K00135+K01640+K01641+K01641+K01641+K01653+K01907+K01913	https:\\www.genome.jp\dbget-bin\www_bget?map00650
Biosynthesis of unsaturated fatty acids	ko01040	10 out of 3504 0.285388127853881%	180 out of 22967 0.783733182392128%	0.999987	1	Cluster-20926.0;Cluster-6728.0;Cluster-20754.0;Cluster-21068.0;Cluster-27450.0;Cluster-15967.41539;Cluster-18324.0;Cluster-15967.15900;Cluster-15967.45406;Cluster-15967.22304	K00507+K00507+K03921+K03921+K10246+K10249+K10249+K10256+K10256+K10703	https:\\www.genome.jp\dbget-bin\www_bget?map01040
Glycerolipid metabolism	ko00561	43 out of 3504 1.22716894977169%	481 out of 22967 2.09430922628119%	0.999988	1	Cluster-15967.19719;Cluster-15967.29509;Cluster-15293.0;Cluster-15967.35358;Cluster-15967.43115;Cluster-15967.15969;Cluster-15967.2676;Cluster-15967.37674;Cluster-15967.39685;Cluster-15967.4889;Cluster-15967.7052;Cluster-8062.0;Cluster-15967.16233;Cluster-15967.16939;Cluster-15967.17979;Cluster-15967.18019;Cluster-15967.19116;Cluster-15967.2075;Cluster-15967.21347;Cluster-15967.23972;Cluster-1596…	K00002+K00002+K00002+K00002+K00002+K00128+K00128+K00128+K00128+K00128+K00128+K00128+K00679+K00679+K00679+K00679+K00679+K00679+K00679+K00679+K00679+K00679+K00679+K00679+K00679+K00679+K00679+K00679+K00863+K00901+K00901+K01054+K01054+K01054+K09480+K09480+K09480+K13506+K13508+K13508+K13509+K13513+K15728	https:\\www.genome.jp\dbget-bin\www_bget?map00561
Peroxisome	ko04146	56 out of 3504 1.59817351598174%	589 out of 22967 2.56454913571646%	0.999988	1	Cluster-15967.44385;Cluster-12617.0;Cluster-15967.15719;Cluster-15967.29025;Cluster-15967.30571;Cluster-15967.15535;Cluster-15967.17701;Cluster-15967.21668;Cluster-15967.24890;Cluster-15967.26080;Cluster-15967.34752;Cluster-15967.36532;Cluster-15967.39006;Cluster-15967.13690;Cluster-15967.14169;Cluster-15967.16075;Cluster-15967.17521;Cluster-15967.21776;Cluster-15967.23150;Cluster-15967.25882;Clu…	K00477+K00624+K00830+K00830+K01640+K01897+K01897+K01897+K01897+K01897+K01897+K01897+K01897+K01897+K01897+K03781+K03781+K03781+K03781+K03781+K03781+K03781+K03781+K03781+K03781+K03781+K03781+K03781+K04564+K04564+K04565+K04565+K04565+K08726+K08726+K08726+K08726+K08726+K08726+K11147+K11187+K11187+K11517+K11517+K13338+K13338+K13344+K13347+K13347+K13347+K13347+K13348+K13348+K13348+K13354+K13356	https:\\www.genome.jp\dbget-bin\www_bget?map04146
Fatty acid metabolism	ko01212	38 out of 3504 1.08447488584475%	441 out of 22967 1.92014629686071%	0.99999	1	Cluster-15967.25288;Cluster-9752.0;Cluster-15967.6340;Cluster-20926.0;Cluster-6728.0;Cluster-15967.19023;Cluster-10633.0;Cluster-15967.20239;Cluster-15967.44582;Cluster-15967.9798;Cluster-15967.15535;Cluster-15967.17701;Cluster-15967.21668;Cluster-15967.24890;Cluster-15967.26080;Cluster-15967.34752;Cluster-15967.36532;Cluster-15967.39006;Cluster-15967.13690;Cluster-15967.14169;Cluster-20754.0;Clu…	K00059+K00059+K00208+K00507+K00507+K00648+K00665+K01074+K01074+K01074+K01897+K01897+K01897+K01897+K01897+K01897+K01897+K01897+K01897+K01897+K03921+K03921+K09458+K09458+K10246+K10249+K10249+K10256+K10256+K10703+K11262+K11262+K11262+K11262+K11262+K11262+K11262+K18660	https:\\www.genome.jp\dbget-bin\www_bget?map01212
Protein processing in endoplasmic reticulum	ko04141	105 out of 3504 2.99657534246575%	1009 out of 22967 4.39325989463143%	0.999998	1	Cluster-15967.22991;Cluster-15967.3749;Cluster-15967.43044;Cluster-15967.6203;Cluster-26572.0;Cluster-15967.12667;Cluster-15967.14665;Cluster-15967.29575;Cluster-15967.9446;Cluster-15967.15313;Cluster-15967.1566;Cluster-15967.18219;Cluster-15967.19564;Cluster-15967.21048;Cluster-15967.22104;Cluster-15967.22237;Cluster-15967.25773;Cluster-15967.25909;Cluster-15967.2664;Cluster-15967.27316;Cluster-…	K01456+K01456+K01456+K01456+K01456+K01456+K01456+K03094+K03094+K03283+K03283+K03283+K03283+K03283+K03283+K03283+K03283+K03283+K03283+K03283+K03283+K03283+K03283+K03283+K03283+K03283+K03283+K03283+K03283+K03283+K03283+K03283+K03283+K03283+K03283+K03283+K03283+K03283+K03347+K03347+K03347+K04079+K04079+K04079+K04079+K04079+K04079+K04079+K04079+K04079+K04079+K04374+K04374+K07953+K07953+K07953+K07953+…	https:\\www.genome.jp\dbget-bin\www_bget?map04141
Lysine degradation	ko00310	13 out of 3504 0.371004566210046%	244 out of 22967 1.06239386946488%	1	1	Cluster-15967.15969;Cluster-15967.2676;Cluster-15967.37674;Cluster-15967.39685;Cluster-15967.4889;Cluster-15967.7052;Cluster-8062.0;Cluster-18673.0;Cluster-19525.0;Cluster-15967.37006;Cluster-15967.12759;Cluster-15967.27355;Cluster-15967.13626	K00128+K00128+K00128+K00128+K00128+K00128+K00128+K00135+K00382+K00658+K14157+K15588+K18826	https:\\www.genome.jp\dbget-bin\www_bget?map00310
Autophagy - other	ko04136	3 out of 3504 0.0856164383561644%	129 out of 22967 0.561675447381025%	1	1	Cluster-15967.27027;Cluster-15967.25527;Cluster-15967.29178	K08334+K08341+K08343	https:\\www.genome.jp\dbget-bin\www_bget?map04136
Fatty acid degradation	ko00071	27 out of 3504 0.770547945205479%	413 out of 22967 1.79823224626638%	1	1	Cluster-15967.33499;Cluster-15967.6329;Cluster-15967.11562;Cluster-15967.12373;Cluster-15967.15969;Cluster-15967.2676;Cluster-15967.37674;Cluster-15967.39685;Cluster-15967.4889;Cluster-15967.7052;Cluster-8062.0;Cluster-15967.15535;Cluster-15967.17701;Cluster-15967.21668;Cluster-15967.24890;Cluster-15967.26080;Cluster-15967.34752;Cluster-15967.36532;Cluster-15967.39006;Cluster-15967.13690;Cluster-…	K00121+K00121+K00121+K00121+K00128+K00128+K00128+K00128+K00128+K00128+K00128+K01897+K01897+K01897+K01897+K01897+K01897+K01897+K01897+K01897+K01897+K13953+K13953+K13953+K13953+K15401+K20495	https:\\www.genome.jp\dbget-bin\www_bget?map00071
mRNA surveillance pathway	ko03015	28 out of 3504 0.799086757990868%	459 out of 22967 1.99851961509993%	1	1	Cluster-15967.11413;Cluster-15967.3206;Cluster-15967.25888;Cluster-15967.15916;Cluster-15967.5102;Cluster-2086.0;Cluster-15967.44683;Cluster-25960.0;Cluster-15967.31633;Cluster-15967.14692;Cluster-15967.18612;Cluster-15967.25705;Cluster-15967.25706;Cluster-15967.33513;Cluster-15967.37173;Cluster-15967.44507;Cluster-26547.0;Cluster-2769.0;Cluster-15967.20983;Cluster-15967.24727;Cluster-15967.24914…	K03267+K04354+K11583+K11584+K11584+K12812+K12877+K12881+K12882+K13126+K13126+K13126+K13126+K13126+K13126+K13126+K13126+K13126+K14376+K14376+K14376+K14376+K14399+K14411+K14411+K14411+K15542+K15542	https:\\www.genome.jp\dbget-bin\www_bget?map03015
RNA transport	ko03013	57 out of 3504 1.62671232876712%	757 out of 22967 3.29603343928245%	1	1	Cluster-15967.11257;Cluster-15967.30238;Cluster-15967.30456;Cluster-15967.30457;Cluster-15967.30673;Cluster-15967.33205;Cluster-15967.3420;Cluster-15967.47134;Cluster-15967.47135;Cluster-15967.9155;Cluster-15967.12121;Cluster-15967.46857;Cluster-15967.32185;Cluster-15967.8596;Cluster-30507.0;Cluster-4413.9;Cluster-15967.20032;Cluster-15967.50298;Cluster-15967.19701;Cluster-15967.30638;Cluster-159…	K03113+K03231+K03231+K03231+K03231+K03231+K03231+K03231+K03231+K03231+K03236+K03250+K03251+K03252+K03257+K03257+K03259+K03259+K03754+K05019+K07936+K07936+K12812+K12877+K12879+K12879+K12881+K12882+K13126+K13126+K13126+K13126+K13126+K13126+K13126+K13126+K13126+K13151+K14292+K14292+K14292+K14292+K14292+K14297+K14300+K14300+K14300+K14300+K14300+K14301+K14301+K14308+K14308+K14308+K14309+K14319+K14319	https:\\www.genome.jp\dbget-bin\www_bget?map03013
Glycolysis / Gluconeogenesis	ko00010	77 out of 3504 2.19748858447489%	966 out of 22967 4.20603474550442%	1	1	Cluster-15967.19719;Cluster-15967.29509;Cluster-15293.0;Cluster-15967.35358;Cluster-15967.43115;Cluster-15967.33499;Cluster-15967.6329;Cluster-15967.11562;Cluster-15967.12373;Cluster-15967.15969;Cluster-15967.2676;Cluster-15967.37674;Cluster-15967.39685;Cluster-15967.4889;Cluster-15967.7052;Cluster-8062.0;Cluster-15967.38420;Cluster-15967.23999;Cluster-15967.2837;Cluster-15967.33711;Cluster-15967…	K00002+K00002+K00002+K00002+K00002+K00121+K00121+K00121+K00121+K00128+K00128+K00128+K00128+K00128+K00128+K00128+K00131+K00134+K00134+K00134+K00134+K00134+K00134+K00382+K00844+K00850+K00850+K00850+K00850+K00850+K00850+K00850+K00850+K00873+K00873+K00895+K00895+K00895+K00895+K00895+K00927+K00927+K00927+K00927+K00927+K01006+K01006+K01006+K01568+K01610+K01610+K01623+K01623+K01623+K01623+K01623+K01689+…	https:\\www.genome.jp\dbget-bin\www_bget?map00010
Citrate cycle (TCA cycle)	ko00020	20 out of 3504 0.570776255707763%	427 out of 22967 1.85918927156355%	1	1	Cluster-15967.22005;Cluster-15967.185;Cluster-15967.40427;Cluster-22882.0;Cluster-17313.0;Cluster-19525.0;Cluster-15967.37006;Cluster-15967.50076;Cluster-15967.987;Cluster-15967.24423;Cluster-15967.33180;Cluster-15967.37993;Cluster-15967.4910;Cluster-15967.5411;Cluster-21283.0;Cluster-15967.21204;Cluster-2811.0;Cluster-15967.39588;Cluster-15967.36073;Cluster-15967.48847	K00030+K00164+K00234+K00234+K00235+K00382+K00658+K01610+K01610+K01647+K01647+K01647+K01647+K01647+K01647+K01648+K01648+K01681+K01899+K01900	https:\\www.genome.jp\dbget-bin\www_bget?map00020
Pyruvate metabolism	ko00620	38 out of 3504 1.08447488584475%	616 out of 22967 2.68210911307528%	1	1	Cluster-15967.14634;Cluster-15967.15969;Cluster-15967.2676;Cluster-15967.37674;Cluster-15967.39685;Cluster-15967.4889;Cluster-15967.7052;Cluster-8062.0;Cluster-19525.0;Cluster-15967.33236;Cluster-15967.5967;Cluster-15967.21819;Cluster-15967.27842;Cluster-15967.10872;Cluster-15967.16583;Cluster-15967.26487;Cluster-15967.26990;Cluster-15967.11449;Cluster-15967.50076;Cluster-15967.987;Cluster-15967.…	K00051+K00128+K00128+K00128+K00128+K00128+K00128+K00128+K00382+K00873+K00873+K01006+K01006+K01006+K01595+K01595+K01595+K01595+K01610+K01610+K01638+K01649+K01759+K01759+K01759+K01759+K01759+K01759+K01895+K01895+K01913+K11262+K11262+K11262+K11262+K11262+K11262+K11262	https:\\www.genome.jp\dbget-bin\www_bget?map00620
Oxidative phosphorylation	ko00190	58 out of 3504 1.65525114155251%	862 out of 22967 3.75321112901119%	1	1	Cluster-15967.40427;Cluster-22882.0;Cluster-17313.0;Cluster-15967.43515;Cluster-15967.22961;Cluster-15967.17063;Cluster-15967.30769;Cluster-15967.10622;Cluster-15967.9715;Cluster-15967.20119;Cluster-15967.20856;Cluster-15967.24154;Cluster-15967.24307;Cluster-15967.26426;Cluster-15967.30334;Cluster-15967.31221;Cluster-15967.3538;Cluster-15967.36535;Cluster-15967.40901;Cluster-15967.42880;Cluster-1…	K00234+K00234+K00235+K00411+K00412+K01507+K01507+K01507+K01507+K01535+K01535+K01535+K01535+K01535+K01535+K01535+K01535+K01535+K01535+K01535+K01535+K01535+K01535+K01535+K02108+K02109+K02112+K02113+K02113+K02115+K02126+K02132+K02132+K02132+K02133+K02133+K02140+K02140+K02146+K02256+K02261+K02262+K02265+K02266+K03878+K03879+K03881+K03883+K03937+K03942+K03943+K03945+K03945+K03953+K03955+K05573+K05573+…	https:\\www.genome.jp\dbget-bin\www_bget?map00190
Ribosome	ko03010	154 out of 3504 4.39497716894977%	2020 out of 22967 8.79522793573388%	1	1	Cluster-15967.22641;Cluster-19457.0;Cluster-15967.2908;Cluster-15967.32892;Cluster-15967.41308;Cluster-16223.0;Cluster-15967.25529;Cluster-15967.42928;Cluster-15967.36633;Cluster-15967.8701;Cluster-18057.0;Cluster-19592.0;Cluster-15967.4273;Cluster-15967.43506;Cluster-15967.14898;Cluster-15967.1783;Cluster-15967.39155;Cluster-22788.0;Cluster-15967.31530;Cluster-15967.46587;Cluster-15967.25824;Clu…	K02864+K02865+K02866+K02866+K02866+K02866+K02867+K02868+K02870+K02871+K02872+K02872+K02873+K02875+K02876+K02876+K02877+K02877+K02879+K02880+K02881+K02881+K02881+K02882+K02883+K02885+K02885+K02885+K02885+K02885+K02886+K02889+K02893+K02894+K02895+K02896+K02898+K02898+K02898+K02898+K02899+K02901+K02904+K02904+K02905+K02906+K02908+K02909+K02911+K02912+K02916+K02916+K02920+K02921+K02921+K02922+K02923+…	https:\\www.genome.jp\dbget-bin\www_bget?map03010
