# Supplementary material for: Integrated Metabolome and Transcriptome Analyses Reveal Dissimilarities in the Anthocyanin Synthesis Pathway Between Different Developmental Leaf Color Transitions in Hopea hainanensis (Dipterocarpaceae)
Source: Front Plant Sci. 2022 Mar 3;13:830413. doi: 10.3389/fpls.2022.830413 (PMC8928120; doi:10.3389/fpls.2022.830413)
Supplement: Supplementary file 11 [file Table_11.XLSX]

## Sheet: Sheet2
Table S11. DEGs related to anthocyanin biosynthesis
Gene	ID	GL-1_fpkm	GL-2_fpkm	GL-3_fpkm	GU-1_fpkm	GU-2_fpkm	GU-3_fpkm	RL-1_fpkm	RL-2_fpkm	RL-3_fpkm	RU-1_fpkm	RU-2_fpkm	RU-3_fpkm	GL-1_count	GL-2_count	GL-3_count	GU-1_count	GU-2_count	GU-3_count	RL-1_count	RL-2_count	RL-3_count	RU-1_count	RU-2_count	RU-3_count	KEGG	NR	Tremble	KOG	GO	Pfam	Swissprot
CHS	Cluster-15967.17849	65.12	60.84	59.07	25.54	47.56	29.22	43.92	38.04	43.45	1427.55	1241.11	1255.85	527	491	551	218	398	241	373	297	347	12117	13470	9805	K00660 chalcone synthase [EC:2.3.1.74] | (RefSeq) chalcone synthase 1 (A)	chalcone synthase 1 [Hevea brasiliensis]	SubName: Full=Uncharacterized protein {ECO:0000313|EMBL:OAY55390.1};	--	GO:0016210,naringenin-chalcone synthase activity; GO:0009813,flavonoid biosynthetic process	Chalcone and stilbene synthases, N-terminal domain	RecName: Full=Chalcone synthase 2; EC=2.3.1.74; AltName: Full=Naringenin-chalcone synthase 2;
CHS	Cluster-15967.18197	90.15	82.09	101.17	34.54	50.06	29.88	76.69	75.62	64.91	1413.23	1540.84	1519.35	1158	1055	1491	470	671	391	1034	945	823	18949	26601	18957	K00660 chalcone synthase [EC:2.3.1.74] | (RefSeq) chalcone synthase 1 (A)	chalcone synthase 1 [Triadica sebifera]	SubName: Full=Chalcone synthase 1 {ECO:0000313|EMBL:ARW29605.1};	--	GO:0016210,naringenin-chalcone synthase activity; GO:0009813,flavonoid biosynthetic process	Chalcone and stilbene synthases, N-terminal domain	RecName: Full=Chalcone synthase; EC=2.3.1.74; AltName: Full=Naringenin-chalcone synthase;
CHS	Cluster-15967.18635	241.19	219.07	274.23	48.13	50.04	44.52	208.53	184.12	174.43	1028.46	1006.67	859.96	605	537	814	124	123	114	548	424	431	2779	3342	1998	K00660 chalcone synthase [EC:2.3.1.74] | (RefSeq) chalcone synthase 1 (A)	chalcone synthase, partial [Trifolium pratense]	SubName: Full=Chalcone synthase {ECO:0000313|EMBL:CAA10131.1}; EC=2.3.1.74 {ECO:0000313|EMBL:CAA10131.1};	--	GO:0016210,naringenin-chalcone synthase activity; GO:0009813,flavonoid biosynthetic process	Chalcone and stilbene synthases, C-terminal domain	RecName: Full=Chalcone synthase 2; EC=2.3.1.74; AltName: Full=Naringenin-chalcone synthase 2;
C4H	Cluster-15967.18564	161.07	147.07	151.74	166.05	228.18	164.59	170.68	164.42	121.65	972.01	1118.07	1035.01	1677	1530	1816	1828	2470	1746	1865	1660	1250	10584	15632	10439	K00487 trans-cinnamate 4-monooxygenase [EC:1.14.13.11] | (RefSeq) trans-cinnamate 4-monooxygenase (A)	trans-cinnamate 4-monooxygenase [Jatropha curcas]	SubName: Full=Uncharacterized protein {ECO:0000313|EMBL:KDP45711.1};	Cytochrome P450 CYP2 subfamily	GO:0020037,heme binding; GO:0005506,iron ion binding; GO:0016710,trans-cinnamate 4-monooxygenase activity	Cytochrome P450	RecName: Full=Trans-cinnamate 4-monooxygenase; EC=1.14.13.11; AltName: Full=Cinnamic acid 4-hydroxylase; Short=C4H; Short=CA4H; AltName: Full=Cytochrome P450 73; AltName: Full=Cytochrome P450C4H;
CHS	Cluster-15967.17846	9.43	8.3	8.28	20.3	34.76	19.5	10.68	8.72	8.52	894.71	972.58	958.04	74	65	75	168	282	156	88	66	66	7370	10238	7252	K00660 chalcone synthase [EC:2.3.1.74] | (RefSeq) chalcone synthase 1-like (A)	chalcone synthase 1-like [Gossypium hirsutum]	SubName: Full=Chalcone synthase 1 {ECO:0000313|EMBL:KHF97262.1};	--	GO:0016210,naringenin-chalcone synthase activity; GO:0009813,flavonoid biosynthetic process	Chalcone and stilbene synthases, C-terminal domain	RecName: Full=Chalcone synthase; EC=2.3.1.74; AltName: Full=Naringenin-chalcone synthase;
F3H	Cluster-15967.17605	117.18	105.5	87.02	80.17	137.48	81.56	70.04	70.41	68.64	876.47	927.99	916.36	407	361	354	289	478	289	255	229	235	3245	4288	2996	K00475 naringenin 3-dioxygenase [EC:1.14.11.9] | (RefSeq) naringenin,2-oxoglutarate 3-dioxygenase (A)	flavonoid 3-hydroxylase [Rosa rugosa]	SubName: Full=Flavanone 3-hydroxylase {ECO:0000313|EMBL:ALR74723.1}; SubName: Full=Flavonoid 3-hydroxylase {ECO:0000313|EMBL:AKT71853.1};	Iron/ascorbate family oxidoreductases	GO:0031418,L-ascorbic acid binding; GO:0046872,metal ion binding; GO:0045486,naringenin 3-dioxygenase activity; GO:0009813,flavonoid biosynthetic process	non-haem dioxygenase in morphine synthesis N-terminal	RecName: Full=Naringenin,2-oxoglutarate 3-dioxygenase; EC=1.14.11.9 {ECO:0000250|UniProtKB:Q7XZQ7}; AltName: Full=FHT; AltName: Full=Flavanone-3-hydroxylase; Short=F3H;
ANS	Cluster-15967.18184	31.39	30.1	31.02	14.6	23.12	12.78	33.78	31.48	28.9	766.22	796.4	787.77	702	675	793	347	543	291	793	689	638	17824	23974	17196	K05277 leucoanthocyanidin dioxygenase [EC:1.14.11.19] | (RefSeq) leucoanthocyanidin dioxygenase-like (A)	leucoanthocyanidin dioxygenase-like [Durio zibethinus]	SubName: Full=Leucoanthocyanidin dioxygenase isoform 2 {ECO:0000313|EMBL:EOY24569.1};	Iron/ascorbate family oxidoreductases	GO:0031418,L-ascorbic acid binding; GO:0050589,leucocyanidin oxygenase activity; GO:0046872,metal ion binding; GO:0009718,anthocyanin-containing compound biosynthetic process	2OG-Fe(II) oxygenase superfamily	RecName: Full=Leucoanthocyanidin dioxygenase; Short=LDOX; Short=Leucocyanidin oxygenase; EC=1.14.11.19 {ECO:0000250|UniProtKB:Q96323}; AltName: Full=Anthocyanidin synthase; AltName: Full=Leucoanthocyanidin hydroxylase;
CHS	Cluster-15967.17071	201.69	184.56	192.45	40.31	52.16	39.12	188.98	180.93	148.27	726.15	753.78	703.6	5083	4667	5543	1080	1382	1004	5000	4467	3689	19028	25580	17323	K00660 chalcone synthase [EC:2.3.1.74] | (RefSeq) chalcone synthase 1 (A)	chalcone synthase 1 [Manihot esculenta]	SubName: Full=Uncharacterized protein {ECO:0000313|EMBL:OAY55390.1};	--	GO:0016210,naringenin-chalcone synthase activity; GO:0009813,flavonoid biosynthetic process	Chalcone and stilbene synthases, N-terminal domain	RecName: Full=Chalcone synthase J; EC=2.3.1.74; AltName: Full=Naringenin-chalcone synthase J;
C4H	Cluster-15967.18688	106.64	101.94	123.79	91.51	112.54	91.71	96.18	90.34	69.61	645.08	626.28	551.57	1670	1599	2221	1520	1844	1463	1581	1380	1076	10530	13191	8408	K00487 trans-cinnamate 4-monooxygenase [EC:1.14.13.11] | (RefSeq) trans-cinnamate 4-monooxygenase (A)	PREDICTED: trans-cinnamate 4-monooxygenase [Theobroma cacao]	SubName: Full=Cinnamate-4-hydroxylase {ECO:0000313|EMBL:EOY34708.1};	Cytochrome P450 CYP2 subfamily	GO:0020037,heme binding; GO:0005506,iron ion binding; GO:0016710,trans-cinnamate 4-monooxygenase activity	Cytochrome P450	RecName: Full=Trans-cinnamate 4-monooxygenase; EC=1.14.13.11; AltName: Full=Cinnamic acid 4-hydroxylase; Short=C4H; Short=CA4H; AltName: Full=Cytochrome P450 73; AltName: Full=Cytochrome P450C4H;
CHS	Cluster-15967.17297	131.19	126.67	119.9	26.25	33.92	27.52	135.4	123.01	104.72	550.99	640.01	604.32	2982	2888	3116	634	810	637	3231	2737	2350	13028	19585	13411	K00660 chalcone synthase [EC:2.3.1.74] | (RefSeq) chalcone synthase 1-like (A)	chalcone synthase [Hibiscus cannabinus]	SubName: Full=Chalcone synthase {ECO:0000313|EMBL:AIA22214.1};	--	GO:0016210,naringenin-chalcone synthase activity; GO:0009813,flavonoid biosynthetic process	Chalcone and stilbene synthases, N-terminal domain	RecName: Full=Chalcone synthase J; EC=2.3.1.74; AltName: Full=Naringenin-chalcone synthase J;
4CL	Cluster-15967.17391	34.15	36.16	31.01	51.62	83.11	46.43	36.2	31.89	28.04	447.78	484.19	487.45	728	773	756	1169	1860	1008	810	665	590	9932	13893	10140	K01904 4-coumarate--CoA ligase [EC:6.2.1.12] | (RefSeq) 4-coumarate--CoA ligase 2 (A)	4-coumarate--CoA ligase 2 [Jatropha curcas]	SubName: Full=Uncharacterized protein {ECO:0000313|EMBL:KDP36410.1};	Acyl-CoA synthetase	GO:0016207,4-coumarate-CoA ligase activity; GO:0005524,ATP binding; GO:0009698,phenylpropanoid metabolic process	AMP-binding enzyme	RecName: Full=4-coumarate--CoA ligase 1; Short=4CL 1; EC=6.2.1.12; AltName: Full=4-coumaroyl-CoA synthase 1;
PAL	Cluster-15967.18881	45.11	44.22	45.54	63.81	106.46	64.46	43.47	39.87	37.31	408.87	467.62	464.03	1461	1438	1684	2199	3631	2126	1478	1267	1193	13756	20402	14701	K10775 phenylalanine ammonia-lyase [EC:4.3.1.24] | (RefSeq) phenylalanine ammonia-lyase-like (A)	phenylalanine ammonia-lyase-like [Durio zibethinus]	SubName: Full=Lyase_aromatic domain-containing protein {ECO:0000313|EMBL:GAV62654.1};	Phenylalanine and histidine ammonia-lyase	GO:0005737,cytoplasm; GO:0045548,phenylalanine ammonia-lyase activity; GO:0009800,cinnamic acid biosynthetic process; GO:0006559,L-phenylalanine catabolic process	Aromatic amino acid lyase	RecName: Full=Phenylalanine ammonia-lyase; EC=4.3.1.24;
F3'H	Cluster-15967.19173	68.85	67.04	71.03	33.41	53.32	38.19	77.11	78.99	63.58	326.03	363.83	360.12	1393	1360	1644	718	1132	787	1638	1563	1270	6866	9908	7108	K05280 flavonoid 3'-monooxygenase [EC:1.14.13.21] | (RefSeq) flavonoid 3'-monooxygenase-like (A)	flavonoid 3'-monooxygenase-like [Durio zibethinus]	SubName: Full=Cytochrome P450 {ECO:0000313|EMBL:OMO53173.1};	Cytochrome P450 CYP2 subfamily	GO:0005789,endoplasmic reticulum membrane; GO:0016021,integral component of membrane; GO:0016711,flavonoid 3'-monooxygenase activity; GO:0020037,heme binding; GO:0005506,iron ion binding; GO:0009813,flavonoid biosynthetic process	Cytochrome P450	RecName: Full=Flavonoid 3'-monooxygenase; EC=1.14.13.21; AltName: Full=Cytochrome P450 75B2; AltName: Full=Flavonoid 3'-hydroxylase;
UFGT	Cluster-15967.17511	0.05	0.92	0.42	10.97	16.56	8.86	13.5	12.46	13.23	228.15	262.41	266.45	1	19	10	240	358	186	292	251	269	4892	7277	5356	K12930 anthocyanidin 3-O-glucosyltransferase [EC:2.4.1.115] | (RefSeq) anthocyanidin 3-O-glucosyltransferase 2-like (A)	PREDICTED: anthocyanidin 3-O-glucosyltransferase 2-like [Gossypium hirsutum]	RecName: Full=Glycosyltransferase {ECO:0000256|RuleBase:RU362057}; EC=2.4.1.- {ECO:0000256|RuleBase:RU362057};	UDP-glucuronosyl and UDP-glucosyl transferase	GO:0047213,anthocyanidin 3-O-glucosyltransferase activity; GO:0009718,anthocyanin-containing compound biosynthetic process; GO:0033485,cyanidin 3-O-glucoside biosynthetic process; GO:0033330,kaempferol O-glucoside biosynthetic process; GO:0033303,quercetin O-glucoside biosynthetic process	UDP-glucoronosyl and UDP-glucosyl transferase	RecName: Full=Anthocyanidin 3-O-glucosyltransferase 2; EC=2.4.1.115 {ECO:0000269|PubMed:9535914}; AltName: Full=Flavonol 3-O-glucosyltransferase; AltName: Full=UDP-glucose flavonoid 3-O-glucosyltransferase;
CHS	Cluster-15967.17658	1.54	1.81	1.22	2.83	4.88	4.32	1.26	1.5	1.84	182.01	155.11	156.5	22	26	20	43	73	63	19	21	26	2719	2987	2180	K00660 chalcone synthase [EC:2.3.1.74] | (RefSeq) chalcone synthase G-like (A)	Chalcone synthase 1 [Cajanus cajan]	SubName: Full=Chalcone synthase 1 {ECO:0000313|EMBL:KYP77364.1}; EC=2.3.1.74 {ECO:0000313|EMBL:KYP77364.1};	--	GO:0016210,naringenin-chalcone synthase activity; GO:0009813,flavonoid biosynthetic process	Chalcone and stilbene synthases, N-terminal domain	RecName: Full=Chalcone synthase; EC=2.3.1.74; AltName: Full=Naringenin-chalcone synthase;
FLS	Cluster-15967.17085	30.18	31.36	31.41	9.08	11.94	6.48	38.08	36.45	28.76	175.72	207.31	206.86	576	600	686	184	239	126	763	680	542	3492	5325	3850	K05278 flavonol synthase [EC:1.14.11.23] | (RefSeq) flavonol synthase/flavanone 3-hydroxylase (A)	flavonol synthase/flavanone 3-hydroxylase-like [Herrania umbratica]	SubName: Full=Flavonol synthase {ECO:0000313|EMBL:EOY16220.1};	Iron/ascorbate family oxidoreductases	GO:0005737,cytoplasm; GO:0045431,flavonol synthase activity; GO:0031418,L-ascorbic acid binding; GO:0046872,metal ion binding; GO:0045486,naringenin 3-dioxygenase activity	non-haem dioxygenase in morphine synthesis N-terminal	RecName: Full=Flavonol synthase/flavanone 3-hydroxylase; EC=1.14.11.23 {ECO:0000250|UniProtKB:Q7XZQ6}; EC=1.14.11.9 {ECO:0000250|UniProtKB:Q7XZQ6}; AltName: Full=CitFLS; Short=FLS;
CHI	Cluster-15967.17331	11.44	11.95	15.15	11.36	13.76	12.29	8.25	9.03	7.23	113.79	118.67	100.49	255	267	386	269	322	279	193	197	159	2638	3560	2186	K01859 chalcone isomerase [EC:5.5.1.6] | (RefSeq) chalcone--flavonone isomerase 1 (A)	chalcone isomerase [Rosa rugosa]	RecName: Full=Chalcone-flavonone isomerase family protein {ECO:0000256|RuleBase:RU361158};	--	GO:0045430,chalcone isomerase activity; GO:0009813,flavonoid biosynthetic process	Chalcone-flavanone isomerase	RecName: Full=Chalcone--flavonone isomerase 1; Short=Chalcone isomerase 1; EC=5.5.1.6;
CHI	Cluster-15967.20627	5.15	5.68	6.08	8.29	9.58	7.81	6.93	5.06	3.38	90.36	99.41	92.22	68	75	92	116	132	105	96	65	44	1245	1764	1183	K01859 chalcone isomerase [EC:5.5.1.6] | (RefSeq) probable chalcone--flavonone isomerase 3 (A)	PREDICTED: probable chalcone--flavonone isomerase 3 [Ziziphus jujuba]	RecName: Full=Chalcone-flavonone isomerase family protein {ECO:0000256|RuleBase:RU361158};	--	GO:0005783,endoplasmic reticulum; GO:0045430,chalcone isomerase activity; GO:0009813,flavonoid biosynthetic process; GO:0080167,response to karrikin	Chalcone-flavanone isomerase	RecName: Full=Probable chalcone--flavonone isomerase 3; Short=Chalcone isomerase 3; EC=5.5.1.6; AltName: Full=Chalcone isomerase-like 1;
CHS	Cluster-15967.22384	0.19	0.48	0.08	0.73	1.2	0.94	0.73	1.29	0.19	55.17	61.37	50.63	2	5	1	8	13	10	8	13	2	600	857	510	K00660 chalcone synthase [EC:2.3.1.74] | (RefSeq) chalcone synthase 1 (A)	CHS, partial [Lotus filicaulis]	SubName: Full=CHS {ECO:0000313|EMBL:ATI97617.1}; Flags: Fragment;	--	GO:0016210,naringenin-chalcone synthase activity; GO:0009813,flavonoid biosynthetic process	Chalcone and stilbene synthases, N-terminal domain	RecName: Full=Chalcone synthase 1; EC=2.3.1.74; AltName: Full=Naringenin-chalcone synthase 1;
DFR	Cluster-15967.18924	13.13	13.26	12.79	5.98	5.39	6.98	12.05	11.84	10.47	46.58	51.6	49.97	244	247	272	118	105	132	235	215	192	901	1290	905	K13082 bifunctional dihydroflavonol 4-reductase/flavanone 4-reductase [EC:1.1.1.219 1.1.1.234] | (RefSeq) DFR, FNR, dfr1; dihydroflavonol reductase (A)	dihydroflavonol-4-reductase [Vitis rotundifolia]	SubName: Full=Dihydroflavonol-4-reductase {ECO:0000313|EMBL:AGJ70142.1};	Flavonol reductase/cinnamoyl-CoA reductase	GO:0050662,coenzyme binding; GO:0045552,dihydrokaempferol 4-reductase activity; GO:0047890,flavanone 4-reductase activity; GO:0009718,anthocyanin-containing compound biosynthetic process	NAD dependent epimerase/dehydratase family	RecName: Full=Dihydroflavonol 4-reductase; Short=DFR; EC=1.1.1.219 {ECO:0000250|UniProtKB:Q9XES5}; AltName: Full=Dihydrokaempferol 4-reductase; AltName: Full=Flavanone 4-reductase; Short=FNR; EC=1.1.1.234 {ECO:0000250|UniProtKB:Q9XES5};
F3H	Cluster-15967.25208	3.1	3.37	4.9	5.71	7.54	5.14	6.82	3.28	6.52	25.38	57.52	45.97	13	14	24	25	32	22.02	30	13	27	113	322	183	K00475 naringenin 3-dioxygenase [EC:1.14.11.9] | (RefSeq) naringenin,2-oxoglutarate 3-dioxygenase (A)	PREDICTED: naringenin,2-oxoglutarate 3-dioxygenase [Ziziphus jujuba]	SubName: Full=Flavanone 3-hydroxylase {ECO:0000313|EMBL:ADB43598.1}; Flags: Fragment;	Iron/ascorbate family oxidoreductases	GO:0031418,L-ascorbic acid binding; GO:0046872,metal ion binding; GO:0045486,naringenin 3-dioxygenase activity; GO:0009813,flavonoid biosynthetic process	--	RecName: Full=Naringenin,2-oxoglutarate 3-dioxygenase; EC=1.14.11.9 {ECO:0000250|UniProtKB:Q7XZQ7}; AltName: Full=FHT; AltName: Full=Flavanone-3-hydroxylase; Short=F3H;
PAL	Cluster-15967.39663	1.7	0.64	1.28	0.41	0.63	1.66	2.22	1.79	0.64	16.82	18.57	10.24	8	3	7	2	3	8	11	8	3	84	117	46	K10775 phenylalanine ammonia-lyase [EC:4.3.1.24] | (RefSeq) phenylalanine ammonia-lyase-like (A)	PREDICTED: phenylalanine ammonia-lyase-like [Solanum tuberosum]	SubName: Full=Uncharacterized protein {ECO:0000313|EnsemblPlants:PGSC0003DMT400014003};	--	GO:0005737,cytoplasm; GO:0045548,phenylalanine ammonia-lyase activity; GO:0009800,cinnamic acid biosynthetic process; GO:0006559,L-phenylalanine catabolic process	DNA directed RNA polymerase, 7 kDa subunit	RecName: Full=Phenylalanine ammonia-lyase 1; EC=4.3.1.24;
FLS	Cluster-15967.20348	0	0	0	0	0	0	0	0.08	0	11.02	12.66	18.21	0	0	0	0	0	0	0	1	0	154	228	237	K05278 flavonol synthase [EC:1.14.11.23] | (RefSeq) flavonol synthase/flavanone 3-hydroxylase (A)	PREDICTED: flavonol synthase/flavanone 3-hydroxylase [Theobroma cacao]	SubName: Full=Flavonol synthase {ECO:0000313|EMBL:EOY16218.1};	Iron/ascorbate family oxidoreductases	GO:0005737,cytoplasm; GO:0045431,flavonol synthase activity; GO:0031418,L-ascorbic acid binding; GO:0046872,metal ion binding; GO:0045486,naringenin 3-dioxygenase activity	2OG-Fe(II) oxygenase superfamily	RecName: Full=Flavonol synthase/flavanone 3-hydroxylase; Short=FLS; EC=1.14.11.23 {ECO:0000250|UniProtKB:Q7XZQ6}; EC=1.14.11.9 {ECO:0000250|UniProtKB:Q7XZQ6};
UFGT	Cluster-15967.24431	0	0.12	0	0	0.11	0	0.34	0	0	10.77	8.68	10.96	0	1	0	0	1	0	3	0	0	96	99	90	K12356 coniferyl-alcohol glucosyltransferase [EC:2.4.1.111] | (RefSeq) UDP-glycosyltransferase 72E2-like (A)	PREDICTED: UDP-glycosyltransferase 72E2-like [Gossypium hirsutum]	RecName: Full=Glycosyltransferase {ECO:0000256|RuleBase:RU362057}; EC=2.4.1.- {ECO:0000256|RuleBase:RU362057};	UDP-glucuronosyl and UDP-glucosyl transferase	GO:0043231,intracellular membrane-bounded organelle; GO:0047209,coniferyl-alcohol glucosyltransferase activity; GO:0102359,daphnetin 4-O-beta-glucosyltransferase activity; GO:0102361,esculetin 4-O-beta-glucosyltransferase activity; GO:0047218,hydroxycinnamate 4-beta-glucosyltransferase activity; GO:0080043,quercetin 3-O-glucosyltransferase activity; GO:0080044,quercetin 7-O-glucosyltransferase ac…	--	RecName: Full=UDP-glycosyltransferase 72E2; EC=2.4.1.-; AltName: Full=Hydroxycinnamate 4-beta-glucosyltransferase; EC=2.4.1.126;
CHS	Cluster-15967.32443	0	1.21	0	0	0	0	0.56	0	0	9.07	25.37	20.72	0	2	0	0	0	0	1	0	0	17	57	32	K00660 chalcone synthase [EC:2.3.1.74] | (RefSeq) chalcone synthase 1 (A)	chalcone synthase [Litchi chinensis]	SubName: Full=Chalcone synthase {ECO:0000313|EMBL:ADB44077.1};	--	GO:0016210,naringenin-chalcone synthase activity; GO:0009813,flavonoid biosynthetic process	Chalcone and stilbene synthases, N-terminal domain	RecName: Full=Chalcone synthase 1; EC=2.3.1.74; AltName: Full=Naringenin-chalcone synthase 1;
DFR	Cluster-15967.11904	0	0	0	0	0	0	0.06	0	0	7.39	7	6.87	0	0	0	0	0	0	1	0	0	130	159	113	K13082 bifunctional dihydroflavonol 4-reductase/flavanone 4-reductase [EC:1.1.1.219 1.1.1.234] | (RefSeq) dihydroflavonol-4-reductase-like (A)	NAD-dependent epimerase/dehydratase [Corchorus capsularis]	SubName: Full=NAD-dependent epimerase/dehydratase {ECO:0000313|EMBL:OMO87553.1};	Flavonol reductase/cinnamoyl-CoA reductase	GO:0050662,coenzyme binding; GO:0045552,dihydrokaempferol 4-reductase activity; GO:0047890,flavanone 4-reductase activity; GO:0009718,anthocyanin-containing compound biosynthetic process	--	RecName: Full=Dihydroflavonol 4-reductase; Short=DFR; EC=1.1.1.219 {ECO:0000250|UniProtKB:Q9XES5}; AltName: Full=Dihydrokaempferol 4-reductase; AltName: Full=Flavanone 4-reductase; Short=FNR; EC=1.1.1.234 {ECO:0000250|UniProtKB:Q9XES5};
UFGT	Cluster-15967.24432	0.15	0	0	0.15	0	0.15	0	0	0	4.94	9.14	9.24	1	0	0	1	0	1	0	0	0	34	80	58	K12356 coniferyl-alcohol glucosyltransferase [EC:2.4.1.111] | (RefSeq) UDP-glycosyltransferase 72E1 (A)	UDP-glucosyl transferase 72E1, putative [Theobroma cacao]	RecName: Full=Glycosyltransferase {ECO:0000256|RuleBase:RU362057}; EC=2.4.1.- {ECO:0000256|RuleBase:RU362057};	UDP-glucuronosyl and UDP-glucosyl transferase	GO:0047213,anthocyanidin 3-O-glucosyltransferase activity; GO:0009718,anthocyanin-containing compound biosynthetic process	UDP-glucoronosyl and UDP-glucosyl transferase	RecName: Full=Anthocyanidin 3-O-glucosyltransferase 5; EC=2.4.1.115; AltName: Full=Flavonol 3-O-glucosyltransferase 5; AltName: Full=UDP-glucose flavonoid 3-O-glucosyltransferase 5;
UFGT	Cluster-15967.37360	33.76	23.4	19.32	21.22	12.76	22.6	54.32	54.5	69.51	3.38	1.86	2.98	431	299	283	287	170	294	728	677	876	45	32	37	K23260 scopoletin glucosyltransferase [EC:2.4.1.128] | (RefSeq) flavonoid glucosyltransferase (A)	UDPGT domain-containing protein [Cephalotus follicularis]	RecName: Full=Glycosyltransferase {ECO:0000256|RuleBase:RU362057}; EC=2.4.1.- {ECO:0000256|RuleBase:RU362057};	UDP-glucuronosyl and UDP-glucosyl transferase	GO:0043231,intracellular membrane-bounded organelle; GO:0080043,quercetin 3-O-glucosyltransferase activity; GO:0080044,quercetin 7-O-glucosyltransferase activity; GO:0008152,metabolic process	--	RecName: Full=UDP-glycosyltransferase 90A1; EC=2.4.1.-;
ANS	Cluster-30688.0	0	0	0	0	0	0	0	0	0	1.17	1.98	1.72	0	0	0	0	0	0	0	0	0	16	35	22	K05277 leucoanthocyanidin dioxygenase [EC:1.14.11.19] | (RefSeq) LDOX, ANS; leucoanthocyanidin dioxygenase (A)	unnamed protein product, partial [Vitis vinifera]	SubName: Full=Anthocyanidin synthase {ECO:0000313|EMBL:ABV82967.1};	Iron/ascorbate family oxidoreductases	GO:0031418,L-ascorbic acid binding; GO:0050589,leucocyanidin oxygenase activity; GO:0046872,metal ion binding; GO:0009718,anthocyanin-containing compound biosynthetic process	non-haem dioxygenase in morphine synthesis N-terminal	RecName: Full=Leucoanthocyanidin dioxygenase; Short=LDOX; Short=Leucocyanidin oxygenase; EC=1.14.11.19 {ECO:0000250|UniProtKB:Q96323}; AltName: Full=Leucoanthocyanidin hydroxylase;
4CL	Cluster-15967.3007	12.25	11.76	10.52	25.04	31.84	25.01	11.02	9.84	8.6	0.46	0.81	0.95	358	345	351	778	979	744	338	282	248	14	32	27	K01904 4-coumarate--CoA ligase [EC:6.2.1.12] | (RefSeq) 4-coumarate--CoA ligase 1-like (A)	4-coumarate--CoA ligase 1-like [Durio zibethinus]	SubName: Full=4-coumarate:CoA ligase 2 isoform 1 {ECO:0000313|EMBL:EOY27424.1};	Acyl-CoA synthetase	GO:0016207,4-coumarate-CoA ligase activity; GO:0005524,ATP binding; GO:0009698,phenylpropanoid metabolic process	AMP-binding enzyme	RecName: Full=4-coumarate--CoA ligase 1; Short=4CL 1; EC=6.2.1.12; AltName: Full=4-coumaroyl-CoA synthase 1;
