# Supplementary material for: Integrated Metabolome and Transcriptome Analyses Reveal Dissimilarities in the Anthocyanin Synthesis Pathway Between Different Developmental Leaf Color Transitions in Hopea hainanensis (Dipterocarpaceae)
Source: Front Plant Sci. 2022 Mar 3;13:830413. doi: 10.3389/fpls.2022.830413 (PMC8928120; doi:10.3389/fpls.2022.830413)
Supplement: Supplementary file 12 [file Table_12.XLSX]

## Sheet: Sheet1
Table S12. Gene and metabolite pairs with PCC is greater than 0.8 in anthocyanin biosynthesis
DEGs	geneName	KEGG	metaName	Formula	Compounds	PCC	PCCP
C4H	Cluster-15967.18564	K00487 trans-cinnamate 4-monooxygenase [EC:1.14.13.11] | (RefSeq) trans-cinnamate 4-monooxygenase (A)	mws0044	C15H12O7	Dihydroquercetin(Taxifolin)	0.986	4e-09
		K00487 trans-cinnamate 4-monooxygenase [EC:1.14.13.11] | (RefSeq) trans-cinnamate 4-monooxygenase (A)	mws1094	C15H12O6	Dihydrokaempferol	0.814	0.00125977
C4H	Cluster-15967.18688	K00487 trans-cinnamate 4-monooxygenase [EC:1.14.13.11] | (RefSeq) trans-cinnamate 4-monooxygenase (A)	mws0044	C15H12O7	Dihydroquercetin(Taxifolin)	0.969	2.17e-07
CHS	Cluster-15967.17658	K00660 chalcone synthase [EC:2.3.1.74] | (RefSeq) chalcone synthase G-like (A)	mws0044	C15H12O7	Dihydroquercetin(Taxifolin)	0.991	4e-10
		K00660 chalcone synthase [EC:2.3.1.74] | (RefSeq) chalcone synthase G-like (A)	mws1094	C15H12O6	Dihydrokaempferol	0.866	0.000272229
		K00660 chalcone synthase [EC:2.3.1.74] | (RefSeq) chalcone synthase G-like (A)	mws1179	C21H22O10	Naringenin-7-O-glucoside (Prunin)	0.826	0.000931147
CHS	Cluster-15967.17846	K00660 chalcone synthase [EC:2.3.1.74] | (RefSeq) chalcone synthase 1-like (A)	mws0044	C15H12O7	Dihydroquercetin(Taxifolin)	0.995	0
		K00660 chalcone synthase [EC:2.3.1.74] | (RefSeq) chalcone synthase 1-like (A)	mws1094	C15H12O6	Dihydrokaempferol	0.872	0.000213551
		K00660 chalcone synthase [EC:2.3.1.74] | (RefSeq) chalcone synthase 1-like (A)	mws1179	C21H22O10	Naringenin-7-O-glucoside (Prunin)	0.83	0.000832105
CHS	Cluster-15967.17849	K00660 chalcone synthase [EC:2.3.1.74] | (RefSeq) chalcone synthase 1 (A)	mws0044	C15H12O7	Dihydroquercetin(Taxifolin)	0.939	6.1997e-06
CHS	Cluster-15967.18197	K00660 chalcone synthase [EC:2.3.1.74] | (RefSeq) chalcone synthase 1 (A)	mws0044	C15H12O7	Dihydroquercetin(Taxifolin)	0.904	5.32786e-05
CHS	Cluster-15967.22384	K00660 chalcone synthase [EC:2.3.1.74] | (RefSeq) chalcone synthase 1 (A)	mws0044	C15H12O7	Dihydroquercetin(Taxifolin)	0.946	3.2022e-06
		K00660 chalcone synthase [EC:2.3.1.74] | (RefSeq) chalcone synthase 1 (A)	mws1094	C15H12O6	Dihydrokaempferol	0.823	0.00100752
CHI	Cluster-15967.17331	K01859 chalcone isomerase [EC:5.5.1.6] | (RefSeq) chalcone--flavonone isomerase 1 (A)	mws0044	C15H12O7	Dihydroquercetin(Taxifolin)	0.977	5.1e-08
		K01859 chalcone isomerase [EC:5.5.1.6] | (RefSeq) chalcone--flavonone isomerase 1 (A)	mws1094	C15H12O6	Dihydrokaempferol	0.809	0.00145026
		K01859 chalcone isomerase [EC:5.5.1.6] | (RefSeq) chalcone--flavonone isomerase 1 (A)	mws1179	C21H22O10	Naringenin-7-O-glucoside (Prunin)	0.8	0.00177872
CHI	Cluster-15967.20627	K01859 chalcone isomerase [EC:5.5.1.6] | (RefSeq) probable chalcone--flavonone isomerase 3 (A)	mws0044	C15H12O7	Dihydroquercetin(Taxifolin)	0.992	3e-10
		K01859 chalcone isomerase [EC:5.5.1.6] | (RefSeq) probable chalcone--flavonone isomerase 3 (A)	mws1094	C15H12O6	Dihydrokaempferol	0.856	0.000375114
		K01859 chalcone isomerase [EC:5.5.1.6] | (RefSeq) probable chalcone--flavonone isomerase 3 (A)	mws1179	C21H22O10	Naringenin-7-O-glucoside (Prunin)	0.821	0.00107488
F3H	Cluster-15967.17605	K00475 naringenin 3-dioxygenase [EC:1.14.11.9] | (RefSeq) naringenin,2-oxoglutarate 3-dioxygenase (A)	mws0044	C15H12O7	Dihydroquercetin(Taxifolin)	0.967	3.1e-07
F3H	Cluster-15967.25208	K00475 naringenin 3-dioxygenase [EC:1.14.11.9] | (RefSeq) naringenin,2-oxoglutarate 3-dioxygenase (A)	mws0044	C15H12O7	Dihydroquercetin(Taxifolin)	0.957	1.1271e-06
F3'H	Cluster-15967.19173	K05280 flavonoid 3'-monooxygenase [EC:1.14.13.21] | (RefSeq) flavonoid 3'-monooxygenase-like (A)	mws0044	C15H12O7	Dihydroquercetin(Taxifolin)	0.878	0.000170874
DFR	Cluster-15967.18924	K13082 bifunctional dihydroflavonol 4-reductase/flavanone 4-reductase [EC:1.1.1.219 1.1.1.234] | (RefSeq) DFR, FNR, dfr1; dihydroflavonol reductase (A)	mws0044	C15H12O7	Dihydroquercetin(Taxifolin)	0.829	0.000862716
DFR	Cluster-15967.11904	K13082 bifunctional dihydroflavonol 4-reductase/flavanone 4-reductase [EC:1.1.1.219 1.1.1.234] | (RefSeq) dihydroflavonol-4-reductase-like (A)	mws0044	C15H12O7	Dihydroquercetin(Taxifolin)	0.906	4.83358e-05
ANS	Cluster-15967.18184	K05277 leucoanthocyanidin dioxygenase [EC:1.14.11.19] | (RefSeq) leucoanthocyanidin dioxygenase-like (A)	mws0044	C15H12O7	Dihydroquercetin(Taxifolin)	0.925	1.63249e-05
ANS	Cluster-30688.0	K05277 leucoanthocyanidin dioxygenase [EC:1.14.11.19] | (RefSeq) LDOX, ANS; leucoanthocyanidin dioxygenase (A)	mws0044	C15H12O7	Dihydroquercetin(Taxifolin)	0.977	4.83e-08
FLS	Cluster-15967.20348	K05278 flavonol synthase [EC:1.14.11.23] | (RefSeq) flavonol synthase/flavanone 3-hydroxylase (A)	mws0044	C15H12O7	Dihydroquercetin(Taxifolin)	0.893	9.06826e-05
